# Supplementary material for: Comprehensive Analysis of mRNA and lncRNA Transcriptomes Reveals the Differentially Hypoxic Response of Preadipocytes During Adipogenesis
Source: Front Genet. 2020 Aug 6;11:845. doi: 10.3389/fgene.2020.00845 (PMC7425071; doi:10.3389/fgene.2020.00845)
Supplement: Supplementary file 1 [file Table_1.XLSX]

## Sheet: Sheet1
Summary of RNA-seq data information
Sample name	Clean reads	Clean data (Gb)	Mapped reads	Map ratio (%)	Q20 (%)	GC (%)
Normoxia_D0_1	103848580	10.38	99227318	95.55	96.56	48.94
Normoxia_D0_2	103429764	10.34	98123817	94.87	96.29	48.7
Hypoxia_D0_1	103807972	10.38	99333848	95.69	96.62	48.42
Hypoxia_D0_2	104174764	10.42	98476404	94.53	96.36	48.87
Normoxia_D1_1	101419276	10.14	96449731	95.1	96.17	48.75
Normoxia_D1_2	103849508	10.38	98522028	94.87	96.35	49.38
Hypoxia_D1_1	103296014	10.33	97676710	94.56	96.19	49.09
Hypoxia_D1_2	101086702	10.11	97002799	95.96	96.4	48.32
Normoxia_D3_1	103934446	10.39	98737723	95	96.45	49.02
Normoxia_D3_2	105903510	10.59	100618924	95.01	96.02	49.02
Hypoxia_D3_1	103870560	10.39	99175610	95.48	96.15	48.67
Hypoxia_D3_2	103519752	10.35	98902771	95.54	96.34	48.86
Normoxia_D7_1	103600274	10.36	98440980	95.02	96.25	48.96
Normoxia_D7_2	103561792	10.36	97917674	94.55	96.71	48.51
Hypoxia_D7_1	103366492	10.34	98818366	95.6	96.52	48.76
Hypoxia_D7_2	103597776	10.36	99039473	95.6	95.96	50.37
Normoxia_D11_1	105461254	10.55	98521903	93.42	96.5	51.6
Normoxia_D11_2	103039042	10.3	98051952	95.16	96.9	49.61
Hypoxia_D11_1	102378746	10.24	95058665	92.85	96.83	51.25
Hypoxia_D11_2	102995010	10.3	94024144	91.29	96.97	50.92
