# Supplementary material for: Comprehensive Analysis of mRNA and lncRNA Transcriptomes Reveals the Differentially Hypoxic Response of Preadipocytes During Adipogenesis
Source: Front Genet. 2020 Aug 6;11:845. doi: 10.3389/fgene.2020.00845 (PMC7425071; doi:10.3389/fgene.2020.00845)
Supplement: Supplementary file 2 [file Table_2.XLSX]

## Sheet: D0 (Hypoxia vs Normoxia)
id	gene name	Hypoxia_D0_1	Hypoxia_D0_2	Normoxia_D0_1	Normoxia_D0_2	Hypoxia_D0_1_CPM	Hypoxia_D0_2_CPM	Normoxia_D0_1_CPM	Normoxia_D0_2_CPM	Hypoxia_D0_mean	Normoxia_D0_mean	log2(fc)	PValue	FDR
ENSCGRG00015000138	Mt2	7794.97	7607.55	3126.87	2277.45	261.85	257.42	104.54	75.97	259.635	90.255	1.52441	1.62869e-31	4.43667e-29
ENSCGRG00015000167	Mt1	2097.22	2080.87	955.576	530.128	70.45	70.41	31.95	17.68	70.43	24.815	1.50498	7.85117e-14	8.19083e-12
ENSCGRG00015000495	Abcb1b	375.079	306.029	756.709	683.59	12.6	10.36	25.3	22.8	11.48	24.05	-1.06691	8.42217e-12	6.99944e-10
ENSCGRG00015000621	Srpx2	497.674	702.62	262.346	325.768	16.72	23.78	8.77	10.87	20.25	9.82	1.04413	1.45635e-07	7.02389e-06
ENSCGRG00015000765	Mmp12	3236.47	2808.35	1256.24	1068.26	108.72	95.03	42	35.63	101.875	38.815	1.39211	3.50566e-34	1.03137e-31
ENSCGRG00015000793	Mmp13	569.868	488.936	175.34	207.141	19.14	16.54	5.86	6.91	17.84	6.385	1.48236	2.59998e-17	3.50878e-15
ENSCGRG00015000872	Rundc3b	1012.6	787.355	329.322	387.331	34.02	26.64	11.01	12.92	30.33	11.965	1.34193	1.28798e-16	1.63329e-14
ENSCGRG00015000956	Nrep	143.896	107.654	47.2325	63.0444	4.83	3.64	1.58	2.1	4.235	1.84	1.20266	7.15931e-06	0.000226481
ENSCGRG00015001041	Scel	148.029	149.08	63.9955	56.6611	4.97	5.04	2.14	1.89	5.005	2.015	1.31259	7.67975e-09	4.8072e-07
ENSCGRG00015001083	Ndrg1	524.023	582.053	185.939	173.371	17.6	19.7	6.22	5.78	18.65	6	1.63614	1.22339e-22	2.3679e-20
ENSCGRG00015001270	Dhrs3	67.5594	69.0417	19.0517	38.2036	2.27	2.34	0.64	1.27	2.305	0.955	1.27119	0.000142413	0.00284246
ENSCGRG00015001285	Fank1	108.054	228.465	55.9148	80.9419	3.63	7.73	1.87	2.7	5.68	2.285	1.3137	0.000325586	0.0054987
ENSCGRG00015001363	Nedd9	6179.48	6570.05	2403.99	2764.21	207.58	222.32	80.37	92.21	214.95	86.29	1.31674	3.22038e-39	9.86911e-37
ENSCGRG00015001955	Plod1	7776.62	8184.43	2789.3	2783.43	261.23	276.95	93.25	92.85	269.09	93.05	1.53201	2.60584e-62	1.6666e-59
ENSCGRG00015002058	Gsn	11.0135	17.728	3.92426	4.30583	0.37	0.6	0.13	0.14	0.485	0.135	1.84503	0.00359437	0.0359682
ENSCGRG00015002192	Slc2a1	16711.9	16874.2	2840.87	3335.96	561.38	570.99	94.97	111.28	566.185	103.125	2.45688	1.31436e-127	2.76204e-124
ENSCGRG00015002321	Eno2	862.495	690.635	387.844	281.096	28.97	23.37	12.97	9.38	26.17	11.175	1.22764	2.074e-11	1.67629e-09
ENSCGRG00015002393	Kbtbd3	91.3707	104.736	61.9841	35.0642	3.07	3.54	2.07	1.17	3.305	1.62	1.02866	0.00064204	0.00949187
ENSCGRG00015002431	Acly	27436.8	25031.9	12937.3	13043.8	921.65	847.03	432.51	435.11	884.34	433.81	1.02754	4.11865e-30	1.0629e-27
ENSCGRG00015002729	Efna3	82.2725	39.3671	22.9152	23.2162	2.76	1.33	0.77	0.77	2.045	0.77	1.40917	0.000510576	0.00793091
ENSCGRG00015002786	Tfpi	1206.96	1947.99	397.823	798.729	40.54	65.92	13.3	26.64	53.23	19.97	1.41441	2.50061e-07	1.15673e-05
ENSCGRG00015002909	Cxxc5	336.641	423.468	173.035	186.542	11.31	14.33	5.78	6.22	12.82	6	1.09536	8.38252e-09	5.20282e-07
ENSCGRG00015002974	Kdm4b	2123.11	2339.16	1103.59	972.694	71.32	79.15	36.89	32.45	75.235	34.67	1.11772	1.88844e-23	3.75392e-21
ENSCGRG00015003257	Ticam1	1693.49	1447.34	805.61	716.963	56.89	48.98	26.93	23.92	52.935	25.425	1.05797	1.02144e-17	1.43099e-15
ENSCGRG00015003399	Sema6b	536.907	447.927	161.157	183.207	18.04	15.16	5.39	6.11	16.6	5.75	1.52955	2.18026e-17	2.9696e-15
ENSCGRG00015003489	Jup	501.945	495.536	275.83	215.198	16.86	16.77	9.22	7.18	16.815	8.2	1.03605	2.33505e-09	1.54723e-07
ENSCGRG00015003621	Gapdh	84827.4	88531.7	31980.6	34559.1	2849.51	2995.74	1069.16	1152.8	2922.62	1110.98	1.39543	5.47164e-53	2.51524e-50
ENSCGRG00015004001	Rbp2	26.8124	14.061	5.19336	2.66306	0.9	0.48	0.17	0.09	0.69	0.13	2.40808	0.00011941	0.00243732
ENSCGRG00015004083	Rab7b	291.145	446.67	104.519	78.5621	9.78	15.11	3.49	2.62	12.445	3.055	2.02632	8.48254e-15	9.52505e-13
ENSCGRG00015004186	Ahnak	96652.5	93846.2	36345.2	38911.5	3246.73	3175.58	1215.07	1297.99	3211.16	1256.53	1.35365	5.34508e-52	2.3784e-49
ENSCGRG00015004295	Fam72a	53.0472	47.2661	27.4188	17.6782	1.78	1.6	0.92	0.59	1.69	0.755	1.16247	0.000497186	0.00775703
ENSCGRG00015004344	Alpk1	871.883	911.955	290.249	271.548	29.29	30.86	9.7	9.06	30.075	9.38	1.6809	1.48659e-32	4.20534e-30
ENSCGRG00015004443	Fam219a	276.696	286.634	144.731	130.67	9.29	9.7	4.84	4.36	9.495	4.6	1.04553	1.47072e-08	8.55111e-07
ENSCGRG00015004647	Gbe1	8334.66	6901.54	1362.63	1141.03	279.98	233.54	45.55	38.06	256.76	41.805	2.61867	3.8399e-102	5.135e-99
ENSCGRG00015004734	Dhrs9	871.5	1010.56	379.231	391.233	29.28	34.2	12.68	13.05	31.74	12.865	1.30285	2.88132e-20	4.81639e-18
ENSCGRG00015004967	Trim36	248.819	219.474	39.5141	59.9231	8.36	7.43	1.32	2	7.895	1.66	2.24976	3.15136e-20	5.2086e-18
ENSCGRG00015005466	Nampt	16621.6	13937.6	7517.26	7800.02	558.35	471.62	251.31	260.19	514.985	255.75	1.0098	1.36945e-23	2.79786e-21
ENSCGRG00015005590	Atxn7l1	335.598	351.3	160.707	147.878	11.27	11.89	5.37	4.93	11.58	5.15	1.16899	3.82921e-11	3.04474e-09
ENSCGRG00015005659	Cxcl12	496.185	849.801	300.554	334.553	16.67	28.76	10.05	11.16	22.715	10.605	1.0989	1.32899e-06	5.1446e-05
ENSCGRG00015005709	Hk1	13775.3	11448.4	4858.32	4011.36	462.74	387.39	162.42	133.81	425.065	148.115	1.52097	6.57709e-38	1.97447e-35
ENSCGRG00015005942	Gm40193	6.02652	8.24925	0	1.00769	0.2	0.28	0	0.03	0.24	0.015	4	0.00237881	0.025978
ENSCGRG00015006168	Zfp292	7252.72	6994.38	3435.97	3458.28	243.63	236.68	114.87	115.36	240.155	115.115	1.06089	1.71752e-32	4.76693e-30
ENSCGRG00015006261	Il1rl1	2269.3	4784.64	1198.51	2165.58	76.23	161.9	40.07	72.24	119.065	56.155	1.08426	0.000259294	0.00454099
ENSCGRG00015006294	Adm	122.267	145.521	2.0446	11.389	4.11	4.92	0.07	0.38	4.515	0.225	4.32673	1.26819e-30	3.39182e-28
ENSCGRG00015006306	Sap30	2479.45	2205.21	1191.4	1150.28	83.29	74.62	39.83	38.37	78.955	39.1	1.01386	4.29902e-22	8.2128e-20
ENSCGRG00015006572	Sncaip	225.661	244.102	39.2519	38.6504	7.58	8.26	1.31	1.29	7.92	1.3	2.60699	1.83828e-29	4.58324e-27
ENSCGRG00015006649	Plod2	12672.4	12056.4	2149.8	2046.89	425.69	407.96	71.87	68.28	416.825	70.075	2.57247	8.61035e-162	3.16646e-158
ENSCGRG00015006751	Pnrc1	410.468	447.282	193.997	221.897	13.79	15.14	6.49	7.4	14.465	6.945	1.05852	5.72761e-10	4.10824e-08
ENSCGRG00015007262	Tmem45a	1358.83	1190.48	34.8056	27.7558	45.65	40.28	1.16	0.93	42.965	1.045	5.36159	3.50147e-166	1.71689e-162
ENSCGRG00015007448	Loxl2	4330.39	4650.22	1173.03	1322.39	145.47	157.35	39.22	44.11	151.41	41.665	1.86155	5.16703e-74	4.22261e-71
ENSCGRG00015007568	Bsg	12484.6	13050.7	6495.29	6356.65	419.38	441.61	217.15	212.04	430.495	214.595	1.00438	3.73421e-30	9.80897e-28
ENSCGRG00015007573	Galk1	9517.27	7186.32	3670.12	3136.93	319.7	243.17	122.7	104.64	281.435	113.67	1.30795	1.59014e-23	3.20424e-21
ENSCGRG00015007597	Stc1	52.1865	70.5835	3.00126	6.05887	1.75	2.39	0.1	0.2	2.07	0.15	3.7866	1.18257e-16	1.51267e-14
ENSCGRG00015007644	Sprr1a	32.9503	79.7147	15.0837	7.00079	1.11	2.7	0.5	0.23	1.905	0.365	2.38382	8.4789e-06	0.000264247
ENSCGRG00015008113	Lcn3	50.284	41.4005	8.11017	9.4981	1.69	1.4	0.27	0.32	1.545	0.295	2.38882	1.9475e-09	1.31411e-07
ENSCGRG00015008233	Gjb5	399.374	464.096	207.935	219.637	13.42	15.7	6.95	7.33	14.56	7.14	1.02801	2.14628e-09	1.43508e-07
ENSCGRG00015008390	Bnip3l	7960.23	7377.13	2282.17	2398.41	267.4	249.63	76.3	80	258.515	78.15	1.72593	3.34267e-75	3.07317e-72
ENSCGRG00015008621	Insig2	6288.11	5925.88	2209.6	2471.59	211.23	200.52	73.87	82.45	205.875	78.16	1.39727	5.17094e-47	1.85523e-44
ENSCGRG00015008694	Egln1	5534.77	5745.62	1686.2	1855.85	185.92	194.42	56.37	61.91	190.17	59.14	1.68508	1.70071e-68	1.19131e-65
ENSCGRG00015008800	Ddit4	15115.9	19763.7	2517.85	3945.73	507.77	668.77	84.18	131.62	588.27	107.9	2.44678	7.61931e-40	2.38468e-37
ENSCGRG00015009068	P4ha1	29168.2	30313.1	8420.47	9221.65	979.81	1025.74	281.51	307.61	1002.77	294.56	1.76736	2.64421e-80	2.99202e-77
ENSCGRG00015009331	Serpine1	3939.94	6126.26	2155.33	2302.44	132.35	207.3	72.06	76.8	169.825	74.43	1.19009	2.53535e-13	2.48634e-11
ENSCGRG00015009403	Insig1	9834.22	7878.37	3515.93	2626.79	330.35	266.59	117.54	87.62	298.47	102.58	1.54084	1.0804e-27	2.44502e-25
ENSCGRG00015009501	Capn8	69.9039	67.0695	40.9231	15.5326	2.35	2.27	1.37	0.52	2.31	0.945	1.28951	0.000710368	0.0102951
ENSCGRG00015009606	Ccdc170	923.35	838.947	425.005	310.791	31.02	28.39	14.21	10.37	29.705	12.29	1.27322	7.85138e-15	8.88414e-13
ENSCGRG00015011272	Higd1a	4887.03	4002.16	1380.98	1501.93	164.16	135.43	46.17	50.1	149.795	48.135	1.63783	4.94658e-48	1.86575e-45
ENSCGRG00015011290	Cavin3	1337.44	1312.63	673.648	605.08	44.93	44.42	22.52	20.18	44.675	21.35	1.06523	5.36451e-19	8.30652e-17
ENSCGRG00015011355	Kcnj2	58.1337	105.429	15.1719	24.1045	1.95	3.57	0.51	0.8	2.76	0.655	2.0751	1.79756e-07	8.61306e-06
ENSCGRG00015011378	Neu2	1272.32	1431.21	532.99	497.86	42.74	48.43	17.82	16.61	45.585	17.215	1.40489	1.1355e-28	2.69407e-26
ENSCGRG00015011653	Abca9	69.5261	103.819	29.2035	43.2276	2.34	3.51	0.98	1.44	2.925	1.21	1.27343	7.88215e-05	0.00175146
ENSCGRG00015011758	Carhsp1	1290.69	1267.88	459.328	617.559	43.36	42.9	15.36	20.6	43.13	17.98	1.2623	2.70669e-18	3.98154e-16
ENSCGRG00015011840	Ccng2	4199.33	3745.38	1048.66	995.759	141.06	126.74	35.06	33.22	133.9	34.14	1.97162	1.46868e-81	1.80036e-78
ENSCGRG00015012299	Axin2	162.144	200.572	53.4158	85.3581	5.45	6.79	1.79	2.85	6.12	2.32	1.39941	1.32698e-07	6.46353e-06
ENSCGRG00015012977	Chst12	76.0791	97.4658	50.4876	35.1783	2.56	3.3	1.69	1.17	2.93	1.43	1.03489	0.00036813	0.00607084
ENSCGRG00015013088	Cd109	3115.83	3010.35	1140.98	1052.58	104.67	101.86	38.14	35.11	103.265	36.625	1.49545	1.27139e-51	5.34346e-49
ENSCGRG00015013379	Hhipl1	1424.65	1683.38	606.128	524.016	47.86	56.96	20.26	17.48	52.41	18.87	1.47375	2.05797e-28	4.8052e-26
ENSCGRG00015013520	Ackr3	354.263	370.126	114.154	154.285	11.9	12.52	3.82	5.15	12.21	4.485	1.44488	2.4709e-13	2.43939e-11
ENSCGRG00015013587	Il15	146.069	164.011	62.871	78.8818	4.91	5.55	2.1	2.63	5.23	2.365	1.14497	6.7587e-07	2.80849e-05
ENSCGRG00015013628	Tmem220	38.8537	63.0365	21.0806	20.5263	1.31	2.13	0.7	0.68	1.72	0.69	1.31774	0.00034048	0.00569519
ENSCGRG00015013699	Apln	51.5652	58.3314	0	6.13128	1.73	1.97	0	0.2	1.85	0.1	4.20945	2.99056e-17	3.99919e-15
ENSCGRG00015014441	Zc3h6	339.295	329.976	159.202	121.057	11.4	11.17	5.32	4.04	11.285	4.68	1.26983	8.1812e-11	6.40136e-09
ENSCGRG00015014551	Pdk3	2436.77	2186.24	1155.65	1137.8	81.86	73.98	38.63	37.95	77.92	38.29	1.02503	6.65443e-23	1.30516e-20
ENSCGRG00015014591	Ucp3	66.6201	103.918	40.1472	30.998	2.24	3.52	1.34	1.03	2.88	1.185	1.28118	8.30844e-05	0.00182414
ENSCGRG00015014642	Dnajb13	66.258	67.7645	28.536	31.1677	2.23	2.29	0.95	1.04	2.26	0.995	1.18355	3.68391e-05	0.000924748
ENSCGRG00015014653	Pfkfb4	826.695	753.16	391.71	290.667	27.77	25.49	13.1	9.7	26.63	11.4	1.22402	2.06214e-13	2.07768e-11
ENSCGRG00015015566	Aim2	1667.8	1297.05	578.904	535.421	56.02	43.89	19.35	17.86	49.955	18.605	1.42494	2.71671e-24	5.70896e-22
ENSCGRG00015015898	Ldha	85778	78455.7	26690.4	27516.2	2881.44	2654.79	892.3	917.87	2768.11	905.085	1.61278	1.75399e-69	1.29006e-66
ENSCGRG00015016552	Ptges	69.3605	70.1864	2.95925	4.97473	2.33	2.37	0.1	0.17	2.35	0.135	4.12163	9.118e-22	1.67657e-19
ENSCGRG00015017114	Ranbp3l	3097.22	15123.4	1179.15	4118.42	104.04	511.75	39.42	137.38	307.895	88.4	1.80032	0.00208336	0.0234657
ENSCGRG00015017405	Reep1	19.5644	16.0681	0.906233	7.41823	0.66	0.54	0.03	0.25	0.6	0.14	2.09954	0.000421379	0.00675953
ENSCGRG00015017467	Pgk1	152812	135041	33605.3	39437.1	5133.24	4569.52	1123.47	1315.52	4851.38	1219.49	1.99211	5.62887e-77	5.91433e-74
ENSCGRG00015017544	Kdm3a	14427.7	15154	6509.31	6031.39	484.65	512.78	217.61	201.19	498.715	209.4	1.25195	1.80669e-42	6.04009e-40
ENSCGRG00015017635	Epha5	169.326	152.911	4.35559	4.64136	5.69	5.17	0.15	0.15	5.43	0.15	5.17792	3.33015e-45	1.16023e-42
ENSCGRG00015017969	Mif	3222.93	3603.42	1162.27	970.397	108.26	121.93	38.86	32.37	115.095	35.615	1.69227	6.771e-50	2.69193e-47
ENSCGRG00015018200	Extl1	924.423	1254.58	556.962	542.192	31.05	42.45	18.62	18.09	36.75	18.355	1.00157	1.36515e-10	1.04431e-08
ENSCGRG00015018291	Rora	391.444	318.037	164.974	123.7	13.15	10.76	5.52	4.13	11.955	4.825	1.30901	3.25293e-10	2.39253e-08
ENSCGRG00015018436	Fam162a	9198.91	7654.12	1126.05	1103.78	309.01	259	37.65	36.82	284.005	37.235	2.93119	2.49767e-153	7.34814e-150
ENSCGRG00015018689	Itgav	10331	9451.73	5039.52	4855.91	347.04	319.83	168.48	161.98	333.435	165.23	1.01293	5.24002e-28	1.20438e-25
ENSCGRG00015018819	Mxd1	1738.12	1721.91	384.268	388.14	58.39	58.27	12.85	12.95	58.33	12.9	2.17687	3.81278e-74	3.29918e-71
ENSCGRG00015018826	Rnf152	51.2034	68.3901	13.1768	31.4044	1.72	2.31	0.44	1.05	2.015	0.745	1.43547	0.000187649	0.00348905
ENSCGRG00015018859	Lrrc73	189.512	172.548	21.593	23.5147	6.37	5.84	0.72	0.78	6.105	0.75	3.02503	5.26882e-30	1.33628e-27
ENSCGRG00015018934	Anxa8	396.892	474.269	35.6257	33.8683	13.33	16.05	1.19	1.13	14.69	1.16	3.66264	4.64728e-56	2.35729e-53
ENSCGRG00015019097	Bhlhe40	2974.87	2227.85	1003.37	563.86	99.93	75.39	33.54	18.81	87.66	26.175	1.74373	5.08516e-16	6.18205e-14
ENSCGRG00015019505	Gpi1	9762.27	10132	4081.67	3101.37	327.93	342.85	136.46	103.45	335.39	119.955	1.48335	8.64464e-34	2.49339e-31
ENSCGRG00015020256	Pfkl	21759.1	19567.5	4559.77	3875.64	730.93	662.13	152.44	129.28	696.53	140.86	2.30592	1.85808e-102	2.73323e-99
ENSCGRG00015020344	Smad6	415.57	522.983	244.94	214.842	13.96	17.7	8.19	7.17	15.83	7.68	1.04348	1.45551e-08	8.49627e-07
ENSCGRG00015020431	Dusp1	255.704	385.848	114.59	124.941	8.59	13.06	3.83	4.17	10.825	4	1.4363	2.05689e-09	1.38159e-07
ENSCGRG00015021194	Nudt14	47.3619	68.2097	25.3301	26.8241	1.59	2.31	0.85	0.89	1.95	0.87	1.16439	0.000430545	0.00688403
ENSCGRG00015021196	Ero1l	2224.08	1837.22	606.468	560.491	74.71	62.17	20.28	18.7	68.44	19.49	1.81211	2.60665e-47	9.58597e-45
ENSCGRG00015021356	Cited2	933.971	1069.96	538.485	465.489	31.37	36.21	18	15.53	33.79	16.765	1.01114	4.20167e-13	4.07915e-11
ENSCGRG00015021370	Itpk1	11472.7	10928.1	6066.99	4775.59	385.39	369.79	202.83	159.3	377.59	181.065	1.06031	7.62184e-21	1.31903e-18
ENSCGRG00015021607	Arrdc4	1036.92	1045.79	465.282	515.452	34.83	35.39	15.55	17.19	35.11	16.37	1.10083	6.98218e-18	9.97163e-16
ENSCGRG00015021622	Synpo	27.0698	44.111	7.92518	14.3096	0.91	1.49	0.26	0.48	1.2	0.37	1.69744	0.000124231	0.00251713
ENSCGRG00015021681	Ankrd37	870.684	880.992	60.3772	53.0084	29.25	29.81	2.02	1.77	29.53	1.895	3.96191	4.61656e-104	8.48871e-101
ENSCGRG00015021963	Cubn	810.094	821.566	382.567	344.411	27.21	27.8	12.79	11.49	27.505	12.14	1.17993	1.95047e-17	2.70674e-15
ENSCGRG00015022066	Atp7b	703.226	657.316	336.274	323.112	23.62	22.24	11.24	10.78	22.93	11.01	1.05842	2.4682e-13	2.43939e-11
ENSCGRG00015022259	Meltf	147.507	116.675	334.118	297.347	4.96	3.95	11.17	9.92	4.455	10.545	-1.24306	2.47635e-10	1.83051e-08
ENSCGRG00015022503	Ccn5	292.211	362.002	132.601	144.877	9.82	12.25	4.43	4.83	11.035	4.63	1.253	2.47377e-10	1.83051e-08
ENSCGRG00015022515	Slc22a18	39.7218	45.8969	18.505	11.0697	1.33	1.55	0.62	0.37	1.44	0.495	1.54057	2.98826e-05	0.000780769
ENSCGRG00015022540	Aqp1	72.8435	184.788	21.6454	55.2213	2.45	6.25	0.72	1.84	4.35	1.28	1.76487	0.000476895	0.00751084
ENSCGRG00015022750	Kazald1	513.855	463.706	203.749	220.247	17.26	15.69	6.81	7.35	16.475	7.08	1.21846	1.38847e-13	1.41836e-11
ENSCGRG00015023630	P4ha2	4302.13	3944.77	1415.59	1345.48	144.52	133.48	47.33	44.88	139	46.105	1.59209	2.60129e-59	1.41722e-56
ENSCGRG00015023793	Bco1	45.531	60.0184	19.1433	20.9595	1.53	2.03	0.64	0.7	1.78	0.67	1.40964	3.36126e-05	0.000858404
ENSCGRG00015024356	Cda	918.612	734.031	95.3372	59.83	30.86	24.84	3.19	2	27.85	2.595	3.42387	3.25807e-56	1.71165e-53
ENSCGRG00015024489	Txnip	18358.5	17473.3	6353.5	6729.74	616.69	591.26	212.41	224.49	603.975	218.45	1.46719	4.70612e-60	2.76908e-57
ENSCGRG00015024592	Avpi1	2387.11	2345.27	941.727	919.112	80.19	79.36	31.48	30.66	79.775	31.07	1.36041	6.90319e-41	2.25658e-38
ENSCGRG00015024687	Fam13a	3432.19	3835.12	1166.28	1314.84	115.29	129.77	38.99	43.86	122.53	41.425	1.56456	2.17149e-48	8.40595e-46
ENSCGRG00015024709	Ppp1r3b	331.201	286.668	170.37	141.228	11.13	9.7	5.7	4.71	10.415	5.205	1.00069	1.80603e-07	8.62556e-06
ENSCGRG00015024814	Pgam1	43387.4	45546.3	11630.8	11628.2	1457.46	1541.2	388.83	387.89	1499.33	388.36	1.94885	1.126e-103	1.84038e-100
ENSCGRG00015024984	Mpi	4652.65	4472.98	1870.82	1888.26	156.29	151.36	62.54	62.99	153.825	62.765	1.29326	3.39157e-45	1.16023e-42
ENSCGRG00015025361	Cspg4	7183.99	9034.62	3542.03	3392.48	241.32	305.71	118.41	113.16	273.515	115.785	1.24017	4.67896e-27	1.02728e-24
ENSCGRG00015025368	Slc14a1	869.832	1109.76	2022.93	2160.78	29.22	37.55	67.63	72.08	33.385	69.855	-1.06516	4.73913e-17	6.16926e-15
ENSCGRG00015025774	Sh3tc1	83.4351	117.708	29.5926	27.3221	2.8	3.98	0.99	0.91	3.39	0.95	1.83529	1.87827e-09	1.27324e-07
ENSCGRG00015025822	Hilpda	1696.61	1564.77	670.761	820.729	56.99	52.95	22.42	27.38	54.97	24.9	1.1425	4.69454e-20	7.67297e-18
ENSCGRG00015025843	Abhd18	481.19	480.678	220.037	153.646	16.16	16.27	7.36	5.13	16.215	6.245	1.37656	1.68829e-12	1.50513e-10
ENSCGRG00015025912	Prelid2	1762.52	1575.39	395.877	334.943	59.21	53.31	13.23	11.17	56.26	12.2	2.20523	1.59122e-61	9.75285e-59
ENSCGRG00015026494	Cib4	73.1536	79.2903	36.6765	17.9447	2.46	2.68	1.23	0.6	2.57	0.915	1.48992	5.90295e-06	0.000190841
ENSCGRG00015026629	Pygl	10000.1	9455.12	1261.97	1095.19	335.92	319.94	42.19	36.53	327.93	39.36	3.05859	2.54123e-186	1.86908e-182
ENSCGRG00015026680	Syt8	38.6222	84.4223	25.7961	15.24	1.3	2.86	0.86	0.51	2.08	0.685	1.60241	0.000402738	0.0065102
ENSCGRG00015027232	Spon2	17.133	17.709	4.88815	2.00544	0.58	0.6	0.16	0.07	0.59	0.115	2.35908	0.000150741	0.00297638
ENSCGRG00015027347	Rassf7	428.714	505.816	207.655	191.732	14.4	17.12	6.94	6.4	15.76	6.67	1.24051	1.35738e-12	1.22498e-10
ENSCGRG00015027383	Tmem140	504.766	446.805	199.347	126.292	16.96	15.12	6.66	4.21	16.04	5.435	1.56132	7.58642e-13	7.10804e-11
ENSCGRG00015027916	Bnip3	12001.3	11418.5	847.386	808.747	403.14	386.38	28.33	26.98	394.76	27.655	3.83536	1.78481669100544e-316	2.62546535246901e-312
ENSCGRG00015028086	Upp1	1834.22	1543.35	579.181	409.137	61.61	52.22	19.36	13.65	56.915	16.505	1.78591	2.45471e-29	6.01812e-27
ENSCGRG00015028377	Nab2	578.917	468.852	1438.4	1095.96	19.45	15.87	48.09	36.56	17.66	42.325	-1.26102	1.45259e-15	1.73721e-13
ENSCGRG00015028384	Ndufa4l2	318.694	317.204	13.0902	6.0084	10.71	10.73	0.44	0.2	10.72	0.32	5.06609	5.78877e-68	3.87058e-65
ENSCGRG00015028452	Ddah2	110.102	97.5468	57.2198	40.5256	3.7	3.3	1.91	1.35	3.5	1.63	1.10248	2.75657e-05	0.000727991
ENSCGRG00015028607	Krt80	206.601	196.222	37.7169	49.2284	6.94	6.64	1.26	1.64	6.79	1.45	2.22736	3.58705e-21	6.43483e-19
ENSCGRG00015028608	Krt7	158.353	151.194	19.0268	21.4685	5.32	5.12	0.64	0.72	5.22	0.68	2.94044	4.646e-27	1.02728e-24

## Sheet: D1 (Hypoxia vs Normoxia)
id	gene name	Hypoxia_D1_1	Hypoxia_D1_2	Normoxia_D1_1	Normoxia_D1_2	Hypoxia_D1_1_CPM	Hypoxia_D1_2_CPM	Normoxia_D1_1_CPM	Normoxia_D1_2_CPM	Hypoxia_D1_mean	Normoxia_D1_mean	log2(fc)	PValue	FDR
ENSCGRG00015000138	Mt2	23085.6	22992.4	9857.05	8533	846.88	842.42	354.06	297.1	844.65	325.58	1.37534	3.08685e-46	5.90431e-44
ENSCGRG00015000167	Mt1	7349.1	7904.43	3037.41	2935.57	269.6	289.61	109.1	102.21	279.605	105.655	1.40403	1.39293e-57	3.47713e-55
ENSCGRG00015000193	Pgm2	3576.45	3884.55	1792.27	1956.08	131.2	142.33	64.38	68.11	136.765	66.245	1.04582	6.54646e-31	7.41663e-29
ENSCGRG00015000215	Vldlr	3400.25	3336.08	1369.5	1441.86	124.74	122.23	49.19	50.2	123.485	49.695	1.31316	9.2095e-50	1.93768e-47
ENSCGRG00015000435	Iqcd	69.2601	101.792	32.9449	34.3222	2.54	3.73	1.18	1.2	3.135	1.19	1.3975	2.03232e-06	2.07861e-05
ENSCGRG00015000481	Btg2	967.333	816.196	438.836	389.537	35.49	29.9	15.76	13.56	32.695	14.66	1.15718	3.22902e-16	1.41961e-14
ENSCGRG00015000486	Tns1	1990.78	2156.99	983.688	1166.99	73.03	79.03	35.33	40.63	76.03	37.98	1.00133	2.03496e-21	1.38754e-19
ENSCGRG00015000495	Abcb1b	111.123	90.698	291.284	312.981	4.08	3.32	10.46	10.9	3.7	10.68	-1.52931	1.23913e-16	5.70309e-15
ENSCGRG00015000621	Srpx2	528.401	538.338	250.738	222.255	19.38	19.72	9.01	7.74	19.55	8.375	1.22301	4.05933e-16	1.7636e-14
ENSCGRG00015000737	Plpp1	3054.33	2862.6	1454.29	1573.03	112.05	104.88	52.24	54.77	108.465	53.505	1.01948	1.34712e-28	1.39721e-26
ENSCGRG00015000765	Mmp12	603.805	510.023	239.897	184.73	22.15	18.69	8.62	6.43	20.42	7.525	1.44022	5.71074e-16	2.43086e-14
ENSCGRG00015000793	Mmp13	128.364	97.861	52.9893	43.8459	4.71	3.59	1.9	1.53	4.15	1.715	1.2749	7.91012e-07	8.89994e-06
ENSCGRG00015000872	Rundc3b	995.475	1328.24	347.481	336.534	36.52	48.67	12.48	11.72	42.595	12.1	1.81568	1.30776e-31	1.50474e-29
ENSCGRG00015000956	Nrep	67.5067	79.6083	32.0153	38.5196	2.48	2.92	1.15	1.34	2.7	1.245	1.11681	3.8256e-05	0.000284275
ENSCGRG00015001077	Qtrt1	525.933	568.469	1113.37	1279.12	19.29	20.83	39.99	44.54	20.06	42.265	-1.07514	3.00389e-19	1.76965e-17
ENSCGRG00015001083	Ndrg1	1571.48	1595.54	578.168	621.181	57.65	58.46	20.77	21.63	58.055	21.2	1.45336	2.14238e-42	3.75631e-40
ENSCGRG00015001202	Mfsd12	2055.41	1830.47	3841.76	4570.59	75.4	67.07	137.99	159.14	71.235	148.565	-1.06044	1.07026e-25	9.43876e-24
ENSCGRG00015001270	Dhrs3	154.251	200.649	32.8443	23.2271	5.66	7.35	1.18	0.81	6.505	0.995	2.70878	3.91991e-23	2.94554e-21
ENSCGRG00015001278	Avil	58.9898	93.0854	159.307	172.079	2.16	3.41	5.72	5.99	2.785	5.855	-1.07199	7.60829e-06	6.82845e-05
ENSCGRG00015001279	Ankrd55	164.252	147.031	63.6464	55.2452	6.03	5.39	2.29	1.92	5.71	2.105	1.43967	6.92869e-11	1.55557e-09
ENSCGRG00015001363	Nedd9	16486.3	15584.5	1964.65	1874.02	604.79	571.01	70.57	65.25	587.9	67.91	3.11387	8.255e-252	3.03949e-248
ENSCGRG00015001411	Hyi	138.271	182.322	368.412	403.45	5.07	6.68	13.23	14.05	5.875	13.64	-1.21518	1.95939e-11	4.73079e-10
ENSCGRG00015001605	Bmf	97.5787	93.1442	41.6582	52.1875	3.58	3.41	1.5	1.82	3.495	1.66	1.07411	1.04365e-05	9.03111e-05
ENSCGRG00015001917	Ggta1	1253.63	1312.69	488.356	474.52	45.99	48.1	17.54	16.52	47.045	17.03	1.46596	2.92391e-37	4.34983e-35
ENSCGRG00015001955	Plod1	14285.7	13750.2	3863.58	4100.85	524.06	503.8	138.78	142.78	513.93	140.78	1.86813	9.13378e-110	5.8488e-107
ENSCGRG00015002058	Gsn	51.0962	30.5927	5.01939	1.04557	1.87	1.12	0.18	0.04	1.495	0.11	3.76457	1.088e-11	2.72056e-10
ENSCGRG00015002071	Camk2n2	11.1822	16.4181	24.6121	45.8826	0.41	0.6	0.88	1.6	0.505	1.24	-1.29598	0.00237242	0.0106658
ENSCGRG00015002192	Slc2a1	17563.2	16871.7	2107.63	2728.61	644.3	618.17	75.71	95	631.235	85.355	2.88663	3.18452e-150	3.60781e-147
ENSCGRG00015002321	Eno2	743.93	631.517	199.162	192.367	27.29	23.14	7.15	6.7	25.215	6.925	1.8644	1.04372e-32	1.24975e-30
ENSCGRG00015002393	Kbtbd3	359.994	413.441	197.393	156.416	13.21	15.15	7.09	5.45	14.18	6.27	1.17732	1.37865e-10	2.96421e-09
ENSCGRG00015002729	Efna3	99.6333	61.1622	20.7902	34.9129	3.65	2.24	0.75	1.22	2.945	0.985	1.58007	4.83843e-06	4.56798e-05
ENSCGRG00015002741	Ccdc30	113.81	133.041	58.1423	40.8945	4.18	4.87	2.09	1.42	4.525	1.755	1.36645	6.18197e-08	8.60567e-07
ENSCGRG00015002786	Tfpi	416.237	359.328	153.709	194.989	15.27	13.17	5.52	6.79	14.22	6.155	1.20809	1.10288e-11	2.74842e-10
ENSCGRG00015002837	Maff	287.972	341.124	166.151	147.144	10.56	12.5	5.97	5.12	11.53	5.545	1.05613	6.82693e-09	1.11348e-07
ENSCGRG00015002857	Srm	72.5377	67.269	156.245	212.002	2.66	2.46	5.61	7.38	2.56	6.495	-1.34319	3.82722e-09	6.50892e-08
ENSCGRG00015002954	Kcnj4	20.1064	11.8846	37.399	55.8076	0.74	0.44	1.34	1.94	0.59	1.64	-1.47491	7.61761e-05	0.000528461
ENSCGRG00015002974	Kdm4b	2815.84	2492.37	925.498	1021.99	103.3	91.32	33.24	35.58	97.31	34.41	1.49976	3.10577e-48	6.26601e-46
ENSCGRG00015003019	Traf1	107.326	105.326	54.6112	54.3302	3.94	3.86	1.96	1.89	3.9	1.925	1.01862	1.02e-05	8.86811e-05
ENSCGRG00015003069	Phf19	298.329	251.669	517.277	739.587	10.94	9.22	18.58	25.75	10.08	22.165	-1.13679	4.92341e-10	9.77251e-09
ENSCGRG00015003153	Ndrg2	3783.29	3215.88	1495.66	1433.91	138.79	117.83	53.72	49.93	128.31	51.825	1.30791	8.93497e-37	1.30291e-34
ENSCGRG00015003257	Ticam1	1781.18	1680.98	831.681	766.299	65.34	61.59	29.87	26.68	63.465	28.275	1.16643	3.65441e-27	3.45013e-25
ENSCGRG00015003399	Sema6b	315.626	317.07	82.5334	88.7225	11.58	11.62	2.96	3.09	11.6	3.025	1.93912	5.06893e-27	4.75511e-25
ENSCGRG00015003489	Jup	555.261	578.059	190.552	173.265	20.37	21.18	6.84	6.03	20.775	6.435	1.69084	3.63018e-28	3.63709e-26
ENSCGRG00015003541	Plin4	535.35	484.82	188.242	124.143	19.64	17.76	6.76	4.32	18.7	5.54	1.75508	6.47114e-18	3.39171e-16
ENSCGRG00015003621	Gapdh	183839	169573	48471.7	56007.2	6744.03	6213.02	1741.09	1950.05	6478.52	1845.57	1.8116	5.34292e-87	2.45908e-84
ENSCGRG00015003715	Rlf	5250.6	5369.87	2644.28	2467.9	192.61	196.75	94.98	85.93	194.68	90.455	1.10583	1.06527e-35	1.48013e-33
ENSCGRG00015003727	Apobec3	197.141	203.118	411.264	444.604	7.23	7.44	14.77	15.48	7.335	15.125	-1.04407	1.19649e-11	2.96428e-10
ENSCGRG00015003795	Tmem40	25.0622	40.3894	14.2747	13.3404	0.92	1.48	0.51	0.46	1.2	0.485	1.30698	0.00123454	0.00613643
ENSCGRG00015003823	Cdh9	102.04	115.085	51.4125	53.2151	3.74	4.22	1.85	1.85	3.98	1.85	1.10524	1.88417e-06	1.95148e-05
ENSCGRG00015004067	Nmnat3	92.9926	87.0337	186.094	197.148	3.41	3.19	6.68	6.86	3.3	6.77	-1.03669	6.96614e-08	9.53507e-07
ENSCGRG00015004083	Rab7b	295.836	337.737	134.011	87.5746	10.85	12.37	4.81	3.05	11.61	3.93	1.56277	1.71451e-12	4.79151e-11
ENSCGRG00015004186	Ahnak	87848.7	92029.1	35224.5	32503.3	3222.68	3371.87	1265.25	1131.7	3297.28	1198.47	1.46007	8.06196e-62	2.4232e-59
ENSCGRG00015004292	Htr2a	186.538	195.755	89.5913	96.2311	6.84	7.17	3.22	3.35	7.005	3.285	1.09249	1.01395e-08	1.61618e-07
ENSCGRG00015004332	Slc25a36	6527.17	6662.98	2955.81	3333.1	239.45	244.13	106.17	116.05	241.79	111.11	1.12177	2.39553e-38	3.67515e-36
ENSCGRG00015004344	Alpk1	1143.38	1403.56	245.507	206.561	41.94	51.43	8.82	7.19	46.685	8.005	2.54399	8.3516e-61	2.36543e-58
ENSCGRG00015004365	Gnb1l	144.959	119.869	283.613	309.701	5.32	4.39	10.19	10.78	4.855	10.485	-1.11078	4.90704e-10	9.75315e-09
ENSCGRG00015004443	Fam219a	413.509	344.467	149.661	165.589	15.17	12.62	5.38	5.77	13.895	5.575	1.31752	7.5982e-14	2.51475e-12
ENSCGRG00015004456	Klf11	384.335	350.131	140.857	182.534	14.1	12.83	5.06	6.36	13.465	5.71	1.23765	3.73091e-12	9.97257e-11
ENSCGRG00015004491	Dusp9	155.344	191.103	410.12	515.266	5.7	7	14.73	17.94	6.35	16.335	-1.36314	4.30448e-14	1.46412e-12
ENSCGRG00015004542	Bhlhe41	159.232	169.872	72.0364	66.9222	5.84	6.22	2.59	2.33	6.03	2.46	1.2935	3.90969e-10	7.87715e-09
ENSCGRG00015004628	Bst2	377.392	395.238	821.964	816.932	13.84	14.48	29.52	28.44	14.16	28.98	-1.03324	4.53306e-16	1.95786e-14
ENSCGRG00015004647	Gbe1	5335.48	5703.92	745.405	688.291	195.73	208.99	26.77	23.96	202.36	25.365	2.99601	3.70841e-207	1.09235e-203
ENSCGRG00015004967	Trim36	168.912	221.412	54.8687	44.8254	6.2	8.11	1.97	1.56	7.155	1.765	2.01928	1.43922e-16	6.56247e-15
ENSCGRG00015005110	Prl3a1	62.834	72.2823	18.9725	22.1361	2.31	2.65	0.68	0.77	2.48	0.725	1.77429	5.24998e-09	8.72705e-08
ENSCGRG00015005232	Fpgs	266.744	322.445	734.586	940.604	9.79	11.81	26.39	32.75	10.8	29.57	-1.4531	4.36906e-20	2.76169e-18
ENSCGRG00015005359	Atf3	810.458	929.598	397.336	437.067	29.73	34.06	14.27	15.22	31.895	14.745	1.1131	3.9306e-17	1.91056e-15
ENSCGRG00015005466	Nampt	13082.2	14301.9	6561.74	6232.17	479.91	524.01	235.7	216.99	501.96	226.345	1.14905	1.61652e-38	2.50611e-36
ENSCGRG00015005573	Thbd	5000.53	4879.15	2155.17	2702.3	183.44	178.77	77.41	94.09	181.105	85.75	1.07862	2.09661e-26	1.88285e-24
ENSCGRG00015005590	Atxn7l1	458.256	417.437	240.497	201.331	16.81	15.29	8.64	7.01	16.05	7.825	1.03641	4.72095e-10	9.43421e-09
ENSCGRG00015005659	Cxcl12	560.016	583.957	138.56	194.81	20.54	21.4	4.98	6.78	20.97	5.88	1.83444	3.09263e-26	2.7605e-24
ENSCGRG00015005665	Cacnb3	204.009	219.258	91.9976	125.548	7.48	8.03	3.3	4.37	7.755	3.835	1.0159	4.32985e-07	5.07319e-06
ENSCGRG00015005709	Hk1	12279.6	12694.5	4233.82	4087.2	450.47	465.12	152.08	142.31	457.795	147.195	1.63697	1.47616e-82	5.8759e-80
ENSCGRG00015005798	Rasa4	493.88	443.46	228.618	237.03	18.12	16.25	8.21	8.25	17.185	8.23	1.06219	3.29367e-12	8.85203e-11
ENSCGRG00015006097	Mob3b	989.292	877.062	459.632	408.328	36.29	32.13	16.51	14.22	34.21	15.365	1.15477	8.26558e-18	4.28646e-16
ENSCGRG00015006168	Zfp292	7929.24	8411.43	3233.68	3108.76	290.88	308.19	116.15	108.24	299.535	112.195	1.41672	9.13868e-60	2.49249e-57
ENSCGRG00015006294	Adm	533.88	533.038	38.4019	36.3934	19.59	19.53	1.38	1.27	19.56	1.325	3.88384	1.55131e-85	6.71992e-83
ENSCGRG00015006350	Il1rl2	33.2265	50.0924	20.9995	18.936	1.22	1.84	0.75	0.66	1.53	0.705	1.11784	0.00168165	0.00793827
ENSCGRG00015006520	Adgrf4	514.034	577.943	225.464	185.502	18.86	21.18	8.1	6.46	20.02	7.28	1.45943	1.32548e-18	7.36666e-17
ENSCGRG00015006572	Sncaip	230.265	329.534	94.0431	95.2194	8.45	12.07	3.38	3.32	10.26	3.35	1.6148	7.3929e-13	2.17765e-11
ENSCGRG00015006649	Plod2	14135	15802.8	3217.79	2977.35	518.53	579	115.58	103.66	548.765	109.62	2.32368	7.64019e-128	6.6191e-125
ENSCGRG00015006682	Porcn	398.89	348.276	139.868	161.651	14.63	12.76	5.02	5.63	13.695	5.325	1.3628	3.91919e-15	1.49539e-13
ENSCGRG00015006751	Pnrc1	317.079	239.642	143.132	140.823	11.63	8.78	5.14	4.9	10.205	5.02	1.02352	2.27744e-07	2.84738e-06
ENSCGRG00015006944	Pdgfra	3920.85	3868.35	1832.37	1790.52	143.83	141.73	65.82	62.34	142.78	64.08	1.15585	3.3455e-40	5.53624e-38
ENSCGRG00015006954	Filip1l	175.544	184.928	87.168	82.1633	6.44	6.78	3.13	2.86	6.61	2.995	1.14209	6.55734e-09	1.07188e-07
ENSCGRG00015007204	Fstl3	290.482	232.758	125.484	95.4622	10.66	8.53	4.51	3.32	9.595	3.915	1.29327	1.62426e-09	2.94245e-08
ENSCGRG00015007262	Tmem45a	2021.52	2205.03	136.929	105.102	74.16	80.79	4.92	3.66	77.475	4.29	4.17468	2.35418e-187	5.77872e-184
ENSCGRG00015007314	S100a3	163.371	192.277	95.804	83.3501	5.99	7.04	3.44	2.9	6.515	3.17	1.03928	5.59617e-07	6.43406e-06
ENSCGRG00015007324	Slc7a11	1641.92	1500.67	3547.99	4068.19	60.23	54.98	127.44	141.65	57.605	134.545	-1.22382	4.72871e-37	6.96444e-35
ENSCGRG00015007360	Scarf2	243.748	224.057	422.724	578.205	8.94	8.21	15.18	20.13	8.575	17.655	-1.04187	4.40958e-09	7.45629e-08
ENSCGRG00015007448	Loxl2	5545.85	5728.34	1484.46	1447.33	203.45	209.88	53.32	50.39	206.665	51.855	1.99474	6.52958e-113	4.80838e-110
ENSCGRG00015007483	Btn1a1	18.3771	8.83324	2.99897	4.94963	0.67	0.32	0.11	0.17	0.495	0.14	1.822	0.00612055	0.0238223
ENSCGRG00015007568	Bsg	14501.2	15027.7	6538.62	7725.99	531.97	550.6	234.87	269	541.285	251.935	1.10334	5.61515e-34	7.20953e-32
ENSCGRG00015007573	Galk1	6018.22	5818.92	1750.39	1966.44	220.77	213.2	62.87	68.47	216.985	65.67	1.72429	1.13556e-83	4.77844e-81
ENSCGRG00015007593	Gdpd1	43.6707	24.3121	81.4177	68.7977	1.6	0.89	2.92	2.4	1.245	2.66	-1.09528	0.000391008	0.00224339
ENSCGRG00015007597	Stc1	157.563	137.061	11.6881	14.8095	5.78	5.02	0.42	0.52	5.4	0.47	3.52223	6.52235e-33	7.87386e-31
ENSCGRG00015007609	Itgb4	1575.46	1901.04	388.829	426.535	57.79	69.65	13.97	14.85	63.72	14.41	2.14468	1.45575e-62	4.56176e-60
ENSCGRG00015007632	YPEL	34.0084	29.6422	15.216	15.4057	1.25	1.09	0.55	0.54	1.17	0.545	1.10218	0.00290984	0.0127245
ENSCGRG00015007678	Mdn1	3673.97	3825.87	7691.88	8082.53	134.78	140.18	276.29	281.42	137.48	278.855	-1.02029	6.42864e-35	8.60737e-33
ENSCGRG00015008390	Bnip3l	8017.86	7670.28	1862.08	1881.35	294.13	281.03	66.89	65.5	287.58	66.195	2.11917	6.31742e-133	5.81519e-130
ENSCGRG00015008621	Insig2	6063.63	6078.83	1925.52	1764.44	222.44	222.72	69.16	61.43	222.58	65.295	1.76928	2.03773e-83	8.3366e-81
ENSCGRG00015008694	Egln1	7167.69	7505.5	1546.09	1630.57	262.94	275	55.54	56.77	268.97	56.155	2.25996	1.00716e-147	1.05954e-144
ENSCGRG00015008773	Rmi2	110.293	136.985	249.623	298.681	4.05	5.02	8.97	10.4	4.535	9.685	-1.09465	1.12779e-08	1.78029e-07
ENSCGRG00015008800	Ddit4	17179.6	15143.5	2511.56	3148.63	630.22	554.85	90.21	109.63	592.535	99.92	2.56805	1.22504e-118	9.496e-116
ENSCGRG00015008806	Socs1	229.989	159.384	338.631	518.075	8.44	5.84	12.16	18.04	7.14	15.1	-1.08055	3.63837e-06	3.56053e-05
ENSCGRG00015008818	Prmt7	729.657	726.7	1642.2	1669.22	26.77	26.63	58.99	58.12	26.7	58.555	-1.13295	5.55425e-28	5.45353e-26
ENSCGRG00015009068	P4ha1	36542.9	38483.2	11234.8	11115.8	1340.55	1409.99	403.55	387.03	1375.27	395.29	1.79873	3.22931e-103	1.90245e-100
ENSCGRG00015009331	Serpine1	22675.5	20978.3	8360.27	7865.26	831.84	768.63	300.3	273.85	800.235	287.075	1.479	6.55643e-62	2.01173e-59
ENSCGRG00015009392	Gsap	922.848	869.824	427.522	327.909	33.85	31.87	15.36	11.42	32.86	13.39	1.29518	1.1014e-17	5.61294e-16
ENSCGRG00015009403	Insig1	5496.97	6284.91	2084.35	2041.9	201.65	230.27	74.87	71.09	215.96	72.98	1.56519	7.16318e-61	2.06861e-58
ENSCGRG00015009529	Zfp395	1427.76	1459.81	672.946	721.956	52.38	53.49	24.17	25.14	52.935	24.655	1.10234	3.37379e-25	2.92289e-23
ENSCGRG00015009574	Ufsp1	59.3501	37.9024	123.705	104.603	2.18	1.39	4.44	3.64	1.785	4.04	-1.17843	1.07983e-05	9.31129e-05
ENSCGRG00015009606	Ccdc170	1318.53	1578.33	524.653	421.252	48.37	57.83	18.85	14.67	53.1	16.76	1.66369	1.71673e-31	1.96001e-29
ENSCGRG00015009623	Phlda1	141.927	105.279	220.15	355.668	5.21	3.86	7.91	12.38	4.535	10.145	-1.16159	4.17545e-06	4.01123e-05
ENSCGRG00015009725	Ahrr	197.011	238.929	419.157	493.796	7.23	8.75	15.06	17.19	7.99	16.125	-1.01303	1.44062e-09	2.6357e-08
ENSCGRG00015009726	Plcb4	193.391	225.03	102.35	50.3545	7.09	8.24	3.68	1.75	7.665	2.715	1.49733	5.75004e-07	6.59553e-06
ENSCGRG00015010665	Rspo3	75.9569	124.698	310.369	235.843	2.79	4.57	11.15	8.21	3.68	9.68	-1.3953	6.36648e-08	8.82083e-07
ENSCGRG00015010713	Btc	113.993	95.2236	327.151	280.953	4.18	3.49	11.75	9.78	3.835	10.765	-1.48905	2.04945e-14	7.32628e-13
ENSCGRG00015010730	Fmo4	3996.21	3634.48	1718.12	1444.98	146.6	133.16	61.71	50.31	139.88	56.01	1.32043	5.62939e-34	7.20953e-32
ENSCGRG00015010749	Vegfb	20.0739	13.9774	47.979	38.9553	0.74	0.51	1.72	1.36	0.625	1.54	-1.301	0.000239562	0.00145616
ENSCGRG00015010924	Nyap1	371.143	324.345	154.772	151.538	13.62	11.88	5.56	5.28	12.75	5.42	1.23413	5.9557e-13	1.79377e-11
ENSCGRG00015011052	Trp53inp1	468.711	448.634	120.807	164.695	17.19	16.44	4.34	5.73	16.815	5.035	1.73969	1.3937e-22	1.02122e-20
ENSCGRG00015011164	Trim13	6770.93	7592.18	1430.86	1135.96	248.39	278.17	51.4	39.55	263.28	45.475	2.53345	1.04441e-97	5.30418e-95
ENSCGRG00015011272	Higd1a	6183.56	6750.26	1921.42	2035.69	226.84	247.32	69.02	70.88	237.08	69.95	1.76098	8.81531e-87	3.9343e-84
ENSCGRG00015011290	Cavin3	1608.02	1460.74	751.785	836.018	58.99	53.52	27	29.11	56.255	28.055	1.00372	5.74223e-20	3.53856e-18
ENSCGRG00015011378	Neu2	973.988	828.791	272.282	260.298	35.73	30.37	9.78	9.06	33.05	9.42	1.81085	2.92051e-36	4.13589e-34
ENSCGRG00015011546	Abca6	132.544	170.715	83.6289	63.3839	4.86	6.25	3	2.21	5.555	2.605	1.0925	5.80805e-06	5.36644e-05
ENSCGRG00015011644	Ifrd2	1742.2	1657.75	3602.26	4176.93	63.91	60.74	129.39	145.43	62.325	137.41	-1.1406	1.4567e-33	1.78786e-31
ENSCGRG00015011653	Abca9	477.324	416.006	246.761	179.472	17.51	15.24	8.86	6.25	16.375	7.555	1.11599	4.37947e-09	7.41389e-08
ENSCGRG00015011758	Carhsp1	1196.78	1205.74	562.641	606.578	43.9	44.18	20.21	21.12	44.04	20.665	1.09163	1.97541e-22	1.4332e-20
ENSCGRG00015011820	Nkain1	67.7494	103.578	215.078	245.954	2.49	3.8	7.73	8.56	3.145	8.145	-1.37285	9.29582e-10	1.76657e-08
ENSCGRG00015011840	Ccng2	4547.41	5017.56	726.681	739.244	166.82	183.84	26.1	25.74	175.33	25.92	2.75794	6.30376e-179	1.32631e-175
ENSCGRG00015012263	Edaradd	105.532	133.401	322.465	325.755	3.87	4.89	11.58	11.34	4.38	11.46	-1.3876	2.03683e-14	7.29889e-13
ENSCGRG00015012359	Gpr146	42.4498	50.5851	3.99309	5.8732	1.56	1.85	0.14	0.2	1.705	0.17	3.32617	5.21529e-14	1.74968e-12
ENSCGRG00015012416	Arid5b	612.745	639.366	251.042	355.138	22.48	23.43	9.02	12.37	22.955	10.695	1.10187	2.6432e-11	6.25868e-10
ENSCGRG00015012817	Col12a1	1180.31	1632.12	409.97	520.469	43.3	59.8	14.73	18.12	51.55	16.425	1.65008	2.50452e-24	2.02673e-22
ENSCGRG00015012977	Chst12	169.891	165.244	80.9747	71.9253	6.23	6.05	2.91	2.5	6.14	2.705	1.18261	7.2738e-09	1.18113e-07
ENSCGRG00015013088	Cd109	1795.62	2043.92	436.457	462.956	65.87	74.89	15.68	16.12	70.38	15.9	2.14614	5.15033e-75	1.89635e-72
ENSCGRG00015013379	Hhipl1	3227.91	3067.63	1478.14	1659.16	118.41	112.4	53.09	57.77	115.405	55.43	1.05797	3.17239e-30	3.46096e-28
ENSCGRG00015013411	Eml1	162.669	183.192	43.3918	53.1977	5.97	6.71	1.56	1.85	6.34	1.705	1.89471	2.92737e-17	1.45166e-15
ENSCGRG00015013466	Tfap4	297.983	327.815	590.808	781.843	10.93	12.01	21.22	27.22	11.47	24.22	-1.07833	1.46382e-11	3.58124e-10
ENSCGRG00015013520	Ackr3	474.174	525.779	212.457	231.919	17.39	19.26	7.63	8.07	18.325	7.85	1.22305	9.17244e-16	3.763e-14
ENSCGRG00015013564	Hdac9	130.994	152.016	77.3343	55.9868	4.81	5.57	2.78	1.95	5.19	2.365	1.13389	1.84112e-06	1.91093e-05
ENSCGRG00015013587	Il15	108.359	100.313	53.8759	39.2237	3.98	3.68	1.94	1.37	3.83	1.655	1.21051	1.32618e-06	1.42154e-05
ENSCGRG00015013675	Arrb1	764.359	695.761	352.031	338.298	28.04	25.49	12.64	11.78	26.765	12.21	1.13228	5.17124e-17	2.47279e-15
ENSCGRG00015013699	Apln	56.4876	62.0225	4.03341	2.93216	2.07	2.27	0.14	0.1	2.17	0.12	4.17659	4.77221e-20	2.99673e-18
ENSCGRG00015013738	Hmga1	180.437	167.234	314.152	468.317	6.62	6.13	11.28	16.31	6.375	13.795	-1.11365	6.15565e-08	8.57715e-07
ENSCGRG00015013821	Apobec1	36.5923	54.328	25.1942	19.2246	1.34	1.99	0.9	0.67	1.665	0.785	1.08476	0.00235041	0.0105733
ENSCGRG00015013827	Slc9a3r2	39.2925	28.8167	100.018	115.352	1.44	1.06	3.59	4.02	1.25	3.805	-1.60597	6.96254e-10	1.34572e-08
ENSCGRG00015014441	Zc3h6	1261.33	1321.7	493.149	443.593	46.27	48.43	17.71	15.44	47.35	16.575	1.51436	1.39799e-36	1.99899e-34
ENSCGRG00015014551	Pdk3	3397.9	3960.39	1515.96	1374.77	124.65	145.11	54.45	47.87	134.88	51.16	1.39859	5.67371e-40	9.18269e-38
ENSCGRG00015014591	Ucp3	129.9	129.151	62.9184	29.6454	4.77	4.73	2.26	1.03	4.75	1.645	1.52984	1.00702e-06	1.10682e-05
ENSCGRG00015014642	Dnajb13	96.2614	142.165	52.8557	43.8976	3.53	5.21	1.9	1.53	4.37	1.715	1.34942	1.20863e-06	1.30604e-05
ENSCGRG00015014653	Pfkfb4	758.496	593.987	149.023	141.984	27.82	21.76	5.35	4.94	24.79	5.145	2.26852	9.29171e-38	1.41081e-35
ENSCGRG00015014657	Lrrc75a	53.3672	37.4579	88.6194	112.317	1.96	1.37	3.18	3.91	1.665	3.545	-1.09026	4.33855e-05	0.000317428
ENSCGRG00015014900	Atad3a	1592.88	1671.94	3428.95	3729.31	58.43	61.26	123.17	129.85	59.845	126.51	-1.07995	9.97933e-34	1.26703e-31
ENSCGRG00015014940	Eva1a	70.2392	55.5769	132.302	143.235	2.58	2.04	4.75	4.99	2.31	4.87	-1.07603	1.19318e-06	1.29215e-05
ENSCGRG00015014985	H2afx	1543.21	1386.38	2817.16	4260.09	56.61	50.8	101.19	148.33	53.705	124.76	-1.21603	2.20156e-16	9.79594e-15
ENSCGRG00015015032	Arhgef9	137.189	95.5654	45.2882	68.6106	5.03	3.5	1.63	2.39	4.265	2.01	1.08535	0.000114778	0.00076181
ENSCGRG00015015183	Pusl1	231.618	217.547	580.139	588.928	8.5	7.97	20.84	20.51	8.235	20.675	-1.32805	4.78158e-20	2.99673e-18
ENSCGRG00015015528	Neurl3	308.767	279.339	772.342	727.526	11.33	10.23	27.74	25.33	10.78	26.535	-1.29954	7.45637e-21	4.94673e-19
ENSCGRG00015015566	Aim2	511.013	697.206	134.637	160.749	18.75	25.55	4.84	5.6	22.15	5.22	2.08518	3.17365e-27	3.01559e-25
ENSCGRG00015015789	Cfap45	102.473	79.0157	237.167	289.162	3.76	2.9	8.52	10.07	3.33	9.295	-1.48093	5.43184e-13	1.64271e-11
ENSCGRG00015015819	Plin2	31648.1	29294.7	11620.6	11824.6	1160.99	1073.34	417.41	411.71	1117.16	414.56	1.43019	1.68932e-65	5.78612e-63
ENSCGRG00015015898	Ldha	71910.4	73056.7	30897.3	29926.8	2637.99	2676.74	1109.82	1041.99	2657.36	1075.9	1.30445	4.59687e-57	1.10988e-54
ENSCGRG00015015953	Phyhd1	46.5407	64.4153	176.115	108.286	1.71	2.36	6.33	3.77	2.035	5.05	-1.31125	1.99849e-05	0.00015936
ENSCGRG00015016020	Sema3a	2526.91	2673	8153.83	6843.36	92.7	97.94	292.88	238.27	95.32	265.575	-1.47827	1.99741e-44	3.63183e-42
ENSCGRG00015016236	Retsat	2253.56	2196.05	952.992	997.402	82.67	80.46	34.23	34.73	81.565	34.48	1.24219	5.00459e-39	7.84123e-37
ENSCGRG00015016255	Map3k6	222.286	228.932	474.411	547.062	8.15	8.39	17.04	19.05	8.27	18.045	-1.12564	1.21993e-13	3.94883e-12
ENSCGRG00015016448	Rasip1	209.85	263.056	424.146	623.857	7.7	9.64	15.24	21.72	8.67	18.48	-1.09186	4.33664e-08	6.207e-07
ENSCGRG00015016476	Izumo1	221.281	255.575	525.261	516.627	8.12	9.36	18.87	17.99	8.74	18.43	-1.07635	1.19516e-12	3.41131e-11
ENSCGRG00015016481	Col4a5	4937.9	5322.53	2631.39	2585.64	181.14	195.01	94.52	90.03	188.075	92.275	1.0273	7.34283e-32	8.58296e-30
ENSCGRG00015016511	Bcat2	12.7706	23.4755	80.2202	70.506	0.47	0.86	2.88	2.45	0.665	2.665	-2.00271	4.82274e-10	9.61154e-09
ENSCGRG00015016552	Ptges	334.335	313.392	31.8927	26.2977	12.26	11.48	1.15	0.92	11.87	1.035	3.51962	2.92388e-56	6.94563e-54
ENSCGRG00015016602	Il7r	73.2634	87.352	254.944	190.968	2.69	3.2	9.16	6.65	2.945	7.905	-1.4245	7.94709e-10	1.52204e-08
ENSCGRG00015016720	Myzap	207.511	219.455	72.6585	92.4295	7.61	8.04	2.61	3.22	7.825	2.915	1.42459	8.44019e-13	2.47131e-11
ENSCGRG00015016722	Mtif3	841.991	859.234	401.929	390.135	30.89	31.48	14.44	13.58	31.185	14.01	1.1544	4.9818e-20	3.10898e-18
ENSCGRG00015016880	Them6	232.698	210.191	432.929	581.004	8.54	7.7	15.55	20.23	8.12	17.89	-1.1396	8.31624e-11	1.84738e-09
ENSCGRG00015016919	2210408I21Rik	875.423	1001.3	384.491	312.935	32.11	36.69	13.81	10.9	34.4	12.355	1.47731	1.76955e-23	1.37894e-21
ENSCGRG00015016932	F11r	54.8012	58.0254	14.14	14.8787	2.01	2.13	0.51	0.52	2.07	0.515	2.00699	1.11558e-09	2.09302e-08
ENSCGRG00015016939	Zcchc12	853.154	865.368	393.061	375.102	31.3	31.71	14.12	13.06	31.505	13.59	1.21304	1.2407e-21	8.5388e-20
ENSCGRG00015016992	Ankrd13b	65.7036	83.8963	154.01	157.807	2.41	3.07	5.53	5.49	2.74	5.51	-1.00788	2.50373e-06	2.51363e-05
ENSCGRG00015017030	Gnaz	303.909	277.405	107.457	176.42	11.15	10.16	3.86	6.14	10.655	5	1.09153	8.99735e-07	1.00085e-05
ENSCGRG00015017114	Ranbp3l	4665.52	4081.86	787.475	1143.26	171.15	149.56	28.29	39.81	160.355	34.05	2.23554	3.3023e-58	8.38555e-56
ENSCGRG00015017224	Zdhhc24	183.718	149.146	355.319	416.411	6.74	5.46	12.76	14.5	6.1	13.63	-1.1599	5.87104e-11	1.33852e-09
ENSCGRG00015017238	Gys1	8371.2	8752.74	3166.99	3712	307.09	320.69	113.76	129.24	313.89	121.5	1.3693	1.33488e-50	2.89118e-48
ENSCGRG00015017405	Reep1	27.6338	23.376	2.83087	4.19248	1.01	0.86	0.1	0.15	0.935	0.125	2.90304	1.0972e-07	1.44281e-06
ENSCGRG00015017440	Acsl5	2842.57	2871.7	6455.83	6790.12	104.28	105.22	231.89	236.42	104.75	234.155	-1.16051	1.61711e-44	2.9771e-42
ENSCGRG00015017467	Pgk1	136477	132498	29639.3	30820.4	5006.56	4854.63	1064.64	1073.1	4930.6	1068.87	2.20568	5.81498e-159	7.13692e-156
ENSCGRG00015017511	Gm960	83.6952	108.326	251.499	350.299	3.07	3.97	9.03	12.2	3.52	10.615	-1.59246	8.96268e-13	2.6036e-11
ENSCGRG00015017544	Kdm3a	10341.2	10612.2	4118.12	3774.39	379.36	388.82	147.92	131.42	384.09	139.67	1.45942	8.32418e-60	2.31318e-57
ENSCGRG00015017635	Epha5	170.91	247.497	6.48521	14.2675	6.27	9.07	0.23	0.5	7.67	0.365	4.39326	1.3755e-36	1.98612e-34
ENSCGRG00015017671	Ccdc8	193.831	215.549	92.9271	113.1	7.11	7.9	3.34	3.94	7.505	3.64	1.04391	8.87566e-08	1.1938e-06
ENSCGRG00015017672	Adamts4	28.6882	50.2549	13.9933	12.5453	1.05	1.84	0.5	0.44	1.445	0.47	1.62034	8.95679e-05	0.000610156
ENSCGRG00015017720	Tssk4	103.053	75.3047	45.7541	32.8489	3.78	2.76	1.64	1.14	3.27	1.39	1.23421	2.00775e-05	0.000160011
ENSCGRG00015017780	Kcnk5	191.623	130.578	58.0764	95.2506	7.03	4.78	2.09	3.32	5.905	2.705	1.12631	7.64672e-05	0.000529981
ENSCGRG00015017798	Gng8	3.03355	2.04742	12.396	10.4456	0.11	0.08	0.45	0.36	0.095	0.405	-2.09192	0.00264906	0.0117516
ENSCGRG00015017892	Slc1a5	2412.86	2337.1	4366.73	5526.17	88.51	85.63	156.85	192.41	87.07	174.63	-1.00405	7.99446e-22	5.6336e-20
ENSCGRG00015017925	Rbm20	150.179	125.28	326.901	335.099	5.51	4.59	11.74	11.67	5.05	11.705	-1.21277	4.29994e-12	1.12887e-10
ENSCGRG00015017953	Zfp593	205.228	238.79	512.373	583.173	7.53	8.75	18.4	20.3	8.14	19.35	-1.24923	7.94557e-16	3.2964e-14
ENSCGRG00015017969	Mif	3247.89	2816	992.613	1381.9	119.15	103.18	35.65	48.11	111.165	41.88	1.40837	1.78319e-26	1.61122e-24
ENSCGRG00015018072	Pcp4l1	111.088	156.966	51.2331	71.6463	4.08	5.75	1.84	2.49	4.915	2.165	1.18282	8.12621e-06	7.24472e-05
ENSCGRG00015018115	Pam	13301.1	13998.3	6828.16	7289.91	487.94	512.89	245.27	253.82	500.415	249.545	1.00383	4.35156e-34	5.67166e-32
ENSCGRG00015018134	Mmp11	63.2755	77.6942	33.7631	39.1357	2.32	2.85	1.21	1.36	2.585	1.285	1.0084	0.000240118	0.00145773
ENSCGRG00015018291	Rora	373.623	315.002	122.904	118.839	13.71	11.54	4.41	4.14	12.625	4.275	1.56229	1.43956e-17	7.31098e-16
ENSCGRG00015018391	Pck2	2299.93	2231.37	4774.79	5325.41	84.37	81.76	171.51	185.42	83.065	178.465	-1.10333	3.60362e-36	5.05467e-34
ENSCGRG00015018436	Fam162a	9695.24	10630.4	2066.98	1773.88	355.66	389.49	74.25	61.76	372.575	68.005	2.45382	9.6288e-121	7.87849e-118
ENSCGRG00015018450	Mcrip2	91.8438	76.6061	247.649	283.666	3.37	2.81	8.9	9.88	3.09	9.39	-1.60352	1.6619e-16	7.43963e-15
ENSCGRG00015018473	AA467197	104.68	118.167	31.8369	17.703	3.84	4.33	1.14	0.62	4.085	0.88	2.21476	2.22323e-14	7.92826e-13
ENSCGRG00015018515	Prrg2	93.1583	77.9994	43.6688	42.4307	3.42	2.86	1.57	1.48	3.14	1.525	1.04196	3.81862e-05	0.000284044
ENSCGRG00015018689	Itgav	9673.3	11072.1	3841.47	3787.35	354.86	405.67	137.98	131.87	380.265	134.925	1.49485	3.14638e-58	8.12979e-56
ENSCGRG00015018716	Nedd4l	1828.1	1691.23	885.575	904.647	67.06	61.97	31.81	31.5	64.515	31.655	1.0272	1.85952e-23	1.44142e-21
ENSCGRG00015018819	Mxd1	4059.99	4021.83	647.267	600.337	148.94	147.36	23.25	20.9	148.15	22.075	2.74657	7.26645e-176	1.33775e-172
ENSCGRG00015018826	Rnf152	767.762	747.104	381.727	343.678	28.16	27.37	13.71	11.97	27.765	12.84	1.11262	9.72718e-17	4.50509e-15
ENSCGRG00015018840	Fam57a	4138.34	4890.19	2009.66	2148.17	151.81	179.17	72.19	74.79	165.49	73.49	1.17112	2.37875e-32	2.82534e-30
ENSCGRG00015018859	Lrrc73	425.183	414.294	45.0551	57.0411	15.6	15.18	1.62	1.99	15.39	1.805	3.09192	3.40071e-56	7.9501e-54
ENSCGRG00015018934	Anxa8	1056.93	1010.48	264.665	147.344	38.77	37.02	9.51	5.13	37.895	7.32	2.37209	1.67035e-28	1.685e-26
ENSCGRG00015019097	Bhlhe40	3308.17	3226.67	554.525	538.828	121.36	118.22	19.92	18.76	119.79	19.34	2.63085	2.36203e-159	3.16254e-156
ENSCGRG00015019298	Ipmk	1763.46	1820.14	779.21	741.715	64.69	66.69	27.99	25.82	65.69	26.905	1.2878	3.84936e-35	5.20123e-33
ENSCGRG00015019354	C6	71.5988	81.5315	37.5799	26.8135	2.63	2.99	1.35	0.93	2.81	1.14	1.30154	3.49102e-06	3.42543e-05
ENSCGRG00015019505	Gpi1	8303.36	7889.92	2737.13	2988.86	304.6	289.08	98.32	104.07	296.84	101.195	1.55255	1.26504e-72	4.43606e-70
ENSCGRG00015019512	Pwwp3b	838.686	796.598	366.179	416.148	30.77	29.19	13.15	14.49	29.98	13.82	1.11724	8.72499e-18	4.49307e-16
ENSCGRG00015019544	Qdpr	3777.82	3955.42	1756.79	1782.81	138.59	144.92	63.1	62.07	141.755	62.585	1.17951	5.91262e-42	1.02448e-39
ENSCGRG00015019558	Gm12248	33.1589	59.2709	15.4204	11.858	1.22	2.17	0.55	0.41	1.695	0.48	1.82018	1.27729e-05	0.000108132
ENSCGRG00015019642	Frmd7	17.8151	27.7498	66.5963	51.1929	0.65	1.02	2.39	1.78	0.835	2.085	-1.3202	7.50135e-05	0.000521132
ENSCGRG00015019703	Nexn	54.1858	64.0996	131.45	137.416	1.99	2.35	4.72	4.78	2.17	4.75	-1.13023	3.54961e-07	4.22284e-06
ENSCGRG00015019927	Ckmt1	93.5958	116.369	177.302	263.116	3.43	4.26	6.37	9.16	3.845	7.765	-1.014	1.60448e-05	0.000132459
ENSCGRG00015019956	Hpse	928.401	905.749	292.529	293.375	34.06	33.19	10.51	10.21	33.625	10.36	1.69851	3.50326e-39	5.54796e-37
ENSCGRG00015020256	Pfkl	24584.9	22882.1	4491.54	4821.76	901.88	838.38	161.33	167.88	870.13	164.605	2.40222	1.20983e-165	1.97982e-162
ENSCGRG00015020382	Ntn4	897.734	810.169	313.345	257.569	32.93	29.68	11.26	8.97	31.305	10.115	1.6299	5.81518e-28	5.6346e-26
ENSCGRG00015020400	Smad3	1865.94	1669.51	768.078	851.677	68.45	61.17	27.59	29.65	64.81	28.62	1.17919	2.48238e-27	2.37406e-25
ENSCGRG00015020423	Ifngr1	3769.98	3716.23	1700.68	1746.89	138.3	136.16	61.09	60.82	137.23	60.955	1.17078	6.54927e-42	1.1216e-39
ENSCGRG00015020464	Tnfaip3	191.142	239.901	21.5074	43.0526	7.01	8.79	0.77	1.5	7.9	1.135	2.79916	2.92314e-23	2.21917e-21
ENSCGRG00015020782	Ccne1	162.637	124.826	349.698	392.969	5.97	4.57	12.56	13.68	5.27	13.12	-1.31589	7.04632e-13	2.08809e-11
ENSCGRG00015021002	Stambpl1	301.228	363.5	752.465	830.045	11.05	13.32	27.03	28.9	12.185	27.965	-1.19852	1.67306e-17	8.46762e-16
ENSCGRG00015021052	Slc12a5	80.4304	49.8564	13.0992	43.1271	2.95	1.83	0.47	1.5	2.39	0.985	1.27881	0.00673457	0.0258232
ENSCGRG00015021170	Tac4	90.3555	162.899	69.8648	50.5019	3.31	5.97	2.51	1.76	4.64	2.135	1.11989	0.000543418	0.00299531
ENSCGRG00015021196	Ero1l	1768.4	2038.57	653.683	526.317	64.87	74.69	23.48	18.33	69.78	20.905	1.73897	8.97212e-40	1.43632e-37
ENSCGRG00015021257	Hsd17b10	1812.76	1826.63	4031.83	4286.06	66.5	66.93	144.82	149.23	66.715	147.025	-1.13998	4.81267e-40	7.87566e-38
ENSCGRG00015021356	Cited2	562.871	661.817	272.494	306.308	20.65	24.25	9.79	10.66	22.45	10.225	1.13461	4.32667e-14	1.46828e-12
ENSCGRG00015021607	Arrdc4	2010.45	2012.61	614.986	759.623	73.75	73.74	22.09	26.45	73.745	24.27	1.60337	2.18734e-46	4.23883e-44
ENSCGRG00015021622	Synpo	142.475	162.899	47.6659	42.7112	5.23	5.97	1.71	1.49	5.6	1.6	1.80735	5.31201e-15	1.9958e-13
ENSCGRG00015021681	Ankrd37	609.792	577.237	75.6265	92.6563	22.37	21.15	2.72	3.23	21.76	2.975	2.87072	3.63796e-61	1.0716e-58
ENSCGRG00015021963	Cubn	943.108	996.455	416.064	367.504	34.6	36.51	14.94	12.8	35.555	13.87	1.35808	2.47215e-25	2.15443e-23
ENSCGRG00015022098	Matn4	263.542	289.489	541.264	639.219	9.67	10.61	19.44	22.26	10.14	20.85	-1.03999	3.29041e-12	8.85203e-11
ENSCGRG00015022171	Pprc1	279.298	304.331	612.165	651.889	10.25	11.15	21.99	22.7	10.7	22.345	-1.06234	2.5702e-14	9.05596e-13
ENSCGRG00015022259	Meltf	23.5712	40.7176	134.562	152.09	0.86	1.49	4.83	5.3	1.175	5.065	-2.1079	3.70976e-15	1.42656e-13
ENSCGRG00015022266	Mb	15.0013	11.7779	1.98484	3.9114	0.55	0.43	0.07	0.14	0.49	0.105	2.22239	0.00124623	0.00618202
ENSCGRG00015022274	Asph	5961.47	6817.57	3476.8	3025.5	218.69	249.79	124.89	105.34	234.24	115.115	1.02491	8.08311e-23	5.98231e-21
ENSCGRG00015022438	Oga	2784.31	3236.58	981.348	990.6	102.14	118.59	35.25	34.49	110.365	34.87	1.66222	2.92376e-58	7.6895e-56
ENSCGRG00015022468	Uaca	2473.11	2863.22	1278.77	1327.15	90.72	104.91	45.93	46.21	97.815	46.07	1.08623	5.87739e-27	5.47862e-25
ENSCGRG00015022475	6430548M08Rik	838.634	845.585	374.498	423.479	30.76	30.98	13.45	14.74	30.87	14.095	1.13102	6.67641e-19	3.79653e-17
ENSCGRG00015022503	Ccn5	533.51	584.323	305.766	224.973	19.57	21.41	10.98	7.83	20.49	9.405	1.12342	1.43018e-10	3.05714e-09
ENSCGRG00015022515	Slc22a18	54.6891	36.2385	20.4225	23.4596	2.01	1.33	0.73	0.82	1.67	0.775	1.10758	0.0016058	0.00764535
ENSCGRG00015022540	Aqp1	3691.64	3165.4	950.507	745.545	135.43	115.98	34.14	25.96	125.705	30.05	2.06461	2.07189e-57	5.08581e-55
ENSCGRG00015022750	Kazald1	1122.6	1118.61	425.246	404.126	41.18	40.99	15.27	14.07	41.085	14.67	1.48574	2.8846e-34	3.79324e-32
ENSCGRG00015022818	Mybl2	433.876	448.54	948.851	1064.96	15.92	16.43	34.08	37.08	16.175	35.58	-1.1373	3.39915e-20	2.15788e-18
ENSCGRG00015023196	Skint1	156.714	131.776	90.1945	58.5038	5.75	4.83	3.24	2.04	5.29	2.64	1.00273	7.93826e-05	0.000547354
ENSCGRG00015023271	Trabd2b	26.9213	26.2579	11.7834	13.7057	0.99	0.96	0.42	0.48	0.975	0.45	1.11548	0.00627252	0.0243238
ENSCGRG00015023353	Scd1	3363.51	2765.19	1274.67	1602.2	123.39	101.31	45.79	55.79	112.35	50.79	1.14538	4.31916e-21	2.89148e-19
ENSCGRG00015023380	Cd79a	35.9474	18.9504	74.3036	55.0396	1.32	0.69	2.67	1.92	1.005	2.295	-1.1913	0.000611021	0.00332684
ENSCGRG00015023479	Ung	370.371	325.232	703.678	822.417	13.59	11.92	25.28	28.63	12.755	26.955	-1.07949	1.37246e-14	5.01576e-13
ENSCGRG00015023516	Tmem91	17.5047	15.6731	8.04068	5.81895	0.64	0.57	0.29	0.2	0.605	0.245	1.30415	0.0147505	0.0497814
ENSCGRG00015023602	Tyro3	915.576	919.036	2086.37	1884.81	33.59	33.67	74.94	65.62	33.63	70.28	-1.06337	7.02236e-24	5.53077e-22
ENSCGRG00015023630	P4ha2	5123.92	5233.62	1425.37	1256.15	187.97	191.76	51.2	43.74	189.865	47.47	1.99989	7.56843e-94	3.71559e-91
ENSCGRG00015023664	Ciart	935.281	1037.71	136.819	207.566	34.31	38.02	4.91	7.23	36.165	6.07	2.57483	5.56152e-51	1.22254e-48
ENSCGRG00015023716	Cyp4b1	69.465	97.0347	37.3148	38.908	2.55	3.56	1.34	1.35	3.055	1.345	1.18357	2.81086e-05	0.000216405
ENSCGRG00015023747	Metrnl	1809.37	1623.53	899.693	817.58	66.38	59.48	32.32	28.47	62.93	30.395	1.04991	8.63598e-21	5.67816e-19
ENSCGRG00015023816	Adpgk	8498.91	7457.09	3820.36	3918.71	311.78	273.22	137.23	136.44	292.5	136.835	1.096	3.29533e-33	4.01104e-31
ENSCGRG00015024044	Plekho1	138.868	154.818	306.751	395.222	5.09	5.67	11.02	13.76	5.38	12.39	-1.2035	1.01977e-10	2.24167e-09
ENSCGRG00015024117	Got1	1250.08	1110.26	2501.77	2463.76	45.86	40.68	89.86	85.78	43.27	87.82	-1.02118	6.47969e-25	5.42232e-23
ENSCGRG00015024322	Hist2h2ab	100.901	108.177	227.817	428.313	3.7	3.96	8.18	14.91	3.83	11.545	-1.59185	8.67034e-09	1.39712e-07
ENSCGRG00015024326	Hist2h2ac	3486.13	3916.87	8178.03	15153.1	127.89	143.51	293.75	527.6	135.7	410.675	-1.59758	7.12373e-16	2.98063e-14
ENSCGRG00015024356	Cda	660.556	727.773	78.4673	80.8125	24.23	26.67	2.82	2.81	25.45	2.815	3.17646	1.96604e-77	7.42457e-75
ENSCGRG00015024367	Hist2h2bb	8960.16	7424.61	14617.4	21849.6	328.7	272.03	525.05	760.76	300.365	642.905	-1.09789	1.39228e-13	4.43784e-12
ENSCGRG00015024489	Txnip	12900	15487.8	4675.18	5264.68	473.23	567.46	167.93	183.3	520.345	175.615	1.56705	6.44046e-53	1.4372e-50
ENSCGRG00015024500	P3h2	494.525	620.34	240.906	302.007	18.14	22.73	8.65	10.52	20.435	9.585	1.09219	1.36236e-10	2.9358e-09
ENSCGRG00015024539	LSM1	2568.5	2637.78	1326.77	1291.87	94.22	96.65	47.66	44.98	95.435	46.32	1.04288	1.7181e-29	1.82044e-27
ENSCGRG00015024558	Star	1020	1006.51	138.431	152.51	37.42	36.88	4.97	5.31	37.15	5.14	2.85352	9.81057e-89	4.66097e-86
ENSCGRG00015024592	Avpi1	4166.59	4041.41	1570.25	1823.44	152.85	148.07	56.4	63.49	150.46	59.945	1.32767	1.69108e-46	3.32084e-44
ENSCGRG00015024611	Ccdc189	169.344	144.844	95.0053	57.4906	6.21	5.31	3.41	2	5.76	2.705	1.09044	3.65805e-05	0.000272927
ENSCGRG00015024687	Fam13a	22119.6	20933.1	8829.55	8077.99	811.44	766.97	317.15	281.26	789.205	299.205	1.39927	3.78159e-54	8.5685e-52
ENSCGRG00015024709	Ppp1r3b	310.251	372.122	97.1048	97.107	11.38	13.63	3.49	3.38	12.505	3.435	1.86412	4.00797e-23	2.99642e-21
ENSCGRG00015024814	Pgam1	41157.8	43097.5	12598.6	13165.5	1509.85	1579.06	452.54	458.39	1544.45	455.465	1.76169	1.36652e-102	7.4541e-100
ENSCGRG00015024984	Mpi	6087.66	6049.8	1735.93	1775.84	223.32	221.66	62.35	61.83	222.49	62.09	1.84131	4.93824e-103	2.79732e-100
ENSCGRG00015025052	Fmo5	1271.77	1435.14	559.63	598	46.65	52.58	20.1	20.82	49.615	20.46	1.27797	5.4035e-28	5.34113e-26
ENSCGRG00015025117	Rftn1	95.5404	98.6396	222.039	252.71	3.5	3.61	7.98	8.8	3.555	8.39	-1.23882	3.87675e-11	8.96338e-10
ENSCGRG00015025219	Kdm5b	9402.63	9215.57	4365.47	4318	344.93	337.65	156.81	150.34	341.29	153.575	1.15205	6.8908e-44	1.23766e-41
ENSCGRG00015025305	Kctd13	241.813	236.229	519.88	546.719	8.87	8.66	18.67	19.04	8.765	18.855	-1.10512	1.6768e-14	6.03813e-13
ENSCGRG00015025547	Klrd1	22.7664	20.9883	8.20766	2.8948	0.84	0.77	0.29	0.1	0.805	0.195	2.04551	0.000128233	0.00084088
ENSCGRG00015025574	YPEL	208.172	207.496	87.2383	93.4612	7.64	7.6	3.13	3.25	7.62	3.19	1.25623	3.15044e-11	7.40026e-10
ENSCGRG00015025585	Gdpd3	5.86756	14.9277	0.992673	1.98489	0.22	0.55	0.04	0.07	0.385	0.055	2.80735	0.00193884	0.00894868
ENSCGRG00015025669	Sult1a1	12.8365	6.86797	1.93476	2.9855	0.47	0.25	0.07	0.1	0.36	0.085	2.08246	0.0109539	0.0389779
ENSCGRG00015025774	Sh3tc1	74.3492	58.815	29.8899	23.3548	2.73	2.15	1.07	0.81	2.44	0.94	1.37615	4.91018e-06	4.62091e-05
ENSCGRG00015025822	Hilpda	1217.49	1318.35	641.105	582.141	44.66	48.3	23.03	20.27	46.48	21.65	1.10224	1.26031e-20	8.24969e-19
ENSCGRG00015025842	Cad	2718.99	2830.1	5516.72	6094.99	99.74	103.69	198.16	212.21	101.715	205.185	-1.01239	9.07964e-32	1.05295e-29
ENSCGRG00015025843	Abhd18	510.797	525.234	186.249	172.628	18.74	19.24	6.69	6.01	18.99	6.35	1.58041	1.27659e-24	1.06224e-22
ENSCGRG00015025912	Prelid2	1013.63	1135.23	162.272	171.429	37.18	41.59	5.83	5.97	39.385	5.9	2.73886	4.12015e-81	1.59688e-78
ENSCGRG00015026065	2510009E07Rik	367.474	404.74	177.368	200.177	13.48	14.83	6.37	6.97	14.155	6.67	1.08555	2.36658e-11	5.6491e-10
ENSCGRG00015026262	Bmt2	1363.26	1345.67	641.874	662.847	50.01	49.3	23.06	23.08	49.655	23.07	1.10592	1.31139e-24	1.08506e-22
ENSCGRG00015026380	Agbl5	303.837	332.107	112.679	140.237	11.15	12.17	4.05	4.88	11.66	4.465	1.38484	2.65757e-14	9.31921e-13
ENSCGRG00015026406	Cav2	1059.03	1101.41	538.38	534.828	38.85	40.35	19.34	18.62	39.6	18.98	1.06102	6.57469e-20	4.03467e-18
ENSCGRG00015026415	Cav1	12040.4	12624.5	4881.73	4851.73	441.69	462.55	175.35	168.93	452.12	172.14	1.39312	1.34281e-62	4.29933e-60
ENSCGRG00015026494	Cib4	41.9278	27.8449	7.83643	18.1046	1.54	1.02	0.28	0.63	1.28	0.455	1.49221	0.000446178	0.00251774
ENSCGRG00015026629	Pygl	10733.4	12439.5	921.653	901.146	393.75	455.77	33.11	31.38	424.76	32.245	3.7195	1.74657e-278	1.28617e-274
ENSCGRG00015026680	Syt8	19.6015	16.8032	4.01228	4.94567	0.72	0.62	0.14	0.17	0.67	0.155	2.11189	0.000267915	0.001604
ENSCGRG00015026877	Podxl	61.1751	106.249	157.539	285.021	2.24	3.89	5.66	9.92	3.065	7.79	-1.34574	3.75494e-05	0.00027959
ENSCGRG00015027112	Slc25a22	147.402	165.112	398.872	456.878	5.41	6.05	14.33	15.91	5.73	15.12	-1.39985	5.13592e-17	2.4639e-15
ENSCGRG00015027124	Bpgm	2633.91	2247.74	1027.21	1100.95	96.62	82.36	36.9	38.33	89.49	37.615	1.25042	4.80681e-32	5.66358e-30
ENSCGRG00015027347	Rassf7	288.722	240.729	88.0587	104.074	10.59	8.82	3.16	3.62	9.705	3.39	1.51744	1.3832e-14	5.03005e-13
ENSCGRG00015027383	Tmem140	739.019	612.681	222.748	209.379	27.11	22.45	8	7.29	24.78	7.645	1.69659	1.2893e-26	1.17943e-24
ENSCGRG00015027605	Creb3l2	177.686	176.811	67.9102	88.3837	6.52	6.48	2.44	3.08	6.5	2.76	1.23577	2.33503e-09	4.11367e-08
ENSCGRG00015027745	Nipsnap3b	2518.1	2693.12	1307.09	1250.83	92.38	98.67	46.95	43.55	95.525	45.25	1.07796	1.8395e-29	1.93516e-27
ENSCGRG00015027761	Mthfd1	3207	3410.22	6803.26	7338.22	117.65	124.95	244.37	255.5	121.3	249.935	-1.04297	1.70182e-34	2.25805e-32
ENSCGRG00015027916	Bnip3	11057.3	12111	902.904	753.662	405.63	443.74	32.43	26.24	424.685	29.335	3.8557	4.95928e-257	2.43468e-253
ENSCGRG00015028086	Upp1	2045.49	1962.31	521.327	450.925	75.04	71.9	18.73	15.7	73.47	17.215	2.09349	7.28206e-74	2.61586e-71
ENSCGRG00015028180	Mmp19	5272.69	5582.47	2117.09	2413.79	193.43	204.54	76.05	84.04	198.985	80.045	1.31378	6.21081e-48	1.23612e-45
ENSCGRG00015028213	Cdsn	186.142	196.697	65.2385	48.9562	6.83	7.21	2.34	1.7	7.02	2.02	1.79712	4.75055e-16	2.03983e-14
ENSCGRG00015028266	H2-T23	2912.96	2682.61	1076.03	1229.24	106.86	98.29	38.65	42.8	102.575	40.725	1.33269	2.90326e-41	4.91485e-39
ENSCGRG00015028316	Il23a	15.0777	25.4369	73.9981	86.9225	0.55	0.93	2.66	3.03	0.74	2.845	-1.94283	2.17527e-10	4.55076e-09
ENSCGRG00015028336	Psmb9	86.4997	73.2824	37.5451	44.9789	3.17	2.69	1.35	1.57	2.93	1.46	1.00493	0.000128451	0.000841933
ENSCGRG00015028384	Ndufa4l2	811.604	895.149	9.21306	11.4326	29.77	32.8	0.33	0.4	31.285	0.365	6.42143	1.68045e-164	2.47497e-161
ENSCGRG00015028432	Dxo	212.099	222.689	404.158	527.815	7.78	8.16	14.52	18.38	7.97	16.45	-1.04544	1.26683e-09	2.34985e-08
ENSCGRG00015028560	B3galt4	128.329	124.353	273.315	341.425	4.71	4.56	9.82	11.89	4.635	10.855	-1.22772	2.79585e-11	6.59892e-10
ENSCGRG00015028594	Slc4a8	567.864	628.559	88.9035	102.704	20.83	23.03	3.19	3.58	21.93	3.385	2.69568	5.99088e-56	1.37865e-53
ENSCGRG00015028607	Krt80	147.404	124.688	22.2495	28.7267	5.41	4.57	0.8	1	4.99	0.9	2.47104	1.84361e-20	1.19615e-18
ENSCGRG00015028608	Krt7	227.668	248.422	34.7717	22.7091	8.35	9.1	1.25	0.79	8.725	1.02	3.09659	1.6678e-37	2.50647e-35

## Sheet: D3 (Hypoxia vs Normoxia)
id	gene name	Hypoxia_D3_1	Hypoxia_D3_2	Normoxia_D3_1	Normoxia_D3_2	Hypoxia_D3_1_CPM	Hypoxia_D3_2_CPM	Normoxia_D3_1_CPM	Normoxia_D3_2_CPM	Hypoxia_D3_mean	Normoxia_D3_mean	log2(fc)	PValue	FDR
ENSCGRG00015000124	Selenom	50.2977	60.7275	17.2921	13.1377	1.75	2.13	0.61	0.44	1.94	0.525	1.88567	4.79916e-08	4.10111e-07
ENSCGRG00015000167	Mt1	9171.53	7580.49	3399.72	3107.87	318.73	265.63	119.83	104.85	292.18	112.34	1.37899	1.2131e-44	1.72955e-42
ENSCGRG00015000193	Pgm2	6380.37	6834.67	2860.2	3047.18	221.73	239.5	100.82	102.8	230.615	101.81	1.17961	7.9276e-55	1.63967e-52
ENSCGRG00015000215	Vldlr	6129.99	6025.26	2235.72	3076.15	213.03	211.13	78.81	103.78	212.08	91.295	1.216	3.65753e-29	2.52163e-27
ENSCGRG00015000262	Tyms	2678.36	2554.53	5555.47	5241.19	93.08	89.52	195.82	176.81	91.3	186.315	-1.02906	6.41375e-38	6.82507e-36
ENSCGRG00015000481	Btg2	740.697	586.468	246.796	247.087	25.74	20.55	8.7	8.34	23.145	8.52	1.44178	4.10506e-21	1.56579e-19
ENSCGRG00015000495	Abcb1b	194.275	124.432	471.764	482.945	6.75	4.36	16.63	16.29	5.555	16.46	-1.56711	8.1921e-16	1.92482e-14
ENSCGRG00015000626	Ramp2	27.9081	18.8877	48.9884	53.7541	0.97	0.66	1.73	1.81	0.815	1.77	-1.11888	0.000556635	0.00216707
ENSCGRG00015000685	Fam114a1	4148.1	4279.33	1868.59	2156.53	144.15	149.95	65.86	72.75	147.05	69.305	1.08528	3.92647e-42	5.01393e-40
ENSCGRG00015000699	Adamts1	2673.98	2386.78	588.093	572.853	92.93	83.64	20.73	19.33	88.285	20.03	2.14001	6.55666e-111	4.81423e-108
ENSCGRG00015000706	Abcb1	1524.65	1707.64	3412.34	3405.52	52.98	59.84	120.28	114.89	56.41	117.585	-1.05968	7.25185e-36	7.09956e-34
ENSCGRG00015000765	Mmp12	1932.1	1123.48	641.514	564.311	67.14	39.37	22.61	19.04	53.255	20.825	1.3546	3.54618e-12	5.40765e-11
ENSCGRG00015000872	Rundc3b	2828	2998.89	587.487	780.167	98.28	105.09	20.71	26.32	101.685	23.515	2.11245	8.02432e-87	3.92791e-84
ENSCGRG00015001083	Ndrg1	934.448	891.472	219.651	277.03	32.47	31.24	7.74	9.35	31.855	8.545	1.89837	1.07222e-47	1.71148e-45
ENSCGRG00015001270	Dhrs3	535.624	568.353	87.456	148.478	18.61	19.92	3.08	5.01	19.265	4.045	2.25177	2.45298e-29	1.71533e-27
ENSCGRG00015001278	Avil	173.938	256.181	324.943	562.013	6.04	8.98	11.45	18.96	7.51	15.205	-1.01766	5.67478e-05	0.00027649
ENSCGRG00015001319	F3	415.265	437.79	856.279	892.809	14.43	15.34	30.18	30.12	14.885	30.15	-1.0183	1.15428e-19	3.83497e-18
ENSCGRG00015001321	Fxn	206.029	182.332	478.866	409.515	7.16	6.39	16.88	13.82	6.775	15.35	-1.17995	1.50954e-12	2.40429e-11
ENSCGRG00015001363	Nedd9	4411.15	5169.47	1911.73	2201.09	153.3	181.15	67.39	74.25	167.225	70.82	1.23956	1.82242e-39	2.15825e-37
ENSCGRG00015001456	Map3k1	2413.86	2309.59	1017.39	1238.78	83.89	80.93	35.86	41.79	82.41	38.825	1.08583	1.49125e-31	1.17736e-29
ENSCGRG00015001496	Osm	16.9525	11.9402	6.0125	5.05588	0.59	0.42	0.21	0.17	0.505	0.19	1.41028	0.0189052	0.0487789
ENSCGRG00015001505	Tmem82	4.98966	17.9119	2.9576	1.98057	0.17	0.63	0.1	0.07	0.4	0.085	2.23447	0.0133372	0.0361425
ENSCGRG00015001547	Fam13b	802.876	684.635	1550.32	1573.93	27.9	23.99	54.65	53.1	25.945	53.875	-1.05416	2.17394e-25	1.1525e-23
ENSCGRG00015001917	Ggta1	1696.66	1858.54	815.093	856.351	58.96	65.13	28.73	28.89	62.045	28.81	1.10675	7.26165e-32	5.8592e-30
ENSCGRG00015001955	Plod1	23252.8	23302	5356.62	6213.18	808.08	816.54	188.81	209.6	812.31	199.205	2.02778	1.27498e-154	3.74463e-151
ENSCGRG00015002019	Stom	904.997	931.395	291.712	389.424	31.45	32.64	10.28	13.14	32.045	11.71	1.45236	1.10411e-27	6.92897e-26
ENSCGRG00015002021	Pdxp	277.842	293.25	125.532	148.986	9.66	10.28	4.42	5.03	9.97	4.725	1.07728	4.446e-10	5.08882e-09
ENSCGRG00015002058	Gsn	296.865	295.64	43.1952	52.6208	10.32	10.36	1.52	1.78	10.34	1.65	2.6477	6.6338e-39	7.61073e-37
ENSCGRG00015002071	Camk2n2	4.1121	11.4361	26.409	23.04	0.14	0.4	0.93	0.78	0.27	0.855	-1.66297	0.001028	0.00372653
ENSCGRG00015002192	Slc2a1	20830.2	22801	4642.72	5752.54	723.89	798.98	163.65	194.06	761.435	178.855	2.08993	1.80086e-113	1.55562e-110
ENSCGRG00015002291	Metap1d	335.037	370.293	753.129	806.454	11.64	12.98	26.55	27.21	12.31	26.88	-1.1267	2.4974e-20	8.83719e-19
ENSCGRG00015002321	Eno2	1481.37	1430.91	461.39	449.491	51.48	50.14	16.26	15.16	50.81	15.71	1.69343	1.01712e-63	2.62043e-61
ENSCGRG00015002703	Rxylt1	482.463	366.849	971.974	959.024	16.77	12.85	34.26	32.35	14.81	33.305	-1.16917	2.36019e-18	6.98779e-17
ENSCGRG00015002705	Efna1	331.87	349.716	158.888	141.332	11.53	12.25	5.6	4.77	11.89	5.185	1.19733	9.93342e-13	1.61721e-11
ENSCGRG00015002729	Efna3	263.13	237.456	22.7564	43.5592	9.14	8.32	0.8	1.47	8.73	1.135	2.94329	2.28343e-31	1.78362e-29
ENSCGRG00015002786	Tfpi	423.23	643.029	233.272	295.392	14.71	22.53	8.22	9.97	18.62	9.095	1.03371	4.09094e-07	3.00979e-06
ENSCGRG00015002837	Maff	707.918	674.646	253.185	279.963	24.6	23.64	8.92	9.44	24.12	9.18	1.39366	2.81385e-27	1.71458e-25
ENSCGRG00015002974	Kdm4b	2493.46	2348.25	1056.4	1135.48	86.65	82.29	37.24	38.31	84.47	37.775	1.16101	4.78962e-44	6.51256e-42
ENSCGRG00015003004	Rnase4	1063.66	1162.73	537.056	580.559	36.96	40.74	18.93	19.59	38.85	19.26	1.01231	2.16666e-21	8.48463e-20
ENSCGRG00015003069	Phf19	180.788	157.795	624.546	661.319	6.28	5.53	22.01	22.31	5.905	22.16	-1.90795	4.49864e-40	5.45971e-38
ENSCGRG00015003101	Deup1	138.502	78.1171	218.822	233.117	4.81	2.74	7.71	7.86	3.775	7.785	-1.04422	4.03092e-05	0.000201821
ENSCGRG00015003107	Plagl2	45.4096	40.4071	75.2975	103.519	1.58	1.42	2.65	3.49	1.5	3.07	-1.03328	0.000118063	0.000533135
ENSCGRG00015003238	Atxn1	860.592	821.739	395.462	456.422	29.91	28.8	13.94	15.4	29.355	14.67	1.00074	7.93709e-18	2.20333e-16
ENSCGRG00015003257	Ticam1	2449.51	2559.1	877.626	1046.52	85.12	89.68	30.93	35.3	87.4	33.115	1.40015	5.30131e-53	1.01103e-50
ENSCGRG00015003399	Sema6b	627.952	693.38	132.325	179.707	21.82	24.3	4.66	6.06	23.06	5.36	2.10509	7.33352e-39	8.28405e-37
ENSCGRG00015003489	Jup	665.964	618.308	241.726	340.494	23.14	21.67	8.52	11.49	22.405	10.005	1.1631	8.07528e-14	1.50298e-12
ENSCGRG00015003621	Gapdh	173973	176445	61051.3	68693.5	6045.86	6182.94	2151.95	2317.41	6114.4	2234.68	1.45214	1.66987e-90	9.43158e-88
ENSCGRG00015003682	Rbm11	34.197	45.1775	12.988	18.2189	1.19	1.58	0.46	0.61	1.385	0.535	1.37228	0.000276209	0.00115823
ENSCGRG00015003727	Apobec3	224.011	211.978	474.158	462.977	7.78	7.43	16.71	15.62	7.605	16.165	-1.08785	5.71389e-14	1.08269e-12
ENSCGRG00015003743	Mrpl40	749.544	766.728	1679.66	1559.12	26.05	26.87	59.21	52.6	26.46	55.905	-1.07916	9.70273e-28	6.14158e-26
ENSCGRG00015003795	Tmem40	125.795	154.345	73.3775	65.4999	4.37	5.41	2.59	2.21	4.89	2.4	1.0268	7.0954e-06	4.15289e-05
ENSCGRG00015003888	Cdc45	1143.53	1013.06	2213.39	2287.35	39.74	35.5	78.02	77.16	37.62	77.59	-1.04437	6.27464e-32	5.09078e-30
ENSCGRG00015003941	Meis2	1681.92	1692.72	693.522	900.933	58.45	59.32	24.45	30.39	58.885	27.42	1.10267	3.16016e-24	1.53665e-22
ENSCGRG00015004338	Mboat1	2028.61	1839.22	3924.12	4182.02	70.5	64.45	138.32	141.08	67.475	139.7	-1.04991	9.91657e-41	1.22374e-38
ENSCGRG00015004344	Alpk1	1590.4	1838.35	323.579	459.054	55.27	64.42	11.41	15.49	59.845	13.45	2.15362	6.77884e-55	1.4221e-52
ENSCGRG00015004376	Rrm2	4294.39	3520.89	8245.26	8776.13	149.24	123.38	290.63	296.07	136.31	293.35	-1.10573	4.67513e-35	4.40091e-33
ENSCGRG00015004412	Spsb4	450.157	359.067	897.627	852.87	15.64	12.58	31.64	28.77	14.11	30.205	-1.09807	8.61303e-17	2.19969e-15
ENSCGRG00015004443	Fam219a	613.646	596.589	129.033	174.621	21.33	20.91	4.55	5.89	21.12	5.22	2.01649	5.45407e-37	5.60091e-35
ENSCGRG00015004542	Bhlhe41	553.203	465.437	204.164	251.109	19.22	16.31	7.2	8.47	17.765	7.835	1.18103	9.0289e-14	1.66989e-12
ENSCGRG00015004544	Mrpl14	1968.94	1814.15	892.021	1008.11	68.42	63.57	31.44	34.01	65.995	32.725	1.01196	4.55365e-28	2.93291e-26
ENSCGRG00015004647	Gbe1	12471.4	11561.3	2429.72	2726.53	433.4	405.13	85.64	91.98	419.265	88.81	2.23907	1.07063e-183	7.86111e-180
ENSCGRG00015004659	Adamtsl5	323.988	354.528	155.707	158.062	11.26	12.42	5.49	5.33	11.84	5.41	1.12997	4.85466e-12	7.25236e-11
ENSCGRG00015004858	Palld	321.788	351.493	129.784	184.382	11.18	12.32	4.57	6.22	11.75	5.395	1.12297	2.16809e-09	2.25805e-08
ENSCGRG00015004874	Gins1	270.571	284.316	596.397	635.327	9.4	9.96	21.02	21.43	9.68	21.225	-1.13269	3.80208e-18	1.08415e-16
ENSCGRG00015004925	Dhcr24	859.578	1001.91	2049.71	2338.06	29.87	35.11	72.25	78.88	32.49	75.565	-1.21772	3.16802e-34	2.88959e-32
ENSCGRG00015004967	Trim36	249.97	237.612	55.7308	93.9899	8.69	8.33	1.96	3.17	8.51	2.565	1.7302	1.26924e-13	2.30393e-12
ENSCGRG00015005110	Prl3a1	127.372	109.375	6.95889	24.0443	4.43	3.83	0.25	0.81	4.13	0.53	2.96208	6.45841e-17	1.6727e-15
ENSCGRG00015005140	Tmem223	173.944	153.977	353.559	415.316	6.04	5.4	12.46	14.01	5.72	13.235	-1.21027	1.59978e-13	2.85801e-12
ENSCGRG00015005370	Zfp654	2066.62	1963.88	828.487	1126.7	71.82	68.82	29.2	38.01	70.32	33.605	1.06526	1.1719e-20	4.28092e-19
ENSCGRG00015005466	Nampt	18206.1	18746.6	8537.19	9167.76	632.69	656.91	300.92	309.28	644.8	305.1	1.07957	5.49482e-55	1.16944e-52
ENSCGRG00015005649	Enpp4	301.555	211.593	691.918	665.443	10.48	7.41	24.39	22.45	8.945	23.42	-1.38859	3.06515e-17	8.19885e-16
ENSCGRG00015005659	Cxcl12	1375.29	952.964	385.903	488.736	47.79	33.39	13.6	16.49	40.59	15.045	1.43184	3.66732e-18	1.0498e-16
ENSCGRG00015005709	Hk1	19975.3	19707	8174.55	8531.28	694.18	690.57	288.14	287.81	692.375	287.975	1.26561	1.25666e-77	4.98757e-75
ENSCGRG00015005780	Trpc1	414.017	419.164	139.842	150.093	14.39	14.69	4.93	5.06	14.54	4.995	1.54147	5.19403e-23	2.32543e-21
ENSCGRG00015005981	Sgcb	571.825	477.89	184.36	233.524	19.87	16.75	6.5	7.88	18.31	7.19	1.34857	1.36101e-16	3.44593e-15
ENSCGRG00015006168	Zfp292	8611.36	8689.53	3610.07	4316.12	299.26	304.5	127.25	145.61	301.88	136.43	1.14581	2.92831e-46	4.34366e-44
ENSCGRG00015006294	Adm	706.018	779.251	83.659	101.205	24.54	27.31	2.95	3.41	25.925	3.18	3.02725	3.60804e-79	1.47178e-76
ENSCGRG00015006350	Il1rl2	146.552	139.439	71.2184	56.0707	5.09	4.89	2.51	1.89	4.99	2.2	1.18154	1.79724e-07	1.40985e-06
ENSCGRG00015006419	Ap1s3	49.4442	94.1398	187.695	206.145	1.72	3.3	6.62	6.95	2.51	6.785	-1.43466	2.88133e-07	2.1732e-06
ENSCGRG00015006534	Slc27a3	636.069	715.123	254.864	263.364	22.1	25.06	8.98	8.88	23.58	8.93	1.40083	8.24856e-25	4.16255e-23
ENSCGRG00015006559	Dipk2a	3515.56	3516.66	1284.73	1430.6	122.17	123.23	45.28	48.26	122.7	46.77	1.39148	7.86058e-70	2.62347e-67
ENSCGRG00015006649	Plod2	27054	25297.4	6325.3	7029.35	940.17	886.46	222.96	237.14	913.315	230.05	1.98917	5.54996e-158	2.03753e-154
ENSCGRG00015006682	Porcn	826.342	863.699	276.715	323.612	28.72	30.27	9.75	10.92	29.495	10.335	1.51293	4.44574e-34	4.00526e-32
ENSCGRG00015006944	Pdgfra	6036.52	5813.05	2842.41	3149.38	209.78	203.7	100.19	106.25	206.74	103.22	1.0021	1.89829e-41	2.40313e-39
ENSCGRG00015006954	Filip1l	193.828	158.479	70.341	89.1737	6.74	5.55	2.48	3.01	6.145	2.745	1.16261	9.53369e-08	7.75636e-07
ENSCGRG00015007066	Adamts7	1629.79	1290.66	3285.03	2944.41	56.64	45.23	115.79	99.33	50.935	107.56	-1.07841	2.88989e-22	1.20906e-20
ENSCGRG00015007096	Orc1	581.648	476.587	1119.69	1080.69	20.21	16.7	39.47	36.46	18.455	37.965	-1.04066	1.62378e-18	4.86638e-17
ENSCGRG00015007227	Pim2	434.612	366.653	169.757	197.458	15.1	12.85	5.98	6.66	13.975	6.32	1.14485	3.81396e-12	5.77998e-11
ENSCGRG00015007262	Tmem45a	3235.33	3630.28	225.74	397.399	112.43	127.21	7.96	13.41	119.82	10.685	3.48721	2.22602e-92	1.42127e-89
ENSCGRG00015007327	Uap1l1	3240.09	2328.37	7651.52	6250.49	112.6	81.59	269.7	210.86	97.095	240.28	-1.30725	1.35149e-20	4.90042e-19
ENSCGRG00015007374	Clspn	1411.82	1049.52	2576.67	2771.09	49.06	36.78	90.82	93.48	42.92	92.15	-1.10233	1.10892e-21	4.43718e-20
ENSCGRG00015007411	Btn2a2	72.5902	97.328	296.496	196.916	2.52	3.41	10.45	6.64	2.965	8.545	-1.52705	1.59888e-08	1.45655e-07
ENSCGRG00015007415	Noct	83.0766	62.0537	162.215	188.946	2.89	2.17	5.72	6.37	2.53	6.045	-1.2566	1.04936e-08	9.88444e-08
ENSCGRG00015007448	Loxl2	13769	11360.1	3824.22	4399.47	478.5	398.08	134.8	148.42	438.29	141.61	1.62996	1.99635e-66	6.10758e-64
ENSCGRG00015007483	Btn1a1	14.9865	29.88	7.06327	3.04379	0.52	1.05	0.25	0.1	0.785	0.175	2.16534	0.000331588	0.00136282
ENSCGRG00015007512	Coa6	309.436	328.528	685.578	611.06	10.75	11.51	24.17	20.61	11.13	22.39	-1.0084	2.68726e-13	4.6979e-12
ENSCGRG00015007568	Bsg	32904.2	31564.4	12288.1	13549.9	1143.48	1106.07	433.14	457.11	1124.78	445.125	1.33735	6.69745e-80	2.81006e-77
ENSCGRG00015007573	Galk1	9829.37	10957.2	4004.32	4352.52	341.59	383.96	141.15	146.83	362.775	143.99	1.33311	9.58198e-64	2.5127e-61
ENSCGRG00015007593	Gdpd1	74.7811	57.1022	205.047	160.129	2.6	2	7.23	5.4	2.3	6.315	-1.45715	3.14291e-09	3.22077e-08
ENSCGRG00015007597	Stc1	185.653	127.946	17.1733	36.6223	6.45	4.48	0.61	1.24	5.465	0.925	2.5627	1.60692e-14	3.29116e-13
ENSCGRG00015007678	Mdn1	2571.18	3186.85	5907.03	6127.34	89.35	111.67	208.21	206.71	100.51	207.46	-1.04549	5.57505e-27	3.26174e-25
ENSCGRG00015008032	Tirap	201.463	146.233	386.243	384.464	7	5.12	13.61	12.97	6.06	13.29	-1.13295	3.64212e-10	4.23808e-09
ENSCGRG00015008064	Obp2a	16.4574	9.41107	2.97481	0	0.57	0.33	0.1	0	0.45	0.05	3.16993	0.000247497	0.00104801
ENSCGRG00015008113	Lcn3	12.3549	13.2104	0	1.00855	0.43	0.46	0	0.03	0.445	0.015	4.89077	5.51765e-06	3.30721e-05
ENSCGRG00015008130	Fibin	640.234	676.108	267.209	330.581	22.25	23.69	9.42	11.15	22.97	10.285	1.15921	2.15971e-17	5.81933e-16
ENSCGRG00015008156	Gpd1	27.3549	32.4249	113.45	133.509	0.95	1.14	4	4.5	1.045	4.25	-2.02396	4.73512e-15	1.03015e-13
ENSCGRG00015008241	Psmb10	1073.71	941.994	2540.54	2302.95	37.31	33.01	89.55	77.69	35.16	83.62	-1.24991	8.1317e-36	7.90822e-34
ENSCGRG00015008335	Lhfp	3786.4	4009.14	1720.91	1947.28	131.58	140.49	60.66	65.69	136.035	63.175	1.10655	4.17552e-43	5.5241e-41
ENSCGRG00015008374	Dscc1	577.364	415.045	1156.18	1313.11	20.06	14.54	40.75	44.3	17.3	42.525	-1.29754	5.77721e-21	2.18093e-19
ENSCGRG00015008390	Bnip3l	8993.35	8669.96	3054.68	3841.81	312.54	303.81	107.67	129.61	308.175	118.64	1.37716	2.16974e-53	4.30576e-51
ENSCGRG00015008621	Insig2	8176.78	8035.52	3461.03	3705.5	284.16	281.58	122	125.01	282.87	123.505	1.19557	2.14465e-64	5.72623e-62
ENSCGRG00015008694	Egln1	9786.78	10360.9	2347.58	3018.57	340.11	363.06	82.75	101.83	351.585	92.29	1.92963	5.78715e-90	3.14756e-87
ENSCGRG00015008773	Rmi2	111.576	95.458	225.33	226.674	3.88	3.35	7.94	7.65	3.615	7.795	-1.10855	2.67587e-09	2.76531e-08
ENSCGRG00015008800	Ddit4	23643.4	26208.5	6222.45	7260.96	821.65	918.39	219.33	244.95	870.02	232.14	1.90605	2.00119e-112	1.54671e-109
ENSCGRG00015008806	Socs1	73.8593	75.484	204.429	207.092	2.57	2.65	7.21	6.99	2.61	7.1	-1.44377	1.69708e-13	3.02081e-12
ENSCGRG00015008876	Flrt3	389.194	312.962	768.847	807.073	13.53	10.97	27.1	27.23	12.25	27.165	-1.14897	2.82595e-18	8.25031e-17
ENSCGRG00015009068	P4ha1	55181.3	57410.3	15608	17279.1	1917.65	2011.75	550.16	582.92	1964.7	566.54	1.79406	1.74411e-134	2.32839e-131
ENSCGRG00015009331	Serpine1	82377.5	66462.5	27418.4	25841	2862.76	2328.96	966.45	871.76	2595.86	919.105	1.49791	7.42775e-52	1.34662e-49
ENSCGRG00015009421	Srrt	2258.16	1640.7	4614.66	4521.83	78.48	57.49	162.66	152.55	67.985	157.605	-1.21302	1.41967e-24	7.06705e-23
ENSCGRG00015009501	Capn8	141.914	159.104	86.0016	44.8214	4.93	5.58	3.03	1.51	5.255	2.27	1.211	6.88787e-05	0.000328191
ENSCGRG00015009601	Dcdc2b	71.8056	52.0751	10.9216	29.8786	2.5	1.82	0.38	1.01	2.16	0.695	1.63595	5.04165e-05	0.000247842
ENSCGRG00015009606	Ccdc170	2362.01	2187.91	841.718	1019.43	82.08	76.67	29.67	34.39	79.375	32.03	1.30926	2.94599e-42	3.7949e-40
ENSCGRG00015009666	Hdac8	162.357	144.599	411.611	298.945	5.64	5.07	14.51	10.09	5.355	12.3	-1.1997	1.13178e-08	1.05929e-07
ENSCGRG00015009798	Slc4a4	173.446	210.913	60.9398	52.7862	6.03	7.39	2.15	1.78	6.71	1.965	1.77178	6.82362e-15	1.45859e-13
ENSCGRG00015010370	Macrod1	741.689	864.078	293.539	271.775	25.77	30.28	10.35	9.17	28.025	9.76	1.52176	5.63233e-28	3.61183e-26
ENSCGRG00015010379	Kdm6b	183.685	204.544	76.7707	120.143	6.38	7.17	2.71	4.05	6.775	3.38	1.0032	1.30837e-05	7.23669e-05
ENSCGRG00015010631	Ereg	1476.79	2113.48	3308.33	4332.2	51.32	74.06	116.61	146.15	62.69	131.38	-1.06744	4.55823e-13	7.68514e-12
ENSCGRG00015010713	Btc	43.7797	62.7576	165.779	161.289	1.52	2.2	5.84	5.44	1.86	5.64	-1.60039	9.79138e-12	1.41662e-10
ENSCGRG00015010749	Vegfb	15.8384	6.95526	80.0288	53.9047	0.55	0.24	2.82	1.82	0.395	2.32	-2.5542	8.93222e-10	9.80341e-09
ENSCGRG00015010803	Dnaic2	288.013	325.029	140.428	114.455	10.01	11.39	4.95	3.86	10.7	4.405	1.2804	1.21607e-11	1.73378e-10
ENSCGRG00015010878	Dna2	225.063	242.273	580.651	628.468	7.82	8.49	20.47	21.2	8.155	20.835	-1.35325	2.38746e-23	1.08209e-21
ENSCGRG00015010923	Htr1b	76.2284	95.4505	195.65	243.602	2.65	3.34	6.9	8.22	2.995	7.56	-1.33583	2.91745e-10	3.43291e-09
ENSCGRG00015010924	Nyap1	450.674	457.569	185.643	253.004	15.66	16.03	6.54	8.54	15.845	7.54	1.07139	5.1937e-11	6.80977e-10
ENSCGRG00015011052	Trp53inp1	960.241	859.023	267.611	270.085	33.37	30.1	9.43	9.11	31.735	9.27	1.77543	1.93737e-45	2.84502e-43
ENSCGRG00015011202	Surf2	345.801	332.131	664.593	782.215	12.02	11.64	23.43	26.39	11.83	24.91	-1.07427	4.99703e-17	1.3034e-15
ENSCGRG00015011255	PRNP	913.324	811.621	330.78	402.562	31.74	28.44	11.66	13.58	30.09	12.62	1.25357	7.02928e-23	3.11858e-21
ENSCGRG00015011272	Higd1a	9216.81	9295.68	2343.19	2499.29	320.3	325.74	82.59	84.31	323.02	83.45	1.95264	6.87486e-161	3.36524e-157
ENSCGRG00015011355	Kcnj2	233.676	151.849	111.859	81.4163	8.12	5.32	3.94	2.75	6.72	3.345	1.00646	0.000233192	0.000994606
ENSCGRG00015011378	Neu2	1032.5	1168.48	473.366	551.053	35.88	40.95	16.69	18.59	38.415	17.64	1.12282	2.69925e-22	1.13577e-20
ENSCGRG00015011537	Ap4s1	207.399	217.347	420.577	462.521	7.21	7.62	14.82	15.6	7.415	15.21	-1.0365	1.26589e-12	2.03387e-11
ENSCGRG00015011644	Ifrd2	1684.26	1769.79	3452.99	3591.07	58.53	62.02	121.71	121.15	60.275	121.43	-1.01049	3.81568e-39	4.48267e-37
ENSCGRG00015011758	Carhsp1	2024.05	1831.69	687.37	822.535	70.34	64.19	24.23	27.75	67.265	25.99	1.3719	2.02631e-42	2.65682e-40
ENSCGRG00015011840	Ccng2	6540.56	6277.51	1623.91	1701.54	227.3	219.97	57.24	57.4	223.635	57.32	1.96404	5.30199e-150	1.11228e-146
ENSCGRG00015012056	Tbc1d24	282.666	276.443	654.27	496.92	9.82	9.69	23.06	16.76	9.755	19.91	-1.02928	1.50633e-09	1.60293e-08
ENSCGRG00015012080	Mlkl	2205.88	2007.81	5310.78	6286.22	76.66	70.36	187.2	212.07	73.51	199.635	-1.44135	3.45614e-62	8.7506e-60
ENSCGRG00015012082	Col5a1	7436.16	8503.66	3308.45	4102.43	258.42	297.98	116.62	138.4	278.2	127.51	1.12551	3.04052e-31	2.32552e-29
ENSCGRG00015012359	Gpr146	114.554	105.814	22.7391	28.925	3.98	3.71	0.8	0.98	3.845	0.89	2.11111	3.14384e-15	6.9634e-14
ENSCGRG00015012392	Zfand2a	506.48	528.61	1141.77	1044.41	17.6	18.52	40.25	35.23	18.06	37.74	-1.0633	3.8865e-21	1.49016e-19
ENSCGRG00015012552	Rhobtb1	1546.96	1480.2	661.79	741.218	53.76	51.87	23.33	25.01	52.815	24.17	1.12773	4.48265e-32	3.69819e-30
ENSCGRG00015012817	Col12a1	4547.07	3866.36	1236.57	1502.89	158.02	135.48	43.59	50.7	146.75	47.145	1.63818	8.29001e-61	1.96353e-58
ENSCGRG00015012961	Ccl2	38.1055	45.9808	99.5913	121.135	1.32	1.61	3.51	4.09	1.465	3.8	-1.3751	5.69892e-08	4.818e-07
ENSCGRG00015013062	Zfp367	1174.67	1115.31	2202.53	2504.78	40.82	39.08	77.64	84.5	39.95	81.07	-1.02097	3.95511e-32	3.2814e-30
ENSCGRG00015013088	Cd109	10422.8	10314.9	3626.09	4018.59	362.21	361.45	127.81	135.57	361.83	131.69	1.45817	5.74318e-92	3.51411e-89
ENSCGRG00015013366	Fxyd7	7.39065	2.13785	0	0	0.26	0.07	0	0	0.165	0.001	7.36632	0.00748443	0.0218943
ENSCGRG00015013367	Ccn1	629.984	742.596	344.858	336.336	21.89	26.02	12.16	11.35	23.955	11.755	1.02705	7.66651e-14	1.43417e-12
ENSCGRG00015013411	Eml1	120.444	117.65	45.0741	66.4941	4.19	4.12	1.59	2.24	4.155	1.915	1.1175	4.01231e-06	2.45401e-05
ENSCGRG00015013427	Dgat2	772.124	1042.13	427.026	450.962	26.83	36.52	15.05	15.21	31.675	15.13	1.06593	6.2355e-13	1.03584e-11
ENSCGRG00015013439	Vasn	2282.61	2162.29	788.222	922.41	79.32	75.77	27.78	31.12	77.545	29.45	1.39677	2.4841e-52	4.6176e-50
ENSCGRG00015013507	Rnf150	176.203	205.867	55.3842	91.1551	6.12	7.21	1.95	3.08	6.665	2.515	1.40605	1.24028e-08	1.15275e-07
ENSCGRG00015013520	Ackr3	466.743	519.958	210.958	251.283	16.22	18.22	7.44	8.48	17.22	7.96	1.11324	1.56643e-13	2.80183e-12
ENSCGRG00015013564	Hdac9	802.646	784.114	394.319	398.002	27.89	27.48	13.9	13.43	27.685	13.665	1.01862	9.25456e-19	2.83139e-17
ENSCGRG00015013587	Il15	439.769	354.409	179.326	182.202	15.28	12.42	6.32	6.15	13.85	6.235	1.15142	1.13258e-11	1.61789e-10
ENSCGRG00015013595	Ssx2ip	727.084	556.463	1440.57	1517.13	25.27	19.5	50.78	51.18	22.385	50.98	-1.1874	1.71698e-23	7.85477e-22
ENSCGRG00015013688	Nop56	4132.15	3794.18	8171.06	8699.68	143.6	132.95	288.02	293.49	138.275	290.755	-1.07226	1.62642e-48	2.74529e-46
ENSCGRG00015013695	DHFR	768.229	631.858	1458.28	1676.27	26.7	22.14	51.4	56.55	24.42	53.975	-1.14423	2.92763e-25	1.53544e-23
ENSCGRG00015013699	Apln	171.184	187.742	25.8137	33.9291	5.95	6.58	0.91	1.14	6.265	1.025	2.61169	1.46521e-26	8.27561e-25
ENSCGRG00015013738	Hmga1	131.318	115.373	317.65	331.937	4.56	4.04	11.2	11.2	4.3	11.2	-1.38109	3.82431e-16	9.22166e-15
ENSCGRG00015014050	Slc26a6	1951.47	2018.86	945.861	1041.92	67.82	70.74	33.34	35.15	69.28	34.245	1.01655	2.86823e-31	2.20523e-29
ENSCGRG00015014441	Zc3h6	1291.64	1503.77	303.869	413.115	44.89	52.69	10.71	13.94	48.79	12.325	1.985	8.5739e-48	1.39898e-45
ENSCGRG00015014524	Pola2	402.458	340.431	868.329	937.63	13.99	11.93	30.61	31.63	12.96	31.12	-1.26378	2.91588e-25	1.53476e-23
ENSCGRG00015014551	Pdk3	5147.34	4452.6	1659.02	1866.38	178.88	156.03	58.48	62.96	167.455	60.72	1.46353	1.36305e-61	3.33607e-59
ENSCGRG00015014653	Pfkfb4	880.92	1053.69	430.611	436.746	30.61	36.92	15.18	14.73	33.765	14.955	1.1749	8.57276e-21	3.17106e-19
ENSCGRG00015014722	Cdc6	750.586	697.784	1589.37	1931.09	26.08	24.45	56.02	65.15	25.265	60.585	-1.26182	6.72918e-34	6.02549e-32
ENSCGRG00015014785	Palb2	581.587	552.747	1120.39	1229.93	20.21	19.37	39.49	41.49	19.79	40.49	-1.03279	4.80217e-24	2.27483e-22
ENSCGRG00015014859	Evi2a	54.3107	31.5691	121.09	91.5882	1.89	1.11	4.27	3.09	1.5	3.68	-1.29474	2.78553e-05	0.000144186
ENSCGRG00015014879	Ccdc80	139.904	166.147	46.8273	26.6434	4.86	5.82	1.65	0.9	5.34	1.275	2.06634	3.02082e-13	5.21278e-12
ENSCGRG00015014900	Atad3a	1379.22	1414.01	3039.78	2918.78	47.93	49.55	107.15	98.47	48.74	102.81	-1.0768	5.37716e-39	6.26695e-37
ENSCGRG00015014917	Cdkl5	408.562	419.678	72.8541	140.962	14.2	14.71	2.57	4.76	14.455	3.665	1.97968	1.93004e-16	4.78761e-15
ENSCGRG00015014989	Chaf1b	478.371	445.655	918.64	1136.75	16.62	15.62	32.38	38.35	16.12	35.365	-1.13347	7.10172e-21	2.65366e-19
ENSCGRG00015015183	Pusl1	255.927	293.668	607.136	669.411	8.89	10.29	21.4	22.58	9.59	21.99	-1.19724	1.44368e-18	4.36223e-17
ENSCGRG00015015194	Ormdl3	8272.47	8142.18	4036.97	4231.19	287.48	285.32	142.3	142.74	286.4	142.52	1.00687	1.00653e-47	1.62427e-45
ENSCGRG00015015212	Lyrm9	21.5954	29.2106	66.5947	85.7196	0.75	1.02	2.35	2.89	0.885	2.62	-1.56582	1.97482e-07	1.53522e-06
ENSCGRG00015015528	Neurl3	337.397	306.959	764.596	703.725	11.73	10.76	26.95	23.74	11.245	25.345	-1.17242	5.53466e-19	1.73297e-17
ENSCGRG00015015566	Aim2	2190.07	2235.03	474.526	589.591	76.11	78.32	16.73	19.89	77.215	18.31	2.07625	1.35011e-94	9.01195e-92
ENSCGRG00015015885	Ccpg1os	14.6082	8.951	33.1293	22.3025	0.51	0.31	1.17	0.75	0.41	0.96	-1.22741	0.00769011	0.0224155
ENSCGRG00015015898	Ldha	101494	103198	40940	46473.1	3527.11	3616.24	1443.07	1567.79	3571.68	1505.43	1.24643	1.0393e-65	2.93503e-63
ENSCGRG00015015902	Sema3e	3500	3441.73	1603.03	1549.24	121.63	120.6	56.5	52.26	121.115	54.38	1.15523	3.61942e-48	5.97205e-46
ENSCGRG00015015965	Rpa2	2400	2165.18	4946.37	4708.49	83.4	75.87	174.35	158.84	79.635	166.595	-1.06487	2.74725e-37	2.84108e-35
ENSCGRG00015015987	Jpt2	504.882	488.315	959.847	1053.24	17.55	17.11	33.83	35.53	17.33	34.68	-1.00083	7.7649e-21	2.8941e-19
ENSCGRG00015015990	Il15ra	30.2054	34.0716	51.2165	82.9114	1.05	1.19	1.81	2.8	1.12	2.305	-1.04127	0.0012646	0.00449651
ENSCGRG00015015999	Shmt1	1148.35	962.411	2703.47	2732.64	39.91	33.72	95.29	92.19	36.815	93.74	-1.34837	7.43221e-47	1.14886e-44
ENSCGRG00015016255	Map3k6	389.035	352.169	752.669	750.39	13.52	12.34	26.53	25.31	12.93	25.92	-1.00334	1.495e-16	3.75925e-15
ENSCGRG00015016337	Dbp	391.052	445.845	232.159	175.022	13.59	15.62	8.18	5.9	14.605	7.04	1.05282	1.09345e-08	1.02603e-07
ENSCGRG00015016496	Fut1	88.1971	128.119	39.2867	56.7017	3.07	4.49	1.38	1.91	3.78	1.645	1.2003	3.95171e-05	0.000198193
ENSCGRG00015016521	Tceanc	78.1432	74.4632	34.8242	39.2835	2.72	2.61	1.23	1.33	2.665	1.28	1.05799	7.50323e-05	0.000354863
ENSCGRG00015016552	Ptges	253.99	269.673	30.2175	74.7875	8.83	9.45	1.07	2.52	9.14	1.795	2.34821	3.87683e-14	7.50082e-13
ENSCGRG00015016591	Dock11	1011.15	721.278	1877.63	1924.58	35.14	25.27	66.18	64.93	30.205	65.555	-1.11792	3.33682e-18	9.61099e-17
ENSCGRG00015016602	Il7r	237.559	150.441	639.757	490.57	8.26	5.27	22.55	16.55	6.765	19.55	-1.53101	2.74701e-12	4.26426e-11
ENSCGRG00015016689	Rasl11a	628.736	525.002	203.132	207.289	21.85	18.4	7.16	6.99	20.125	7.075	1.50819	4.11086e-23	1.84612e-21
ENSCGRG00015016707	St3gal5	590.24	498.259	1149.78	1173.73	20.51	17.46	40.53	39.6	18.985	40.065	-1.07748	1.3643e-22	5.89257e-21
ENSCGRG00015016720	Myzap	930.267	555.503	384.973	341.844	32.33	19.47	13.57	11.53	25.9	12.55	1.04526	3.50491e-07	2.61002e-06
ENSCGRG00015016838	Skp2	383.428	310.529	641.144	811.227	13.32	10.88	22.6	27.37	12.1	24.985	-1.04606	2.45008e-12	3.83986e-11
ENSCGRG00015016919	2210408I21Rik	1847.66	1786.17	635.617	722.601	64.21	62.59	22.4	24.38	63.4	23.39	1.43859	2.15804e-53	4.30576e-51
ENSCGRG00015016932	F11r	305.932	292.716	92.7239	83.4694	10.63	10.26	3.27	2.82	10.445	3.045	1.7783	3.03688e-22	1.26695e-20
ENSCGRG00015016937	Rnf122	211.789	164.603	67.5569	69.9183	7.36	5.77	2.38	2.36	6.565	2.37	1.46991	4.74777e-11	6.25582e-10
ENSCGRG00015016939	Zcchc12	1016.89	1069.97	339.445	302.047	35.34	37.49	11.96	10.19	36.415	11.075	1.71723	4.71645e-45	6.85753e-43
ENSCGRG00015016948	Tstd1	62.6361	82.34	34.4052	31.5719	2.18	2.89	1.21	1.07	2.535	1.14	1.15295	8.51561e-05	0.000397747
ENSCGRG00015016951	Slc29a2	75.4521	118.299	263.42	222.613	2.62	4.15	9.29	7.51	3.385	8.4	-1.31123	7.15579e-08	5.95033e-07
ENSCGRG00015017030	Gnaz	394.129	457.028	151.548	180.354	13.7	16.01	5.34	6.08	14.855	5.71	1.37939	1.4182e-16	3.57839e-15
ENSCGRG00015017074	Dhx9	1982.57	1652.83	3713.79	3949.6	68.9	57.92	130.9	133.24	63.41	132.07	-1.05852	5.94392e-32	4.84925e-30
ENSCGRG00015017078	Elp6	643.126	558.83	1401.54	1248.97	22.35	19.58	49.4	42.13	20.965	45.765	-1.12626	1.53299e-22	6.60174e-21
ENSCGRG00015017164	Xndc1	229.609	191.724	596.234	660.733	7.98	6.72	21.02	22.29	7.35	21.655	-1.55888	4.12137e-27	2.4503e-25
ENSCGRG00015017172	Dtymk	605.159	609.13	1268.37	1310.84	21.03	21.34	44.71	44.22	21.185	44.465	-1.06963	4.04771e-28	2.61853e-26
ENSCGRG00015017238	Gys1	10918.6	11231.8	4211.59	4706.64	379.44	393.58	148.45	158.78	386.51	153.615	1.33119	2.98552e-74	1.12416e-71
ENSCGRG00015017350	Car2	74.4888	36.1332	193.342	106.978	2.59	1.27	6.81	3.61	1.93	5.21	-1.43268	0.000271718	0.00114233
ENSCGRG00015017405	Reep1	105.882	69.8008	19.7656	30.9985	3.68	2.45	0.7	1.05	3.065	0.875	1.80853	5.08474e-08	4.32365e-07
ENSCGRG00015017467	Pgk1	240888	241584	57569.4	66965.4	8371.28	8465.48	2029.23	2259.11	8418.38	2144.17	1.97312	6.14406e-145	1.12782e-141
ENSCGRG00015017511	Gm960	55.5036	74.4155	157.008	157.055	1.93	2.61	5.53	5.3	2.27	5.415	-1.25427	2.34043e-08	2.08277e-07
ENSCGRG00015017524	Sox8	273.184	295.557	109.633	171.75	9.49	10.36	3.86	5.79	9.925	4.825	1.04054	9.16593e-07	6.33122e-06
ENSCGRG00015017560	Crim1	12115.2	12464.9	5631.82	6302.27	421.03	436.79	198.51	212.61	428.91	205.56	1.06112	3.32115e-48	5.54217e-46
ENSCGRG00015017635	Epha5	246.431	256.456	27.8467	47.5383	8.56	8.99	0.98	1.6	8.775	1.29	2.76603	1.04302e-31	8.27935e-30
ENSCGRG00015017671	Ccdc8	215.714	211.872	99.4767	94.6354	7.5	7.42	3.51	3.19	7.46	3.35	1.15501	7.06121e-10	7.84965e-09
ENSCGRG00015017672	Adamts4	156.259	126.34	50.4166	60.7873	5.43	4.43	1.78	2.05	4.93	1.915	1.36424	5.96693e-09	5.82997e-08
ENSCGRG00015017708	Ppargc1a	789.386	482.75	1616.31	1370.66	27.43	16.92	56.97	46.24	22.175	51.605	-1.21858	1.26336e-11	1.79425e-10
ENSCGRG00015017720	Tssk4	68.9178	46.1982	10.5126	31.1539	2.4	1.62	0.37	1.05	2.01	0.71	1.5013	0.00064349	0.00245956
ENSCGRG00015017964	Ipo4	895.23	1014.17	2142.69	2237.09	31.11	35.54	75.53	75.47	33.325	75.5	-1.17987	1.08423e-37	1.13728e-35
ENSCGRG00015017969	Mif	5432.08	5293.49	2368.79	2729.17	188.77	185.49	83.5	92.07	187.13	87.785	1.09199	2.07049e-44	2.86841e-42
ENSCGRG00015017976	Ceacam9	28.1196	44.534	12.1301	18.0791	0.98	1.56	0.43	0.61	1.27	0.52	1.28824	0.00175888	0.00604733
ENSCGRG00015018090	Mxi1	1005.51	1160.11	348.789	571.575	34.94	40.65	12.29	19.28	37.795	15.785	1.25964	3.3411e-13	5.73178e-12
ENSCGRG00015018115	Pam	30737.9	32257.2	14074.9	15412.7	1068.2	1130.34	496.12	519.95	1099.27	508.035	1.11355	4.84984e-55	1.04735e-52
ENSCGRG00015018291	Rora	554.079	510.253	206.569	200.741	19.26	17.88	7.28	6.77	18.57	7.025	1.4024	3.20966e-22	1.33147e-20
ENSCGRG00015018436	Fam162a	13694.4	13647.4	3605.09	4017.01	475.9	478.23	127.07	135.52	477.065	131.295	1.86137	6.43091e-144	1.04931e-140
ENSCGRG00015018450	Mcrip2	145.004	131.822	373.667	364.72	5.04	4.62	13.17	12.3	4.83	12.735	-1.3987	1.5567e-17	4.24909e-16
ENSCGRG00015018473	AA467197	307.934	270.07	96.7361	99.5654	10.7	9.46	3.41	3.36	10.08	3.385	1.57427	9.88949e-18	2.72983e-16
ENSCGRG00015018515	Prrg2	71.9326	32.4398	21.5624	30.7794	2.5	1.14	0.76	1.04	1.82	0.9	1.01594	0.0181885	0.047299
ENSCGRG00015018668	Nxn	2506.5	2774.08	1064.68	1218.26	87.11	97.21	37.53	41.1	92.16	39.315	1.22906	2.32461e-41	2.91768e-39
ENSCGRG00015018688	Mcm5	2977.02	2711.03	5948.27	6455.75	103.46	95	209.67	217.79	99.23	213.73	-1.10694	5.48484e-47	8.5686e-45
ENSCGRG00015018689	Itgav	24012.8	24521	6660.77	7813.71	834.49	859.26	234.78	263.6	846.875	249.19	1.7649	1.91128e-113	1.55929e-110
ENSCGRG00015018819	Mxd1	2501.05	2020.67	597.359	632.122	86.92	70.81	21.06	21.32	78.865	21.19	1.896	9.4749e-66	2.72821e-63
ENSCGRG00015018829	Clcf1	284.517	250.657	550.1	585.171	9.89	8.78	19.39	19.74	9.335	19.565	-1.06755	5.44057e-15	1.17492e-13
ENSCGRG00015018840	Fam57a	10293	9754.59	3113.92	3832.08	357.7	341.82	109.76	129.28	349.76	119.52	1.54911	2.84144e-72	9.9349e-70
ENSCGRG00015018859	Lrrc73	841.276	859.355	85.1976	115.485	29.24	30.11	3	3.9	29.675	3.45	3.10458	1.08851e-90	6.39388e-88
ENSCGRG00015018934	Anxa8	649.628	513.909	121.932	148.027	22.58	18.01	4.3	4.99	20.295	4.645	2.12737	1.59857e-33	1.40569e-31
ENSCGRG00015019092	Fer	3661.22	3938.08	1541.38	1831.64	127.23	138	54.33	61.79	132.615	58.06	1.19163	2.39166e-42	3.1081e-40
ENSCGRG00015019097	Bhlhe40	2697.59	2809.65	575.648	674.187	93.75	98.45	20.29	22.74	96.1	21.515	2.15919	6.36569e-123	7.19078e-120
ENSCGRG00015019158	Atp8b1	108.781	102.438	226.595	242.305	3.78	3.59	7.99	8.17	3.685	8.08	-1.13269	4.22228e-10	4.85546e-09
ENSCGRG00015019259	Gstp3	99.1171	80.8604	218.4	169.474	3.44	2.83	7.7	5.72	3.135	6.71	-1.09785	2.00926e-06	1.30673e-05
ENSCGRG00015019298	Ipmk	2300.51	2343.44	1042.57	1169.96	79.95	82.12	36.75	39.47	81.035	38.11	1.08838	9.63766e-38	1.01819e-35
ENSCGRG00015019353	Gpnmb	1548.97	783.661	3224.28	2834.09	53.83	27.46	113.65	95.61	40.645	104.63	-1.36415	3.99698e-10	4.61969e-09
ENSCGRG00015019544	Qdpr	6058.99	6872.77	2594.7	2849.47	210.56	240.83	91.46	96.13	225.695	93.795	1.26679	7.83183e-51	1.40257e-48
ENSCGRG00015019576	E2f2	170.635	148.81	388.471	373.696	5.93	5.21	13.69	12.61	5.57	13.15	-1.23931	2.56952e-14	5.11292e-13
ENSCGRG00015019894	Fanca	305.408	287.474	896.397	839.163	10.61	10.07	31.6	28.31	10.34	29.955	-1.53456	3.42536e-34	3.10503e-32
ENSCGRG00015019927	Ckmt1	945.39	973.871	3056.32	2866.87	32.85	34.13	107.73	96.72	33.49	102.225	-1.60995	7.29006e-74	2.67636e-71
ENSCGRG00015019956	Hpse	2683.81	2401	803.898	917.972	93.27	84.14	28.34	30.97	88.705	29.655	1.58074	7.69497e-65	2.13209e-62
ENSCGRG00015020111	Ankrd1	307.741	277.811	112.082	131.604	10.69	9.73	3.95	4.44	10.21	4.195	1.28324	3.81643e-13	6.51678e-12
ENSCGRG00015020256	Pfkl	27077.6	24173.9	10414.4	12127.9	940.99	847.09	367.09	409.14	894.04	388.115	1.20386	1.12159e-48	1.91518e-46
ENSCGRG00015020324	Ddx11	423.809	314.09	875.412	974.628	14.73	11.01	30.86	32.88	12.87	31.87	-1.30819	1.25633e-20	4.57797e-19
ENSCGRG00015020431	Dusp1	825.506	741.222	377.92	295.599	28.69	25.97	13.32	9.97	27.33	11.645	1.23077	1.20646e-16	3.06521e-15
ENSCGRG00015020464	Tnfaip3	467.479	363.182	126.514	155.306	16.25	12.73	4.46	5.24	14.49	4.85	1.579	3.78001e-17	1.00017e-15
ENSCGRG00015020782	Ccne1	114.445	95.8415	286.301	285.388	3.98	3.36	10.09	9.63	3.67	9.86	-1.42581	4.4823e-15	9.79502e-14
ENSCGRG00015021144	Dhx37	570.294	655.993	1496.14	1525.24	19.82	22.99	52.74	51.45	21.405	52.095	-1.2832	1.55734e-35	1.49474e-33
ENSCGRG00015021153	BOP1	798.734	911.252	1776.53	1782.42	27.76	31.93	62.62	60.13	29.845	61.375	-1.04016	1.36455e-26	7.79704e-25
ENSCGRG00015021170	Tac4	237.161	218.716	105.791	93.0491	8.24	7.66	3.73	3.14	7.95	3.435	1.21064	2.58965e-10	3.06438e-09
ENSCGRG00015021196	Ero1l	3240.58	3126.85	674.679	826.978	112.62	109.57	23.78	27.9	111.095	25.84	2.10412	2.47847e-115	2.42643e-112
ENSCGRG00015021356	Cited2	1355.45	1308.56	601.671	608.322	47.1	45.85	21.21	20.52	46.475	20.865	1.15537	1.36036e-32	1.16145e-30
ENSCGRG00015021384	Rpp21	50.9745	10.4481	57.715	157.879	1.77	0.37	2.03	5.33	1.07	3.68	-1.78209	0.00585048	0.0176387
ENSCGRG00015021418	Coprs	456.532	440.696	989.067	915.281	15.87	15.44	34.86	30.88	15.655	32.87	-1.07015	1.69167e-20	6.08878e-19
ENSCGRG00015021607	Arrdc4	1592.01	1573.52	684.988	708.774	55.33	55.14	24.14	23.91	55.235	24.025	1.20105	1.22472e-38	1.35226e-36
ENSCGRG00015021622	Synpo	247.431	206.879	60.5786	84.6675	8.6	7.25	2.14	2.86	7.925	2.5	1.66448	3.675e-14	7.13854e-13
ENSCGRG00015021630	Neurl2	57.1085	52.9459	118.604	104.19	1.98	1.86	4.18	3.51	1.92	3.845	-1.00188	2.49686e-05	0.000130578
ENSCGRG00015021681	Ankrd37	1432.46	1623.18	303.135	315.971	49.78	56.88	10.69	10.66	53.33	10.675	2.32071	3.80334e-89	1.99472e-86
ENSCGRG00015021698	Arhgap8	86.4137	125.83	53.3014	53.9795	3	4.41	1.88	1.82	3.705	1.85	1.00195	0.000235031	0.00100187
ENSCGRG00015021724	Mcm3	2285.58	1780.73	5200.02	5344.86	79.43	62.4	183.29	180.31	70.915	181.8	-1.35819	1.52322e-40	1.86404e-38
ENSCGRG00015021794	Vps28	3534.05	3628.03	1584.77	1597.25	122.81	127.13	55.86	53.88	124.97	54.87	1.18749	3.64789e-53	7.04858e-51
ENSCGRG00015021881	Gldc	728.988	588.768	1544.3	1605.76	25.33	20.63	54.43	54.17	22.98	54.3	-1.24057	4.77297e-30	3.50456e-28
ENSCGRG00015021905	Arhgap28	377.754	443.773	140.266	188.808	13.13	15.55	4.94	6.37	14.34	5.655	1.34245	1.2717e-13	2.30555e-12
ENSCGRG00015021933	Kifc2	301.464	285.527	131.799	113.718	10.48	10.01	4.65	3.84	10.245	4.245	1.27108	1.04968e-12	1.70139e-11
ENSCGRG00015022053	Recql4	268.028	284.776	636.862	689.655	9.31	9.98	22.45	23.27	9.645	22.86	-1.24497	6.04737e-22	2.45999e-20
ENSCGRG00015022066	Atp7b	610.933	718.319	240.727	320.87	21.23	25.17	8.49	10.82	23.2	9.655	1.26478	7.62605e-16	1.79757e-14
ENSCGRG00015022259	Meltf	110.536	115.278	332.708	291.235	3.84	4.04	11.73	9.82	3.94	10.775	-1.45142	3.4069e-15	7.52335e-14
ENSCGRG00015022274	Asph	11825.7	11126.6	3710.45	4282.64	410.97	389.89	130.79	144.48	400.43	137.635	1.5407	5.10622e-88	2.58568e-85
ENSCGRG00015022321	Tnfrsf26	56.3699	79.0496	22.2503	39.1335	1.96	2.77	0.78	1.32	2.365	1.05	1.17145	0.000570932	0.00221568
ENSCGRG00015022351	Gins2	95.6724	101.589	194.847	250.743	3.32	3.56	6.87	8.46	3.44	7.665	-1.15588	1.19491e-08	1.11341e-07
ENSCGRG00015022438	Oga	4979.21	4823.63	2228.29	2642.15	173.04	169.03	78.54	89.13	171.035	83.835	1.02867	5.99542e-36	5.90891e-34
ENSCGRG00015022468	Uaca	3317.37	3932.27	1701.33	1896.33	115.28	137.79	59.97	63.97	126.535	61.97	1.02989	2.26868e-27	1.39396e-25
ENSCGRG00015022493	Glis3	554.109	752.025	257.149	381.843	19.26	26.35	9.06	12.88	22.805	10.97	1.05579	4.05948e-08	3.52534e-07
ENSCGRG00015022652	Car8	61.5347	43.3803	7.10141	4.03631	2.14	1.52	0.25	0.14	1.83	0.195	3.2303	5.71664e-13	9.51801e-12
ENSCGRG00015022716	Plat	1678.71	1566.88	804.18	761.58	58.34	54.91	28.35	25.69	56.625	27.02	1.06741	1.94336e-28	1.28551e-26
ENSCGRG00015022750	Kazald1	1838.58	1681.05	573.447	682.707	63.89	58.91	20.21	23.03	61.4	21.62	1.50587	1.27156e-49	2.24975e-47
ENSCGRG00015022847	Grik5	675.904	531.975	1398.47	1106.29	23.49	18.64	49.29	37.32	21.065	43.305	-1.03969	1.47642e-12	2.35665e-11
ENSCGRG00015023008	Plag1	407.571	501.26	211.501	221.554	14.16	17.56	7.46	7.47	15.86	7.465	1.08718	2.23151e-11	3.06259e-10
ENSCGRG00015023269	Osgin1	233.911	169.535	533.479	532.939	8.13	5.94	18.8	17.98	7.035	18.39	-1.3863	1.32709e-16	3.36585e-15
ENSCGRG00015023421	Glrb	245.149	334.164	148.763	130.569	8.52	11.71	5.24	4.4	10.115	4.82	1.06939	4.4738e-07	3.26854e-06
ENSCGRG00015023432	Plcg2	702.826	649.068	286.549	398.804	24.42	22.74	10.1	13.45	23.58	11.775	1.00184	3.23062e-11	4.32467e-10
ENSCGRG00015023602	Tyro3	1072.88	939.153	3043.31	2950.35	37.28	32.91	107.27	99.53	35.095	103.4	-1.5589	1.76627e-66	5.51866e-64
ENSCGRG00015023630	P4ha2	19496.7	19521.9	3192.21	3714.94	677.55	684.08	112.52	125.33	680.815	118.925	2.51721	1.05966e-226	1.5561e-222
ENSCGRG00015023664	Ciart	1913.36	2039.33	446.868	518.811	66.49	71.46	15.75	17.5	68.975	16.625	2.05272	9.62736e-95	6.73227e-92
ENSCGRG00015023780	Nup43	396.397	403.908	835.093	911.086	13.78	14.15	29.44	30.74	13.965	30.09	-1.10747	2.07533e-22	8.80817e-21
ENSCGRG00015023793	Bco1	415.601	317.857	156.026	163.676	14.44	11.14	5.5	5.52	12.79	5.51	1.21489	4.23821e-11	5.60704e-10
ENSCGRG00015023816	Adpgk	11024.1	10283.5	4741.07	5017.09	383.11	360.35	167.11	169.25	371.73	168.18	1.14425	2.3419e-57	5.21072e-55
ENSCGRG00015023960	Rab40b	265.06	314.831	140.612	124.667	9.21	11.03	4.96	4.21	10.12	4.585	1.14222	1.09636e-09	1.18732e-08
ENSCGRG00015023983	Faah	111.705	122.879	260.384	322.526	3.88	4.31	9.18	10.88	4.095	10.03	-1.29239	2.9464e-12	4.52593e-11
ENSCGRG00015024117	Got1	1401.96	1321.55	3455.31	3541.57	48.72	46.31	121.79	119.48	47.515	120.635	-1.34419	5.45859e-66	1.6359e-63
ENSCGRG00015024293	Pdss1	288.451	251.383	669.52	656.401	10.02	8.81	23.6	22.14	9.415	22.87	-1.28042	2.14651e-21	8.44552e-20
ENSCGRG00015024303	Dlc1	1587.15	1583.76	732.314	768.063	55.16	55.5	25.81	25.91	55.33	25.86	1.09734	2.85843e-33	2.48379e-31
ENSCGRG00015024322	Hist2h2ab	55.7685	80.0675	250.326	315.877	1.94	2.81	8.82	10.66	2.375	9.74	-2.03599	1.80256e-19	5.83053e-18
ENSCGRG00015024356	Cda	1248.45	1258.93	297.138	366.955	43.39	44.11	10.47	12.38	43.75	11.425	1.93709	4.08596e-62	1.01699e-59
ENSCGRG00015024367	Hist2h2bb	6826.75	6152.77	13321	14649.9	237.24	215.6	469.54	494.22	226.42	481.88	-1.08967	1.2253e-46	1.87433e-44
ENSCGRG00015024489	Txnip	35072.6	35792	10799.1	11652.6	1218.83	1254.21	380.65	393.1	1236.52	386.875	1.67635	1.47298e-127	1.80256e-124
ENSCGRG00015024500	P3h2	996.484	1024.09	290.892	372.417	34.63	35.89	10.25	12.56	35.26	11.405	1.62837	1.14139e-38	1.26979e-36
ENSCGRG00015024592	Avpi1	3515.29	3508.76	1264.62	1307.07	122.16	122.95	44.58	44.09	122.555	44.335	1.46691	3.1688e-80	1.41012e-77
ENSCGRG00015024611	Ccdc189	268.834	197.254	79.9507	96.0474	9.34	6.91	2.82	3.24	8.125	3.03	1.42305	2.74713e-10	3.23768e-09
ENSCGRG00015024634	Fasn	5993.94	6663.56	14817.1	15451	208.3	233.5	522.28	521.25	220.9	521.765	-1.24001	6.62969e-59	1.54535e-56
ENSCGRG00015024687	Fam13a	17062.9	17912.1	4027.18	4933.71	592.97	627.67	141.95	166.44	610.32	154.195	1.98481	7.31819e-116	7.67626e-113
ENSCGRG00015024777	Ctif	237.753	269.663	105.158	132.464	8.26	9.45	3.71	4.47	8.855	4.09	1.11439	4.71573e-09	4.68859e-08
ENSCGRG00015024814	Pgam1	62115.7	59518	22498.4	25907.7	2158.63	2085.61	793.03	874.01	2122.12	833.52	1.34822	3.24648e-72	1.10871e-69
ENSCGRG00015024869	Dctpp1	498.962	630.26	1451.71	1314.57	17.34	22.09	51.17	44.35	19.715	47.76	-1.27651	4.99536e-24	2.35874e-22
ENSCGRG00015024984	Mpi	7665.95	7780.84	2317.25	2543.36	266.41	272.65	81.68	85.8	269.53	83.74	1.68646	5.37638e-115	4.93451e-112
ENSCGRG00015024994	Chd1l	296.65	286.98	125.029	125.209	10.31	10.06	4.41	4.22	10.185	4.315	1.23901	2.9339e-13	5.0807e-12
ENSCGRG00015025014	Fosl2	1982.06	2047.69	1002.54	967.818	68.88	71.75	35.34	32.65	70.315	33.995	1.04851	3.55797e-32	2.96868e-30
ENSCGRG00015025052	Fmo5	2601.25	2737.76	1074.49	1407.83	90.4	95.94	37.87	47.49	93.17	42.68	1.12631	3.23428e-27	1.94653e-25
ENSCGRG00015025077	Dsn1	658.045	617.374	1269.85	1422.29	22.87	21.63	44.76	47.98	22.25	46.37	-1.05939	1.77113e-26	9.9271e-25
ENSCGRG00015025150	P4hb	115365	111840	44008.7	48316	4009.12	3919.06	1551.23	1629.96	3964.09	1590.6	1.31742	5.80951e-80	2.5092e-77
ENSCGRG00015025547	Klrd1	129.438	168.405	65.5487	83.2161	4.5	5.9	2.31	2.81	5.2	2.56	1.02237	1.73904e-05	9.37164e-05
ENSCGRG00015025574	YPEL	352.942	286.548	133.61	150.504	12.27	10.04	4.71	5.08	11.155	4.895	1.18831	5.12225e-11	6.72209e-10
ENSCGRG00015025641	Lpar2	109.016	63.7677	284.671	245.324	3.79	2.23	10.03	8.28	3.01	9.155	-1.6048	2.03267e-10	2.4467e-09
ENSCGRG00015025659	Cilp2	244.75	326.559	122.569	163.322	8.51	11.44	4.32	5.51	9.975	4.915	1.02113	1.7522e-06	1.15231e-05
ENSCGRG00015025677	G6pc3	2193.11	1862.32	4666.02	4131.17	76.21	65.26	164.47	139.37	70.735	151.92	-1.10282	3.46679e-28	2.26266e-26
ENSCGRG00015025822	Hilpda	1666.28	1654.46	780.776	798.04	57.91	57.97	27.52	26.92	57.94	27.22	1.08989	1.2405e-33	1.09739e-31
ENSCGRG00015025843	Abhd18	691.511	734.414	265.137	270.107	24.03	25.74	9.35	9.11	24.885	9.23	1.43087	1.34057e-28	8.98917e-27
ENSCGRG00015025912	Prelid2	1778.19	1961.56	482.318	612.587	61.8	68.74	17	20.67	65.27	18.835	1.793	9.76467e-59	2.24053e-56
ENSCGRG00015026065	2510009E07Rik	935.56	853.283	370.968	400.075	32.51	29.9	13.08	13.5	31.205	13.29	1.23144	4.11833e-26	2.24824e-24
ENSCGRG00015026216	Tsacc	49.7979	49.2876	153.346	134.758	1.73	1.73	5.41	4.55	1.73	4.98	-1.52537	5.75667e-11	7.48113e-10
ENSCGRG00015026380	Agbl5	416.814	385.956	141.985	158.949	14.49	13.52	5	5.36	14.005	5.18	1.43492	2.27547e-19	7.26419e-18
ENSCGRG00015026629	Pygl	25393.4	23346.6	3983.03	5118.14	882.47	818.1	140.4	172.66	850.285	156.53	2.44151	6.0899e-137	8.94301e-134
ENSCGRG00015026877	Podxl	106.633	54.7668	223.78	250.838	3.71	1.92	7.89	8.46	2.815	8.175	-1.53808	2.12149e-08	1.89963e-07
ENSCGRG00015026998	Fkbp1b	7.34228	7.38524	16.2171	19.8225	0.26	0.26	0.57	0.67	0.26	0.62	-1.25376	0.0147579	0.0395474
ENSCGRG00015027061	Dpf1	160.981	161.608	82.9114	63.8242	5.59	5.66	2.92	2.15	5.625	2.535	1.14987	1.8293e-07	1.43271e-06
ENSCGRG00015027104	Pidd1	137.533	121.32	306.381	312.77	4.78	4.25	10.8	10.55	4.515	10.675	-1.24144	2.75333e-13	4.80768e-12
ENSCGRG00015027347	Rassf7	414.217	438.436	205.459	175.515	14.39	15.36	7.24	5.92	14.875	6.58	1.17673	2.36417e-13	4.16281e-12
ENSCGRG00015027383	Tmem140	969.525	949.384	445.539	447.943	33.69	33.27	15.7	15.11	33.48	15.405	1.1199	1.29229e-24	6.45485e-23
ENSCGRG00015027560	Gpc6	856.96	875.971	359.48	401.976	29.78	30.7	12.67	13.56	30.24	13.115	1.20524	1.79142e-25	9.53153e-24
ENSCGRG00015027605	Creb3l2	178.417	160.967	51.4352	88.0825	6.2	5.64	1.81	2.97	5.92	2.39	1.30859	2.23075e-07	1.716e-06
ENSCGRG00015027739	Esr2	67.055	92.7428	320.8	307.095	2.33	3.25	11.31	10.36	2.79	10.835	-1.95736	4.85978e-22	2.00466e-20
ENSCGRG00015027761	Mthfd1	2814.89	3235.44	6243.52	6472.32	97.82	113.38	220.07	218.35	105.6	219.21	-1.0537	2.29262e-36	2.338e-34
ENSCGRG00015027916	Bnip3	15887.9	17872.4	2891.35	3461.71	552.13	626.28	101.92	116.78	589.205	109.35	2.42982	1.66203e-154	4.06781e-151
ENSCGRG00015028086	Upp1	2521.21	2860.37	976.154	1074.11	87.62	100.23	34.41	36.24	93.925	35.325	1.41082	2.9371e-52	5.39142e-50
ENSCGRG00015028213	Cdsn	482.173	424.358	187.9	199.18	16.76	14.87	6.62	6.72	15.815	6.67	1.24553	2.56943e-16	6.29917e-15
ENSCGRG00015028246	Dpf3	163.479	151.246	48.7187	66.1711	5.68	5.3	1.72	2.23	5.49	1.975	1.47495	6.0779e-11	7.87073e-10
ENSCGRG00015028247	2310061I04Rik	243.938	242.582	525.192	586.53	8.48	8.5	18.51	19.79	8.49	19.15	-1.17351	1.37133e-17	3.76411e-16
ENSCGRG00015028266	H2-T23	5131.43	5197.06	1620.84	2011.04	178.33	182.11	57.13	67.84	180.22	62.485	1.52818	9.06505e-66	2.6624e-63
ENSCGRG00015028356	Gls2	237.981	321.826	113.598	107.299	8.27	11.28	4	3.62	9.775	3.81	1.35931	2.10092e-10	2.51647e-09
ENSCGRG00015028365	Prim1	556.809	435.655	1039.28	1093.58	19.35	15.27	36.63	36.89	17.31	36.76	-1.08653	1.46494e-18	4.41737e-17
ENSCGRG00015028384	Ndufa4l2	1115.03	1355.38	67.2765	128.635	38.75	47.49	2.37	4.34	43.12	3.355	3.68397	2.15055e-77	8.31073e-75
ENSCGRG00015028548	Brca1	12561.7	11481.8	23851.9	25061.4	436.54	402.34	840.74	845.46	419.44	843.1	-1.00724	1.54226e-44	2.15696e-42
ENSCGRG00015028560	B3galt4	127.886	124.98	286.939	333.407	4.44	4.38	10.11	11.25	4.41	10.68	-1.27606	1.41404e-13	2.55414e-12
ENSCGRG00015028588	Smagp	61.7033	95.5616	162.72	159.943	2.14	3.35	5.74	5.4	2.745	5.57	-1.02087	2.52587e-05	0.000131955
ENSCGRG00015028594	Slc4a8	1088.05	859.355	397.575	442.102	37.81	30.11	14.01	14.91	33.96	14.46	1.23177	3.5543e-20	1.23101e-18
ENSCGRG00015028607	Krt80	242.56	290.278	72.8753	85.5333	8.43	10.17	2.57	2.89	9.3	2.73	1.76833	2.80968e-18	8.21915e-17
ENSCGRG00015028608	Krt7	1195.12	1179.81	186.862	266.826	41.53	41.34	6.59	9	41.435	7.795	2.41023	6.95063e-68	2.21891e-65
ENSCGRG00015028664	Npff	17.9876	27.6248	2.00418	9.08342	0.63	0.97	0.07	0.31	0.8	0.19	2.074	0.000307813	0.0012751
ENSCGRG00015028752	Myo1b	594.013	601.558	1402.12	1461.79	20.64	21.08	49.42	49.31	20.86	49.365	-1.24275	1.68097e-38	1.84217e-36
ENSCGRG00015028773	Pgap1	911.5	750.998	2180.79	2343.53	31.68	26.32	76.87	79.06	29	77.965	-1.42677	1.87506e-46	2.83868e-44
ENSCGRG00015028839	Fam117b	956.565	1000.88	473.517	498.857	33.24	35.07	16.69	16.83	34.155	16.76	1.02707	1.53242e-21	6.06565e-20
ENSCGRG00015028913	Ikzf2	552.856	549.016	196.923	218.353	19.21	19.24	6.94	7.37	19.225	7.155	1.42596	1.90908e-24	9.40767e-23

## Sheet: D7 (Hypoxia vs Normoxia)
id	gene name	Hypoxia_D7_1	Hypoxia_D7_2	Normoxia_D7_1	Normoxia_D7_2	Hypoxia_D7_1_CPM	Hypoxia_D7_2_CPM	Normoxia_D7_1_CPM	Normoxia_D7_2_CPM	Hypoxia_D7_mean	Normoxia_D7_mean	log2(fc)	PValue	FDR
ENSCGRG00015000011	Samd4	1576.12	1922.02	712.466	791.755	55.99	65.98	25.75	29.26	60.985	27.505	1.14876	7.36315e-14	2.05398e-12
ENSCGRG00015000029	Arap2	260.274	271.987	618.842	628.106	9.25	9.34	22.37	23.21	9.295	22.79	-1.29387	1.41016e-12	3.1666e-11
ENSCGRG00015000049	Zbtb24	320.201	262.513	856.169	800.544	11.37	9.01	30.95	29.58	10.19	30.265	-1.5705	9.02775e-17	4.12525e-15
ENSCGRG00015000106	Taf7	711.345	576.182	1615.9	1408.56	25.27	19.78	58.41	52.05	22.525	55.23	-1.29393	4.28137e-15	1.49942e-13
ENSCGRG00015000117	Exd1	90.6379	56.1171	304.819	313.468	3.22	1.93	11.02	11.58	2.575	11.3	-2.13368	5.62617e-15	1.90985e-13
ENSCGRG00015000124	Selenom	8.05417	30.5676	57.3372	56.264	0.29	1.05	2.07	2.08	0.67	2.075	-1.63088	0.00072038	0.00268353
ENSCGRG00015000149	Ncln	282.996	359.911	656.476	729.679	10.05	12.35	23.73	26.96	11.2	25.345	-1.1782	9.22119e-10	1.20883e-08
ENSCGRG00015000152	Abcd4	525.889	441.55	1136.24	1152.27	18.68	15.16	41.07	42.58	16.92	41.825	-1.30564	5.6465e-15	1.90985e-13
ENSCGRG00015000197	Snx7	530.706	526.55	1173.07	954.44	18.85	18.08	42.4	35.27	18.465	38.835	-1.07256	1.31067e-10	2.01127e-09
ENSCGRG00015000201	Crot	860.48	793.531	1651.13	1675.89	30.57	27.24	59.68	61.93	28.905	60.805	-1.07287	8.34846e-14	2.30648e-12
ENSCGRG00015000206	Atg4d	225.956	260.918	517.884	533.306	8.03	8.96	18.72	19.71	8.495	19.215	-1.17755	7.58515e-10	1.00313e-08
ENSCGRG00015000210	N6amt1	159.67	119.728	416.075	428.485	5.67	4.11	15.04	15.83	4.89	15.435	-1.6583	2.4923e-13	6.3494e-12
ENSCGRG00015000243	Ldah	364.46	324.098	964.16	815.829	12.95	11.13	34.85	30.15	12.04	32.5	-1.4326	5.40375e-15	1.84754e-13
ENSCGRG00015000314	Zik1	102.147	106.834	258.766	311.778	3.63	3.67	9.35	11.52	3.65	10.435	-1.51546	1.12288e-10	1.75301e-09
ENSCGRG00015000340	Spaar	88.8513	83.5587	508.197	373.885	3.16	2.87	18.37	13.82	3.015	16.095	-2.41638	5.0517e-23	5.5934e-21
ENSCGRG00015000347	Slitrk5	84.0299	104.214	256.456	229.53	2.98	3.58	9.27	8.48	3.28	8.875	-1.43605	1.26696e-09	1.62247e-08
ENSCGRG00015000350	Hrct1	18.3592	16.4136	61.6103	71.3024	0.65	0.56	2.23	2.63	0.605	2.43	-2.00595	1.92741e-08	1.96482e-07
ENSCGRG00015000372	Dpyd	681.506	461.406	1208.46	1406.72	24.21	15.84	43.68	51.98	20.025	47.83	-1.25611	4.40198e-10	6.1338e-09
ENSCGRG00015000432	Arhgef25	138.943	175.109	357.88	410.59	4.94	6.01	12.94	15.17	5.475	14.055	-1.36015	6.90919e-10	9.24264e-09
ENSCGRG00015000495	Abcb1b	168.627	152.001	460.391	409.538	5.99	5.22	16.64	15.13	5.605	15.885	-1.50288	4.26738e-13	1.05179e-11
ENSCGRG00015000497	DHX29	1107.81	955.332	2248.08	2215.19	39.35	32.79	81.26	81.85	36.07	81.555	-1.17697	4.848e-17	2.3575e-15
ENSCGRG00015000498	Rwdd2b	538.596	446.195	1000.56	931.225	19.13	15.32	36.17	34.41	17.225	35.29	-1.03476	2.2536e-09	2.7647e-08
ENSCGRG00015000549	Vps25	2014.74	1531.16	3474.47	3330.58	71.57	52.56	125.58	123.07	62.065	124.325	-1.00226	1.16947e-11	2.21783e-10
ENSCGRG00015000648	Morc2a	476.224	404.089	982.283	1169.23	16.92	13.87	35.5	43.2	15.395	39.35	-1.3539	6.84328e-14	1.93141e-12
ENSCGRG00015000657	Slc43a3	111.198	124.218	278.527	227.604	3.95	4.26	10.07	8.41	4.105	9.24	-1.17051	4.88264e-07	3.78872e-06
ENSCGRG00015000661	Ezh1	963.656	723.163	2031.01	2101.53	34.23	24.82	73.41	77.65	29.525	75.53	-1.35511	2.59043e-16	1.06839e-14
ENSCGRG00015000731	Gm14137	102.17	96.3332	228.385	186.432	3.63	3.31	8.25	6.89	3.47	7.57	-1.12536	3.21738e-06	2.0889e-05
ENSCGRG00015000737	Plpp1	6888.36	5608.37	21244.2	20667.3	244.69	192.52	767.87	763.67	218.605	765.77	-1.80858	1.01523e-42	1.17739e-39
ENSCGRG00015000750	Sytl4	252.38	256.003	644.773	606.427	8.96	8.79	23.31	22.41	8.875	22.86	-1.36501	1.10792e-13	2.992e-12
ENSCGRG00015000794	Zfp62	1087.33	673.036	2348.72	2394.76	38.62	23.1	84.89	88.49	30.86	86.69	-1.49013	9.05131e-14	2.48635e-12
ENSCGRG00015000910	Dync2h1	2935.9	2459.13	5941.63	6099.25	104.29	84.42	214.76	225.37	94.355	220.065	-1.22176	2.92622e-21	2.7e-19
ENSCGRG00015000923	Gpr155	116.961	91.3525	193.638	259.6	4.15	3.14	7	9.59	3.645	8.295	-1.18632	1.12557e-05	6.50397e-05
ENSCGRG00015000956	Nrep	143.97	99.4622	345.49	415.344	5.11	3.41	12.49	15.35	4.26	13.92	-1.70823	1.72966e-11	3.16349e-10
ENSCGRG00015000975	Rwdd3	292.51	214.984	510.613	509.891	10.39	7.38	18.46	18.84	8.885	18.65	-1.06973	5.73351e-07	4.38746e-06
ENSCGRG00015001041	Scel	30.1907	21.4935	82.465	91.965	1.07	0.74	2.98	3.4	0.905	3.19	-1.81757	2.87854e-08	2.8575e-07
ENSCGRG00015001066	Ptprf	738.062	841.094	1505.5	1551.29	26.22	28.87	54.42	57.32	27.545	55.87	-1.02028	1.7e-12	3.78789e-11
ENSCGRG00015001083	Ndrg1	1156.66	1729.23	539.874	583.749	41.09	59.36	19.51	21.57	50.225	20.54	1.28997	8.70504e-12	1.69096e-10
ENSCGRG00015001085	Cep131	337.323	430.401	807.743	814.417	11.98	14.77	29.2	30.09	13.375	29.645	-1.14825	2.92732e-10	4.24818e-09
ENSCGRG00015001125	Morn5	51.1967	53.9644	111.733	152.283	1.82	1.85	4.04	5.63	1.835	4.835	-1.39774	2.21021e-06	1.4908e-05
ENSCGRG00015001212	Fam122a	46.3921	34.3403	138.376	104.161	1.65	1.18	5	3.85	1.415	4.425	-1.64488	1.07846e-07	9.55874e-07
ENSCGRG00015001228	Ccdc9b	286.918	216.692	721.717	632.623	10.19	7.44	26.09	23.38	8.815	24.735	-1.48852	1.06792e-12	2.4634e-11
ENSCGRG00015001257	Nrp1	1631.47	1406.25	3482.29	3485.31	57.95	48.27	125.87	128.78	53.11	127.325	-1.26146	2.66171e-22	2.7563e-20
ENSCGRG00015001270	Dhrs3	2864.94	2860.63	1174.87	1157.92	101.77	98.2	42.47	42.79	99.985	42.63	1.22984	2.03341e-22	2.13642e-20
ENSCGRG00015001271	Afg1l	34.2344	42.1789	107.999	115.639	1.22	1.45	3.9	4.27	1.335	4.085	-1.6135	1.73069e-08	1.7794e-07
ENSCGRG00015001279	Ankrd55	66.7996	80.8864	192.707	170.317	2.37	2.78	6.97	6.29	2.575	6.63	-1.36444	5.16493e-08	4.84642e-07
ENSCGRG00015001285	Fank1	18.8412	32.9734	79.3333	66.0313	0.67	1.13	2.87	2.44	0.9	2.655	-1.56071	8.39564e-06	4.98132e-05
ENSCGRG00015001359	Irak2	1751.81	2081.9	886.748	793.517	62.23	71.47	32.05	29.32	66.85	30.685	1.12339	1.39921e-14	4.43617e-13
ENSCGRG00015001395	Kif7	570.462	597.817	1491	1372.34	20.26	20.52	53.89	50.71	20.39	52.3	-1.35895	5.14091e-20	4.02164e-18
ENSCGRG00015001409	Ccdc102a	220.639	227.708	559.481	531.885	7.84	7.82	20.22	19.65	7.83	19.935	-1.34822	1.03419e-12	2.39326e-11
ENSCGRG00015001458	Rdh14	584.721	461.658	1020.45	1050.2	20.77	15.85	36.88	38.81	18.31	37.845	-1.04747	2.75741e-09	3.33251e-08
ENSCGRG00015001485	Gen1	133.669	133.83	361.917	347.079	4.75	4.59	13.08	12.82	4.67	12.95	-1.47146	2.25761e-12	4.91618e-11
ENSCGRG00015001543	Cdc20	3922.58	5729.62	2011.36	1875.94	139.34	196.68	72.7	69.32	168.01	71.01	1.24245	1.40586e-15	5.35343e-14
ENSCGRG00015001545	Rusc2	3775.9	5462.65	1725.05	1864.71	134.13	187.52	62.35	68.9	160.825	65.625	1.29317	1.3128e-16	5.76112e-15
ENSCGRG00015001547	Fam13b	441.981	328.997	781.879	806.447	15.7	11.29	28.26	29.8	13.495	29.03	-1.10512	2.07693e-08	2.10976e-07
ENSCGRG00015001578	Pex11a	136.587	118.948	406.941	412.033	4.85	4.08	14.71	15.22	4.465	14.965	-1.74486	4.81061e-16	1.91811e-14
ENSCGRG00015001586	Cyb5d2	91.9284	77.7053	217.057	220.143	3.27	2.67	7.85	8.13	2.97	7.99	-1.42773	3.55254e-09	4.19485e-08
ENSCGRG00015001605	Bmf	268.922	191.146	1356.57	1536.1	9.55	6.56	49.03	56.76	8.055	52.895	-2.71517	1.10514e-41	9.94208e-39
ENSCGRG00015001618	Pus7l	267.822	172.564	850.366	676.397	9.51	5.92	30.74	24.99	7.715	27.865	-1.85272	8.20689e-15	2.67868e-13
ENSCGRG00015001638	Irak4	112.405	98.0155	240.266	231.461	3.99	3.36	8.68	8.55	3.675	8.615	-1.22911	1.15154e-07	1.01564e-06
ENSCGRG00015001657	Bend3	113.998	117.324	207.896	269.726	4.05	4.03	7.51	9.97	4.04	8.74	-1.11328	5.97645e-06	3.64204e-05
ENSCGRG00015001671	Slc16a7	95.7246	106.911	197.836	225.882	3.4	3.67	7.15	8.35	3.535	7.75	-1.13249	2.07958e-06	1.40797e-05
ENSCGRG00015001788	Gtpbp10	396.23	285.552	769.768	702.136	14.07	9.8	27.82	25.94	11.935	26.88	-1.17133	1.25162e-08	1.32372e-07
ENSCGRG00015001828	Tgfb3	22.9967	25.3771	56.3388	49.6633	0.82	0.87	2.04	1.84	0.845	1.94	-1.19903	0.000449992	0.00177506
ENSCGRG00015001859	Casp12	604.466	439.246	1876.07	1912.89	21.47	15.08	67.81	70.68	18.275	69.245	-1.92184	1.12415e-27	2.34507e-25
ENSCGRG00015001866	Pde4d	189.457	95.445	405.324	499.085	6.73	3.28	14.65	18.44	5.005	16.545	-1.72495	1.54203e-08	1.60376e-07
ENSCGRG00015001941	Pde4b	164.71	170.076	400.269	423.233	5.85	5.84	14.47	15.64	5.845	15.055	-1.36497	1.76344e-11	3.21304e-10
ENSCGRG00015001944	Casp1	484.313	281.214	2399.5	2339.09	17.2	9.65	86.73	86.43	13.425	86.58	-2.68911	4.20212e-34	2.16019e-31
ENSCGRG00015001950	N4bp2	1038.25	1151.61	2151.85	2050.14	36.88	39.53	77.78	75.75	38.205	76.765	-1.00669	2.1287e-14	6.5471e-13
ENSCGRG00015001951	Chst15	436.587	463.424	1291.38	1149.1	15.51	15.91	46.68	42.46	15.71	44.57	-1.50439	4.63997e-21	4.04406e-19
ENSCGRG00015001966	COQ5	480.884	377.533	1140.04	1030.96	17.08	12.96	41.21	38.09	15.02	39.65	-1.40044	8.51635e-15	2.7734e-13
ENSCGRG00015001977	Gdpgp1	35.9789	16.9636	69.1331	74.5971	1.28	0.58	2.5	2.76	0.93	2.63	-1.49976	9.28441e-05	0.000436019
ENSCGRG00015002008	Xaf1	76.0152	69.7642	213.537	220.227	2.7	2.39	7.72	8.14	2.545	7.93	-1.63966	1.35266e-11	2.52916e-10
ENSCGRG00015002058	Gsn	92.2153	79.6683	187.678	148.333	3.28	2.73	6.78	5.48	3.005	6.13	-1.02852	7.2241e-05	0.000347655
ENSCGRG00015002074	Eef1akmt4	82.9194	80.0215	203.871	178.37	2.95	2.75	7.37	6.59	2.85	6.98	-1.29227	1.00137e-07	8.91634e-07
ENSCGRG00015002086	Trib2	28.0318	22.0245	201.989	278.778	1	0.76	7.3	10.3	0.88	8.8	-3.32193	9.56192e-25	1.33625e-22
ENSCGRG00015002126	Itga6	853.31	806.925	2291.85	2160.71	30.31	27.7	82.84	79.84	29.005	81.34	-1.48766	2.9395e-28	6.50942e-26
ENSCGRG00015002171	Endov	179.072	200.565	689.224	648.262	6.36	6.88	24.91	23.95	6.62	24.43	-1.88375	4.21559e-23	4.77789e-21
ENSCGRG00015002192	Slc2a1	21834.1	34604.3	8600.29	7935.97	775.59	1187.87	310.86	293.24	981.73	302.05	1.70054	2.38355e-23	2.78933e-21
ENSCGRG00015002199	Cntrl	1992.43	2008.23	3979.07	3733.5	70.77	68.94	143.82	137.96	69.855	140.89	-1.01213	3.08871e-18	1.90811e-16
ENSCGRG00015002254	Nxf7	339.902	311.636	995.564	1030.17	12.07	10.7	35.98	38.07	11.385	37.025	-1.70137	1.68588e-22	1.79752e-20
ENSCGRG00015002269	Rnf213	1732.08	1790.07	4349.55	4911.76	61.53	61.45	157.21	181.49	61.49	169.35	-1.46158	6.71554e-32	2.65426e-29
ENSCGRG00015002291	Metap1d	74.7896	89.3939	348.015	321.694	2.66	3.07	12.58	11.89	2.865	12.235	-2.09441	8.84218e-20	6.62887e-18
ENSCGRG00015002321	Eno2	2890.27	3241.47	1049.22	1066.88	102.67	111.27	37.92	39.42	106.97	38.67	1.46792	5.07567e-31	1.55445e-28
ENSCGRG00015002364	Fra10ac1	186.566	167.069	522.014	451.583	6.63	5.74	18.87	16.69	6.185	17.78	-1.52341	1.33756e-13	3.58526e-12
ENSCGRG00015002383	Pibf1	218.869	193.487	584.324	563.109	7.77	6.64	21.12	20.81	7.205	20.965	-1.54091	3.00635e-15	1.07279e-13
ENSCGRG00015002393	Kbtbd3	25.1207	21.3495	128.894	149.821	0.89	0.73	4.66	5.54	0.81	5.1	-2.6545	2.0091e-17	1.04779e-15
ENSCGRG00015002438	Rbm10	1253.88	1414.49	2652.56	2468.9	44.54	48.56	95.88	91.23	46.55	93.555	-1.00703	5.94015e-15	1.98768e-13
ENSCGRG00015002444	Zfp169	194.729	167.028	415.263	449.216	6.92	5.73	15.01	16.6	6.325	15.805	-1.32124	4.07087e-10	5.70556e-09
ENSCGRG00015002445	Spsb2	1594.65	2555.55	799.682	763.66	56.64	87.73	28.9	28.22	72.185	28.56	1.3377	2.49022e-12	5.34988e-11
ENSCGRG00015002459	Gprasp1	1606.34	1424.59	2867.52	2948.81	57.06	48.9	103.65	108.96	52.98	106.305	-1.00469	7.07218e-15	2.33479e-13
ENSCGRG00015002481	Eci2	2741.78	2180.53	5051.87	4695.94	97.39	74.85	182.6	173.52	86.12	178.06	-1.04794	3.19354e-14	9.49747e-13
ENSCGRG00015002487	Bhlhb9	313.082	311.616	1184.21	941.395	11.12	10.7	42.8	34.79	10.91	38.795	-1.83022	9.87738e-24	1.2138e-21
ENSCGRG00015002532	Tceal8	1124.12	1084.41	2258.99	2135.45	39.93	37.22	81.65	78.91	38.575	80.28	-1.05737	7.79431e-16	3.04868e-14
ENSCGRG00015002546	Etfbkmt	31.2017	21.7398	133.036	113.309	1.11	0.75	4.81	4.19	0.93	4.5	-2.27462	6.62297e-13	1.57231e-11
ENSCGRG00015002557	Gadd45b	699.05	1247.66	159.093	202.138	24.83	42.83	5.75	7.47	33.83	6.61	2.35558	7.77403e-19	5.27828e-17
ENSCGRG00015002580	Amn1	81.9371	65.3823	222.661	226.789	2.91	2.24	8.05	8.38	2.575	8.215	-1.67369	2.35285e-11	4.18627e-10
ENSCGRG00015002584	Ankrd49	317.357	186.147	1058.51	1013.29	11.27	6.39	38.26	37.44	8.83	37.85	-2.09981	1.22379e-18	7.93481e-17
ENSCGRG00015002611	Nhlrc1	59.5642	41.3062	158.548	185.883	2.12	1.42	5.73	6.87	1.77	6.3	-1.8316	2.99866e-10	4.34232e-09
ENSCGRG00015002627	Rccd1	66.9978	95.1946	188.806	166.57	2.38	3.27	6.82	6.15	2.825	6.485	-1.19886	4.99486e-06	3.10432e-05
ENSCGRG00015002641	Gstz1	85.8414	73.2146	197.58	194.391	3.05	2.51	7.14	7.18	2.78	7.16	-1.36487	2.27206e-08	2.29005e-07
ENSCGRG00015002682	Enox1	613.302	618.606	1165.75	1208.63	21.79	21.24	42.14	44.66	21.515	43.4	-1.01235	2.97241e-11	5.21132e-10
ENSCGRG00015002683	Sgsh	251.142	349.085	669.523	672.653	8.92	11.98	24.2	24.86	10.45	24.53	-1.23104	7.18325e-10	9.52956e-09
ENSCGRG00015002702	Caprin2	251.196	191.175	490.917	466.846	8.92	6.56	17.74	17.25	7.74	17.495	-1.17654	3.19988e-08	3.14182e-07
ENSCGRG00015002703	Rxylt1	207.495	246.533	493.138	517.101	7.37	8.46	17.82	19.11	7.915	18.465	-1.22213	4.31037e-10	6.01197e-09
ENSCGRG00015002705	Efna1	879.319	1061.74	369.514	311.393	31.24	36.45	13.36	11.51	33.845	12.435	1.44454	2.28881e-15	8.31946e-14
ENSCGRG00015002727	Man2a2	348.109	330.537	845.355	851.662	12.37	11.35	30.56	31.47	11.86	31.015	-1.38686	1.99486e-15	7.35621e-14
ENSCGRG00015002730	PANX	957.718	931.232	2088.92	1703.62	34.02	31.97	75.5	62.95	32.995	69.225	-1.06905	3.64808e-13	9.11641e-12
ENSCGRG00015002736	Gtf2ird2	111.621	110.995	330.874	314.063	3.96	3.81	11.96	11.6	3.885	11.78	-1.60035	1.82013e-13	4.76345e-12
ENSCGRG00015002758	Efna4	52.4719	37.8926	146.494	120.756	1.86	1.3	5.3	4.46	1.58	4.88	-1.62696	3.08475e-08	3.04123e-07
ENSCGRG00015002763	Pcdh9	927.352	575.344	1871.64	1635.05	32.94	19.75	67.65	60.42	26.345	64.035	-1.28133	6.77372e-10	9.08817e-09
ENSCGRG00015002770	Dcaf17	222.223	164.226	466.966	506.425	7.89	5.64	16.88	18.71	6.765	17.795	-1.39531	2.92774e-10	4.24818e-09
ENSCGRG00015002791	Ripk1	601.975	642.968	2334.08	2295.27	21.38	22.07	84.37	84.81	21.725	84.59	-1.96113	4.7605e-46	7.61362e-43
ENSCGRG00015002809	Ccdc122	134.675	89.7322	462.193	457.883	4.78	3.08	16.71	16.92	3.93	16.815	-2.09715	8.36069e-18	4.79457e-16
ENSCGRG00015002826	Ctdsp1	221.951	207.002	493.498	519.878	7.88	7.11	17.84	19.21	7.495	18.525	-1.30547	2.25771e-11	4.02694e-10
ENSCGRG00015002837	Maff	2388.8	3103.52	778.068	796.333	84.85	106.54	28.12	29.43	95.695	28.775	1.73363	3.15034e-31	1.00769e-28
ENSCGRG00015002852	Calcrl	113.833	141.026	295.203	239.247	4.04	4.84	10.67	8.84	4.44	9.755	-1.13558	1.27541e-06	8.99472e-06
ENSCGRG00015002876	4931406C07Rik	477.114	348.952	973.058	913.175	16.95	11.98	35.17	33.74	14.465	34.455	-1.25215	1.3568e-10	2.07543e-09
ENSCGRG00015002882	Mettl8	286.906	256.193	609.756	502.946	10.19	8.79	22.04	18.58	9.49	20.31	-1.09771	2.72506e-08	2.70887e-07
ENSCGRG00015003019	Traf1	4.92599	15.7576	148.043	131.299	0.17	0.54	5.35	4.85	0.355	5.1	-3.84461	9.8313e-24	1.2138e-21
ENSCGRG00015003103	Tmcc2	145.071	123.32	230.345	315.092	5.15	4.23	8.33	11.64	4.69	9.985	-1.09017	1.80176e-05	9.94802e-05
ENSCGRG00015003127	Swsap1	90.8237	85.52	376.921	331.566	3.23	2.94	13.62	12.25	3.085	12.935	-2.06794	8.16431e-20	6.21783e-18
ENSCGRG00015003185	Fam227a	45.8131	26.6635	116.459	93.5142	1.63	0.92	4.21	3.46	1.275	3.835	-1.58873	2.45209e-06	1.63533e-05
ENSCGRG00015003196	Ccdc151	599.138	681.884	340.681	263.108	21.28	23.41	12.31	9.72	22.345	11.015	1.02048	2.25844e-07	1.89661e-06
ENSCGRG00015003225	Mob3a	134.57	192.191	370.545	321.331	4.78	6.6	13.39	11.87	5.69	12.63	-1.15035	6.75193e-07	5.05961e-06
ENSCGRG00015003227	Dffa	209.313	189.629	520.399	535.581	7.44	6.51	18.81	19.79	6.975	19.3	-1.46834	7.59914e-14	2.11571e-12
ENSCGRG00015003241	Mis12	204.844	125.821	406.605	363.881	7.28	4.32	14.7	13.45	5.8	14.075	-1.27901	8.97039e-07	6.53771e-06
ENSCGRG00015003279	Slc38a7	312.544	244.238	567.094	581.215	11.1	8.38	20.5	21.48	9.74	20.99	-1.10771	4.07029e-08	3.89805e-07
ENSCGRG00015003338	Rpain	172.58	130.181	597.037	521.305	6.13	4.47	21.58	19.26	5.3	20.42	-1.94592	9.06135e-19	6.09481e-17
ENSCGRG00015003359	Zscan2	112.273	99.7564	335.196	344.584	3.99	3.42	12.12	12.73	3.705	12.425	-1.7457	3.85026e-15	1.35503e-13
ENSCGRG00015003403	Slc35a4	259.258	436.612	670.78	675.796	9.21	14.99	24.25	24.97	12.1	24.61	-1.02424	7.33718e-06	4.39681e-05
ENSCGRG00015003447	Hmga2	76.7989	63.0673	221.759	181.371	2.73	2.16	8.02	6.7	2.445	7.36	-1.58987	1.20244e-09	1.54398e-08
ENSCGRG00015003453	Tmco6	110.03	94.7472	416.811	400.206	3.91	3.25	15.07	14.79	3.58	14.93	-2.06018	6.9705e-21	5.83334e-19
ENSCGRG00015003492	Exo5	149.856	99.3856	310.273	333.957	5.32	3.41	11.21	12.34	4.365	11.775	-1.43167	2.10112e-08	2.13133e-07
ENSCGRG00015003506	Cemip2	390.346	306.885	959.628	1048.47	13.87	10.53	34.69	38.74	12.2	36.715	-1.58949	4.50237e-17	2.20406e-15
ENSCGRG00015003517	Mylk2	43.4383	81.1136	157.611	133.963	1.54	2.78	5.7	4.95	2.16	5.325	-1.30175	4.26138e-05	0.000216132
ENSCGRG00015003524	Usp36	1631.03	1854.91	842.078	790.59	57.94	63.67	30.44	29.21	60.805	29.825	1.02767	5.60212e-13	1.3507e-11
ENSCGRG00015003538	Chordc1	1195	907.518	2459.55	1984.17	42.45	31.15	88.9	73.32	36.8	81.11	-1.14017	1.55633e-11	2.87202e-10
ENSCGRG00015003621	Gapdh	281279	371794	128800	133545	9991.54	12762.7	4655.48	4934.6	11377.1	4795.04	1.24652	3.44242e-21	3.09689e-19
ENSCGRG00015003663	Id1	370.722	376.591	1217.97	1168.07	13.17	12.93	44.02	43.16	13.05	43.59	-1.73995	3.87631e-27	7.43942e-25
ENSCGRG00015003727	Apobec3	108.872	117.813	293.455	297.928	3.87	4.04	10.61	11.01	3.955	10.81	-1.45062	3.31716e-11	5.75267e-10
ENSCGRG00015003754	Zfp810	349.963	442.805	838.221	683.153	12.43	15.2	30.3	25.24	13.815	27.77	-1.00729	1.2241e-07	1.06923e-06
ENSCGRG00015003766	Elk4	454.31	361.77	899.285	902.989	16.14	12.42	32.5	33.37	14.28	32.935	-1.20563	6.30418e-11	1.03351e-09
ENSCGRG00015003772	Robo2	582.022	842.743	1470.5	1498.26	20.67	28.93	53.15	55.36	24.8	54.255	-1.12942	9.0474e-11	1.44629e-09
ENSCGRG00015003778	Gmds	327.938	267.112	607.535	631.25	11.65	9.17	21.96	23.33	10.41	22.645	-1.12122	1.18615e-08	1.26097e-07
ENSCGRG00015003805	Anln	14372.4	17671	6699.42	6456.28	510.54	606.6	242.15	238.56	558.57	240.355	1.21657	1.02862e-23	1.2442e-21
ENSCGRG00015003823	Cdh9	441.686	273.101	732.579	783.785	15.69	9.37	26.48	28.96	12.53	27.72	-1.14554	7.95806e-07	5.85326e-06
ENSCGRG00015003854	Zfp182	110.325	67.8207	418.862	341.588	3.92	2.33	15.14	12.62	3.125	13.88	-2.15108	3.72112e-15	1.31279e-13
ENSCGRG00015003894	Zfp300	369.182	216.346	745.558	770.269	13.11	7.43	26.95	28.46	10.27	27.705	-1.43171	4.93146e-09	5.66056e-08
ENSCGRG00015003954	Aldh1a1	1819.96	1411.7	5773.63	6311.03	64.65	48.46	208.69	233.2	56.555	220.945	-1.96596	1.58891e-40	1.34534e-37
ENSCGRG00015004006	Zfp3	32.0975	41.9681	248.223	286.13	1.14	1.44	8.97	10.57	1.29	9.77	-2.92099	3.05655e-26	5.23763e-24
ENSCGRG00015004081	Adar	293.755	300.437	775.156	765.744	10.43	10.31	28.02	28.29	10.37	28.155	-1.44098	5.42389e-16	2.15667e-14
ENSCGRG00015004175	Zfp563	220.372	145.036	478.805	445.359	7.83	4.98	17.31	16.46	6.405	16.885	-1.39847	5.53848e-09	6.26244e-08
ENSCGRG00015004219	Abhd11	174.161	220.301	539.786	512.92	6.19	7.56	19.51	18.95	6.875	19.23	-1.48393	1.57765e-13	4.18981e-12
ENSCGRG00015004235	Rorb	68.1783	55.4243	121.043	115.55	2.42	1.9	4.38	4.27	2.16	4.325	-1.00167	0.00022436	0.000959428
ENSCGRG00015004257	Klhl23	124.701	87.5836	384.084	387.007	4.43	3.01	13.88	14.3	3.72	14.09	-1.9213	2.22151e-15	8.11584e-14
ENSCGRG00015004295	Fam72a	14.088	12.0872	28.3583	34.707	0.5	0.41	1.03	1.28	0.455	1.155	-1.34395	0.00141695	0.00491695
ENSCGRG00015004338	Mboat1	1447.51	1283.43	2956.31	2737.11	51.42	44.06	106.86	101.14	47.74	104	-1.12331	6.71939e-18	3.93166e-16
ENSCGRG00015004355	Glb1l	253.925	223.548	642.273	668.161	9.02	7.67	23.21	24.69	8.345	23.95	-1.52104	1.41785e-15	5.38484e-14
ENSCGRG00015004372	Eml3	263.562	305.447	802.024	738.112	9.36	10.49	28.99	27.27	9.925	28.13	-1.50297	1.99035e-16	8.5012e-15
ENSCGRG00015004388	Nudt15	19.9146	17.7595	52.4016	56.6648	0.71	0.61	1.89	2.09	0.66	1.99	-1.59223	8.67539e-06	5.1346e-05
ENSCGRG00015004402	Ikbke	191.417	182.985	432.114	400.903	6.8	6.28	15.62	14.81	6.54	15.215	-1.21813	1.1849e-09	1.5228e-08
ENSCGRG00015004417	Nmrk1	508.109	426.971	1137.97	1034.62	18.05	14.66	41.13	38.23	16.355	39.68	-1.27868	5.93579e-14	1.70199e-12
ENSCGRG00015004443	Fam219a	684.983	1010.53	302.32	297.135	24.33	34.69	10.93	10.98	29.51	10.955	1.42961	7.84593e-12	1.53235e-10
ENSCGRG00015004456	Klf11	1231.4	1541.95	595.764	571.349	43.74	52.93	21.53	21.11	48.335	21.32	1.18086	1.42083e-13	3.80138e-12
ENSCGRG00015004457	Bbs5	333.942	322.234	1086.83	877.193	11.86	11.06	39.28	32.41	11.46	35.845	-1.64516	2.13583e-19	1.51444e-17
ENSCGRG00015004499	Lpar6	285.315	199.162	1092.04	1026.92	10.13	6.84	39.47	37.95	8.485	38.71	-2.18972	3.30389e-26	5.59485e-24
ENSCGRG00015004542	Bhlhe41	1108.81	1288.94	359.82	342.241	39.39	44.25	13.01	12.65	41.82	12.83	1.70467	1.61221e-24	2.18925e-22
ENSCGRG00015004558	Mex3b	38.0227	34.7152	72.1946	78.5413	1.35	1.19	2.61	2.9	1.27	2.755	-1.11722	0.000259207	0.00108967
ENSCGRG00015004629	Nanp	224.392	124.317	586.38	472.204	7.97	4.27	21.19	17.45	6.12	19.32	-1.65849	1.69157e-09	2.12465e-08
ENSCGRG00015004647	Gbe1	17325.9	15985.8	7267.86	7257.77	615.45	548.75	262.7	268.18	582.1	265.44	1.13288	4.03758e-23	4.61246e-21
ENSCGRG00015004654	Sox4	2247.75	2471.14	4259.75	4829.4	79.84	84.83	153.97	178.45	82.335	166.21	-1.01343	2.60114e-16	1.06974e-14
ENSCGRG00015004666	Stard5	136.237	109.063	257.375	260.309	4.84	3.74	9.3	9.62	4.29	9.46	-1.14086	1.09145e-06	7.79671e-06
ENSCGRG00015004685	Tigar	256.282	183.686	483.704	464.074	9.1	6.31	17.48	17.15	7.705	17.315	-1.16816	1.43113e-07	1.23648e-06
ENSCGRG00015004729	ELOVL6	173.402	156.011	513.137	394.792	6.16	5.36	18.55	14.59	5.76	16.57	-1.52443	6.77001e-12	1.33856e-10
ENSCGRG00015004741	Casc1	32.2917	44.3404	105.992	107.773	1.15	1.52	3.83	3.98	1.335	3.905	-1.54848	1.23072e-07	1.07429e-06
ENSCGRG00015004871	Zbtb3	39.8172	53.7997	110.92	105.889	1.41	1.85	4.01	3.91	1.63	3.96	-1.28063	7.07507e-06	4.25213e-05
ENSCGRG00015004910	Nol6	245.905	192.244	534.253	531.504	8.74	6.6	19.31	19.64	7.67	19.475	-1.34432	8.83598e-11	1.41948e-09
ENSCGRG00015004925	Dhcr24	314.797	333.669	691.448	637.979	11.18	11.45	24.99	23.57	11.315	24.28	-1.10153	8.25753e-10	1.08746e-08
ENSCGRG00015004977	Zfp143	3299.53	3126.45	1551.12	1441.44	117.21	107.32	56.07	53.26	112.265	54.665	1.03822	2.81649e-17	1.42247e-15
ENSCGRG00015005001	Tmem151b	210.404	239.252	405.511	481.127	7.47	8.21	14.66	17.78	7.84	16.22	-1.04885	3.67105e-07	2.93888e-06
ENSCGRG00015005003	Aqp7	126.316	115.617	491.939	474.611	4.49	3.97	17.78	17.54	4.23	17.66	-2.06176	5.4748e-23	6.0156e-21
ENSCGRG00015005049	Pwwp3a	576.375	523.461	1197.99	1371.18	20.47	17.97	43.3	50.67	19.22	46.985	-1.28959	2.70098e-15	9.74382e-14
ENSCGRG00015005070	Dus4l	67.6545	46.8615	133.179	158.301	2.4	1.61	4.81	5.85	2.005	5.33	-1.41053	1.55833e-06	1.08151e-05
ENSCGRG00015005098	Stxbp4	909.645	588.901	1798.57	1661.99	32.31	20.22	65.01	61.41	26.265	63.21	-1.26701	1.20484e-10	1.86278e-09
ENSCGRG00015005102	Sh2d3c	900.348	1193.67	400.603	445.867	31.98	40.98	14.48	16.48	36.48	15.48	1.2367	1.67436e-11	3.078e-10
ENSCGRG00015005103	Casp6	188.15	254.789	746.969	668.738	6.68	8.75	27	24.71	7.715	25.855	-1.74471	9.69582e-18	5.47301e-16
ENSCGRG00015005140	Tmem223	105.007	115.613	194.942	233.81	3.73	3.97	7.05	8.64	3.85	7.845	-1.02692	1.67731e-05	9.32891e-05
ENSCGRG00015005178	Zscan21	502.84	426.732	1133.09	978.081	17.86	14.65	40.96	36.14	16.255	38.55	-1.24585	6.01749e-13	1.43641e-11
ENSCGRG00015005196	Styxl1	50.9811	30.0542	69.1034	100.204	1.81	1.03	2.5	3.7	1.42	3.1	-1.12638	0.00230084	0.00754232
ENSCGRG00015005197	Zfp113	147.473	109.844	959.859	874.082	5.24	3.77	34.69	32.3	4.505	33.495	-2.89435	2.0644e-42	2.1225e-39
ENSCGRG00015005232	Fpgs	261.78	251.235	504.972	506.914	9.3	8.62	18.25	18.73	8.96	18.49	-1.04517	3.0803e-08	3.03892e-07
ENSCGRG00015005288	Zfp28	101.978	113.019	408.308	311.563	3.62	3.88	14.76	11.51	3.75	13.135	-1.80845	1.84457e-14	5.73451e-13
ENSCGRG00015005300	Mmd	500.279	486.017	1262.27	1040.66	17.77	16.68	45.62	38.45	17.225	42.035	-1.28709	6.30886e-15	2.09722e-13
ENSCGRG00015005312	Zfand4	173.34	117.048	286.468	274.87	6.16	4.02	10.35	10.16	5.09	10.255	-1.01059	6.34004e-05	0.000309429
ENSCGRG00015005351	Scg5	69.6994	66.6814	190.872	178.32	2.48	2.29	6.9	6.59	2.385	6.745	-1.49983	1.14736e-09	1.47588e-08
ENSCGRG00015005359	Atf3	5527.21	7737.19	1462.75	1382.9	196.34	265.6	52.87	51.1	230.97	51.985	2.15154	8.39469e-47	1.51041e-43
ENSCGRG00015005412	Tatdn3	146.897	103.052	329.919	333.016	5.22	3.54	11.92	12.31	4.38	12.115	-1.46779	1.66334e-09	2.09651e-08
ENSCGRG00015005414	Cep78	240.608	208.48	558.171	501.934	8.55	7.16	20.18	18.55	7.855	19.365	-1.30177	5.67202e-11	9.41764e-10
ENSCGRG00015005466	Nampt	29209	30017.9	13850.9	12933.2	1037.56	1030.44	500.64	477.89	1034	489.265	1.07955	1.87676e-23	2.23257e-21
ENSCGRG00015005471	Srgn	177.452	105.624	45.0086	83.2409	6.3	3.63	1.63	3.08	4.965	2.355	1.07607	0.00533443	0.0157505
ENSCGRG00015005498	Mblac1	79.4409	92.8838	199.703	142.689	2.82	3.19	7.22	5.27	3.005	6.245	-1.05534	9.43716e-05	0.000442467
ENSCGRG00015005571	Dgke	1371.13	1498.01	664.582	666.852	48.71	51.42	24.02	24.64	50.065	24.33	1.04107	1.10139e-12	2.52254e-11
ENSCGRG00015005608	Zfp422	292.943	225.863	740.556	714.453	10.41	7.75	26.77	26.4	9.08	26.585	-1.54985	9.02022e-15	2.93086e-13
ENSCGRG00015005624	Acot13	215.175	144.823	495.679	542.859	7.64	4.97	17.92	20.06	6.305	18.99	-1.59067	1.41829e-11	2.63418e-10
ENSCGRG00015005632	Smim27	6.73641	7.10658	27.5945	22.3217	0.24	0.24	1	0.82	0.24	0.91	-1.92283	8.84431e-05	0.00041712
ENSCGRG00015005635	BC005537	1926.93	1479.2	3063.92	3782.84	68.45	50.78	110.75	139.78	59.615	125.265	-1.07124	4.12586e-11	7.06154e-10
ENSCGRG00015005644	Zfp954	146.354	108.26	272.274	356.051	5.2	3.72	9.84	13.16	4.46	11.5	-1.36652	1.40806e-07	1.21874e-06
ENSCGRG00015005659	Cxcl12	1008.06	1066.26	5098.38	6014.23	35.81	36.6	184.28	222.23	36.205	203.255	-2.48903	1.00676e-76	7.24562e-73
ENSCGRG00015005680	Ddx58	114.367	79.1408	294.44	277.577	4.06	2.72	10.64	10.26	3.39	10.45	-1.62415	1.57872e-10	2.377e-09
ENSCGRG00015005721	Folh1	212.054	163.158	392.296	345.73	7.53	5.6	14.18	12.78	6.565	13.48	-1.03795	3.50175e-06	2.25522e-05
ENSCGRG00015005737	Acad8	193.077	218.724	547.805	456.146	6.86	7.51	19.8	16.85	7.185	18.325	-1.35075	2.02637e-11	3.65508e-10
ENSCGRG00015005746	Nsun3	89.4042	77.8435	175.239	225.461	3.18	2.67	6.33	8.33	2.925	7.33	-1.32538	4.9026e-07	3.80215e-06
ENSCGRG00015005789	Thyn1	115.884	90.6611	269.272	234.548	4.12	3.11	9.73	8.67	3.615	9.2	-1.34764	3.35672e-08	3.27792e-07
ENSCGRG00015005792	Zfp239	28.0221	27.559	152.307	130.669	1	0.95	5.51	4.83	0.975	5.17	-2.40669	3.5044e-16	1.409e-14
ENSCGRG00015005818	Pcolce2	254.662	259.03	550.322	643.867	9.05	8.89	19.89	23.79	8.97	21.84	-1.28379	3.2108e-11	5.59518e-10
ENSCGRG00015005870	Cyp2u1	778.896	590.625	1434.55	1537.82	27.67	20.27	51.85	56.82	23.97	54.335	-1.18065	7.49544e-12	1.46589e-10
ENSCGRG00015005932	Zfp386	393.51	257.321	1277.82	1195.34	13.98	8.83	46.19	44.17	11.405	45.18	-1.98602	1.96721e-21	1.85072e-19
ENSCGRG00015005970	Wdr60	529.849	427.071	1182.78	1269.31	18.82	14.66	42.75	46.9	16.74	44.825	-1.421	2.10909e-16	8.90271e-15
ENSCGRG00015006111	Naif1	49.4629	37.4903	164.528	190.165	1.76	1.29	5.95	7.03	1.525	6.49	-2.08941	1.75292e-13	4.6043e-12
ENSCGRG00015006115	Inpp5b	685.523	606.696	1535.5	1485.86	24.35	20.83	55.5	54.9	22.59	55.2	-1.28898	1.49027e-17	8.01225e-16
ENSCGRG00015006120	Lrp8	442.563	364.644	1060.17	958.184	15.72	12.52	38.32	35.41	14.12	36.865	-1.38451	1.07633e-14	3.45819e-13
ENSCGRG00015006124	Slc25a25	529.4	683.994	318.044	251.857	18.81	23.48	11.5	9.31	21.145	10.405	1.02304	6.49869e-07	4.88471e-06
ENSCGRG00015006154	Zfp748	739.198	431.201	1374.71	1181.79	26.26	14.8	49.69	43.67	20.53	46.68	-1.18507	1.99522e-07	1.68837e-06
ENSCGRG00015006170	Zfp87	110.002	84.8702	314.407	259.854	3.91	2.91	11.36	9.6	3.41	10.48	-1.6198	7.16028e-11	1.16326e-09
ENSCGRG00015006179	Zfp58	18.043	5.33348	99.2531	71.6637	0.64	0.18	3.59	2.65	0.41	3.12	-2.92785	9.28091e-11	1.47776e-09
ENSCGRG00015006190	Smim8	103.244	114.493	296.325	241.38	3.67	3.93	10.71	8.92	3.8	9.815	-1.36899	4.15465e-09	4.83444e-08
ENSCGRG00015006261	Il1rl1	1825.98	1256.06	4461.88	3826.81	64.86	43.12	161.27	141.4	53.99	151.335	-1.48698	7.14999e-18	4.16668e-16
ENSCGRG00015006263	Zfp248	66.463	36.2187	222.62	280.345	2.36	1.24	8.05	10.36	1.8	9.205	-2.35442	2.69529e-13	6.84232e-12
ENSCGRG00015006328	Galnt3	91.0898	86.1292	409.344	379.662	3.24	2.96	14.8	14.03	3.1	14.415	-2.21723	1.51329e-23	1.8152e-21
ENSCGRG00015006350	Il1rl2	28.8888	30.2188	132.975	145.291	1.03	1.04	4.81	5.37	1.035	5.09	-2.29803	2.52065e-15	9.11614e-14
ENSCGRG00015006370	Chst2	34.8461	43.829	201.864	272.304	1.24	1.5	7.3	10.06	1.37	8.68	-2.66352	2.64811e-19	1.86847e-17
ENSCGRG00015006402	Tradd	65.2767	92.1599	255.301	223.303	2.32	3.16	9.23	8.25	2.74	8.74	-1.67346	5.10382e-11	8.55231e-10
ENSCGRG00015006405	Snx19	596.802	537.096	1302.67	1253.95	21.2	18.44	47.08	46.33	19.82	46.705	-1.23662	1.99825e-15	7.35621e-14
ENSCGRG00015006419	Ap1s3	17.9511	28.4652	98.1658	56.9121	0.64	0.98	3.55	2.1	0.81	2.825	-1.80226	6.13382e-06	3.73005e-05
ENSCGRG00015006488	Scn2a	87.1926	72.0811	310.078	292.316	3.1	2.47	11.21	10.8	2.785	11.005	-1.98241	6.90702e-17	3.18653e-15
ENSCGRG00015006520	Adgrf4	241.977	228.416	664.019	662.774	8.6	7.84	24	24.49	8.22	24.245	-1.56048	4.23348e-17	2.09405e-15
ENSCGRG00015006572	Sncaip	239.856	281.878	991.96	1067.23	8.52	9.68	35.85	39.43	9.1	37.64	-2.04833	7.87803e-30	2.06175e-27
ENSCGRG00015006627	St3gal6	59.0222	39.6897	137.442	159.732	2.1	1.36	4.97	5.9	1.73	5.435	-1.65151	3.11962e-08	3.0693e-07
ENSCGRG00015006654	1700030K09Rik	158.248	154.337	397.294	376.752	5.62	5.3	14.36	13.92	5.46	14.14	-1.37281	2.20185e-11	3.94198e-10
ENSCGRG00015006661	4931428F04Rik	59.3512	70.761	190.959	142.811	2.11	2.43	6.9	5.28	2.27	6.09	-1.42375	1.98168e-07	1.6779e-06
ENSCGRG00015006713	Gemin7	19.4644	26.1713	82.1389	62.2014	0.69	0.9	2.97	2.3	0.795	2.635	-1.72878	5.98266e-07	4.55391e-06
ENSCGRG00015006731	Errfi1	7159.97	8906.76	2218.6	2210.38	254.34	305.75	80.19	81.68	280.045	80.935	1.79082	6.45112e-45	9.28574e-42
ENSCGRG00015006735	Eps15l1	270.83	266.634	505.795	538.683	9.62	9.15	18.28	19.9	9.385	19.09	-1.02439	5.7261e-08	5.32439e-07
ENSCGRG00015006745	Troap	462.34	634.383	268.912	244.705	16.42	21.78	9.72	9.04	19.1	9.38	1.02591	9.8965e-07	7.14752e-06
ENSCGRG00015006803	Dnajc22	63.4678	66.7412	183.526	220.084	2.25	2.29	6.63	8.13	2.27	7.38	-1.70093	4.27908e-11	7.28911e-10
ENSCGRG00015006851	Col8a1	869.943	808.554	1509.69	2066.83	30.9	27.76	54.57	76.37	29.33	65.47	-1.15846	4.03267e-11	6.9185e-10
ENSCGRG00015006853	Slc29a3	169.125	208.316	395.345	346.896	6.01	7.15	14.29	12.82	6.58	13.555	-1.04267	7.85389e-07	5.78847e-06
ENSCGRG00015006856	Fhod1	282.331	284.526	592.408	501.362	10.03	9.77	21.41	18.53	9.9	19.97	-1.01233	9.33905e-08	8.34428e-07
ENSCGRG00015006897	Tor4a	124.774	111.264	296.243	276.98	4.43	3.82	10.71	10.23	4.125	10.47	-1.3438	1.7167e-09	2.15246e-08
ENSCGRG00015006906	Slc24a3	69.809	41.3268	110.214	145.99	2.48	1.42	3.98	5.39	1.95	4.685	-1.26457	0.000160202	0.000710836
ENSCGRG00015006945	Greb1l	93.0876	40.4452	201.975	206.92	3.31	1.39	7.3	7.65	2.35	7.475	-1.66941	3.83213e-06	2.44178e-05
ENSCGRG00015006954	Filip1l	53.1018	35.8846	240.986	349.443	1.89	1.23	8.71	12.91	1.56	10.81	-2.79275	6.62609e-19	4.54922e-17
ENSCGRG00015007060	Abcb8	817.684	952.425	1674.49	1723.17	29.05	32.69	60.52	63.67	30.87	62.095	-1.00827	2.17453e-12	4.75687e-11
ENSCGRG00015007076	Smim26	91.5933	49.6391	343.799	316.158	3.25	1.7	12.43	11.68	2.475	12.055	-2.28413	8.08127e-15	2.64368e-13
ENSCGRG00015007095	Nit2	1101.42	955.008	2165.18	1897.42	39.12	32.78	78.26	70.11	35.95	74.185	-1.04514	4.73379e-13	1.15684e-11
ENSCGRG00015007111	Trim65	11.7725	17.532	45.568	49.4175	0.42	0.6	1.65	1.83	0.51	1.74	-1.77052	3.43316e-06	2.21501e-05
ENSCGRG00015007114	Tex14	95.8646	103.119	231.208	243.223	3.41	3.54	8.36	8.99	3.475	8.675	-1.31985	7.65191e-09	8.39493e-08
ENSCGRG00015007186	Srd5a3	227.69	207.963	592.416	683.431	8.09	7.14	21.41	25.25	7.615	23.33	-1.61527	3.0711e-16	1.24522e-14
ENSCGRG00015007210	Rnf126	2914.09	4776.54	1617.23	1605.35	103.51	163.97	58.45	59.32	133.74	58.885	1.18346	6.55195e-11	1.06926e-09
ENSCGRG00015007227	Pim2	416.205	583.022	195.541	193.798	14.78	20.01	7.07	7.16	17.395	7.115	1.28974	4.40945e-09	5.10206e-08
ENSCGRG00015007237	Dusp6	184.861	165.376	1306.32	1250.42	6.57	5.68	47.22	46.2	6.125	46.71	-2.93095	1.07878e-59	3.88198e-56
ENSCGRG00015007267	Kitl	1136.43	1097.41	2361.06	2350.91	40.37	37.67	85.34	86.87	39.02	86.105	-1.14188	1.32875e-18	8.57667e-17
ENSCGRG00015007272	Hfe	367.321	439.041	835.256	879.017	13.05	15.07	30.19	32.48	14.06	31.335	-1.15618	4.72006e-11	7.93697e-10
ENSCGRG00015007312	Bin3	201.013	208.507	410.362	416.56	7.14	7.16	14.83	15.39	7.15	15.11	-1.07949	5.00651e-08	4.71312e-07
ENSCGRG00015007314	S100a3	740.225	884.338	350.341	388.761	26.29	30.36	12.66	14.37	28.325	13.515	1.06751	4.04076e-09	4.71717e-08
ENSCGRG00015007346	Ago4	960.965	862.563	1897.44	1916.77	34.14	29.61	68.58	70.83	31.875	69.705	-1.12884	1.39112e-15	5.31135e-14
ENSCGRG00015007371	Rhobtb2	53.3587	61.1414	154.056	154.597	1.9	2.1	5.57	5.71	2	5.64	-1.4957	5.84563e-09	6.55823e-08
ENSCGRG00015007382	Tarbp1	420.818	358.193	911.806	964.817	14.95	12.3	32.96	35.65	13.625	34.305	-1.33216	9.46033e-14	2.58882e-12
ENSCGRG00015007395	Tmem241	78.9935	58.3586	197.648	169.785	2.81	2	7.14	6.27	2.405	6.705	-1.4792	3.70853e-08	3.58018e-07
ENSCGRG00015007411	Btn2a2	121.447	102.938	232.463	228.341	4.31	3.53	8.4	8.44	3.92	8.42	-1.10297	2.00967e-06	1.36385e-05
ENSCGRG00015007413	5730409E04Rik	91.3249	93.5349	184.831	240.772	3.24	3.21	6.68	8.9	3.225	7.79	-1.27232	6.49052e-07	4.88111e-06
ENSCGRG00015007439	Acad11	1021.1	818.574	2364.31	2329.81	36.27	28.1	85.46	86.09	32.185	85.775	-1.41417	4.66384e-21	4.04406e-19
ENSCGRG00015007446	Ifih1	1143.81	910.122	2720.89	2545.09	40.63	31.24	98.35	94.04	35.935	96.195	-1.42057	2.25051e-21	2.10349e-19
ENSCGRG00015007483	Btn1a1	54.077	25.0645	122.857	125.134	1.92	0.86	4.44	4.62	1.39	4.53	-1.70443	2.56993e-06	1.70076e-05
ENSCGRG00015007553	Prr11	120.994	143.599	48.6838	42.547	4.3	4.93	1.76	1.57	4.615	1.665	1.47081	1.09203e-07	9.66709e-07
ENSCGRG00015007560	Slc25a37	2733.93	3817.79	1259.42	1285.05	97.11	131.05	45.52	47.48	114.08	46.5	1.29474	1.39385e-17	7.571e-16
ENSCGRG00015007632	YPEL	141.01	147.098	80.0761	57.7673	5.01	5.05	2.89	2.13	5.03	2.51	1.00287	0.000187164	0.000817119
ENSCGRG00015007652	Pard6a	46.5019	50.5484	90.8447	104.752	1.65	1.74	3.28	3.87	1.695	3.575	-1.07666	0.000159666	0.000709296
ENSCGRG00015007678	Mdn1	2467.55	1918.74	4354.28	4481.6	87.65	65.87	157.38	165.6	76.76	161.49	-1.07302	5.70619e-14	1.63942e-12
ENSCGRG00015007744	Sipa1l2	403.631	431.532	872.787	785.339	14.34	14.81	31.55	29.02	14.575	30.285	-1.05511	8.16408e-10	1.07613e-08
ENSCGRG00015007786	Aldh9a1	1119.45	966.328	2435.45	2234.24	39.76	33.17	88.03	82.56	36.465	85.295	-1.22595	2.89853e-18	1.81397e-16
ENSCGRG00015007815	Nsun2	1587.88	1499.47	3207.62	3112.91	56.4	51.47	115.94	115.02	53.935	115.48	-1.09835	1.90163e-19	1.38243e-17
ENSCGRG00015007825	Yeats4	368.149	295.911	734.978	676.156	13.08	10.16	26.57	24.98	11.62	25.775	-1.14936	2.4038e-09	2.93222e-08
ENSCGRG00015007845	Zfp949	201.545	138.305	367.689	362.205	7.16	4.75	13.29	13.38	5.955	13.335	-1.16304	1.26583e-06	8.93154e-06
ENSCGRG00015007849	Nckap5l	164.309	170.381	312.972	335.789	5.84	5.85	11.31	12.41	5.845	11.86	-1.02083	9.32075e-07	6.76565e-06
ENSCGRG00015007869	C330018D20Rik	341.105	288.1	744.418	794.016	12.12	9.89	26.91	29.34	11.005	28.125	-1.35369	4.65621e-13	1.13982e-11
ENSCGRG00015007896	Lrrc61	25.3205	15.3711	70.3389	86.1497	0.9	0.53	2.54	3.18	0.715	2.86	-2	3.42562e-08	3.33615e-07
ENSCGRG00015007902	Bcdin3d	31.9934	32.7483	133.56	119.049	1.14	1.12	4.83	4.4	1.13	4.615	-2.03001	2.28445e-12	4.96712e-11
ENSCGRG00015007948	Plpp2	177.537	136.93	628.547	551.497	6.31	4.7	22.72	20.38	5.505	21.55	-1.96887	7.82084e-20	5.98793e-18
ENSCGRG00015007969	Aasdh	713.634	555.009	1246.57	1426.54	25.35	19.05	45.06	52.71	22.2	48.885	-1.13883	9.82162e-11	1.55184e-09
ENSCGRG00015008046	Slc12a2	1604.62	1272.64	3632.09	3350.34	57	43.69	131.28	123.8	50.345	127.54	-1.34103	5.38674e-21	4.61528e-19
ENSCGRG00015008051	Gpr39	304.017	194.791	739.058	654.212	10.8	6.69	26.71	24.17	8.745	25.44	-1.54057	3.34777e-11	5.79478e-10
ENSCGRG00015008056	Rab33b	589.081	496.724	1231.84	1202.15	20.93	17.05	44.52	44.42	18.99	44.47	-1.22759	6.5669e-14	1.86071e-12
ENSCGRG00015008058	Phf13	207.143	384.894	92.006	76.708	7.36	13.21	3.33	2.83	10.285	3.08	1.73954	3.6065e-08	3.48871e-07
ENSCGRG00015008083	Klhl21	511.189	1020.06	353.804	366.54	18.16	35.02	12.79	13.54	26.59	13.165	1.01418	0.000142915	0.000641447
ENSCGRG00015008117	Cpped1	230.624	193.052	936.006	950.718	8.19	6.63	33.83	35.13	7.41	34.48	-2.21821	1.42608e-31	5.13173e-29
ENSCGRG00015008131	Mccc2	711.019	670.712	1443.71	1287.33	25.26	23.02	52.18	47.57	24.14	49.875	-1.04689	3.84442e-12	7.97358e-11
ENSCGRG00015008156	Gpd1	40.3851	44.1857	354.931	312.837	1.43	1.52	12.83	11.56	1.475	12.195	-3.0475	4.72567e-33	2.12566e-30
ENSCGRG00015008180	Gjb3	134.266	132.801	277.082	272.463	4.77	4.56	10.02	10.07	4.665	10.045	-1.10653	2.88118e-07	2.36314e-06
ENSCGRG00015008185	Syde1	174.825	121.67	301.35	298.388	6.21	4.18	10.89	11.03	5.195	10.96	-1.07705	1.0322e-05	6.00786e-05
ENSCGRG00015008188	Zkscan3	1298.2	944.536	2411.33	2397.3	46.11	32.42	87.16	88.58	39.265	87.87	-1.16213	1.73905e-12	3.85701e-11
ENSCGRG00015008239	Cabyr	75.0308	45.1811	242.431	212.312	2.67	1.55	8.76	7.85	2.11	8.305	-1.97674	1.40977e-11	2.62174e-10
ENSCGRG00015008241	Psmb10	947.947	1045.37	1841.83	1969.84	33.67	35.88	66.57	72.79	34.775	69.68	-1.00269	3.86345e-13	9.55508e-12
ENSCGRG00015008242	Lrwd1	428.779	482.758	985.491	915.46	15.23	16.57	35.62	33.83	15.9	34.725	-1.12695	1.19071e-11	2.25218e-10
ENSCGRG00015008259	Cdon	275.245	316.817	630.814	575.635	9.78	10.88	22.8	21.27	10.33	22.035	-1.09296	3.30572e-09	3.94221e-08
ENSCGRG00015008266	Cog6	1442.33	1095.83	2484.42	2518.75	51.23	37.62	89.8	93.07	44.425	91.435	-1.04137	2.19562e-11	3.93571e-10
ENSCGRG00015008272	Aste1	121.952	105.978	273.631	254.862	4.33	3.64	9.89	9.42	3.985	9.655	-1.2767	2.24479e-08	2.26589e-07
ENSCGRG00015008306	Mrps27	748.278	685.065	1355.47	1401.31	26.58	23.52	48.99	51.78	25.05	50.385	-1.00818	1.74495e-11	3.18337e-10
ENSCGRG00015008313	Atp2c1	1741.18	1425.51	3351.43	3419.2	61.85	48.93	121.14	126.34	55.39	123.74	-1.15961	2.43808e-17	1.24006e-15
ENSCGRG00015008326	Zfp956	149.353	146.552	357.913	336.207	5.31	5.03	12.94	12.42	5.17	12.68	-1.29432	5.50634e-10	7.48425e-09
ENSCGRG00015008332	Irf2bp1	278.23	692.68	234.812	188.086	9.88	23.78	8.49	6.95	16.83	7.72	1.12436	0.000941801	0.00341124
ENSCGRG00015008358	Alx1	187.972	177.031	369.265	342.638	6.68	6.08	13.35	12.66	6.38	13.005	-1.02744	5.34441e-07	4.10937e-06
ENSCGRG00015008374	Dscc1	75.3646	102.312	263.625	284.145	2.68	3.51	9.53	10.5	3.095	10.015	-1.69415	3.7497e-12	7.7996e-11
ENSCGRG00015008387	F8	206.569	159.155	493.46	541.846	7.34	5.46	17.84	20.02	6.4	18.93	-1.56453	4.76884e-13	1.16344e-11
ENSCGRG00015008412	Zscan20	508.133	370.681	1277.39	1021.32	18.05	12.72	46.17	37.74	15.385	41.955	-1.44732	2.9889e-13	7.54777e-12
ENSCGRG00015008449	Lyplal1	375.757	338.418	851.224	758.741	13.35	11.62	30.77	28.04	12.485	29.405	-1.23587	5.86648e-12	1.17281e-10
ENSCGRG00015008463	Zfp521	203.347	171.674	562.636	510.048	7.22	5.89	20.34	18.85	6.555	19.595	-1.57982	9.30702e-15	3.01724e-13
ENSCGRG00015008524	Tert	88.5228	93.7603	218.036	207.023	3.14	3.22	7.88	7.65	3.18	7.765	-1.28796	3.29317e-08	3.22243e-07
ENSCGRG00015008557	Usp27x	314.487	217.231	648.226	609.35	11.17	7.46	23.43	22.52	9.315	22.975	-1.30244	2.28098e-09	2.79425e-08
ENSCGRG00015008619	Tmtc2	127.751	116.709	315.879	300.141	4.54	4.01	11.42	11.09	4.275	11.255	-1.39657	1.68448e-10	2.5283e-09
ENSCGRG00015008626	Pik3r4	1368.96	862.945	2025.56	2312.9	48.63	29.62	73.21	85.46	39.125	79.335	-1.01987	3.46338e-07	2.79595e-06
ENSCGRG00015008657	Bpnt1	491.369	454.526	934.741	926.127	17.45	15.6	33.79	34.22	16.525	34.005	-1.0411	3.42288e-10	4.9084e-09
ENSCGRG00015008667	Stard3nl	309.544	265.918	890.367	873.581	11	9.13	32.18	32.28	10.065	32.23	-1.67906	3.96853e-20	3.1735e-18
ENSCGRG00015008677	Cep162	97.0445	74.7873	448.487	489.778	3.45	2.57	16.21	18.1	3.01	17.155	-2.51079	7.86066e-27	1.43223e-24
ENSCGRG00015008692	Mpzl1	654.708	896.024	304.893	281.622	23.26	30.76	11.02	10.41	27.01	10.715	1.33386	2.77041e-11	4.89893e-10
ENSCGRG00015008761	2810004N23Rik	819.739	759.633	1620.03	1456.82	29.12	26.08	58.56	53.83	27.6	56.195	-1.02577	2.79954e-12	5.96104e-11
ENSCGRG00015008806	Socs1	30.6754	54.3818	135.993	131.533	1.09	1.87	4.92	4.86	1.48	4.89	-1.72424	2.66998e-08	2.65779e-07
ENSCGRG00015008857	Ankra2	313.923	181.075	580.367	593.013	11.15	6.22	20.98	21.91	8.685	21.445	-1.30404	2.87856e-07	2.36314e-06
ENSCGRG00015008870	Zfp90	286.968	101.32	387.727	432.34	10.19	3.48	14.01	15.98	6.835	14.995	-1.13347	0.0028618	0.00913769
ENSCGRG00015008876	Flrt3	167.887	172.31	495.571	505.882	5.96	5.91	17.91	18.69	5.935	18.3	-1.62452	2.10244e-16	8.90073e-15
ENSCGRG00015008916	Iyd	190.838	129.698	564.925	536.416	6.78	4.45	20.42	19.82	5.615	20.12	-1.84127	1.38394e-15	5.298e-14
ENSCGRG00015008954	Kctd1	188.299	106.754	306.65	288.647	6.69	3.66	11.08	10.67	5.175	10.875	-1.07138	0.000163545	0.000724776
ENSCGRG00015008972	Thap2	45.7042	36.8933	125.218	131.401	1.62	1.27	4.53	4.86	1.445	4.695	-1.70006	2.35453e-09	2.87701e-08
ENSCGRG00015008975	Tmem258	2275.76	2767.92	932.885	868.85	80.84	95.02	33.72	32.1	87.93	32.91	1.41783	3.79134e-24	4.96114e-22
ENSCGRG00015008988	Tmem19	138.169	182.368	322.705	332.607	4.91	6.26	11.66	12.29	5.585	11.975	-1.1004	6.08749e-07	4.62636e-06
ENSCGRG00015008997	Dusp10	1865.2	2606.72	955.52	938.063	66.26	89.48	34.54	34.66	77.87	34.6	1.1703	2.58261e-13	6.56785e-12
ENSCGRG00015009035	Cdh2	1718.79	1772.2	3543.9	3202.57	61.05	60.83	128.09	118.34	60.94	123.215	-1.01572	2.24731e-17	1.15528e-15
ENSCGRG00015009054	Gpr161	67.594	93.7171	217.144	281.054	2.4	3.22	7.85	10.39	2.81	9.12	-1.69846	3.32787e-10	4.79606e-09
ENSCGRG00015009062	Cyp4f13	195.291	173.305	394.309	399.647	6.94	5.95	14.25	14.77	6.445	14.51	-1.1708	1.06914e-08	1.14418e-07
ENSCGRG00015009093	Zfp566	401.692	312.537	772.14	810.976	14.27	10.73	27.91	29.97	12.5	28.94	-1.21114	3.49721e-10	4.99555e-09
ENSCGRG00015009112	Zfp260	1210.09	860.027	2484.59	2119.24	42.98	29.52	89.81	78.31	36.25	84.06	-1.21344	4.22156e-12	8.65601e-11
ENSCGRG00015009126	Enc1	282.481	290.923	591.547	665.727	10.03	9.99	21.38	24.6	10.01	22.99	-1.19956	2.09775e-10	3.10329e-09
ENSCGRG00015009170	Zfp763	133.327	80.8308	268.323	278.784	4.74	2.77	9.7	10.3	3.755	10	-1.41312	3.43316e-07	2.77312e-06
ENSCGRG00015009186	Cox7a1	152.283	242.883	130.556	57.5603	5.41	8.34	4.72	2.13	6.875	3.425	1.00526	0.00809392	0.0225303
ENSCGRG00015009211	Kctd11	28.9328	37.349	109.73	82.7622	1.03	1.28	3.97	3.06	1.155	3.515	-1.60563	4.20747e-07	3.31485e-06
ENSCGRG00015009214	Twf2	184.139	267.843	486.123	411.294	6.54	9.19	17.57	15.2	7.865	16.385	-1.05886	2.33715e-06	1.56542e-05
ENSCGRG00015009222	AW209491	414.65	242.118	1111.1	994.559	14.73	8.31	40.16	36.75	11.52	38.455	-1.73903	2.33398e-13	5.96719e-12
ENSCGRG00015009288	Caps2	201.28	206.281	487.302	393.331	7.15	7.08	17.61	14.53	7.115	16.07	-1.17543	1.25264e-08	1.32382e-07
ENSCGRG00015009328	Pdf	12.6557	22.9846	72.5877	53.7162	0.45	0.79	2.62	1.98	0.62	2.3	-1.89129	1.08209e-06	7.74136e-06
ENSCGRG00015009329	Fam185a	32.8535	46.6636	118.885	105.129	1.17	1.6	4.3	3.88	1.385	4.09	-1.56221	1.09502e-07	9.68759e-07
ENSCGRG00015009331	Serpine1	42046.8	39735	15085.6	12454.7	1493.58	1363.99	545.27	460.21	1428.79	502.74	1.5069	3.00487e-34	1.60193e-31
ENSCGRG00015009356	Pigw	627.856	464.081	1260.63	1243.79	22.3	15.93	45.57	45.96	19.115	45.765	-1.25954	3.19335e-12	6.73975e-11
ENSCGRG00015009368	Gpr63	532.146	500.376	212.228	229.132	18.9	17.18	7.67	8.47	18.04	8.07	1.16056	2.65017e-09	3.21641e-08
ENSCGRG00015009392	Gsap	780.203	562.734	1565.32	1647.47	27.71	19.32	56.58	60.88	23.515	58.73	-1.32052	1.43949e-13	3.84417e-12
ENSCGRG00015009403	Insig1	78926.3	87383.1	20655.7	20998.9	2803.61	2999.63	746.6	775.93	2901.62	761.265	1.93039	5.59196e-66	2.68302e-62
ENSCGRG00015009421	Srrt	917.265	886.74	2729.92	2313.51	32.58	30.44	98.67	85.49	31.51	92.08	-1.54708	6.37641e-29	1.55563e-26
ENSCGRG00015009458	Slx4ip	134.703	93.4808	225.327	239.063	4.78	3.21	8.14	8.83	3.995	8.485	-1.08672	2.51974e-05	0.000134764
ENSCGRG00015009465	Glipr1	520.429	569.809	1579.86	1336.99	18.49	19.56	57.1	49.4	19.025	53.25	-1.48489	1.13591e-21	1.09002e-19
ENSCGRG00015009516	Abcb10	265.002	239.266	668.153	558.017	9.41	8.21	24.15	20.62	8.81	22.385	-1.34532	5.71254e-12	1.14841e-10
ENSCGRG00015009544	Acy1	183.108	236.213	458.52	365.657	6.5	8.11	16.57	13.51	7.305	15.04	-1.04185	2.23781e-06	1.5041e-05
ENSCGRG00015009550	Akap12	53054.3	71762.2	20276.1	20427.9	1884.59	2463.4	732.88	754.83	2173.99	743.855	1.54726	6.83733e-30	1.85692e-27
ENSCGRG00015009555	Spa17	6.09034	19.7101	36.7243	29.8694	0.22	0.68	1.33	1.1	0.45	1.215	-1.43296	0.00291162	0.00928441
ENSCGRG00015009585	Mmgt1	129.09	115.85	253.159	242.514	4.59	3.98	9.15	8.96	4.285	9.055	-1.07942	1.41375e-06	9.89676e-06
ENSCGRG00015009608	Rwdd2a	69.9407	73.9629	158.183	146.985	2.48	2.54	5.72	5.43	2.51	5.575	-1.15128	3.56164e-06	2.29174e-05
ENSCGRG00015009632	Ephb4	324.081	260.156	585.351	656.336	11.51	8.93	21.16	24.25	10.22	22.705	-1.15161	1.31803e-08	1.38885e-07
ENSCGRG00015009637	Ccdc28b	13.5545	23.9265	67.9254	47.1417	0.48	0.82	2.46	1.74	0.65	2.1	-1.69188	1.73656e-05	9.61387e-05
ENSCGRG00015009666	Hdac8	134.585	72.721	198.414	218.685	4.78	2.5	7.17	8.08	3.64	7.625	-1.0668	0.000624059	0.00236325
ENSCGRG00015009668	Gcc2	1763.07	1139.26	2785.62	2799.44	62.63	39.11	100.69	103.44	50.87	102.065	-1.0046	4.6041e-08	4.36283e-07
ENSCGRG00015009673	Ints9	130.725	124.507	227.325	277.498	4.64	4.27	8.22	10.25	4.455	9.235	-1.05169	7.39756e-06	4.42746e-05
ENSCGRG00015009674	Exog	139.01	156.174	360.05	289.125	4.94	5.36	13.01	10.68	5.15	11.845	-1.20163	6.50201e-08	5.97637e-07
ENSCGRG00015009686	Cstf3	653.25	425.209	1414.01	1370.13	23.2	14.6	51.11	50.63	18.9	50.87	-1.42843	1.0741e-12	2.46987e-11
ENSCGRG00015009726	Plcb4	47.9507	92.2258	185.643	164.928	1.7	3.17	6.71	6.09	2.435	6.4	-1.39415	8.63081e-06	5.11032e-05
ENSCGRG00015009756	Top3b	506.769	458.516	1057.17	1087.59	18	15.74	38.21	40.19	16.87	39.2	-1.21639	7.9076e-14	2.18889e-12
ENSCGRG00015009783	Nqo1	1053.85	925.751	2193.28	2034.59	37.43	31.78	79.28	75.18	34.605	77.23	-1.15818	1.42639e-16	6.24058e-15
ENSCGRG00015009800	Armc9	423.939	413.166	794.766	828.708	15.06	14.18	28.73	30.62	14.62	29.675	-1.0213	2.65589e-09	3.22062e-08
ENSCGRG00015009805	Mrpl58	620.642	764.872	1647.38	1254.34	22.05	26.26	59.54	46.35	24.155	52.945	-1.13217	4.08764e-11	7.00446e-10
ENSCGRG00015009903	Tab3	723.046	616.63	1384.06	1346.87	25.68	21.17	50.03	49.77	23.425	49.9	-1.09099	3.18143e-12	6.72445e-11
ENSCGRG00015009942	Ogt	7060.88	4993	12588.1	13570.3	250.82	171.4	455	501.43	211.11	478.215	-1.17966	2.06436e-13	5.35395e-12
ENSCGRG00015009944	Faxc	35.8996	24.9396	85.7978	94.524	1.28	0.86	3.1	3.49	1.07	3.295	-1.62267	3.71418e-07	2.96565e-06
ENSCGRG00015009951	Bbs10	323.46	194.58	628.354	749.654	11.49	6.68	22.71	27.7	9.085	25.205	-1.47215	3.9678e-09	4.63575e-08
ENSCGRG00015009976	Ube2cbp	123.443	106.34	287.928	312.642	4.38	3.65	10.41	11.55	4.015	10.98	-1.45141	1.70341e-10	2.55139e-09
ENSCGRG00015010047	Rbmx	280.936	222.87	575.742	611.652	9.98	7.65	20.81	22.6	8.815	21.705	-1.29999	1.20686e-10	1.8639e-09
ENSCGRG00015010063	Mettl18	94.1683	68.4714	354.988	353.653	3.35	2.35	12.83	13.07	2.85	12.95	-2.18392	4.56956e-19	3.2085e-17
ENSCGRG00015010109	Ccnc	1507.25	1380	3041.16	2704.07	53.54	47.37	109.92	99.92	50.455	104.92	-1.05622	2.41111e-16	1.00586e-14
ENSCGRG00015010174	Rab27b	182.94	193.602	421.351	434.996	6.5	6.65	15.23	16.07	6.575	15.65	-1.2511	3.61491e-10	5.13146e-09
ENSCGRG00015010255	Csrnp1	1181.98	1862.61	497.976	521.33	41.99	63.94	18	19.26	52.965	18.63	1.50741	3.14241e-14	9.36476e-13
ENSCGRG00015010279	Rcor2	35.1969	47.118	124.796	109.657	1.25	1.62	4.51	4.05	1.435	4.28	-1.57656	5.1414e-08	4.83064e-07
ENSCGRG00015010293	Nr4a2	24.5556	32.7143	58.3953	54.6867	0.87	1.12	2.11	2.02	0.995	2.065	-1.05337	0.00190014	0.00637842
ENSCGRG00015010368	Gbp3	15.3277	24.213	190.132	179.29	0.54	0.83	6.87	6.62	0.685	6.745	-3.29964	1.7875e-26	3.09991e-24
ENSCGRG00015010437	Gbp2	189.013	187.478	361.706	366.356	6.71	6.44	13.07	13.54	6.575	13.305	-1.01691	4.81289e-07	3.74065e-06
ENSCGRG00015010462	Ankrd42	163.288	128.241	356.941	341.026	5.8	4.4	12.9	12.6	5.1	12.75	-1.32193	3.83417e-09	4.49789e-08
ENSCGRG00015010483	Exosc2	344.517	265.308	664.528	667.873	12.24	9.11	24.02	24.68	10.675	24.35	-1.18969	2.41178e-09	2.93698e-08
ENSCGRG00015010485	Tada2a	271.049	252.282	1032.83	910.297	9.63	8.66	37.33	33.64	9.145	35.485	-1.95615	4.49569e-27	8.51461e-25
ENSCGRG00015010496	Sh3bgrl2	117.513	113.205	431.165	373.487	4.17	3.89	15.58	13.8	4.03	14.69	-1.86598	6.4017e-18	3.77648e-16
ENSCGRG00015010534	Dusp14	145.292	146.83	346.286	342.861	5.16	5.04	12.52	12.67	5.1	12.595	-1.30428	3.67115e-10	5.20104e-09
ENSCGRG00015010614	Hemk1	123.267	121.583	292.341	324.008	4.38	4.17	10.57	11.97	4.275	11.27	-1.39849	2.44423e-10	3.58271e-09
ENSCGRG00015010709	Aggf1	1998.38	1609.37	4395.1	4122.12	70.99	55.25	158.86	152.32	63.12	155.59	-1.30158	3.03482e-21	2.77079e-19
ENSCGRG00015010713	Btc	37.6108	35.5622	76.8858	66.9627	1.34	1.22	2.78	2.47	1.28	2.625	-1.03617	0.000626594	0.00236911
ENSCGRG00015010730	Fmo4	1156.83	602.749	4364.73	3281.53	41.09	20.69	157.76	121.26	30.89	139.51	-2.17516	5.01863e-18	3.02252e-16
ENSCGRG00015010745	Tm4sf1	72.4266	98.0393	166.839	181.56	2.57	3.37	6.03	6.71	2.97	6.37	-1.10083	1.82515e-05	0.000100695
ENSCGRG00015010765	Ddias	6.99755	5.9094	32.1427	47.41	0.25	0.2	1.16	1.75	0.225	1.455	-2.69302	2.13183e-08	2.15792e-07
ENSCGRG00015010820	Zfp612	45.4284	47.3701	216.781	194.119	1.61	1.63	7.84	7.17	1.62	7.505	-2.21186	1.34114e-17	7.3598e-16
ENSCGRG00015010829	Olfr967	28.3669	15.2596	59.2347	39.6721	1.01	0.52	2.14	1.47	0.765	1.805	-1.23847	0.00296483	0.00944154
ENSCGRG00015010848	Cdkl2	84.4406	62.3931	230.187	225.663	3	2.14	8.32	8.34	2.57	8.33	-1.69655	4.58071e-11	7.7207e-10
ENSCGRG00015010857	APIP	466.696	408.032	920.411	913.294	16.58	14.01	33.27	33.75	15.295	33.51	-1.13153	6.23101e-11	1.02385e-09
ENSCGRG00015010878	Dna2	46.4903	71.9103	172.49	141.016	1.65	2.47	6.23	5.21	2.06	5.72	-1.47337	3.43069e-07	2.77268e-06
ENSCGRG00015010892	Fmnl2	456.828	371.239	880.326	988.006	16.23	12.74	31.82	36.51	14.485	34.165	-1.23796	2.766e-11	4.89714e-10
ENSCGRG00015010923	Htr1b	6.71363	15.4855	58.1374	29.7204	0.24	0.53	2.1	1.1	0.385	1.6	-2.05514	4.80567e-05	0.000240517
ENSCGRG00015010949	Brms1l	193.755	120.676	489.433	546.988	6.88	4.14	17.69	20.21	5.51	18.95	-1.78207	1.45055e-12	3.25222e-11
ENSCGRG00015010956	Bad	98.3444	114.195	213.1	224.395	3.49	3.92	7.7	8.29	3.705	7.995	-1.10962	1.52934e-06	1.06353e-05
ENSCGRG00015011009	Tenm4	367.087	488.204	817.583	938.629	13.04	16.76	29.55	34.68	14.9	32.115	-1.10793	5.04051e-09	5.76733e-08
ENSCGRG00015011074	Zfp551	154.788	128.398	393.253	352.09	5.5	4.41	14.21	13.01	4.955	13.61	-1.45771	2.83187e-11	4.99534e-10
ENSCGRG00015011082	Sfxn5	19.2538	16.6519	44.1047	97.117	0.68	0.57	1.59	3.59	0.625	2.59	-2.05102	1.40746e-05	7.9478e-05
ENSCGRG00015011165	Rad52	240.388	211.652	565.218	530.612	8.54	7.27	20.43	19.61	7.905	20.02	-1.3406	5.97419e-12	1.19268e-10
ENSCGRG00015011170	D11Wsu47e	217.42	168.98	460.639	471.511	7.72	5.8	16.65	17.42	6.76	17.035	-1.33341	4.5903e-10	6.36539e-09
ENSCGRG00015011230	Arl11	16.5416	14.7894	50.7811	48.9952	0.59	0.51	1.84	1.81	0.55	1.825	-1.73039	1.97016e-06	1.33892e-05
ENSCGRG00015011261	Mettl25	172.029	133.438	466.372	471.264	6.11	4.58	16.86	17.41	5.345	17.135	-1.68068	1.79246e-14	5.59668e-13
ENSCGRG00015011289	Per1	1438.77	2169.3	359.557	318.119	51.11	74.47	13	11.75	62.79	12.375	2.34311	2.19076e-32	9.55571e-30
ENSCGRG00015011293	Scfd1	1447.52	1176.64	2685.89	2743.88	51.42	40.39	97.08	101.39	45.905	99.235	-1.1122	4.88453e-15	1.69009e-13
ENSCGRG00015011296	Syn3	28.4921	54.9849	132.279	113.37	1.01	1.89	4.78	4.19	1.45	4.485	-1.62906	8.75715e-07	6.39164e-06
ENSCGRG00015011317	Zfp14	103.846	70.5646	307.924	318.174	3.69	2.42	11.13	11.76	3.055	11.445	-1.90547	1.19103e-13	3.21043e-12
ENSCGRG00015011323	Nars2	415.878	211.089	978.094	911.248	14.77	7.25	35.35	33.67	11.01	34.51	-1.6482	1.02684e-09	1.33397e-08
ENSCGRG00015011360	Zc3h4	158.629	238.129	366.86	494.394	5.63	8.17	13.26	18.27	6.9	15.765	-1.19206	2.23503e-06	1.5041e-05
ENSCGRG00015011379	Map2k6	16.9504	25.4845	145.065	133.185	0.6	0.87	5.24	4.92	0.735	5.08	-2.78901	1.03546e-18	6.83689e-17
ENSCGRG00015011410	Tnfrsf12a	4565.76	5706.24	2328.24	2472.58	162.18	195.88	84.15	91.36	179.03	87.755	1.02865	1.5875e-15	5.95064e-14
ENSCGRG00015011441	Psen2	283.737	302.323	614.783	604.686	10.08	10.38	22.22	22.34	10.23	22.28	-1.12294	5.32146e-10	7.26038e-09
ENSCGRG00015011449	Mpdz	1497.55	1472.55	2932.62	2917.15	53.2	50.55	106	107.79	51.875	106.895	-1.04308	7.53351e-18	4.35491e-16
ENSCGRG00015011466	Kctd21	51.6106	43.5239	183.377	184.81	1.83	1.49	6.63	6.83	1.66	6.73	-2.01942	2.72294e-14	8.21676e-13
ENSCGRG00015011486	Rassf1	3396.4	5430.15	1123.06	1018.18	120.65	186.4	40.59	37.62	153.525	39.105	1.97305	1.47982e-27	3.04294e-25
ENSCGRG00015011492	Pkmyt1	122.656	206.546	79.7289	61.6349	4.36	7.09	2.88	2.28	5.725	2.58	1.1499	0.000282123	0.00117333
ENSCGRG00015011546	Abca6	75.0211	37.0853	172.159	173.514	2.66	1.27	6.22	6.41	1.965	6.315	-1.68425	6.33294e-07	4.79014e-06
ENSCGRG00015011583	3830417A13Rik	19.4385	17.8219	43.4648	52.7284	0.69	0.61	1.57	1.95	0.65	1.76	-1.43706	9.12138e-05	0.000429203
ENSCGRG00015011636	C5ar2	18.0516	16.5848	45.7134	31.5292	0.64	0.57	1.65	1.17	0.605	1.41	-1.22069	0.00229425	0.00752758
ENSCGRG00015011653	Abca9	212.131	144.006	648.396	624.392	7.54	4.94	23.44	23.07	6.24	23.255	-1.89792	5.69382e-17	2.68711e-15
ENSCGRG00015011660	Ctc1	1654.52	1782.15	541.209	543.385	58.77	61.18	19.56	20.08	59.975	19.82	1.5974	4.84527e-28	1.05671e-25
ENSCGRG00015011675	Zkscan7	88.5951	62.288	364.78	312.549	3.15	2.14	13.18	11.55	2.645	12.365	-2.22492	3.43458e-18	2.10372e-16
ENSCGRG00015011744	Zfp105	297.578	208.33	681.876	686.326	10.57	7.15	24.65	25.36	8.86	25.005	-1.49684	3.93615e-12	8.15207e-11
ENSCGRG00015011757	Mterf2	330.267	202.456	995.745	844.595	11.73	6.95	35.99	31.21	9.34	33.6	-1.84697	4.94131e-15	1.70564e-13
ENSCGRG00015011771	Pmm2	1105.84	972.06	2737.25	2499.28	39.28	33.37	98.94	92.35	36.325	95.645	-1.39673	4.25442e-24	5.4193e-22
ENSCGRG00015011803	Tmem186	238.838	180.237	433.594	385.2	8.48	6.19	15.67	14.23	7.335	14.95	-1.02728	3.79405e-06	2.42072e-05
ENSCGRG00015011820	Nkain1	63.9552	104.521	184.397	148.287	2.27	3.59	6.67	5.48	2.93	6.075	-1.05198	0.000304136	0.00125401
ENSCGRG00015011840	Ccng2	11127.6	13000.2	5492.02	5394.53	395.27	446.26	198.51	199.33	420.765	198.92	1.08083	1.15976e-20	9.53915e-19
ENSCGRG00015011860	Dlg3	1024.36	844.35	2011.29	1923.15	36.39	28.98	72.7	71.06	32.685	71.88	-1.13696	3.61864e-14	1.06307e-12
ENSCGRG00015011876	Klhl20	336.424	294.741	602.815	708.154	11.95	10.12	21.79	26.17	11.035	23.98	-1.11975	9.01058e-09	9.73711e-08
ENSCGRG00015011882	Pdp1	367.005	345.178	696.286	675.947	13.04	11.85	25.17	24.98	12.445	25.075	-1.01068	1.43737e-08	1.5025e-07
ENSCGRG00015011905	Dars2	282.392	249.473	650.019	539.31	10.03	8.56	23.49	19.93	9.295	21.71	-1.22383	4.99482e-10	6.87337e-09
ENSCGRG00015011926	Reep3	957.848	778.445	1691.22	1775.94	34.02	26.72	61.13	65.62	30.37	63.375	-1.06127	1.40303e-11	2.61258e-10
ENSCGRG00015011931	A430005L14Rik	852.103	769.376	1712.53	1595.34	30.27	26.41	61.9	58.95	28.34	60.425	-1.09231	7.90477e-14	2.18889e-12
ENSCGRG00015011942	Pex12	504.628	379.506	907.71	806.517	17.93	13.03	32.81	29.8	15.48	31.305	-1.01599	1.59896e-07	1.37241e-06
ENSCGRG00015011946	Wdr41	588.015	539.445	1172.27	1071.81	20.89	18.52	42.37	39.6	19.705	40.985	-1.05653	2.95289e-11	5.18339e-10
ENSCGRG00015011958	Dffb	54.2777	44.9562	117.624	135.771	1.93	1.54	4.25	5.02	1.735	4.635	-1.41763	4.92605e-07	3.81418e-06
ENSCGRG00015011995	Gng4	12.5437	13.4107	62.1015	38.4737	0.45	0.46	2.24	1.42	0.455	1.83	-2.00791	1.60348e-06	1.10857e-05
ENSCGRG00015012034	Zbtb11	6902.47	6888.16	2925.47	2719.3	245.19	236.45	105.74	100.48	240.82	103.11	1.22377	3.30219e-27	6.4232e-25
ENSCGRG00015012080	Mlkl	376.238	304.293	1092.38	866.61	13.36	10.45	39.48	32.02	11.905	35.75	-1.58638	5.87284e-16	2.32235e-14
ENSCGRG00015012121	Fa2h	106.232	96.1367	199.542	224.692	3.77	3.3	7.21	8.3	3.535	7.755	-1.13342	2.19682e-06	1.48247e-05
ENSCGRG00015012153	Dclre1a	369.21	243.17	583.221	600.454	13.12	8.35	21.08	22.19	10.735	21.635	-1.01104	7.47346e-06	4.46917e-05
ENSCGRG00015012241	Lipt1	68.2626	44.4904	294.278	235.32	2.42	1.53	10.64	8.7	1.975	9.67	-2.29166	8.26225e-16	3.21424e-14
ENSCGRG00015012264	Nuak1	78.5618	55.6361	147.218	122.083	2.79	1.91	5.32	4.51	2.35	4.915	-1.06453	0.000195772	0.000849801
ENSCGRG00015012274	Mon1a	177.306	207.931	397.479	396.064	6.3	7.14	14.37	14.63	6.72	14.5	-1.10952	4.02184e-08	3.85422e-07
ENSCGRG00015012321	Tedc2	50.5852	85.3662	152.147	115.706	1.8	2.93	5.5	4.28	2.365	4.89	-1.04799	0.000797218	0.00293632
ENSCGRG00015012324	3110082I17Rik	157.565	189.536	370.956	302.048	5.6	6.51	13.41	11.16	6.055	12.285	-1.0207	3.28083e-06	2.12626e-05
ENSCGRG00015012348	Rtkn2	135.294	142.062	52.1502	79.4729	4.81	4.88	1.88	2.94	4.845	2.41	1.00746	0.000486753	0.00190362
ENSCGRG00015012349	Nxpe3	24.8421	29.309	153.823	115.192	0.88	1.01	5.56	4.26	0.945	4.91	-2.37734	6.94499e-14	1.95246e-12
ENSCGRG00015012367	Ldhd	170.415	168.923	496.973	503.728	6.05	5.8	17.96	18.61	5.925	18.285	-1.62577	2.03922e-16	8.68417e-15
ENSCGRG00015012406	Alg1	98.5378	93.3582	306.269	241.15	3.5	3.2	11.07	8.91	3.35	9.99	-1.57632	6.42811e-11	1.05024e-09
ENSCGRG00015012426	Odf2l	101.474	65.4408	266.795	214.441	3.6	2.25	9.64	7.92	2.925	8.78	-1.58578	1.77505e-08	1.8224e-07
ENSCGRG00015012427	Washc4	2145.87	1644.31	3819.73	4191.55	76.23	56.44	138.06	154.88	66.335	146.47	-1.14276	1.87982e-14	5.8315e-13
ENSCGRG00015012433	Zfp1	191.516	134.182	520.845	521.264	6.8	4.61	18.83	19.26	5.705	19.045	-1.73911	2.21472e-14	6.7827e-13
ENSCGRG00015012569	Usp18	25.2916	24.7263	83.7358	61.2679	0.9	0.85	3.03	2.26	0.875	2.645	-1.59591	2.94592e-06	1.92481e-05
ENSCGRG00015012605	Dgat2l6	24.7663	6.86489	40.4688	50.9625	0.88	0.24	1.46	1.88	0.56	1.67	-1.57635	0.00166973	0.00568183
ENSCGRG00015012616	Knop1	192.53	151.668	410.406	410.126	6.84	5.21	14.83	15.15	6.025	14.99	-1.31497	1.28509e-09	1.64423e-08
ENSCGRG00015012660	Mafk	2467.21	3107.23	1308.36	1285.51	87.64	106.66	47.29	47.5	97.15	47.395	1.03548	7.09339e-14	1.98642e-12
ENSCGRG00015012767	Zfp830	576.018	421.763	1476.15	1269.02	20.46	14.48	53.36	46.89	17.47	50.125	-1.52065	2.24512e-16	9.42165e-15
ENSCGRG00015012807	Mrm2	34.7144	19.9025	85.5673	79.7019	1.23	0.68	3.09	2.95	0.955	3.02	-1.66098	1.28307e-06	9.04432e-06
ENSCGRG00015012814	Hsd17b11	558.687	553.837	1517.59	1439.74	19.85	19.01	54.85	53.2	19.43	54.025	-1.47534	2.37172e-23	2.78933e-21
ENSCGRG00015012816	Nudt1	120.589	156.495	327.29	293.133	4.28	5.37	11.83	10.83	4.825	11.33	-1.23155	4.35523e-08	4.14611e-07
ENSCGRG00015012839	Eef1akmt1	111.591	103.565	436.304	402.152	3.96	3.56	15.77	14.86	3.76	15.315	-2.02614	6.3147e-21	5.3467e-19
ENSCGRG00015012876	Ift88	184.967	187.562	446.274	425.766	6.57	6.44	16.13	15.73	6.505	15.93	-1.29213	8.79444e-11	1.41596e-09
ENSCGRG00015012900	Etv1	137.59	194.232	548.248	475.998	4.89	6.67	19.82	17.59	5.78	18.705	-1.69428	1.62653e-14	5.11186e-13
ENSCGRG00015012948	Mlst8	224.731	248.666	503.954	475.029	7.98	8.54	18.22	17.55	8.26	17.885	-1.11454	5.31685e-09	6.03554e-08
ENSCGRG00015012949	Enox2	203.113	128.466	366.638	429.191	7.21	4.41	13.25	15.86	5.81	14.555	-1.3249	3.26233e-07	2.65e-06
ENSCGRG00015012961	Ccl2	24.2459	20.9112	103.987	144.726	0.86	0.72	3.76	5.35	0.79	4.555	-2.52753	1.68569e-13	4.44391e-12
ENSCGRG00015012977	Chst12	45.9392	39.1006	86.2234	102.651	1.63	1.34	3.12	3.79	1.485	3.455	-1.21822	4.84635e-05	0.000242469
ENSCGRG00015013047	Gtf3c5	208.916	265.872	541.048	536.072	7.42	9.13	19.56	19.81	8.275	19.685	-1.25027	2.53607e-10	3.70978e-09
ENSCGRG00015013082	Slc35d2	182.806	167.648	411.945	370.298	6.49	5.75	14.89	13.68	6.12	14.285	-1.2229	3.07617e-09	3.69603e-08
ENSCGRG00015013085	Nmi	716.469	566.042	1530.47	1468.99	25.45	19.43	55.32	54.28	22.44	54.8	-1.2881	5.20845e-15	1.79355e-13
ENSCGRG00015013097	Ubash3b	420.513	340.248	871.014	827.738	14.94	11.68	31.48	30.59	13.31	31.035	-1.22139	4.34907e-11	7.39085e-10
ENSCGRG00015013111	Tmem98	145.604	175.195	540.03	558.845	5.17	6.01	19.52	20.65	5.59	20.085	-1.8452	6.47658e-20	4.98524e-18
ENSCGRG00015013158	Ubald1	63.9273	81.4521	31.6803	28.9381	2.27	2.8	1.15	1.07	2.535	1.11	1.19143	0.000199646	0.000865054
ENSCGRG00015013251	Brat1	253.321	217.406	604.104	539.842	9	7.46	21.84	19.95	8.23	20.895	-1.34419	9.79272e-12	1.87692e-10
ENSCGRG00015013271	Cdk5r1	94.5808	72.6433	237.564	238.931	3.36	2.49	8.59	8.83	2.925	8.71	-1.57424	2.12466e-10	3.13987e-09
ENSCGRG00015013289	Parp4	349.803	344.558	672.907	781.781	12.43	11.83	24.32	28.89	12.13	26.605	-1.13312	6.84085e-10	9.15974e-09
ENSCGRG00015013300	Lzts3	86.0726	105.497	230.425	232.252	3.06	3.62	8.33	8.58	3.34	8.455	-1.33996	1.12391e-08	1.20079e-07
ENSCGRG00015013303	Ankmy2	609.923	541.498	1131.92	1078.8	21.67	18.59	40.91	39.86	20.13	40.385	-1.00447	3.42367e-10	4.9084e-09
ENSCGRG00015013364	Cfap298	278.193	263.702	717.596	643.452	9.88	9.05	25.94	23.78	9.465	24.86	-1.39315	6.27644e-14	1.79218e-12
ENSCGRG00015013367	Ccn1	14400.4	21092.7	968.399	1282.56	511.53	724.06	35	47.39	617.795	41.195	3.90659	4.41699e-90	6.35781e-86
ENSCGRG00015013368	Elmod2	988.054	726.8	2448.54	2447.09	35.1	24.95	88.5	90.42	30.025	89.46	-1.57508	9.57338e-22	9.24827e-20
ENSCGRG00015013450	Pced1a	346.353	351.622	844.563	838.04	12.3	12.07	30.53	30.97	12.185	30.75	-1.33548	9.79036e-15	3.1597e-13
ENSCGRG00015013453	Pkd1	1279.52	1284.17	2489.07	2649.78	45.45	44.08	89.97	97.91	44.765	93.94	-1.06937	1.25089e-16	5.52527e-15
ENSCGRG00015013520	Ackr3	1419.7	1880.32	500.283	595.736	50.43	64.55	18.08	22.01	57.49	20.045	1.52007	2.7617e-18	1.73589e-16
ENSCGRG00015013595	Ssx2ip	313.671	269.739	736.993	775.044	11.14	9.26	26.64	28.64	10.2	27.64	-1.43819	1.81534e-14	5.65585e-13
ENSCGRG00015013675	Arrb1	288.062	268.24	705.246	620.966	10.23	9.21	25.49	22.95	9.72	24.22	-1.31717	2.2118e-12	4.83105e-11
ENSCGRG00015013688	Nop56	1771.61	1588.98	3597.68	3425.79	62.93	54.55	130.04	126.59	58.74	128.315	-1.12727	1.55622e-19	1.13707e-17
ENSCGRG00015013706	Wars	472.738	509.982	1090.75	1017.98	16.79	17.51	39.43	37.62	17.15	38.525	-1.16759	1.87294e-13	4.89275e-12
ENSCGRG00015013721	Tmx3	2853.55	2314.57	5890.89	5138.1	101.36	79.45	212.93	189.86	90.405	201.395	-1.15555	5.29754e-17	2.53851e-15
ENSCGRG00015013725	Msh3	351.193	311.451	805.958	726.799	12.48	10.69	29.13	26.86	11.585	27.995	-1.27291	3.13641e-12	6.64881e-11
ENSCGRG00015013778	Slx4	111.437	129.412	391.48	417.579	3.96	4.44	14.15	15.43	4.2	14.79	-1.81616	3.692e-17	1.85814e-15
ENSCGRG00015013813	NTHL1	182.837	182.384	447.857	389.599	6.49	6.26	16.19	14.4	6.375	15.295	-1.26256	5.1815e-10	7.1031e-09
ENSCGRG00015013818	Fbxo9	398.906	276.509	673.446	704.896	14.17	9.49	24.34	26.05	11.83	25.195	-1.09069	3.40966e-07	2.75878e-06
ENSCGRG00015013821	Apobec1	19.5392	28.3587	83.1935	77.7505	0.69	0.97	3.01	2.87	0.83	2.94	-1.82463	2.67918e-08	2.66511e-07
ENSCGRG00015013827	Slc9a3r2	34.879	42.1483	107.387	94.8242	1.24	1.45	3.88	3.5	1.345	3.69	-1.45601	6.13188e-07	4.65518e-06
ENSCGRG00015013931	Gipc1	763.291	874.115	1690.44	1739.93	27.11	30.01	61.1	64.29	28.56	62.695	-1.13435	2.25823e-15	8.22909e-14
ENSCGRG00015013973	Cryzl1	163.216	107.057	289.627	289.165	5.8	3.67	10.47	10.68	4.735	10.575	-1.15922	6.80905e-06	4.10425e-05
ENSCGRG00015014029	Zfp112	445.247	341.746	1238.69	1214.48	15.82	11.73	44.77	44.88	13.775	44.825	-1.70225	3.04144e-21	2.77079e-19
ENSCGRG00015014043	Rbak	655.414	391.127	1120.6	1133.87	23.28	13.43	40.5	41.9	18.355	41.2	-1.16647	1.65943e-07	1.41924e-06
ENSCGRG00015014046	Sac3d1	114.551	106.052	233.34	222.324	4.07	3.64	8.43	8.22	3.855	8.325	-1.11072	9.2423e-07	6.71548e-06
ENSCGRG00015014119	Slc27a4	313.002	307.703	998.765	983.894	11.12	10.56	36.1	36.36	10.84	36.23	-1.74082	3.84033e-24	4.97998e-22
ENSCGRG00015014129	Stxbp6	73.0099	115.735	205.728	236.3	2.59	3.97	7.44	8.73	3.28	8.085	-1.30155	2.04035e-06	1.38206e-05
ENSCGRG00015014146	Sdccag8	532.125	500.652	1211.96	1084.89	18.9	17.19	43.81	40.09	18.045	41.95	-1.21707	2.16961e-14	6.65873e-13
ENSCGRG00015014168	Zfp12	609.21	364.405	1485.95	1347.75	21.64	12.51	53.71	49.8	17.075	51.755	-1.59981	3.38033e-13	8.49154e-12
ENSCGRG00015014178	Pgm2l1	305.056	289.848	605.427	622.651	10.84	9.95	21.88	23.01	10.395	22.445	-1.1105	1.87078e-09	2.32096e-08
ENSCGRG00015014183	Ttll7	141.888	134.149	300.356	281.129	5.04	4.6	10.86	10.39	4.82	10.625	-1.14036	1.27574e-07	1.11022e-06
ENSCGRG00015014237	Tm7sf2	51.8516	32.054	121.219	131.811	1.84	1.1	4.38	4.87	1.47	4.625	-1.65364	1.03836e-07	9.23174e-07
ENSCGRG00015014252	Zdhhc4	359.644	258.322	584.989	619.301	12.78	8.87	21.14	22.88	10.825	22.01	-1.02379	1.63615e-06	1.12965e-05
ENSCGRG00015014315	Fahd1	101.113	97.6627	505.063	424.09	3.59	3.35	18.26	15.67	3.47	16.965	-2.28955	5.10498e-25	7.65428e-23
ENSCGRG00015014361	Nr2c2	609.184	582.923	1118.46	1373.17	21.64	20.01	40.43	50.74	20.825	45.585	-1.13024	1.56443e-11	2.88328e-10
ENSCGRG00015014407	Eme2	79.9395	92.6999	189.579	187.722	2.84	3.18	6.85	6.94	3.01	6.895	-1.19579	5.18821e-07	4.00209e-06
ENSCGRG00015014440	Daglb	129.522	137.546	249.395	290.143	4.6	4.72	9.01	10.72	4.66	9.865	-1.08199	1.58344e-06	1.09735e-05
ENSCGRG00015014457	Hs3st2	89.7281	87.1032	211.737	205.02	3.19	2.99	7.65	7.58	3.09	7.615	-1.30124	3.00061e-08	2.96844e-07
ENSCGRG00015014476	Utp20	2454.32	2555.63	5605.84	5286.76	87.18	87.73	202.62	195.35	87.455	198.985	-1.18605	1.4208e-25	2.32398e-23
ENSCGRG00015014485	Fbxw10	339.742	238.327	744.581	657.229	12.07	8.18	26.91	24.29	10.125	25.6	-1.33822	4.80329e-10	6.62246e-09
ENSCGRG00015014554	Runx1	473.349	710.815	278.637	279.647	16.81	24.4	10.07	10.33	20.605	10.2	1.01443	3.70722e-06	2.37374e-05
ENSCGRG00015014555	Slc35e2	280.441	214.4	509.763	541.323	9.96	7.36	18.43	20	8.66	19.215	-1.14979	4.23476e-08	4.04212e-07
ENSCGRG00015014591	Ucp3	356.144	262.723	983.827	1011.99	12.65	9.02	35.56	37.39	10.835	36.475	-1.75121	6.63704e-19	4.54922e-17
ENSCGRG00015014596	Hdhd3	9.48123	8.53551	89.1215	48.7945	0.34	0.29	3.22	1.8	0.315	2.51	-2.99426	1.09265e-10	1.71325e-09
ENSCGRG00015014637	Bmp5	258.335	280.184	666.732	616.036	9.18	9.62	24.1	22.76	9.4	23.43	-1.31762	1.20302e-12	2.73128e-11
ENSCGRG00015014657	Lrrc75a	15.8397	30.6563	56.4768	57.8458	0.56	1.05	2.04	2.14	0.805	2.09	-1.37644	0.000209649	0.000904313
ENSCGRG00015014678	Cdca7l	71.3326	68.0571	199.48	218.03	2.53	2.34	7.21	8.06	2.435	7.635	-1.64871	2.28971e-11	4.07898e-10
ENSCGRG00015014699	Wdr31	88.2902	84.7593	193.652	201.668	3.14	2.91	7	7.45	3.025	7.225	-1.25606	1.3032e-07	1.13343e-06
ENSCGRG00015014704	Coa4	80.9859	92.952	234.693	225.693	2.88	3.19	8.48	8.34	3.035	8.41	-1.47041	2.84268e-10	4.13726e-09
ENSCGRG00015014709	Lysmd2	193.876	202.395	584.716	565.985	6.89	6.95	21.13	20.91	6.92	21.02	-1.60292	4.35191e-17	2.14525e-15
ENSCGRG00015014716	Traf3ip1	314.81	238.04	686.556	624.97	11.18	8.17	24.82	23.09	9.675	23.955	-1.30799	2.04984e-10	3.04136e-09
ENSCGRG00015014742	Trex1	111.037	85.118	202.781	233.227	3.94	2.92	7.33	8.62	3.43	7.975	-1.21728	1.94309e-06	1.3224e-05
ENSCGRG00015014773	Leo1	485.942	451.227	1017.34	885.884	17.26	15.49	36.77	32.73	16.375	34.75	-1.08552	1.42493e-10	2.16193e-09
ENSCGRG00015014808	Fam120b	690.937	556.726	1555.55	1630.24	24.54	19.11	56.23	60.24	21.825	58.235	-1.4159	2.98728e-18	1.86142e-16
ENSCGRG00015014851	Hk2	31842.2	46969.8	15007.3	15090.6	1131.09	1612.35	542.44	557.61	1371.72	550.025	1.31842	4.60232e-18	2.78344e-16
ENSCGRG00015014859	Evi2a	9.51935	11.8676	39.3076	22.5927	0.34	0.41	1.42	0.83	0.375	1.125	-1.58496	0.000812599	0.00298762
ENSCGRG00015014879	Ccdc80	431.556	326.219	944.235	1175.37	15.33	11.2	34.13	43.43	13.265	38.78	-1.54769	2.26887e-14	6.93341e-13
ENSCGRG00015014918	Ltbp3	305.699	437.073	801.474	1057.91	10.86	15	28.97	39.09	12.93	34.03	-1.39608	9.05314e-11	1.44629e-09
ENSCGRG00015014924	Idi1	620.19	469.162	1524.13	1368.92	22.03	16.11	55.09	50.58	19.07	52.835	-1.47019	5.58045e-17	2.64227e-15
ENSCGRG00015014926	Ksr1	345.905	412.991	181.297	177.101	12.29	14.18	6.55	6.54	13.235	6.545	1.01589	1.02583e-06	7.36448e-06
ENSCGRG00015014930	Zfp408	373.032	329.203	701.127	760.758	13.25	11.3	25.34	28.11	12.275	26.725	-1.12247	9.54826e-10	1.2483e-08
ENSCGRG00015014974	Zfp523	612.29	738.055	1531.33	1566.34	21.75	25.34	55.35	57.88	23.545	56.615	-1.26576	3.89411e-17	1.93951e-15
ENSCGRG00015015039	Tshz1	308.073	341.909	643.63	656.749	10.94	11.74	23.26	24.27	11.34	23.765	-1.06742	3.16113e-09	3.78547e-08
ENSCGRG00015015043	Nepro	160.386	172.087	321.717	322.954	5.7	5.91	11.63	11.93	5.805	11.78	-1.02097	6.98471e-07	5.20922e-06
ENSCGRG00015015047	Zadh2	209.355	213.58	447.548	467.829	7.44	7.33	16.18	17.29	7.385	16.735	-1.1802	1.43095e-09	1.82276e-08
ENSCGRG00015015064	Trrap	542.401	565.777	963.664	1245.57	19.27	19.42	34.83	46.02	19.345	40.425	-1.06329	1.78112e-09	2.21777e-08
ENSCGRG00015015078	Boc	433.742	407.822	757.875	916.224	15.41	14	27.39	33.86	14.705	30.625	-1.0584	8.50166e-09	9.23569e-08
ENSCGRG00015015096	Zbtb45	9.52482	12.2767	93.8323	86.2193	0.34	0.42	3.39	3.19	0.38	3.29	-3.11402	2.16572e-17	1.11732e-15
ENSCGRG00015015132	Zfp661	845.928	534.884	1493.08	1506.55	30.05	18.36	53.97	55.67	24.205	54.82	-1.1794	6.67233e-09	7.41062e-08
ENSCGRG00015015194	Ormdl3	12123.6	13009.6	5645.32	5756.4	430.65	446.58	204.05	212.7	438.615	208.375	1.07377	3.54244e-22	3.64213e-20
ENSCGRG00015015202	Lrig1	153.44	119.556	306.224	238.992	5.45	4.1	11.07	8.83	4.775	9.95	-1.0592	1.75556e-05	9.7116e-05
ENSCGRG00015015226	Dusp13	133.651	109.649	256.214	263.197	4.75	3.76	9.26	9.73	4.255	9.495	-1.15801	5.93829e-07	4.52722e-06
ENSCGRG00015015228	Dipk1a	76.9694	63.4344	162.195	131.506	2.73	2.18	5.86	4.86	2.455	5.36	-1.12651	2.7431e-05	0.00014559
ENSCGRG00015015230	Ccnq	103.446	122.851	402.658	391.8	3.67	4.22	14.55	14.48	3.945	14.515	-1.87945	2.12463e-18	1.35919e-16
ENSCGRG00015015235	Nlk	601.337	471.754	1180.82	1111.13	21.36	16.19	42.68	41.06	18.775	41.87	-1.1571	3.10006e-11	5.41533e-10
ENSCGRG00015015256	Ift20	560.286	404.004	1635.51	1518.97	19.9	13.87	59.12	56.13	16.885	57.625	-1.77095	1.61788e-22	1.73789e-20
ENSCGRG00015015277	Ankmy1	109.669	109.346	248.762	296.131	3.9	3.75	8.99	10.94	3.825	9.965	-1.38141	3.53968e-09	4.1831e-08
ENSCGRG00015015295	B3galt6	72.5044	76.4033	222.228	233.778	2.58	2.62	8.03	8.64	2.6	8.335	-1.68067	1.98241e-12	4.36981e-11
ENSCGRG00015015304	Zbtb33	361.43	319.496	750.467	777.057	12.84	10.97	27.13	28.71	11.905	27.92	-1.22973	1.24556e-11	2.34974e-10
ENSCGRG00015015338	Mien1	363.67	431.012	768.736	770.166	12.92	14.8	27.79	28.46	13.86	28.125	-1.02093	6.2682e-09	6.99989e-08
ENSCGRG00015015348	Rnpepl1	167.878	187.043	355.75	476.07	5.96	6.42	12.86	17.59	6.19	15.225	-1.29843	1.28602e-08	1.35711e-07
ENSCGRG00015015376	Fam214a	208.289	161.947	435.508	467.412	7.4	5.56	15.74	17.27	6.48	16.505	-1.34884	5.49868e-10	7.48091e-09
ENSCGRG00015015383	Slc46a1	40.3591	27.2393	132.629	117.989	1.43	0.94	4.79	4.36	1.185	4.575	-1.94888	1.80828e-10	2.70004e-09
ENSCGRG00015015445	Eogt	476.601	477.867	1176.21	1192.5	16.93	16.4	42.51	44.06	16.665	43.285	-1.37705	9.15248e-19	6.12748e-17
ENSCGRG00015015499	Akr1c19	2435.85	1234.72	5306.85	5991.49	86.53	42.38	191.82	221.39	64.455	206.605	-1.68051	6.32765e-12	1.25777e-10
ENSCGRG00015015500	Mtg2	598.645	529.953	1641.99	1558.49	21.26	18.19	59.35	57.59	19.725	58.47	-1.56767	6.95874e-25	1.00164e-22
ENSCGRG00015015545	Zc4h2	88.4684	134.288	345.791	301.324	3.14	4.61	12.5	11.13	3.875	11.815	-1.60835	1.17532e-10	1.8191e-09
ENSCGRG00015015566	Aim2	3687.01	3575.25	1752.69	1617.45	130.97	122.73	63.35	59.77	126.85	61.56	1.04306	3.36233e-18	2.06826e-16
ENSCGRG00015015583	Arap1	639.044	598.221	1130.74	1291.25	22.7	20.54	40.87	47.71	21.62	44.29	-1.03461	1.09829e-10	1.71834e-09
ENSCGRG00015015625	Frmd4b	72.0073	62.1715	292.363	171.908	2.56	2.13	10.57	6.35	2.345	8.46	-1.85107	3.43125e-09	4.06832e-08
ENSCGRG00015015640	B9d1	214.255	243.748	544.342	496.806	7.61	8.37	19.68	18.36	7.99	19.02	-1.25125	8.98213e-11	1.43974e-09
ENSCGRG00015015642	Hs6st1	397.282	435.007	884.189	983.804	14.11	14.93	31.96	36.35	14.52	34.155	-1.23406	7.59681e-13	1.78966e-11
ENSCGRG00015015701	Zdhhc12	9.92731	22.515	70.3642	45.5831	0.35	0.77	2.54	1.68	0.56	2.11	-1.91374	9.89273e-06	5.77437e-05
ENSCGRG00015015745	Dusp23	18.0923	30.179	79.5311	45.2927	0.64	1.04	2.87	1.67	0.84	2.27	-1.43423	0.000516387	0.00200617
ENSCGRG00015015746	Ccdc191	102.968	124.011	311.517	303.252	3.66	4.26	11.26	11.21	3.96	11.235	-1.50443	1.15114e-11	2.18596e-10
ENSCGRG00015015797	Gkap1	201.598	157.823	378.009	412.406	7.16	5.42	13.66	15.24	6.29	14.45	-1.19994	5.67531e-08	5.28399e-07
ENSCGRG00015015809	Plekhn1	75.3219	84.8529	165.002	182.467	2.68	2.91	5.96	6.74	2.795	6.35	-1.18391	1.59394e-06	1.10304e-05
ENSCGRG00015015845	Pigb	206.232	190.793	530.874	540.247	7.33	6.55	19.19	19.96	6.94	19.575	-1.496	1.73536e-14	5.43015e-13
ENSCGRG00015015868	Zfr	13957.8	14829.9	6574.6	6441.79	495.81	509.07	237.64	238.03	502.44	237.835	1.07899	4.37405e-23	4.91875e-21
ENSCGRG00015015880	Mrgbp	386.341	410.146	802.878	766.416	13.72	14.08	29.02	28.32	13.9	28.67	-1.04446	1.02621e-09	1.33397e-08
ENSCGRG00015015885	Ccpg1os	13.4495	11.1507	19.6362	39.9918	0.48	0.38	0.71	1.48	0.43	1.095	-1.34852	0.00719928	0.0204472
ENSCGRG00015015900	Nr1h3	3025.06	2959.23	6898.84	6263.01	107.46	101.58	249.36	231.42	104.52	240.39	-1.2016	1.74264e-25	2.81838e-23
ENSCGRG00015015911	Tmem175	404.505	365.599	905.698	939.277	14.37	12.55	32.74	34.71	13.46	33.725	-1.32514	2.45137e-14	7.42843e-13
ENSCGRG00015015928	Pygo1	20.4929	25.2693	80.8417	65.6926	0.73	0.87	2.92	2.43	0.8	2.675	-1.74147	1.6377e-07	1.40316e-06
ENSCGRG00015015929	Map2k3	5822.85	5967.17	2577.86	2392.7	206.84	204.84	93.18	88.41	205.84	90.795	1.18084	2.55134e-25	3.99173e-23
ENSCGRG00015015951	Ldhc	229.353	288.437	609.71	506.05	8.15	9.9	22.04	18.7	9.025	20.37	-1.17445	6.59594e-09	7.33143e-08
ENSCGRG00015015990	Il15ra	41.1564	20.1577	101.732	102.184	1.46	0.69	3.68	3.78	1.075	3.73	-1.79484	5.52248e-07	4.23498e-06
ENSCGRG00015015992	Dolk	162.864	111.703	614.549	621.002	5.79	3.83	22.21	22.95	4.81	22.58	-2.23094	2.05014e-22	2.13838e-20
ENSCGRG00015016018	Ccdc85b	1891.42	4751.18	988.288	976.522	67.19	163.1	35.72	36.08	115.145	35.9	1.6814	9.21939e-09	9.93571e-08
ENSCGRG00015016096	Lin37	1042.25	1346.45	559.662	535.552	37.02	46.22	20.23	19.79	41.62	20.01	1.05656	3.43676e-10	4.92226e-09
ENSCGRG00015016143	Tex9	112.519	134.904	311.368	258.601	4	4.63	11.25	9.56	4.315	10.405	-1.26984	2.98756e-08	2.95756e-07
ENSCGRG00015016205	Miga2	169.541	164.501	388.783	409.091	6.02	5.65	14.05	15.12	5.835	14.585	-1.32168	9.31324e-11	1.48127e-09
ENSCGRG00015016236	Retsat	4577.93	3510.67	7570.61	8888.22	162.62	120.51	273.64	328.43	141.565	301.035	-1.08847	8.05892e-13	1.88925e-11
ENSCGRG00015016255	Map3k6	59.8233	95.0727	247.131	208.186	2.13	3.26	8.93	7.69	2.695	8.31	-1.62456	3.70013e-09	4.3584e-08
ENSCGRG00015016309	B4galt4	534.591	335.473	1664.01	1568.84	18.99	11.52	60.15	57.97	15.255	59.06	-1.9529	7.89665e-21	6.57019e-19
ENSCGRG00015016337	Dbp	1584.67	1936.29	379.42	327.776	56.29	66.47	13.71	12.11	61.38	12.91	2.24928	9.01372e-42	8.64956e-39
ENSCGRG00015016359	Arhgap31	250.906	242.15	523.23	541.927	8.91	8.31	18.91	20.02	8.61	19.465	-1.1768	5.28138e-10	7.21939e-09
ENSCGRG00015016361	Oxsm	95.1542	100.344	426.251	464.64	3.38	3.44	15.41	17.17	3.41	16.29	-2.25614	5.39109e-25	7.99994e-23
ENSCGRG00015016368	Ngly1	908.086	641.336	1623.08	1582.11	32.26	22.02	58.67	58.46	27.14	58.565	-1.10962	7.03621e-10	9.40382e-09
ENSCGRG00015016424	Ier5	284.406	577.665	159.708	225.919	10.1	19.83	5.77	8.35	14.965	7.06	1.08385	0.00058844	0.0022449
ENSCGRG00015016443	Poglut1	387.939	339.497	1166.94	1188.18	13.78	11.65	42.18	43.9	12.715	43.04	-1.75915	2.29666e-25	3.63276e-23
ENSCGRG00015016456	Gemin6	274.572	182.29	568.125	505.36	9.75	6.26	20.53	18.67	8.005	19.6	-1.29188	2.91975e-08	2.89641e-07
ENSCGRG00015016478	Ints7	216.898	181.371	334.313	455.183	7.7	6.23	12.08	16.82	6.965	14.45	-1.05287	9.11751e-06	5.36415e-05
ENSCGRG00015016490	Ier5l	71.1712	97.2822	203.28	200.76	2.53	3.34	7.35	7.42	2.935	7.385	-1.33124	1.11016e-07	9.80945e-07
ENSCGRG00015016504	Fgf21	196.535	463.501	113.038	72.0592	6.98	15.91	4.09	2.66	11.445	3.375	1.76176	3.89947e-06	2.4792e-05
ENSCGRG00015016505	Pla1a	709.113	632.709	1821.41	1865.76	25.19	21.72	65.83	68.94	23.455	67.385	-1.52253	6.58256e-25	9.57065e-23
ENSCGRG00015016535	Pigv	382.962	262.485	633.778	651.511	13.6	9.01	22.91	24.07	11.305	23.49	-1.05509	1.2167e-06	8.62722e-06
ENSCGRG00015016536	Lca5l	25.6986	18.5099	105.551	120.512	0.91	0.64	3.82	4.45	0.775	4.135	-2.41562	1.27633e-13	3.42753e-12
ENSCGRG00015016552	Ptges	82.2968	113.584	237.028	211.643	2.92	3.9	8.57	7.82	3.41	8.195	-1.26497	3.52311e-07	2.83939e-06
ENSCGRG00015016570	Sh3bgr	7.91013	2.96499	53.6854	28.901	0.28	0.1	1.94	1.07	0.19	1.505	-2.98569	1.06343e-07	9.4429e-07
ENSCGRG00015016602	Il7r	175.805	135.139	454.769	428.618	6.24	4.64	16.44	15.84	5.44	16.14	-1.56896	9.27735e-13	2.15732e-11
ENSCGRG00015016605	4930432K21Rik	61.9925	39.5127	151.869	131.187	2.2	1.36	5.49	4.85	1.78	5.17	-1.53829	3.16575e-07	2.5759e-06
ENSCGRG00015016689	Rasl11a	881.854	702.609	1848.02	2520.75	31.33	24.12	66.8	93.14	27.725	79.97	-1.52827	2.21634e-16	9.32809e-15
ENSCGRG00015016706	Nr2f1	145.397	132.222	261.356	285.765	5.16	4.54	9.45	10.56	4.85	10.005	-1.04466	2.34521e-06	1.57009e-05
ENSCGRG00015016749	Tbc1d19	311.136	297.289	658.638	666.439	11.05	10.21	23.81	24.63	10.63	24.22	-1.18806	5.44396e-11	9.08e-10
ENSCGRG00015016756	Fut11	61.648	57.5137	156.977	146.116	2.19	1.97	5.67	5.4	2.08	5.535	-1.412	3.8303e-08	3.68785e-07
ENSCGRG00015016811	Ppp1r15a	4235.7	6818.47	1967.13	2163.1	150.46	234.06	71.1	79.93	192.26	75.515	1.34822	4.85068e-14	1.40202e-12
ENSCGRG00015016838	Skp2	120.337	113.567	298.903	280.472	4.27	3.9	10.8	10.36	4.085	10.58	-1.37293	4.0236e-10	5.64481e-09
ENSCGRG00015016871	Jrk	60.9452	32.6815	357.467	394.212	2.16	1.12	12.92	14.57	1.64	13.745	-3.06714	1.91739e-25	3.06655e-23
ENSCGRG00015016872	Gm36028	483.884	383.802	944.655	874.435	17.19	13.17	34.14	32.31	15.18	33.225	-1.1301	8.56508e-10	1.12693e-08
ENSCGRG00015016901	Fstl1	206.046	189.702	510.993	519.85	7.32	6.51	18.47	19.21	6.915	18.84	-1.446	1.66254e-13	4.39093e-12
ENSCGRG00015016902	Rin1	85.1813	88.0664	242.245	247.301	3.03	3.02	8.76	9.14	3.025	8.95	-1.56495	1.28857e-11	2.42771e-10
ENSCGRG00015016932	F11r	82.2133	29.6942	189.131	126.224	2.92	1.02	6.84	4.66	1.97	5.75	-1.54537	0.00042961	0.00170588
ENSCGRG00015016949	Zdhhc15	476.352	366.349	1149.21	1391.21	16.92	12.58	41.54	51.41	14.75	46.475	-1.65574	4.45646e-18	2.7066e-16
ENSCGRG00015016956	Rnasel	530.972	442.556	1122.07	1160.75	18.86	15.19	40.56	42.89	17.025	41.725	-1.29326	1.61723e-14	5.09373e-13
ENSCGRG00015016970	Cdkn2b	1067.56	1692.43	384.018	377.124	37.92	58.1	13.88	13.94	48.01	13.91	1.78721	6.06775e-18	3.60906e-16
ENSCGRG00015016992	Ankrd13b	47.5788	55.1942	167.877	133.405	1.69	1.89	6.07	4.93	1.79	5.5	-1.61947	4.16937e-09	4.84765e-08
ENSCGRG00015017074	Dhx9	1121.72	1196.06	3023.26	3670.8	39.85	41.06	109.28	135.64	40.455	122.46	-1.59792	1.06043e-30	3.11506e-28
ENSCGRG00015017076	Dpp3	2387.85	2469.85	5909.39	5490.97	84.82	84.78	213.59	202.9	84.8	208.245	-1.29615	7.51758e-30	2.00385e-27
ENSCGRG00015017107	Eif2ak2	331.675	285.776	1073.95	1080.15	11.78	9.81	38.82	39.91	10.795	39.365	-1.86655	4.48713e-26	7.5102e-24
ENSCGRG00015017109	Akap17b	88.6156	87.5648	256.201	200.798	3.15	3.01	9.26	7.42	3.08	8.34	-1.43712	5.69689e-09	6.42053e-08
ENSCGRG00015017114	Ranbp3l	4912.36	3045.09	13560.7	8754.93	174.5	104.53	490.15	323.5	139.515	406.825	-1.54399	9.98984e-12	1.91215e-10
ENSCGRG00015017153	Elavl2	23.5984	19.4362	54.924	30.8899	0.84	0.67	1.99	1.14	0.755	1.565	-1.05161	0.0111241	0.0296146
ENSCGRG00015017164	Xndc1	54.8758	40.6679	162.857	150.298	1.95	1.4	5.89	5.55	1.675	5.72	-1.77185	1.70657e-10	2.55347e-09
ENSCGRG00015017172	Dtymk	233.932	220.276	503.881	470.969	8.31	7.56	18.21	17.4	7.935	17.805	-1.16598	1.6036e-09	2.02654e-08
ENSCGRG00015017189	Cfap70	158.249	134.874	347.086	321.216	5.62	4.63	12.55	11.87	5.125	12.21	-1.25244	9.08126e-09	9.80612e-08
ENSCGRG00015017204	Gpatch11	273.403	248.983	652.941	608.943	9.71	8.55	23.6	22.5	9.13	23.05	-1.33608	8.51472e-13	1.9864e-11
ENSCGRG00015017217	Helz2	780.007	728.823	1430.17	1783.05	27.71	25.02	51.69	65.89	26.365	58.79	-1.15695	1.05375e-12	2.43462e-11
ENSCGRG00015017219	D2hgdh	115.175	127.326	274.227	236.712	4.09	4.37	9.91	8.75	4.23	9.33	-1.14122	4.61972e-07	3.60057e-06
ENSCGRG00015017239	Zfp41	72.4739	52.9523	186.752	166.761	2.57	1.82	6.75	6.16	2.195	6.455	-1.5562	1.02077e-08	1.09649e-07
ENSCGRG00015017284	Upb1	72.2135	88.308	180.851	150.082	2.57	3.03	6.54	5.55	2.8	6.045	-1.11032	1.30311e-05	7.42557e-05
ENSCGRG00015017305	Mctp1	642.586	569.382	1655.61	1683.3	22.83	19.55	59.84	62.2	21.19	61.02	-1.5259	3.45532e-24	4.56292e-22
ENSCGRG00015017324	Ccs	3231.49	3720.3	1599.23	1643.15	114.79	127.71	57.8	60.72	121.25	59.26	1.03285	4.51625e-17	2.20406e-15
ENSCGRG00015017357	Srebf1	109.575	119.523	246.413	290.3	3.89	4.1	8.91	10.73	3.995	9.82	-1.29753	2.04738e-08	2.08268e-07
ENSCGRG00015017367	Car3	372.015	418.811	871.288	1180.03	13.21	14.38	31.49	43.6	13.795	37.545	-1.44448	1.58128e-13	4.19171e-12
ENSCGRG00015017405	Reep1	14.2224	13.0504	26.1739	34.1182	0.51	0.45	0.95	1.26	0.48	1.105	-1.20294	0.00482937	0.014461
ENSCGRG00015017415	Zdhhc6	1419.41	1041.13	2452.97	2294.49	50.42	35.74	88.66	84.78	43.08	86.72	-1.00935	6.45037e-10	8.68537e-09
ENSCGRG00015017453	Car13	458.929	499.55	978.965	958.397	16.3	17.15	35.38	35.41	16.725	35.395	-1.08154	1.89739e-11	3.43534e-10
ENSCGRG00015017544	Kdm3a	26276.8	29723.1	11874.4	11557.9	933.4	1020.31	429.2	427.07	976.855	428.135	1.19008	7.14329e-27	1.33533e-24
ENSCGRG00015017549	Usp21	256.798	228.094	519.877	511.893	9.12	7.83	18.79	18.91	8.475	18.85	-1.15328	2.63754e-09	3.20377e-08
ENSCGRG00015017589	Tbcc	355.337	413.3	962.949	916.049	12.62	14.19	34.81	33.85	13.405	34.33	-1.3567	3.00629e-15	1.07279e-13
ENSCGRG00015017599	Zfp687	422.537	413.412	816.059	922.312	15.01	14.19	29.5	34.08	14.6	31.79	-1.1226	1.37097e-10	2.08822e-09
ENSCGRG00015017627	Golgb1	4013.94	3242.33	7721.8	8239.68	142.58	111.3	279.1	304.46	126.94	291.78	-1.20073	1.0261e-18	6.80633e-17
ENSCGRG00015017659	Nudt13	38.2086	26.8563	143.573	152.25	1.36	0.92	5.19	5.63	1.14	5.41	-2.24659	3.44104e-14	1.01914e-12
ENSCGRG00015017660	Med9	49.746	81.6947	148.835	165.378	1.77	2.8	5.38	6.11	2.285	5.745	-1.33011	5.39325e-06	3.31896e-05
ENSCGRG00015017671	Ccdc8	24.0521	32.1153	107.791	115.651	0.85	1.1	3.9	4.27	0.975	4.085	-2.06686	1.35995e-11	2.53893e-10
ENSCGRG00015017675	Arhgef18	397.609	469.206	845.373	813.195	14.12	16.11	30.56	30.05	15.115	30.305	-1.00357	6.27251e-09	6.99989e-08
ENSCGRG00015017680	Rpusd1	102.084	106.716	270.977	210.306	3.63	3.66	9.79	7.77	3.645	8.78	-1.2683	1.56453e-07	1.34528e-06
ENSCGRG00015017682	Cd46	32.059	24.7819	94.1245	119.618	1.14	0.85	3.4	4.42	0.995	3.91	-1.9744	1.00268e-09	1.30493e-08
ENSCGRG00015017712	Trim21	152.158	105.273	556.637	557.146	5.4	3.61	20.12	20.59	4.505	20.355	-2.17578	4.97498e-21	4.28801e-19
ENSCGRG00015017717	Nt5m	12.8728	19.1459	61.9341	64.0537	0.46	0.66	2.24	2.37	0.56	2.305	-2.04127	1.54469e-08	1.60536e-07
ENSCGRG00015017758	Rfesd	55.7264	36.3606	115.448	99.5017	1.98	1.25	4.17	3.68	1.615	3.925	-1.28116	3.20267e-05	0.000167389
ENSCGRG00015017800	Trim68	57.1895	47.6443	330.183	337.846	2.03	1.64	11.93	12.48	1.835	12.205	-2.73362	2.11508e-28	4.83245e-26
ENSCGRG00015017803	Sema6d	515.946	414.666	966.07	1117.42	18.33	14.23	34.92	41.29	16.28	38.105	-1.22688	1.68226e-11	3.08858e-10
ENSCGRG00015017816	Saysd1	20.006	14.7599	83.5914	111.282	0.71	0.51	3.02	4.11	0.61	3.565	-2.54702	2.39511e-12	5.1687e-11
ENSCGRG00015017872	Adgra3	113.631	89.9656	369.714	460.221	4.04	3.09	13.36	17.01	3.565	15.185	-2.09067	9.45935e-18	5.36055e-16
ENSCGRG00015017935	Rgl1	466.686	315.958	925.283	1002.59	16.58	10.85	33.44	37.05	13.715	35.245	-1.36166	8.99372e-11	1.44e-09
ENSCGRG00015017940	Mppe1	297.841	340.369	1032.64	954.719	10.58	11.68	37.32	35.28	11.13	36.3	-1.70552	1.3184e-22	1.42685e-20
ENSCGRG00015017942	Krcc1	123.17	128.002	944.882	837.106	4.38	4.39	34.15	30.93	4.385	32.54	-2.89157	2.59296e-48	5.33188e-45
ENSCGRG00015017944	Kctd12b	270.183	183.255	1227.26	1125.41	9.6	6.29	44.36	41.58	7.945	42.97	-2.43521	2.94332e-31	9.62868e-29
ENSCGRG00015018017	Zfp512b	230.768	168.583	475.316	533.467	8.2	5.79	17.18	19.71	6.995	18.445	-1.39883	3.81021e-10	5.37161e-09
ENSCGRG00015018051	Mageh1	163.411	162.827	475.295	468.087	5.8	5.59	17.18	17.3	5.695	17.24	-1.59799	1.49107e-15	5.63321e-14
ENSCGRG00015018057	Hook2	250.36	369.553	648.741	631.663	8.89	12.69	23.45	23.34	10.79	23.395	-1.11651	8.79129e-08	7.88914e-07
ENSCGRG00015018071	Fancf	6.86532	6.92312	14.6997	18.9687	0.24	0.24	0.53	0.7	0.24	0.615	-1.35755	0.0132645	0.0344553
ENSCGRG00015018072	Pcp4l1	328.959	274.205	870.634	1004.23	11.69	9.41	31.47	37.11	10.55	34.29	-1.70054	7.30333e-19	4.98219e-17
ENSCGRG00015018082	Jun	2158.76	3691.99	970.969	1218.24	76.68	126.74	35.1	45.02	101.71	40.06	1.34423	1.68818e-10	2.53122e-09
ENSCGRG00015018107	Irf9	347.851	292.171	1000.54	1048.66	12.36	10.03	36.16	38.75	11.195	37.455	-1.7423	6.94788e-22	6.80326e-20
ENSCGRG00015018119	B3glct	174.575	180.46	505.528	455.679	6.2	6.19	18.27	16.84	6.195	17.555	-1.50271	4.48517e-14	1.30952e-12
ENSCGRG00015018156	Zfp623	271.889	178.377	718.787	609.384	9.66	6.12	25.98	22.52	7.89	24.25	-1.61989	3.08119e-12	6.5414e-11
ENSCGRG00015018191	Zfp867	38.1259	31.3469	181.199	193.29	1.35	1.08	6.55	7.14	1.215	6.845	-2.49409	5.40017e-19	3.73702e-17
ENSCGRG00015018196	Jmjd4	295.515	314.208	630.643	658.974	10.5	10.79	22.79	24.35	10.645	23.57	-1.14678	2.69885e-10	3.93589e-09
ENSCGRG00015018232	Pmaip1	113.956	107.202	43.8232	43.076	4.05	3.68	1.58	1.59	3.865	1.585	1.28599	4.11078e-06	2.59862e-05
ENSCGRG00015018260	Pag1	96.3865	81.1715	209.333	187.384	3.42	2.79	7.57	6.92	3.105	7.245	-1.22239	6.95001e-07	5.18603e-06
ENSCGRG00015018315	Fam83h	361.244	387.793	742.376	864.696	12.83	13.31	26.83	31.95	13.07	29.39	-1.16907	9.79446e-11	1.54925e-09
ENSCGRG00015018400	Paqr7	33.0519	46.0825	157.338	133.059	1.17	1.58	5.69	4.92	1.375	5.305	-1.94792	2.18333e-11	3.92345e-10
ENSCGRG00015018446	Wdr5b	252.322	185.001	619.598	587.599	8.96	6.35	22.4	21.71	7.655	22.055	-1.52663	7.42067e-13	1.75104e-11
ENSCGRG00015018466	Parp9	465.475	435.964	1391.77	1433.66	16.53	14.97	50.31	52.97	15.75	51.64	-1.71314	8.54691e-28	1.80918e-25
ENSCGRG00015018468	Tpd52	7044.21	7537.45	3306.79	3269.67	250.22	258.74	119.52	120.82	254.48	120.17	1.08248	5.83816e-22	5.83573e-20
ENSCGRG00015018498	Dtx3l	148.838	99.8415	437.481	405.109	5.29	3.43	15.81	14.97	4.36	15.39	-1.81959	1.02629e-13	2.782e-12
ENSCGRG00015018505	Parp14	3183.43	2285.31	7235.19	7351.15	113.08	78.45	261.52	271.63	95.765	266.575	-1.47697	4.24043e-21	3.74459e-19
ENSCGRG00015018508	Tia1	447.308	428.267	1034.54	1076.46	15.89	14.7	37.39	39.78	15.295	38.585	-1.33498	2.54177e-16	1.05436e-14
ENSCGRG00015018532	Phkb	896.72	739.353	1889.09	1849.67	31.85	25.38	68.28	68.35	28.615	68.315	-1.25543	2.05566e-16	8.72837e-15
ENSCGRG00015018561	Nudt12	798.135	669.361	1600.81	1635.32	28.35	22.98	57.86	60.43	25.665	59.145	-1.20445	5.65232e-15	1.90985e-13
ENSCGRG00015018568	Dhrs4	151.071	193.696	398.862	420.553	5.37	6.65	14.42	15.54	6.01	14.98	-1.3176	5.27584e-10	7.21867e-09
ENSCGRG00015018571	Pfkfb1	74.532	41.8914	173.803	145.039	2.65	1.44	6.28	5.36	2.045	5.82	-1.50892	2.23692e-06	1.5041e-05
ENSCGRG00015018632	Polr3k	299.831	242.964	570.536	527.992	10.65	8.34	20.62	19.51	9.495	20.065	-1.07944	5.91595e-08	5.47967e-07
ENSCGRG00015018668	Nxn	3076.31	3447.61	1578.14	1521.41	109.28	118.35	57.04	56.22	113.815	56.63	1.00705	9.15598e-17	4.17061e-15
ENSCGRG00015018683	Hmox1	39734.7	51898.9	15825.4	16346.9	1411.45	1781.55	572.01	604.03	1596.5	588.02	1.44098	2.57903e-28	5.80039e-26
ENSCGRG00015018695	Fam129a	1815.25	1679.88	5246.87	5237.78	64.48	57.67	189.65	193.54	61.075	191.595	-1.64941	1.02254e-42	1.17739e-39
ENSCGRG00015018708	Zfp839	143.884	130.979	295.458	281.629	5.11	4.5	10.68	10.41	4.805	10.545	-1.13395	1.78977e-07	1.52608e-06
ENSCGRG00015018723	Mapk10	47.6862	39.5967	94.1856	105.158	1.69	1.36	3.4	3.89	1.525	3.645	-1.25711	1.57643e-05	8.81783e-05
ENSCGRG00015018765	Ssh3	233.984	254.373	507.359	469.78	8.31	8.73	18.34	17.36	8.52	17.85	-1.067	2.09505e-08	2.12667e-07
ENSCGRG00015018774	Sgk1	1496.23	1622.29	3414.22	2823.15	53.15	55.69	123.41	104.32	54.42	113.865	-1.06512	2.56643e-16	1.06153e-14
ENSCGRG00015018775	Neto2	427.377	383.345	968.61	849.543	15.18	13.16	35.01	31.39	14.17	33.2	-1.22834	3.51515e-12	7.35423e-11
ENSCGRG00015018780	2810021J22Rik	336.405	228.662	736.96	595.07	11.95	7.85	26.64	21.99	9.9	24.315	-1.29635	1.31282e-08	1.38438e-07
ENSCGRG00015018784	Snai1	72.2214	82.8184	162.825	204.261	2.57	2.84	5.89	7.55	2.705	6.72	-1.31283	4.75547e-07	3.69801e-06
ENSCGRG00015018785	Tjap1	1052.93	1296.74	510.712	521.972	37.4	44.51	18.46	19.29	40.955	18.875	1.11756	9.73567e-12	1.87096e-10
ENSCGRG00015018791	Traf3	7543.84	9248.3	2941.34	3341.29	267.97	317.47	106.31	123.46	292.72	114.885	1.34933	9.40062e-25	1.32659e-22
ENSCGRG00015018792	Gm12258	513.672	242.267	1421.75	1375.86	18.25	8.32	51.39	50.84	13.285	51.115	-1.94395	2.39295e-12	5.1687e-11
ENSCGRG00015018793	Olfr644	1237.54	1009.94	2451.36	2519.84	43.96	34.67	88.6	93.11	39.315	90.855	-1.20849	1.45928e-16	6.34587e-15
ENSCGRG00015018818	Patj	230.116	252.08	726.478	676.299	8.17	8.65	26.26	24.99	8.41	25.625	-1.60737	3.92731e-18	2.39533e-16
ENSCGRG00015018826	Rnf152	227.019	192.69	918.137	847.406	8.06	6.61	33.19	31.31	7.335	32.25	-2.13643	4.95537e-29	1.22979e-26
ENSCGRG00015018828	Dbil5	45.2259	39.2464	97.6158	99.8641	1.61	1.35	3.53	3.69	1.48	3.61	-1.2864	6.23274e-06	3.78441e-05
ENSCGRG00015018838	Arhgap24	712.065	688.075	1562.84	1431.47	25.29	23.62	56.49	52.89	24.455	54.69	-1.16115	1.86888e-15	6.96907e-14
ENSCGRG00015018859	Lrrc73	1315.07	2249.51	266.705	331.527	46.71	77.22	9.64	12.25	61.965	10.945	2.50118	1.14225e-26	2.02983e-24
ENSCGRG00015018899	Tbc1d10c	48.2253	56.7511	131.864	150.521	1.71	1.95	4.77	5.56	1.83	5.165	-1.49692	3.30524e-08	3.23204e-07
ENSCGRG00015018940	Rps6kb2	60.457	63.4971	163.648	164.724	2.15	2.18	5.92	6.09	2.165	6.005	-1.4718	5.10101e-09	5.82267e-08
ENSCGRG00015019048	Tceal1	83.5793	68.7799	299.575	310.475	2.97	2.36	10.83	11.47	2.665	11.15	-2.06484	7.186e-18	4.17078e-16
ENSCGRG00015019051	Cabp4	9.78874	25.1332	77.246	98.7779	0.35	0.86	2.79	3.65	0.605	3.22	-2.41205	2.95265e-09	3.55058e-08
ENSCGRG00015019073	Fuz	91.7024	101.604	280.026	310.37	3.26	3.49	10.12	11.47	3.375	10.795	-1.6774	2.05967e-13	5.35142e-12
ENSCGRG00015019088	Ap1g2	162.191	208.137	421.653	443.346	5.76	7.14	15.24	16.38	6.45	15.81	-1.29347	9.1253e-10	1.19735e-08
ENSCGRG00015019093	Plp1	152.251	126.143	278.676	271.04	5.41	4.33	10.07	10.02	4.87	10.045	-1.04448	3.31266e-06	2.14496e-05
ENSCGRG00015019097	Bhlhe40	4578.34	7355.3	1217.59	1337.71	162.63	252.49	44.01	49.43	207.56	46.72	2.15142	9.21162e-32	3.48926e-29
ENSCGRG00015019118	Thtpa	371.104	347.437	772.074	753.19	13.18	11.93	27.91	27.83	12.555	27.87	-1.15045	5.94088e-11	9.80654e-10
ENSCGRG00015019123	Rab9b	17.083	17.0966	36.2359	33.6674	0.61	0.59	1.31	1.24	0.6	1.275	-1.08746	0.00436918	0.0132485
ENSCGRG00015019127	Tmem8	83.4223	76.8367	178.557	218.945	2.96	2.64	6.45	8.09	2.8	7.27	-1.37653	6.66827e-08	6.12137e-07
ENSCGRG00015019184	Zfp672	85.4902	93.3007	234.887	249.759	3.04	3.2	8.49	9.23	3.12	8.86	-1.50576	8.86316e-11	1.42226e-09
ENSCGRG00015019193	Card6	147.023	99.4044	283.333	354.288	5.22	3.41	10.24	13.09	4.315	11.665	-1.43475	6.83238e-08	6.26004e-07
ENSCGRG00015019201	Mad2l1bp	110.131	90.9323	268.408	271.776	3.91	3.12	9.7	10.04	3.515	9.87	-1.48953	1.92333e-10	2.86297e-09
ENSCGRG00015019216	Ikbip	652.795	533.059	1329.39	1063.44	23.19	18.3	48.05	39.29	20.745	43.67	-1.07388	1.69378e-09	2.12556e-08
ENSCGRG00015019249	Il22ra1	85.4498	111.002	250.316	253.783	3.04	3.81	9.05	9.38	3.425	9.215	-1.42788	1.44588e-09	1.84014e-08
ENSCGRG00015019259	Gstp3	148.663	126.835	428.648	349.426	5.28	4.35	15.49	12.91	4.815	14.2	-1.56028	4.0081e-12	8.27726e-11
ENSCGRG00015019291	Stau1	422.244	375.003	908.006	1040.06	15	12.87	32.82	38.43	13.935	35.625	-1.35418	3.56422e-14	1.0513e-12
ENSCGRG00015019307	Nfil3	4570.8	5371.38	2305.3	2042.36	162.36	184.39	83.32	75.47	173.375	79.395	1.12678	1.01035e-19	7.49634e-18
ENSCGRG00015019321	Tnfaip2	5917.58	5349.2	13914.4	15190.2	210.2	183.62	502.93	561.29	196.91	532.11	-1.43419	4.93689e-32	2.03033e-29
ENSCGRG00015019359	Zbed5	316.732	306.603	643.311	624.587	11.25	10.52	23.25	23.08	10.885	23.165	-1.08961	1.87205e-09	2.32096e-08
ENSCGRG00015019396	Osbpl7	228.883	246.444	429.291	493.65	8.13	8.46	15.52	18.24	8.295	16.88	-1.025	2.56057e-07	2.12677e-06
ENSCGRG00015019449	Hmcn1	968.477	1063.3	2214.01	2098.98	34.4	36.5	80.03	77.56	35.45	78.795	-1.15232	2.37001e-18	1.50281e-16
ENSCGRG00015019458	Anxa3	116.884	85.285	533.784	479.559	4.15	2.93	19.29	17.72	3.54	18.505	-2.38609	1.10472e-24	1.52897e-22
ENSCGRG00015019508	Apool	496.216	460.739	1224.79	1037.15	17.63	15.82	44.27	38.32	16.725	41.295	-1.30396	2.7678e-15	9.95995e-14
ENSCGRG00015019557	Il25	96.9426	52.0075	142.225	169.934	3.44	1.79	5.14	6.28	2.615	5.71	-1.12668	0.000718021	0.00267613
ENSCGRG00015019558	Gm12248	278.093	203.141	572.259	626.66	9.88	6.97	20.68	23.16	8.425	21.92	-1.3795	1.33902e-10	2.0526e-09
ENSCGRG00015019566	Id3	3999	4373.38	9895.62	10457.5	142.05	150.13	357.68	386.41	146.09	372.045	-1.34862	6.82282e-32	2.65426e-29
ENSCGRG00015019590	Vrk3	677.871	727.411	1586.54	1480.15	24.08	24.97	57.35	54.69	24.525	56.02	-1.19169	1.11554e-16	4.98668e-15
ENSCGRG00015019591	Gadd45g	167.422	309.391	100.667	111.201	5.95	10.62	3.64	4.11	8.285	3.875	1.09631	0.000369067	0.00148689
ENSCGRG00015019612	Lrrc46	20.9633	34.3305	88.9022	65.8271	0.74	1.18	3.21	2.43	0.96	2.82	-1.55459	1.0617e-05	6.16709e-05
ENSCGRG00015019624	Zfp473	437.034	365.727	1127.94	1119.78	15.52	12.55	40.77	41.38	14.035	41.075	-1.54923	2.10801e-19	1.50212e-17
ENSCGRG00015019649	Fbxo4	229.967	182.458	522.693	518.828	8.17	6.26	18.89	19.17	7.215	19.03	-1.3992	1.20246e-11	2.27142e-10
ENSCGRG00015019654	Kmt5b	805.499	628.718	1805.15	1707.06	28.61	21.58	65.25	63.08	25.095	64.165	-1.35439	9.91986e-17	4.47607e-15
ENSCGRG00015019706	Map3k5	585.98	639.601	1383.25	1124.42	20.82	21.96	50	41.55	21.39	45.775	-1.09762	9.25584e-12	1.7883e-10
ENSCGRG00015019708	Homez	53.492	40.2588	366.088	398.428	1.9	1.38	13.23	14.72	1.64	13.975	-3.09108	1.7001e-33	8.15707e-31
ENSCGRG00015019711	Rnf212b	82.6532	48.6357	132.422	129.957	2.94	1.67	4.79	4.8	2.305	4.795	-1.05676	0.000705526	0.00263638
ENSCGRG00015019786	Rilp	75.5489	105	243.636	306.539	2.68	3.6	8.81	11.33	3.14	10.07	-1.68123	1.48662e-10	2.25247e-09
ENSCGRG00015019812	1700123O20Rik	168.371	115.139	391.886	346.289	5.98	3.95	14.16	12.8	4.965	13.48	-1.44095	4.24424e-09	4.93072e-08
ENSCGRG00015019875	Napg	773.955	718.996	1446.99	1430.56	27.49	24.68	52.3	52.86	26.085	52.58	-1.01129	5.17294e-12	1.04578e-10
ENSCGRG00015019894	Fanca	67.7486	74.0784	275.479	216.716	2.41	2.54	9.96	8.01	2.475	8.985	-1.86009	1.78699e-13	4.68523e-12
ENSCGRG00015019927	Ckmt1	2135.81	2106.21	4260.57	4212.45	75.87	72.3	154	155.65	74.085	154.825	-1.06339	5.23128e-20	4.07022e-18
ENSCGRG00015019948	Ppip5k1	1936.84	1657.57	3894.79	3535.95	68.8	56.9	140.78	130.66	62.85	135.72	-1.11065	2.00807e-17	1.04779e-15
ENSCGRG00015019980	Rab31	1013.08	921.109	2078.1	1977.31	35.99	31.62	75.11	73.06	33.805	74.085	-1.13194	1.59527e-16	6.89559e-15
ENSCGRG00015020028	Smyd4	130.966	151.469	367.772	367.822	4.65	5.2	13.29	13.59	4.925	13.44	-1.44834	4.69623e-12	9.56117e-11
ENSCGRG00015020047	Hoxb7	294.023	286.314	682.721	606.314	10.44	9.83	24.68	22.4	10.135	23.54	-1.21577	5.88849e-11	9.74241e-10
ENSCGRG00015020111	Ankrd1	464.303	421.063	159.74	186.882	16.49	14.45	5.77	6.91	15.47	6.34	1.28692	9.54711e-10	1.2483e-08
ENSCGRG00015020116	Vps9d1	56.1676	73.6474	137.96	118.955	2	2.53	4.99	4.4	2.265	4.695	-1.05161	9.96773e-05	0.000463722
ENSCGRG00015020119	Calhm2	70.0838	68.3748	269.496	258.156	2.49	2.35	9.74	9.54	2.42	9.64	-1.99403	3.81734e-17	1.90787e-15
ENSCGRG00015020149	Vstm4	292.655	261.701	517.321	651.871	10.4	8.98	18.7	24.09	9.69	21.395	-1.14271	2.63024e-08	2.62732e-07
ENSCGRG00015020200	Cdk10	291.977	277.468	698.677	668.405	10.37	9.52	25.25	24.7	9.945	24.975	-1.32844	2.98788e-13	7.54777e-12
ENSCGRG00015020218	Dglucy	291.886	270.845	669.528	679.609	10.37	9.3	24.2	25.11	9.835	24.655	-1.32588	6.07633e-13	1.44806e-11
ENSCGRG00015020220	Lactb	164.576	188.205	508.537	419.408	5.85	6.46	18.38	15.5	6.155	16.94	-1.4606	2.82137e-12	5.99864e-11
ENSCGRG00015020270	Ovca2	137.811	280.485	421.079	478.308	4.9	9.63	15.22	17.67	7.265	16.445	-1.17861	3.64577e-05	0.000187956
ENSCGRG00015020285	Hic1	22.5278	46.6341	86.2496	111.506	0.8	1.6	3.12	4.12	1.2	3.62	-1.59296	1.68973e-05	9.38347e-05
ENSCGRG00015020332	Cpt1a	1253.14	1111.83	2344.58	2207.05	44.51	38.17	84.74	81.55	41.34	83.145	-1.00809	1.26268e-13	3.3972e-12
ENSCGRG00015020356	Slc36a1	432.915	374.081	870.677	975.471	15.38	12.84	31.47	36.04	14.11	33.755	-1.25838	3.28055e-12	6.90354e-11
ENSCGRG00015020382	Ntn4	2519.53	2019.2	4900.55	5615.48	89.5	69.31	177.13	207.5	79.405	192.315	-1.27617	9.8532e-19	6.56606e-17
ENSCGRG00015020431	Dusp1	1064	1325.68	554.237	427.953	37.8	45.51	20.03	15.81	41.655	17.92	1.21692	1.06112e-11	2.02569e-10
ENSCGRG00015020437	Pcyox1l	108.277	110.148	264.546	329.128	3.85	3.78	9.56	12.16	3.815	10.86	-1.50927	1.83027e-10	2.73005e-09
ENSCGRG00015020464	Tnfaip3	622.459	890.761	325.058	346.485	22.11	30.58	11.75	12.8	26.345	12.275	1.10181	7.15367e-08	6.52121e-07
ENSCGRG00015020475	Zfp334	143.535	72.1526	299.982	250.51	5.1	2.48	10.84	9.26	3.79	10.05	-1.40693	1.12424e-05	6.49894e-05
ENSCGRG00015020484	Slc30a6	177.358	82.9523	419.919	417.729	6.3	2.85	15.18	15.44	4.575	15.31	-1.74263	3.09137e-08	3.04567e-07
ENSCGRG00015020543	Srr	153.076	159.666	326.257	390.952	5.44	5.48	11.79	14.45	5.46	13.12	-1.26479	5.7006e-09	6.42053e-08
ENSCGRG00015020554	Dpy19l3	469.19	387.159	1099.52	1271.59	16.67	13.29	39.74	46.99	14.98	43.365	-1.53349	9.41981e-18	5.35924e-16
ENSCGRG00015020605	Fam117a	203.073	229.444	405.283	466.455	7.21	7.88	14.65	17.24	7.545	15.945	-1.07951	1.22418e-07	1.06923e-06
ENSCGRG00015020645	Tnip1	311.651	336.384	667.706	740.665	11.07	11.55	24.13	27.37	11.31	25.75	-1.18697	7.57595e-11	1.22802e-09
ENSCGRG00015020650	Parp8	305.539	272.048	787.937	812.334	10.85	9.34	28.48	30.02	10.095	29.25	-1.5348	5.42539e-17	2.57733e-15
ENSCGRG00015020661	Acsf3	42.7213	41.1081	106.818	119.933	1.52	1.41	3.86	4.43	1.465	4.145	-1.50047	1.26157e-07	1.09989e-06
ENSCGRG00015020689	Lcmt2	25.2461	39.9835	115.262	150.418	0.9	1.37	4.17	5.56	1.135	4.865	-2.09975	1.14011e-10	1.77414e-09
ENSCGRG00015020715	Rgs2	43.2629	33.3215	113.221	92.0939	1.54	1.14	4.09	3.4	1.34	3.745	-1.48273	1.15112e-06	8.2026e-06
ENSCGRG00015020728	Sfxn2	51.1753	63.5625	123.496	117.453	1.82	2.18	4.46	4.34	2	4.4	-1.1375	2.34175e-05	0.000126102
ENSCGRG00015020737	Cdkn2aip	4124.75	5394.71	1865.84	1900.82	146.52	185.19	67.44	70.24	165.855	68.84	1.2686	1.10238e-20	9.11931e-19
ENSCGRG00015020833	Arfgap3	5221.33	5693.54	2518.36	2370.08	185.47	195.44	91.03	87.58	190.455	89.305	1.09264	1.63929e-21	1.55237e-19
ENSCGRG00015020836	1600014C10Rik	51.5838	44.1013	129.994	145.644	1.83	1.51	4.7	5.38	1.67	5.04	-1.59358	8.02529e-09	8.77781e-08
ENSCGRG00015020844	Ccnd1	1637.51	1612.57	3849.36	4445.27	58.17	55.36	139.13	164.26	56.765	151.695	-1.4181	1.42455e-28	3.3193e-26
ENSCGRG00015020953	Tnni3k	429.298	267.714	987.647	1097.06	15.25	9.19	35.7	40.54	12.22	38.12	-1.6413	3.6799e-13	9.16069e-12
ENSCGRG00015020960	Ttll1	153.531	139.154	272.417	316.301	5.45	4.78	9.85	11.69	5.115	10.77	-1.07421	1.70551e-06	1.17235e-05
ENSCGRG00015020981	Pcdh19	64.4567	43.365	170.689	199.559	2.29	1.49	6.17	7.37	1.89	6.77	-1.84077	1.7764e-10	2.6552e-09
ENSCGRG00015021007	Ncoa5	251.549	256.194	649.124	506.489	8.94	8.79	23.46	18.72	8.865	21.09	-1.25037	3.70927e-10	5.24987e-09
ENSCGRG00015021052	Slc12a5	26.361	32.8455	95.9584	88.4501	0.94	1.13	3.47	3.27	1.035	3.37	-1.70312	3.58696e-08	3.47915e-07
ENSCGRG00015021061	Lrriq3	297.888	290.917	789.422	728.296	10.58	9.99	28.53	26.91	10.285	27.72	-1.43039	1.9933e-15	7.35621e-14
ENSCGRG00015021065	Hoxa6	28.94	35.634	59.3523	76.8412	1.03	1.22	2.15	2.84	1.125	2.495	-1.14911	0.000577672	0.00220968
ENSCGRG00015021117	Socs2	320.643	262.719	809.229	739.74	11.39	9.02	29.25	27.33	10.205	28.29	-1.47102	1.67485e-14	5.25224e-13
ENSCGRG00015021129	Cdt1	478.246	861.666	277.28	285.34	16.99	29.58	10.02	10.54	23.285	10.28	1.17956	3.2576e-06	2.11215e-05
ENSCGRG00015021144	Dhx37	292.415	308.354	605.663	566.137	10.39	10.58	21.89	20.92	10.485	21.405	-1.02962	1.45084e-08	1.51548e-07
ENSCGRG00015021178	Siah2	781.761	935.478	404.662	345.418	27.77	32.11	14.63	12.76	29.94	13.695	1.12842	4.61211e-10	6.38949e-09
ENSCGRG00015021183	Ubc	45255.4	59104	22634	24725.7	1607.56	2028.88	818.1	913.63	1818.22	865.865	1.07031	6.83401e-16	2.69503e-14
ENSCGRG00015021243	Fadd	28.6437	40.2548	106.366	117.592	1.02	1.38	3.84	4.35	1.2	4.095	-1.77083	4.41871e-09	5.10866e-08
ENSCGRG00015021264	Ribc1	103.2	126.82	281.936	255.452	3.67	4.35	10.19	9.44	4.01	9.815	-1.29139	1.47743e-08	1.54103e-07
ENSCGRG00015021267	Ttc23	647.741	729.56	1413.33	1368.14	23.01	25.04	51.08	50.55	24.025	50.815	-1.08072	2.02806e-13	5.27881e-12
ENSCGRG00015021302	Zfp335	995.753	1310.06	496.179	561.167	35.37	44.97	17.93	20.74	40.17	19.335	1.0549	2.25494e-09	2.7647e-08
ENSCGRG00015021314	Pwp2	1281.34	994.41	2307.47	2235.39	45.52	34.14	83.4	82.6	39.83	83	-1.05926	5.08137e-12	1.03161e-10
ENSCGRG00015021327	Trim39	481.705	436.088	1182.75	1198.12	17.11	14.97	42.75	44.27	16.04	43.51	-1.43967	4.76331e-19	3.3283e-17
ENSCGRG00015021370	Itpk1	15132	20797.5	7339.12	7553.88	537.52	713.92	265.27	279.12	625.72	272.195	1.20088	5.21658e-18	3.12864e-16
ENSCGRG00015021525	Capn7	1107.45	850.642	2099	2070.64	39.34	29.2	75.87	76.51	34.27	76.19	-1.15266	2.30694e-13	5.90855e-12
ENSCGRG00015021528	Pecam1	221.259	229.99	587.489	541.285	7.86	7.89	21.23	20	7.875	20.615	-1.38834	2.17252e-13	5.59414e-12
ENSCGRG00015021560	Pts	247.941	251.882	541.086	490.336	8.81	8.65	19.56	18.12	8.73	18.84	-1.10975	4.50453e-09	5.19537e-08
ENSCGRG00015021565	P2ry14	19.2719	28.3459	129.715	171.579	0.68	0.97	4.69	6.34	0.825	5.515	-2.74089	1.70661e-16	7.35478e-15
ENSCGRG00015021605	Hspg2	1568.55	1868.61	2536.77	4009.7	55.72	64.14	91.69	148.16	59.93	119.925	-1.00078	1.40912e-07	1.21892e-06
ENSCGRG00015021623	Il18	22.1005	41.222	109.779	135.275	0.79	1.42	3.97	5	1.105	4.485	-2.02106	1.91117e-09	2.36538e-08
ENSCGRG00015021630	Neurl2	29.6578	38.7933	88.7079	91.8301	1.05	1.33	3.21	3.39	1.19	3.3	-1.4715	1.64153e-06	1.1327e-05
ENSCGRG00015021647	Rtl6	19.5758	20.6213	55.9595	59.3914	0.7	0.71	2.02	2.19	0.705	2.105	-1.57813	4.37683e-06	2.75591e-05
ENSCGRG00015021677	Nkapd1	400.081	303.718	839.317	791.849	14.21	10.43	30.34	29.26	12.32	29.8	-1.27431	6.10057e-11	1.00356e-09
ENSCGRG00015021681	Ankrd37	3113.42	3856.32	1247.95	1248.17	110.59	132.38	45.11	46.12	121.485	45.615	1.4132	1.14154e-26	2.02983e-24
ENSCGRG00015021688	Pih1d2	145.985	131.423	307.198	233.373	5.19	4.51	11.1	8.62	4.85	9.86	-1.0236	1.57113e-05	8.79956e-05
ENSCGRG00015021705	Il17f	103.846	103.138	274.979	196.808	3.69	3.54	9.94	7.27	3.615	8.605	-1.25118	8.28123e-07	6.06616e-06
ENSCGRG00015021714	Ube2c	846.709	1208.22	286.016	263.085	30.08	41.48	10.34	9.72	35.78	10.03	1.83483	1.54917e-19	1.13707e-17
ENSCGRG00015021724	Mcm3	748.637	757.112	1489.28	1404.42	26.59	25.99	53.83	51.89	26.29	52.86	-1.00766	2.07086e-12	4.55084e-11
ENSCGRG00015021761	Prkg1	112.575	91.0705	206.637	213.917	4	3.13	7.47	7.9	3.565	7.685	-1.10814	4.84986e-06	3.02465e-05
ENSCGRG00015021788	Tfrc	8539.13	6491.11	23605.6	22351.2	303.33	222.82	853.22	825.89	263.075	839.555	-1.67415	2.16389e-31	7.24348e-29
ENSCGRG00015021837	Cstf2t	2230.46	1945.74	4956.92	4824.87	79.23	66.79	179.17	178.28	73.01	178.725	-1.29158	5.99041e-25	8.79857e-23
ENSCGRG00015021870	Phactr2	64.6973	70.5096	103.894	157.978	2.3	2.42	3.76	5.84	2.36	4.8	-1.02425	0.00077806	0.00287017
ENSCGRG00015021874	PIF1	606.362	742.464	336.006	282.588	21.54	25.49	12.14	10.44	23.515	11.29	1.05854	3.7879e-08	3.65191e-07
ENSCGRG00015021896	B4galt6	167.402	163.307	487.643	526.851	5.95	5.61	17.63	19.47	5.78	18.55	-1.68228	6.27224e-17	2.9408e-15
ENSCGRG00015021924	1110032A03Rik	28.2573	2.13141	47.1813	78.4424	1	0.07	1.71	2.9	0.535	2.305	-2.10716	0.0063524	0.0183792
ENSCGRG00015021937	Chek2	158.537	155.243	372.796	357.719	5.63	5.33	13.47	13.22	5.48	13.345	-1.28405	4.14518e-10	5.80406e-09
ENSCGRG00015021943	Kcnq5	156.601	138.312	312.947	356.109	5.56	4.75	11.31	13.16	5.155	12.235	-1.24697	1.60844e-08	1.66082e-07
ENSCGRG00015021963	Cubn	1001.75	610.189	2413.59	3199.98	35.58	20.95	87.24	118.24	28.265	102.74	-1.86191	8.38994e-17	3.84601e-15
ENSCGRG00015021983	Dcun1d2	116.952	56.2721	202.247	177.347	4.15	1.93	7.31	6.55	3.04	6.93	-1.18878	0.000532205	0.00206206
ENSCGRG00015022008	Ppp2r1b	369.549	378.139	872.444	814.435	13.13	12.98	31.53	30.09	13.055	30.81	-1.2388	5.14228e-13	1.24609e-11
ENSCGRG00015022030	Lrrc14	100.698	75.4018	385.127	433.802	3.58	2.59	13.92	16.03	3.085	14.975	-2.27921	4.42061e-21	3.8799e-19
ENSCGRG00015022064	Sdc4	28675.7	32712.8	12730.7	13237.4	1018.61	1122.94	460.15	489.13	1070.78	474.64	1.17375	3.2383e-25	4.95874e-23
ENSCGRG00015022065	Dhcr7	175.326	203.237	409.685	432.386	6.23	6.98	14.81	15.98	6.605	15.395	-1.22083	1.47056e-09	1.8699e-08
ENSCGRG00015022104	Rnf125	109.327	107.284	640.345	585.462	3.88	3.68	23.15	21.63	3.78	22.39	-2.5664	2.85802e-35	1.7141e-32
ENSCGRG00015022164	Cep19	79.4729	53.0453	227.525	253.919	2.82	1.82	8.22	9.38	2.32	8.8	-1.92338	3.50847e-12	7.35093e-11
ENSCGRG00015022172	Zfp251	357.07	258.312	816.289	725.03	12.68	8.87	29.5	26.79	10.775	28.145	-1.38519	2.16878e-11	3.90217e-10
ENSCGRG00015022181	Ganc	138.629	129.49	422.249	442.799	4.92	4.45	15.26	16.36	4.685	15.81	-1.75472	5.36471e-17	2.55694e-15
ENSCGRG00015022182	Nek3	161.199	121.291	277.799	271.919	5.73	4.16	10.04	10.05	4.945	10.045	-1.02244	1.58321e-05	8.85001e-05
ENSCGRG00015022233	Zfp647	116.133	71.5513	221.275	221.007	4.13	2.46	8	8.17	3.295	8.085	-1.29497	4.28978e-06	2.70465e-05
ENSCGRG00015022235	Cdpf1	37.7572	28.7847	86.3285	97.921	1.34	0.99	3.12	3.62	1.165	3.37	-1.53242	1.03318e-06	7.4099e-06
ENSCGRG00015022236	Mthfsd	125.741	129.93	402.003	437.426	4.47	4.46	14.53	16.16	4.465	15.345	-1.78104	3.80964e-17	1.90787e-15
ENSCGRG00015022259	Meltf	67.492	93.6472	182.263	135.965	2.4	3.21	6.59	5.02	2.805	5.805	-1.0493	0.00017673	0.000775802
ENSCGRG00015022270	Plgrkt	65.6315	59.851	233.725	261.548	2.33	2.05	8.45	9.66	2.19	9.055	-2.04778	2.62466e-16	1.07633e-14
ENSCGRG00015022298	Gtse1	1072.07	1446.45	609.259	541.104	38.08	49.65	22.02	19.99	43.865	21.005	1.06234	1.13701e-09	1.46388e-08
ENSCGRG00015022321	Tnfrsf26	12.2609	11.2919	47.7903	43.7331	0.44	0.39	1.73	1.62	0.415	1.675	-2.01298	4.08369e-07	3.22616e-06
ENSCGRG00015022379	Layn	63.2682	76.4838	248.083	171.541	2.25	2.63	8.97	6.34	2.44	7.655	-1.64952	3.80352e-09	4.46557e-08
ENSCGRG00015022402	4430402I18Rik	125.031	98.2813	199.79	236.104	4.44	3.37	7.22	8.72	3.905	7.97	-1.02926	4.18207e-05	0.000212334
ENSCGRG00015022418	Slc25a15	151.898	116.735	273.7	243.107	5.4	4.01	9.89	8.98	4.705	9.435	-1.00383	2.60715e-05	0.00013899
ENSCGRG00015022475	6430548M08Rik	298.521	216.309	737.032	519.668	10.6	7.43	26.64	19.2	9.015	22.92	-1.34621	1.21766e-08	1.28969e-07
ENSCGRG00015022534	Lrrc49	94.9205	94.9411	314.567	211.258	3.37	3.26	11.37	7.81	3.315	9.59	-1.53252	8.40342e-09	9.14277e-08
ENSCGRG00015022558	Klhl25	99.2684	129.019	262.778	233.698	3.53	4.43	9.5	8.64	3.98	9.07	-1.18833	4.42946e-07	3.46698e-06
ENSCGRG00015022564	Taco1	363.353	384.459	865.203	788.334	12.91	13.2	31.27	29.13	13.055	30.2	-1.20995	2.61817e-12	5.60803e-11
ENSCGRG00015022607	Ttpal	103.807	87.1513	327.03	322.599	3.69	2.99	11.82	11.92	3.34	11.87	-1.8294	1.18763e-15	4.58305e-14
ENSCGRG00015022645	Zfp397	508.054	392.578	1171.76	1302.55	18.05	13.48	42.35	48.13	15.765	45.24	-1.52087	6.60569e-17	3.06717e-15
ENSCGRG00015022652	Car8	26.1122	3.97755	94.4663	82.0881	0.93	0.14	3.41	3.03	0.535	3.22	-2.58945	5.22163e-06	3.22714e-05
ENSCGRG00015022656	Fam149a	748.823	797.522	1494.34	1492.99	26.6	27.38	54.01	55.17	26.99	54.59	-1.01621	8.33281e-13	1.95028e-11
ENSCGRG00015022659	Ddx59	329.828	400.975	804.684	790.585	11.72	13.76	29.09	29.21	12.74	29.15	-1.19413	2.25353e-11	4.02448e-10
ENSCGRG00015022667	Zfp24	382.392	347.909	921.65	868.583	13.58	11.94	33.31	32.09	12.76	32.7	-1.35766	7.41472e-15	2.44228e-13
ENSCGRG00015022685	Bdh1	738.926	833.179	1819.55	1521.75	26.25	28.6	65.77	56.23	27.425	61	-1.15332	1.61464e-14	5.09373e-13
ENSCGRG00015022687	Pim3	3968.25	6460.85	1571.06	1595.69	140.96	221.78	56.79	58.96	181.37	57.875	1.64792	8.81674e-20	6.62887e-18
ENSCGRG00015022715	Nsmaf	1421.37	1158.82	2807.01	2724.54	50.49	39.78	101.46	100.67	45.135	101.065	-1.16296	1.47264e-16	6.38471e-15
ENSCGRG00015022730	Atp6v0a2	500.405	440.979	951.278	910.394	17.78	15.14	34.38	33.64	16.46	34.01	-1.04699	6.3249e-10	8.54842e-09
ENSCGRG00015022736	Pla2g4d	113.908	116.934	222.791	263.265	4.05	4.01	8.05	9.73	4.03	8.89	-1.1414	9.54518e-07	6.91113e-06
ENSCGRG00015022791	Pknox1	82.1651	79.3587	158.636	185.95	2.92	2.72	5.73	6.87	2.82	6.3	-1.15966	4.43543e-06	2.78671e-05
ENSCGRG00015022845	Zfp574	669.021	1170.64	419.752	406.541	23.76	40.19	15.17	15.02	31.975	15.095	1.08287	3.37378e-06	2.18159e-05
ENSCGRG00015022858	Taf1c	68.7272	44.9472	212.119	201.639	2.44	1.54	7.67	7.45	1.99	7.56	-1.92562	6.14768e-12	1.22562e-10
ENSCGRG00015023038	Fnip2	6203.75	7599.89	2407.41	2370.05	220.37	260.88	87.02	87.58	240.625	87.3	1.46273	2.96778e-32	1.25642e-29
ENSCGRG00015023046	Jmjd7	64.6199	83.3238	123.28	166.516	2.3	2.86	4.46	6.15	2.58	5.305	-1.03998	0.00025608	0.00107873
ENSCGRG00015023102	Fam43a	94.703	112.521	197.619	238.465	3.36	3.86	7.14	8.81	3.61	7.975	-1.14349	3.06196e-06	1.997e-05
ENSCGRG00015023137	Tmem44	45.7879	43.3846	152.219	174.188	1.63	1.49	5.5	6.44	1.56	5.97	-1.93618	1.35268e-12	3.04701e-11
ENSCGRG00015023142	Tmem68	466.34	398.421	955.016	980.408	16.57	13.68	34.52	36.23	15.125	35.375	-1.2258	1.76061e-12	3.89881e-11
ENSCGRG00015023196	Skint1	26.1836	22.4931	63.128	32.8693	0.93	0.77	2.28	1.21	0.85	1.745	-1.03769	0.0136569	0.0353174
ENSCGRG00015023244	Thg1l	328.945	194.427	747.114	585.782	11.68	6.67	27	21.65	9.175	24.325	-1.40666	4.65349e-08	4.40384e-07
ENSCGRG00015023275	Zfp658	59.8374	48.096	443.369	425.214	2.13	1.65	16.03	15.71	1.89	15.87	-3.06984	3.41739e-37	2.4595e-34
ENSCGRG00015023326	Dao	143.752	124.868	267.886	264.031	5.11	4.29	9.68	9.76	4.7	9.72	-1.0483	2.48846e-06	1.65445e-05
ENSCGRG00015023417	Tgif1	3389.07	4074.27	1659.88	1468.49	120.39	139.86	60	54.26	130.125	57.13	1.18758	4.30173e-20	3.42094e-18
ENSCGRG00015023450	Epcam	41.3891	42.0907	119.876	124.739	1.47	1.44	4.33	4.61	1.455	4.47	-1.61926	4.74341e-09	5.4534e-08
ENSCGRG00015023471	Pdgfc	185.868	211.635	501.653	481.181	6.6	7.26	18.13	17.78	6.93	17.955	-1.37346	2.4977e-12	5.35796e-11
ENSCGRG00015023479	Ung	85.368	94.5019	210.495	223.716	3.03	3.24	7.61	8.27	3.135	7.94	-1.34067	1.19632e-08	1.27084e-07
ENSCGRG00015023507	Ctso	136.702	135.342	423.196	368.009	4.86	4.65	15.3	13.6	4.755	14.45	-1.60355	3.61891e-14	1.06307e-12
ENSCGRG00015023558	Ccdc97	188.221	170.167	349.228	354.976	6.69	5.84	12.62	13.12	6.265	12.87	-1.03863	5.14812e-07	3.9733e-06
ENSCGRG00015023649	Lpin3	417.039	406.99	817.733	919.822	14.81	13.97	29.56	33.99	14.39	31.775	-1.14283	6.26142e-11	1.02767e-09
ENSCGRG00015023658	Cpt1b	183.194	156.737	393.182	330.486	6.51	5.38	14.21	12.21	5.945	13.21	-1.15188	1.27208e-07	1.1077e-06
ENSCGRG00015023664	Ciart	2882.42	4452.17	745.456	605.072	102.39	152.83	26.94	22.36	127.61	24.65	2.37208	5.66916e-37	3.70918e-34
ENSCGRG00015023716	Cyp4b1	1346.51	764.274	6101.63	7371.08	47.83	26.24	220.54	272.37	37.035	246.455	-2.73436	1.92226e-33	8.92551e-31
ENSCGRG00015023747	Metrnl	1005.3	1292.12	557.288	536.151	35.71	44.36	20.14	19.81	40.035	19.975	1.00307	2.42829e-09	2.95459e-08
ENSCGRG00015023780	Nup43	133.207	151.314	316.059	285.917	4.73	5.19	11.42	10.56	4.96	10.99	-1.14778	1.06908e-07	9.48729e-07
ENSCGRG00015023793	Bco1	158.914	171.746	1083.07	1372.15	5.64	5.9	39.15	50.7	5.77	44.925	-2.96088	2.88843e-49	8.3152e-46
ENSCGRG00015023818	Pde1c	90.4295	82.251	375.162	346.264	3.21	2.82	13.56	12.79	3.015	13.175	-2.12757	3.88e-21	3.44745e-19
ENSCGRG00015023820	Zfp317	497.29	354.168	1150.87	1125.46	17.66	12.16	41.6	41.59	14.91	41.595	-1.48013	1.33307e-14	4.2358e-13
ENSCGRG00015023839	Pop4	384.993	261.42	842.242	782.311	13.68	8.97	30.44	28.91	11.325	29.675	-1.38974	7.94505e-11	1.28207e-09
ENSCGRG00015023858	Mob3c	40.762	24.3285	100.392	120.902	1.45	0.84	3.63	4.47	1.145	4.05	-1.82257	5.65216e-08	5.26584e-07
ENSCGRG00015023895	Actr5	454.219	470.6	1001.43	919.011	16.13	16.15	36.2	33.96	16.14	35.08	-1.12001	7.25807e-12	1.42722e-10
ENSCGRG00015023929	Irf1	919.235	916.116	1880.27	2133.68	32.65	31.45	67.96	78.84	32.05	73.4	-1.19546	4.51713e-17	2.20406e-15
ENSCGRG00015023942	Rabl2	270.714	194.648	640.667	554.45	9.62	6.68	23.16	20.49	8.15	21.825	-1.42111	7.82236e-11	1.26511e-09
ENSCGRG00015023966	Zfp646	691.145	589.835	1716.15	1855.14	24.55	20.25	62.03	68.55	22.4	65.29	-1.54336	3.32932e-23	3.8647e-21
ENSCGRG00015023979	Thnsl1	798.893	569.606	1758.56	1688.67	28.38	19.55	63.56	62.4	23.965	62.98	-1.39396	5.58408e-15	1.90467e-13
ENSCGRG00015023987	Mmab	185.692	169.819	356.651	358.865	6.6	5.83	12.89	13.26	6.215	13.075	-1.07298	1.81794e-07	1.54574e-06
ENSCGRG00015024045	Mvk	208.312	204.667	513.851	575.958	7.4	7.03	18.57	21.28	7.215	19.925	-1.46551	9.97344e-14	2.71375e-12
ENSCGRG00015024062	Pim1	1133.3	1548.41	414.9	378.505	40.26	53.15	15	13.99	46.705	14.495	1.68802	1.6081e-20	1.31517e-18
ENSCGRG00015024092	Zfp426	31.7103	25.1799	202.572	245.31	1.13	0.86	7.32	9.06	0.995	8.19	-3.0411	1.15843e-24	1.58804e-22
ENSCGRG00015024104	Hsd3b7	191.817	206.093	424.694	457.505	6.81	7.07	15.35	16.91	6.94	16.13	-1.21674	1.09413e-09	1.41545e-08
ENSCGRG00015024121	Evc	785.325	874.012	1747.77	1749.02	27.9	30	63.17	64.63	28.95	63.9	-1.14225	4.59649e-16	1.84295e-14
ENSCGRG00015024127	Arhgef5	1327.74	1322.3	2586.94	2586.99	47.16	45.39	93.5	95.59	46.275	94.545	-1.03077	3.12098e-16	1.26189e-14
ENSCGRG00015024179	Mapt	105.892	103.732	434.374	475.683	3.76	3.56	15.7	17.58	3.66	16.64	-2.18474	5.65233e-24	7.13682e-22
ENSCGRG00015024192	Golga1	500.258	476.242	935.556	1042.74	17.77	16.35	33.82	38.53	17.06	36.175	-1.08438	6.91292e-11	1.12689e-09
ENSCGRG00015024223	Fbxl19	113.183	162.203	354.375	323.788	4.02	5.57	12.81	11.96	4.795	12.385	-1.36899	4.46477e-09	5.1563e-08
ENSCGRG00015024247	Mtmr11	132.73	120.166	441.597	398.619	4.71	4.12	15.96	14.73	4.415	15.345	-1.79728	4.92644e-17	2.38758e-15
ENSCGRG00015024260	Letm2	133.291	161.241	281.629	314.826	4.73	5.53	10.18	11.63	5.13	10.905	-1.08796	9.51477e-07	6.89258e-06
ENSCGRG00015024292	Eme1	112.525	99.2733	286.166	270.701	4	3.41	10.34	10	3.705	10.17	-1.45677	1.35204e-10	2.07035e-09
ENSCGRG00015024293	Pdss1	44.8887	35.6301	146.531	142.218	1.59	1.22	5.3	5.26	1.405	5.28	-1.90997	1.30519e-11	2.45259e-10
ENSCGRG00015024305	Ctf1	29.4261	25.8985	62.7551	71.1286	1.05	0.89	2.27	2.63	0.97	2.45	-1.33673	4.02389e-05	0.000205317
ENSCGRG00015024327	Hexdc	187.022	228.48	404.391	411.139	6.64	7.84	14.62	15.19	7.24	14.905	-1.04173	3.7782e-07	3.01126e-06
ENSCGRG00015024328	Gltp	354.805	338.993	858.225	764.358	12.6	11.64	31.02	28.24	12.12	29.63	-1.28967	3.17362e-13	8.00018e-12
ENSCGRG00015024365	Msl3l2	134.519	130.777	374.129	402.88	4.78	4.49	13.52	14.89	4.635	14.205	-1.61576	2.50805e-14	7.58423e-13
ENSCGRG00015024370	Trim2	797.553	677.147	1847.54	2065.39	28.33	23.24	66.78	76.32	25.785	71.55	-1.47242	2.82887e-21	2.62701e-19
ENSCGRG00015024396	Itpkc	479.724	569.136	217.583	197.839	17.04	19.54	7.86	7.31	18.29	7.585	1.26983	1.3584e-10	2.07567e-09
ENSCGRG00015024397	Zfp629	602.753	453.751	1763.57	1252.35	21.41	15.58	63.74	46.28	18.495	55.01	-1.57256	4.77478e-15	1.6561e-13
ENSCGRG00015024414	Lancl2	79.107	75.8363	277.964	225.683	2.81	2.6	10.05	8.34	2.705	9.195	-1.76522	6.63048e-13	1.57231e-11
ENSCGRG00015024441	Plpp5	34.6833	16.7109	62.4276	71.8676	1.23	0.57	2.26	2.66	0.9	2.46	-1.45066	0.000177064	0.000777029
ENSCGRG00015024445	Tti1	427.852	349.429	851.138	945.403	15.2	11.99	30.76	34.93	13.595	32.845	-1.2726	9.33018e-12	1.80025e-10
ENSCGRG00015024484	Herc6	242.566	198.076	507.074	443.251	8.62	6.8	18.33	16.38	7.71	17.355	-1.17055	1.91577e-08	1.95433e-07
ENSCGRG00015024490	Insyn1	63.8655	71.2305	147.649	178.903	2.27	2.45	5.34	6.61	2.36	5.975	-1.34015	3.68887e-07	2.94987e-06
ENSCGRG00015024505	Dnmt1	2012.76	2100.43	4586.39	4323.1	71.5	72.1	165.77	159.74	71.8	162.755	-1.18065	2.29197e-24	3.08324e-22
ENSCGRG00015024533	Mcm9	286.933	214.198	550.495	574.755	10.19	7.35	19.9	21.24	8.77	20.57	-1.22989	6.16414e-09	6.9048e-08
ENSCGRG00015024583	Golim4	4594.62	3759.79	9131.17	9017.65	163.21	129.06	330.05	333.21	146.135	331.63	-1.18227	2.05475e-19	1.4788e-17
ENSCGRG00015024592	Avpi1	5541.66	8786.51	2252.93	1935.67	196.85	301.62	81.43	71.52	249.235	76.475	1.70445	5.50099e-22	5.53715e-20
ENSCGRG00015024623	Hoga1	52.8474	49.2544	112.414	90.3929	1.88	1.69	4.06	3.34	1.785	3.7	-1.0516	0.000230947	0.000984379
ENSCGRG00015024634	Fasn	2864.77	3234.68	6504.23	6567.42	101.76	111.04	235.09	242.67	106.4	238.88	-1.16679	3.29495e-24	4.39144e-22
ENSCGRG00015024707	Ccdc17	151.783	149.46	447.753	443.525	5.39	5.13	16.18	16.39	5.26	16.285	-1.63041	7.83003e-16	3.05435e-14
ENSCGRG00015024758	Tigd2	436.94	277.936	1051.74	1027.99	15.52	9.54	38.02	37.99	12.53	38.005	-1.6008	1.9166e-13	4.99775e-12
ENSCGRG00015024771	Zfp688	97.8025	107.245	239.604	194.263	3.47	3.68	8.66	7.18	3.575	7.92	-1.14756	1.67437e-06	1.1526e-05
ENSCGRG00015024785	Zfp768	505.705	484.381	1033.82	924.648	17.96	16.63	37.37	34.17	17.295	35.77	-1.0484	1.3652e-10	2.08164e-09
ENSCGRG00015024879	Zfp553	505.07	585.104	1114.38	1086.59	17.94	20.09	40.28	40.15	19.015	40.215	-1.0806	6.97472e-12	1.3764e-10
ENSCGRG00015024896	Slc35b3	590.355	393.916	1020.15	892.098	20.97	13.52	36.87	32.96	17.245	34.915	-1.01767	1.04869e-06	7.51364e-06
ENSCGRG00015024921	Rac3	0.962375	4.79789	25.8762	41.6056	0.03	0.16	0.94	1.54	0.095	1.24	-3.70627	1.94363e-09	2.40349e-08
ENSCGRG00015024925	Lrrc45	370.472	449.151	889.678	892.791	13.16	15.42	32.16	32.99	14.29	32.575	-1.18876	8.26711e-12	1.61024e-10
ENSCGRG00015024932	Abhd13	481.43	345.848	847.805	755.271	17.1	11.87	30.64	27.91	14.485	29.275	-1.01511	5.91779e-07	4.51408e-06
ENSCGRG00015024933	Csk	85.7198	114.167	271.206	265.276	3.04	3.92	9.8	9.8	3.48	9.8	-1.49369	3.28281e-10	4.7395e-09
ENSCGRG00015024934	Lig4	88.1514	52.2778	490.621	355.601	3.13	1.79	17.73	13.14	2.46	15.435	-2.64948	2.09364e-19	1.4993e-17
ENSCGRG00015024936	Arhgap19	1378.56	1489.98	605.215	475.864	48.97	51.15	21.88	17.58	50.06	19.73	1.34327	1.07814e-16	4.83449e-15
ENSCGRG00015025050	Bcl6	1236.12	1531.48	353.706	295.484	43.91	52.57	12.78	10.92	48.24	11.85	2.02534	1.74305e-30	5.01789e-28
ENSCGRG00015025063	Toe1	79.8021	75.1928	363.089	279.235	2.83	2.58	13.12	10.32	2.705	11.72	-2.11527	1.49179e-17	8.01225e-16
ENSCGRG00015025136	Sertad1	357.857	312.921	647.733	689.606	12.71	10.74	23.41	25.48	11.725	24.445	-1.05995	1.27077e-08	1.34201e-07
ENSCGRG00015025137	Pomk	167.503	105.72	388.684	384.435	5.95	3.63	14.05	14.21	4.79	14.13	-1.56066	1.02953e-09	1.33625e-08
ENSCGRG00015025186	Casd1	719.728	538.854	1628.29	1683.94	25.57	18.5	58.85	62.22	22.035	60.535	-1.45797	2.16225e-17	1.11732e-15
ENSCGRG00015025263	Supt7l	247.702	218.004	497.061	475.058	8.8	7.48	17.97	17.55	8.14	17.76	-1.12553	9.22198e-09	9.93571e-08
ENSCGRG00015025275	Erlin2	1528.84	1295.06	2871.5	2773.5	54.31	44.46	103.79	102.48	49.385	103.135	-1.06239	2.45861e-15	8.91415e-14
ENSCGRG00015025335	Taok2	607.231	620.262	1736.16	1916.18	21.57	21.29	62.75	70.8	21.43	66.775	-1.63968	7.09608e-29	1.70235e-26
ENSCGRG00015025349	Zfp60	146.04	76.7562	717.201	623.052	5.19	2.63	25.92	23.02	3.91	24.47	-2.64577	1.42346e-21	1.35691e-19
ENSCGRG00015025352	Zfp518a	656.077	462.739	1496.42	1477.2	23.31	15.88	54.09	54.58	19.595	54.335	-1.4714	1.526e-15	5.75005e-14
ENSCGRG00015025426	Rabif	61.3305	58.3202	172.58	151.314	2.18	2	6.24	5.59	2.09	5.915	-1.50088	6.39328e-09	7.12266e-08
ENSCGRG00015025437	Kat2b	1975.5	1814.82	3944.06	3577.71	70.17	62.3	142.56	132.2	66.235	137.38	-1.05251	1.53008e-17	8.18736e-16
ENSCGRG00015025462	Hnrnpm	1589.31	1868.05	3830.76	3713.03	56.46	64.13	138.46	137.2	60.295	137.83	-1.19278	1.87728e-22	1.98688e-20
ENSCGRG00015025498	Brf2	97.3082	89.3945	244.14	281.212	3.46	3.07	8.82	10.39	3.265	9.605	-1.5567	5.67257e-11	9.41764e-10
ENSCGRG00015025513	Zfp964	43.5425	30.9779	156.933	122.154	1.55	1.06	5.67	4.51	1.305	5.09	-1.96362	1.62316e-10	2.44135e-09
ENSCGRG00015025525	Zfp963	13.4408	19.1897	95.2369	128.771	0.48	0.66	3.44	4.76	0.57	4.1	-2.84659	6.62201e-15	2.19625e-13
ENSCGRG00015025538	Wars2	216.588	153.035	328.922	382.261	7.69	5.25	11.89	14.12	6.47	13.005	-1.00723	3.23466e-05	0.000168756
ENSCGRG00015025547	Klrd1	41.8514	46.5544	120.289	114.083	1.49	1.6	4.35	4.22	1.545	4.285	-1.47169	9.53832e-08	8.51703e-07
ENSCGRG00015025550	Zfp866	472.292	241.197	900.298	931.883	16.78	8.28	32.54	34.43	12.53	33.485	-1.41813	1.21362e-07	1.06194e-06
ENSCGRG00015025564	Tbx15	334.024	269.283	652.707	651.623	11.87	9.24	23.59	24.08	10.555	23.835	-1.17516	1.513e-09	1.92046e-08
ENSCGRG00015025585	Gdpd3	20.0975	15.4767	44.4018	38.7244	0.71	0.53	1.6	1.43	0.62	1.515	-1.28898	0.000746651	0.00276945
ENSCGRG00015025592	D3Ertd751e	62.3804	58.6916	132.376	131.308	2.22	2.01	4.78	4.85	2.115	4.815	-1.18688	5.02741e-06	3.12051e-05
ENSCGRG00015025669	Sult1a1	370.889	208.616	998.009	1053.1	13.17	7.16	36.07	38.91	10.165	37.49	-1.8829	2.83316e-14	8.49594e-13
ENSCGRG00015025690	Tbccd1	253.337	253.15	608.644	602.369	9	8.69	22	22.26	8.845	22.13	-1.32307	6.98283e-13	1.65314e-11
ENSCGRG00015025752	Zfp354a	141.169	68.3844	259.776	202.703	5.01	2.35	9.39	7.49	3.68	8.44	-1.19754	0.000436796	0.00173032
ENSCGRG00015025789	Etv5	188.684	187.342	556.819	714.164	6.7	6.43	20.13	26.39	6.565	23.26	-1.82498	6.27083e-18	3.7145e-16
ENSCGRG00015025793	Rnf34	601.72	601.895	1247.43	1141.32	21.37	20.66	45.09	42.17	21.015	43.63	-1.0539	6.3407e-12	1.25777e-10
ENSCGRG00015025810	Ubtf	1904.6	1905.14	3747.31	3635.95	67.65	65.4	135.45	134.35	66.525	134.9	-1.01992	2.29649e-18	1.46264e-16
ENSCGRG00015025816	Sugp1	1050.18	874.746	2025.17	1844.06	37.3	30.03	73.2	68.14	33.665	70.67	-1.06985	1.02379e-12	2.37301e-11
ENSCGRG00015025822	Hilpda	5241.63	4912.19	1422.47	1407.38	186.19	168.62	51.41	52	177.405	51.705	1.77867	1.82595e-48	4.38044e-45
ENSCGRG00015025876	Lrif1	43.2754	58.2785	214.485	191.784	1.54	2	7.75	7.09	1.77	7.42	-2.06767	7.70493e-15	2.53207e-13
ENSCGRG00015025887	Cd53	27.6204	25.9533	131.917	102.243	0.98	0.89	4.77	3.78	0.935	4.275	-2.19289	3.20734e-12	6.75937e-11
ENSCGRG00015025913	Hspa4l	854.339	783.926	1658.25	1584.09	30.35	26.91	59.94	58.53	28.63	59.235	-1.04892	3.68489e-13	9.16069e-12
ENSCGRG00015025939	Slc25a42	169.291	169.833	294.893	391.281	6.01	5.83	10.66	14.46	5.92	12.56	-1.08517	2.43224e-06	1.62458e-05
ENSCGRG00015025949	L3mbtl3	1004.67	877.01	2951.27	2870.96	35.69	30.11	106.67	106.08	32.9	106.375	-1.693	6.01903e-35	3.46552e-32
ENSCGRG00015026012	Vangl1	126.199	63.1328	185.054	181.253	4.48	2.17	6.69	6.7	3.325	6.695	-1.00973	0.00239079	0.00780107
ENSCGRG00015026039	Gpatch4	351.984	276.2	871.834	783.592	12.5	9.48	31.51	28.95	10.99	30.23	-1.45979	5.07656e-14	1.46437e-12
ENSCGRG00015026090	Nrg4	41.8889	26.2882	86.6318	71.0778	1.49	0.9	3.13	2.63	1.195	2.88	-1.26906	0.000188102	0.00082022
ENSCGRG00015026114	L2hgdh	453.829	348.684	791.342	764.938	16.12	11.97	28.6	28.27	14.045	28.435	-1.01761	1.17436e-07	1.03135e-06
ENSCGRG00015026131	Dmac2l	128.628	114.549	316.555	290.066	4.57	3.93	11.44	10.72	4.25	11.08	-1.38242	4.62658e-10	6.40336e-09
ENSCGRG00015026202	D430042O09Rik	461.978	442.227	1047.78	1082.59	16.41	15.18	37.87	40	15.795	38.935	-1.3016	9.62067e-16	3.73261e-14
ENSCGRG00015026216	Tsacc	15.2011	26.4668	68.1555	46.4037	0.54	0.91	2.46	1.71	0.725	2.085	-1.52399	8.17384e-05	0.000388042
ENSCGRG00015026263	Bbs12	145.241	41.2081	370.503	351.084	5.16	1.41	13.39	12.97	3.285	13.18	-2.00439	5.02403e-06	3.11975e-05
ENSCGRG00015026284	Ccdc103	111.68	82.2188	274.696	165.167	3.97	2.82	9.93	6.1	3.395	8.015	-1.23929	6.11172e-05	0.000299429
ENSCGRG00015026287	Fam187a	5.998	17.8416	83.3305	73.9518	0.21	0.61	3.01	2.73	0.41	2.87	-2.80735	6.2346e-12	1.24123e-10
ENSCGRG00015026300	Map4k1	28.2211	40.1964	100.346	85.1109	1	1.38	3.63	3.14	1.19	3.385	-1.50819	1.25962e-06	8.89211e-06
ENSCGRG00015026335	Cyb561d1	124.299	73.7714	282.146	268.915	4.42	2.53	10.2	9.94	3.475	10.07	-1.53498	4.80276e-08	4.53318e-07
ENSCGRG00015026339	Pmf1	616.749	977.783	389.147	341.625	21.91	33.56	14.07	12.62	27.735	13.345	1.05541	1.64473e-06	1.13437e-05
ENSCGRG00015026366	Hexim1	518.384	591.863	1292.04	1263.44	18.41	20.32	46.7	46.69	19.365	46.695	-1.26982	1.25138e-16	5.52527e-15
ENSCGRG00015026369	Hexim2	88.0405	64.041	214.043	206.139	3.13	2.2	7.74	7.62	2.665	7.68	-1.52697	4.96089e-09	5.6898e-08
ENSCGRG00015026448	Utp23	232.424	188.999	433.126	401.145	8.26	6.49	15.66	14.82	7.375	15.24	-1.04715	6.35029e-07	4.79318e-06
ENSCGRG00015026565	Klhdc10	4995.46	5630.3	2587.55	2314.71	177.45	193.27	93.53	85.53	185.36	89.53	1.04989	1.05254e-18	6.9179e-17
ENSCGRG00015026572	Exph5	264.783	158.824	491.976	443.474	9.41	5.45	17.78	16.39	7.43	17.085	-1.2013	2.61229e-06	1.72508e-05
ENSCGRG00015026573	D3Ertd254e	720.798	483.033	1422.19	1372.64	25.6	16.58	51.41	50.72	21.09	51.065	-1.27578	4.77166e-11	8.01438e-10
ENSCGRG00015026582	Tmem209	242.86	214.174	439.211	436.421	8.63	7.35	15.88	16.13	7.99	16.005	-1.00226	4.70632e-07	3.66177e-06
ENSCGRG00015026595	Tmem116	125.869	127.662	348.968	260.258	4.47	4.38	12.61	9.62	4.425	11.115	-1.32876	1.86494e-08	1.90788e-07
ENSCGRG00015026743	Cep41	174.104	64.9934	270.33	201.018	6.18	2.23	9.77	7.43	4.205	8.6	-1.03223	0.0100705	0.0272165
ENSCGRG00015026762	Phtf1	655.107	573.24	1387.76	1375.08	23.27	19.68	50.16	50.81	21.475	50.485	-1.2332	1.68903e-15	6.31479e-14
ENSCGRG00015026771	Dusp8	425.299	556.591	153.939	183.239	15.11	19.11	5.56	6.77	17.11	6.165	1.47267	3.34949e-11	5.79478e-10
ENSCGRG00015026775	Jrkl	612.846	480.196	1188.08	981.468	21.77	16.48	42.94	36.27	19.125	39.605	-1.05022	8.45871e-09	9.19597e-08
ENSCGRG00015026778	Cped1	641.737	518.653	1289.11	1153.13	22.8	17.8	46.59	42.61	20.3	44.6	-1.13556	2.43245e-11	4.31722e-10
ENSCGRG00015026802	Dnajc27	78.1099	100.943	195.644	176.131	2.77	3.47	7.07	6.51	3.12	6.79	-1.12187	5.44908e-06	3.34616e-05
ENSCGRG00015026824	2700049A03Rik	384.016	357.852	817.68	752.384	13.64	12.28	29.55	27.8	12.96	28.675	-1.14573	7.09362e-11	1.15374e-09
ENSCGRG00015026841	Ptrhd1	44.4814	47.2465	121.581	118.69	1.58	1.62	4.39	4.39	1.6	4.39	-1.45615	8.73184e-08	7.84068e-07
ENSCGRG00015026847	Nipa1	95.5566	80.867	223.774	198.601	3.39	2.78	8.09	7.34	3.085	7.715	-1.3224	5.95362e-08	5.50041e-07
ENSCGRG00015026862	Mkx	9.78812	11.6059	37.4229	25.0101	0.35	0.4	1.35	0.92	0.375	1.135	-1.59773	0.000375902	0.00151096
ENSCGRG00015026878	Dnase1l3	46.678	39.102	92.4228	93.4737	1.66	1.34	3.34	3.45	1.5	3.395	-1.17845	5.25271e-05	0.000260895
ENSCGRG00015026880	Aass	127.836	189.074	479.696	485.122	4.54	6.49	17.34	17.93	5.515	17.635	-1.67701	1.09659e-13	2.96698e-12
ENSCGRG00015026906	Ttc14	3250.45	2239.93	5995.3	5986.33	115.46	76.89	216.7	221.2	96.175	218.95	-1.18687	5.30506e-13	1.28338e-11
ENSCGRG00015026919	Zfp37	203.17	156.428	558.314	472.64	7.22	5.37	20.18	17.46	6.295	18.82	-1.57999	5.63797e-13	1.35707e-11
ENSCGRG00015026924	St7l	594.393	532.389	1114.61	1077.81	21.11	18.28	40.29	39.83	19.695	40.06	-1.02433	1.3732e-10	2.08941e-09
ENSCGRG00015026927	Jkamp	421.824	342.859	789.893	721.564	14.98	11.77	28.55	26.66	13.375	27.605	-1.04539	2.45585e-08	2.45483e-07
ENSCGRG00015027000	Chac2	222.276	155.949	526.408	343.883	7.9	5.35	19.03	12.71	6.625	15.87	-1.26031	2.51325e-06	1.66789e-05
ENSCGRG00015027043	Slc35b4	369.828	313.829	751.388	620.25	13.14	10.77	27.16	22.92	11.955	25.04	-1.06662	3.84807e-08	3.70248e-07
ENSCGRG00015027075	Pnpla2	1527.74	2116.21	783.582	822.417	54.27	72.64	28.32	30.39	63.455	29.355	1.11213	2.61294e-11	4.63186e-10
ENSCGRG00015027127	Zfp420	32.5365	22.817	150.195	164.983	1.16	0.78	5.43	6.1	0.97	5.765	-2.57126	2.75068e-17	1.39413e-15
ENSCGRG00015027139	Zfp383	427.857	299.772	707.401	713.822	15.2	10.29	25.57	26.38	12.745	25.975	-1.02719	8.73629e-07	6.38326e-06
ENSCGRG00015027146	Zfp74	145.507	128.148	543.751	501.941	5.17	4.4	19.65	18.55	4.785	19.1	-1.99698	6.68167e-22	6.63283e-20
ENSCGRG00015027148	S1pr1	70.996	96.4508	154.873	169.934	2.52	3.31	5.6	6.28	2.915	5.94	-1.02697	7.90216e-05	0.000376666
ENSCGRG00015027172	Zkscan16	157.093	111.588	288.564	256.641	5.58	3.83	10.43	9.48	4.705	9.955	-1.08123	1.34832e-05	7.64382e-05
ENSCGRG00015027176	Extl2	539.479	511.058	1718.39	1598.85	19.16	17.54	62.11	59.08	18.35	60.595	-1.72342	4.674e-31	1.46255e-28
ENSCGRG00015027185	Tmem80	128.529	89.6741	239.116	289.946	4.57	3.08	8.64	10.71	3.825	9.675	-1.3388	4.91881e-07	3.81062e-06
ENSCGRG00015027186	Zmat3	146.63	127.9	259.913	322.233	5.21	4.39	9.39	11.91	4.8	10.65	-1.14975	1.06022e-06	7.59243e-06
ENSCGRG00015027193	Eml6	205.54	157.644	595.627	493.501	7.3	5.41	21.53	18.24	6.355	19.885	-1.64572	6.32764e-14	1.8e-12
ENSCGRG00015027232	Spon2	58.3439	47.0795	220.026	269.883	2.07	1.62	7.95	9.97	1.845	8.96	-2.27988	6.74172e-17	3.12027e-15
ENSCGRG00015027284	Uggt2	817.519	756.907	1749.92	1677.64	29.04	25.98	63.25	61.99	27.51	62.62	-1.18667	1.18169e-16	5.24976e-15
ENSCGRG00015027292	Klf10	4643.6	5874.09	2130.06	2386.31	164.95	201.64	76.99	88.18	183.295	82.585	1.15022	1.34475e-17	7.3598e-16
ENSCGRG00015027299	Mtif2	601.222	549.291	1406.72	1317.61	21.36	18.86	50.85	48.69	20.11	49.77	-1.30736	1.36286e-17	7.43067e-16
ENSCGRG00015027319	Etv6	227.01	191.659	409.222	486.658	8.06	6.58	14.79	17.98	7.32	16.385	-1.16246	5.94836e-08	5.49908e-07
ENSCGRG00015027347	Rassf7	428.833	704.366	216.583	234.232	15.23	24.18	7.83	8.66	19.705	8.245	1.25697	2.33721e-07	1.95706e-06
ENSCGRG00015027368	Pnpt1	871.496	734.19	2426.77	2236.77	30.96	25.2	87.72	82.65	28.08	85.185	-1.60106	5.52162e-28	1.18624e-25
ENSCGRG00015027387	Cyren	61.8837	63.8273	187.038	149.279	2.2	2.19	6.76	5.52	2.195	6.14	-1.48402	1.89509e-08	1.93736e-07
ENSCGRG00015027590	0610010F05Rik	671.423	544.276	1398	1316.86	23.85	18.68	50.53	48.66	21.265	49.595	-1.22171	9.76358e-14	2.66674e-12
ENSCGRG00015027619	Pop1	270.985	194.471	671.856	689.131	9.63	6.68	24.28	25.46	8.155	24.87	-1.60865	6.28769e-14	1.79218e-12
ENSCGRG00015027651	Ric8a	1186.86	1203.46	2350.89	2300.03	42.16	41.31	84.97	84.99	41.735	84.98	-1.02587	1.03007e-15	3.98572e-14
ENSCGRG00015027702	Zrsr1	11.0422	8.07036	78.0209	83.275	0.39	0.28	2.82	3.08	0.335	2.95	-3.13848	1.74301e-16	7.48924e-15
ENSCGRG00015027744	Tbxas1	277.963	297.52	647.18	628.32	9.87	10.21	23.39	23.22	10.04	23.305	-1.21488	3.15351e-11	5.50201e-10
ENSCGRG00015027777	Hspa2	314.461	349.449	988.642	1157.05	11.17	12	35.73	42.75	11.585	39.24	-1.76007	5.74974e-23	6.26983e-21
ENSCGRG00015027813	Zfp189	500.912	359.87	1016.84	883.965	17.79	12.35	36.75	32.66	15.07	34.705	-1.20346	1.60189e-09	2.02615e-08
ENSCGRG00015027838	Cep68	474.561	380.514	939.387	961.148	16.86	13.06	33.95	35.52	14.96	34.735	-1.21528	1.99285e-11	3.59913e-10
ENSCGRG00015027842	Invs	336.598	265.521	586.894	631.172	11.96	9.11	21.21	23.32	10.535	22.265	-1.07959	8.83108e-08	7.91991e-07
ENSCGRG00015027849	Pld1	603.621	574.786	1231.34	1250.75	21.44	19.73	44.51	46.22	20.585	45.365	-1.13999	8.39751e-14	2.31559e-12
ENSCGRG00015027911	Wdr92	564.897	389.949	1144.11	976.622	20.07	13.39	41.35	36.09	16.73	38.72	-1.21064	1.84597e-09	2.29257e-08
ENSCGRG00015027933	Anks6	43.9096	113.623	226.502	187.799	1.56	3.9	8.19	6.94	2.73	7.565	-1.47044	0.000104754	0.000485145
ENSCGRG00015027967	Rft1	115.671	152.769	380.296	367.399	4.11	5.24	13.75	13.58	4.675	13.665	-1.54745	2.12063e-12	4.65311e-11
ENSCGRG00015027972	Naaladl2	76.3617	87.1663	222.861	189.47	2.71	2.99	8.06	7	2.85	7.53	-1.40169	9.48676e-09	1.02133e-07
ENSCGRG00015028001	Trmo	64.864	53.5372	244.386	268.793	2.3	1.84	8.83	9.93	2.07	9.38	-2.17996	7.8892e-18	4.54229e-16
ENSCGRG00015028018	Hps3	943.99	793.837	1717.25	1695.77	33.53	27.25	62.07	62.66	30.39	62.365	-1.03714	7.28214e-12	1.43e-10
ENSCGRG00015028031	Fignl1	92.1146	106.803	203.26	225.705	3.27	3.67	7.35	8.34	3.47	7.845	-1.17684	6.83966e-07	5.11429e-06
ENSCGRG00015028073	Fbxo10	82.6449	58.972	311.111	295.266	2.94	2.02	11.25	10.91	2.48	11.08	-2.15955	1.78293e-17	9.43508e-16
ENSCGRG00015028086	Upp1	4736.8	5916.19	2053.73	1923.07	168.26	203.09	74.23	71.06	185.675	72.645	1.35384	6.54661e-26	1.08313e-23
ENSCGRG00015028130	Srsf5	4164.68	2924.53	10743.1	10770.9	147.94	100.39	388.31	397.99	124.165	393.15	-1.66282	7.32309e-25	1.04365e-22
ENSCGRG00015028211	Ikzf4	89.0166	81.2497	236.576	230.088	3.16	2.79	8.55	8.5	2.975	8.525	-1.51881	9.45799e-11	1.50263e-09
ENSCGRG00015028246	Dpf3	179.742	221.188	85.788	81.5711	6.38	7.59	3.1	3.01	6.985	3.055	1.19309	1.11592e-06	7.96357e-06
ENSCGRG00015028252	Tasor	1941.94	1370.34	4643.03	4713.49	68.98	47.04	167.82	174.17	58.01	170.995	-1.55958	8.35198e-22	8.12287e-20
ENSCGRG00015028315	Heatr4	122.398	96.6382	328.877	367.972	4.35	3.32	11.89	13.6	3.835	12.745	-1.73263	1.62162e-13	4.29074e-12
ENSCGRG00015028317	Stat2	424.442	380.205	830.824	877.832	15.08	13.05	30.03	32.44	14.065	31.235	-1.15105	6.41245e-11	1.05007e-09
ENSCGRG00015028319	Riox1	127.564	188.957	332.693	299.473	4.53	6.49	12.03	11.07	5.51	11.55	-1.06777	7.49034e-06	4.4774e-05
ENSCGRG00015028378	Stat6	601.684	738.981	1668.17	1775.6	21.37	25.37	60.3	65.61	23.37	62.955	-1.42966	6.7557e-21	5.68664e-19
ENSCGRG00015028399	Arhgap9	117.949	156.399	297.992	228.714	4.19	5.37	10.77	8.45	4.78	9.61	-1.00753	4.01816e-05	0.00020517
ENSCGRG00015028504	Nat1	225.688	152.444	377.196	473.543	8.02	5.23	13.63	17.5	6.625	15.565	-1.23231	1.14524e-06	8.16472e-06
ENSCGRG00015028521	Map3k14	591.632	786.02	284.5	324.374	21.02	26.98	10.28	11.99	24	11.135	1.10793	3.90665e-08	3.75383e-07
ENSCGRG00015028522	Tmtc4	430.861	351.14	1042.13	946.653	15.3	12.05	37.67	34.98	13.675	36.325	-1.40942	6.67757e-15	2.20958e-13
ENSCGRG00015028555	Ifi35	300.564	295.693	632.225	613.398	10.68	10.15	22.85	22.67	10.415	22.76	-1.12784	6.58322e-10	8.85597e-09
ENSCGRG00015028556	Vps52	300.705	281.043	657.946	709.329	10.68	9.65	23.78	26.21	10.165	24.995	-1.29803	2.24991e-12	4.90685e-11
ENSCGRG00015028560	B3galt4	69.2041	111.997	189.827	175.46	2.46	3.84	6.86	6.48	3.15	6.67	-1.08233	8.92245e-05	0.000420254
ENSCGRG00015028581	Slc11a2	443.797	364.129	791.96	793.475	15.76	12.5	28.63	29.32	14.13	28.975	-1.03605	1.74978e-08	1.79774e-07
ENSCGRG00015028731	Slc40a1	102.234	85.5294	250.16	273.872	3.63	2.94	9.04	10.12	3.285	9.58	-1.54413	9.50393e-11	1.50826e-09
ENSCGRG00015028743	Inpp1	308.046	279.947	901.457	777.26	10.94	9.61	32.58	28.72	10.275	30.65	-1.57675	1.298e-17	7.15839e-16
ENSCGRG00015028745	Mfsd6	93.5762	71.3425	234.312	268.266	3.32	2.45	8.47	9.91	2.885	9.19	-1.67149	5.93333e-11	9.80531e-10
ENSCGRG00015028752	Myo1b	364.737	389.438	841.166	804.332	12.96	13.37	30.4	29.72	13.165	30.06	-1.19114	3.83716e-12	7.97e-11
ENSCGRG00015028773	Pgap1	608.474	538.367	1900.87	2161.19	21.61	18.48	68.71	79.86	20.045	74.285	-1.88983	7.89134e-34	3.91683e-31
ENSCGRG00015028800	Kctd18	213.366	149.823	504.155	487.872	7.58	5.14	18.22	18.03	6.36	18.125	-1.51088	2.80639e-11	4.95647e-10
ENSCGRG00015028810	Ppil3	165.054	145.207	408.262	312.404	5.86	4.98	14.76	11.54	5.42	13.15	-1.2787	2.10604e-08	2.13481e-07
ENSCGRG00015028811	Nif3l1	462.031	341.566	894.856	749.45	16.41	11.73	32.34	27.69	14.07	30.015	-1.09306	6.85538e-08	6.27712e-07
ENSCGRG00015028842	Carf	312.216	210.926	627.773	573.606	11.09	7.24	22.69	21.2	9.165	21.945	-1.25969	1.90304e-08	1.94288e-07
ENSCGRG00015028845	Abi2	314.705	371.253	665.194	722.249	11.18	12.74	24.04	26.69	11.96	25.365	-1.08462	3.46445e-09	4.10431e-08
ENSCGRG00015028872	Gm39653	45.2314	27.2762	62.7248	123.235	1.61	0.94	2.27	4.55	1.275	3.41	-1.41927	0.000871312	0.0031735
ENSCGRG00015028882	Ccnyl1	513.26	416.254	1115.78	833.631	18.23	14.29	40.33	30.8	16.26	35.565	-1.12913	7.8316e-09	8.58554e-08
ENSCGRG00015028896	Map2	126.919	93.1222	221.176	202.569	4.51	3.2	7.99	7.49	3.855	7.74	-1.0056	6.57361e-05	0.000319664
ENSCGRG00015028932	Xrcc5	1001.17	887.691	1938.75	1897.89	35.56	30.47	70.08	70.13	33.015	70.105	-1.0864	1.93728e-14	5.98395e-13

## Sheet: D11 (Hypoxia vs Normoxia)
id	gene name	Hypoxia_D11_1	Hypoxia_D11_2	Normoxia_D11_1	Normoxia_D11_2	Hypoxia_D11_1_CPM	Hypoxia_D11_2_CPM	Normoxia_D11_1_CPM	Normoxia_D11_2_CPM	Hypoxia_D11_mean	Normoxia_D11_mean	log2(fc)	PValue	FDR
ENSCGRG00015000007	Cdkn3	672.615	383.135	2242.9	2523.23	30.66	18.58	81.18	88.83	24.62	85.005	-1.78772	1.92716e-20	2.54659e-19
ENSCGRG00015000012	Gch1	324.122	287.265	1277.86	1298.13	14.77	13.93	46.25	45.7	14.35	45.975	-1.6798	2.01758e-31	6.44205e-30
ENSCGRG00015000013	Wdhd1	350.442	355.131	1724.04	1850.77	15.97	17.23	62.4	65.15	16.6	63.775	-1.94181	2.75785e-44	2.17271e-42
ENSCGRG00015000029	Arap2	323.225	357.917	206.247	238.178	14.73	17.36	7.47	8.38	16.045	7.925	1.01764	1.28466e-07	4.67784e-07
ENSCGRG00015000037	Nipa2	1230.23	1166.37	691.872	742.83	56.08	56.57	25.04	26.15	56.325	25.595	1.13791	4.11334e-18	4.34282e-17
ENSCGRG00015000049	Zbtb24	678.746	665.983	315.801	268.047	30.94	32.3	11.43	9.44	31.62	10.435	1.59941	1.33688e-21	1.96546e-20
ENSCGRG00015000060	Lin52	133.108	107.63	331.406	331.23	6.07	5.22	12	11.66	5.645	11.83	-1.0674	1.12025e-07	4.10805e-07
ENSCGRG00015000066	Pde4a	378.368	369.503	130.053	121.562	17.25	17.92	4.71	4.28	17.585	4.495	1.96795	5.78317e-24	1.04922e-22
ENSCGRG00015000081	Zmiz2	231.313	220.332	66.2606	60.4029	10.54	10.69	2.4	2.13	10.615	2.265	2.22852	1.07541e-22	1.74375e-21
ENSCGRG00015000090	Mical1	3391.57	2639.07	1791.38	1436.9	154.6	128	64.84	50.58	141.3	57.71	1.29187	3.66755e-18	3.89201e-17
ENSCGRG00015000105	Atp13a2	642.93	447.759	300.837	268.394	29.31	21.72	10.89	9.45	25.515	10.17	1.32703	8.01626e-12	4.70651e-11
ENSCGRG00015000107	Myh9	21686.6	15645.3	12142.7	11891.4	988.53	758.85	439.51	418.61	873.69	429.06	1.02594	4.77144e-14	3.51815e-13
ENSCGRG00015000110	Leng9	455.211	391.054	123.485	110.026	20.75	18.97	4.47	3.87	19.86	4.17	2.25175	8.27327e-30	2.33326e-28
ENSCGRG00015000117	Exd1	293.149	289.708	68.8386	78.6213	13.36	14.05	2.49	2.77	13.705	2.63	2.38157	7.36821e-28	1.81033e-26
ENSCGRG00015000124	Selenom	8.7023	8.83534	28.9543	27.534	0.4	0.43	1.05	0.97	0.415	1.01	-1.28317	0.00507186	0.0100536
ENSCGRG00015000143	Leng8	1119.9	906.207	414.946	257.031	51.05	43.95	15.02	9.05	47.5	12.035	1.98069	4.86038e-21	6.78114e-20
ENSCGRG00015000149	Ncln	974.403	818.597	165.369	139.777	44.42	39.7	5.99	4.92	42.06	5.455	2.9468	5.393e-62	1.28159e-59
ENSCGRG00015000152	Abcd4	1026.84	874.624	400.002	347.542	46.81	42.42	14.48	12.23	44.615	13.355	1.74015	4.37249e-29	1.16514e-27
ENSCGRG00015000160	Spin1	1282.68	1238.04	639.771	682.528	58.47	60.05	23.16	24.03	59.26	23.595	1.32858	4.76869e-24	8.73535e-23
ENSCGRG00015000169	Dlgap5	1563.58	1226.26	7649.73	9018.55	71.27	59.48	276.89	317.48	65.375	297.185	-2.18455	1.57028e-59	3.16149e-57
ENSCGRG00015000206	Atg4d	566.155	433.504	220.252	204.788	25.81	21.03	7.97	7.21	23.42	7.59	1.62557	4.67779e-18	4.91727e-17
ENSCGRG00015000210	N6amt1	270.851	272.05	185.663	151.133	12.35	13.2	6.72	5.32	12.775	6.02	1.08549	1.5623e-07	5.61961e-07
ENSCGRG00015000229	Clcn2	486.779	502.099	226.064	217.158	22.19	24.35	8.18	7.64	23.27	7.91	1.55672	5.29258e-19	6.1279e-18
ENSCGRG00015000231	Kri1	1129.04	905.913	666.248	549.674	51.46	43.94	24.12	19.35	47.7	21.735	1.13397	5.85373e-13	3.84621e-12
ENSCGRG00015000262	Tyms	1033.21	1025.64	3587.91	3328.58	47.1	49.75	129.87	117.18	48.425	123.525	-1.35098	8.74104e-28	2.13676e-26
ENSCGRG00015000280	Yap1	1896.76	1593.08	1024.31	890.074	86.46	77.27	37.08	31.33	81.865	34.205	1.25904	3.02519e-20	3.92246e-19
ENSCGRG00015000285	Smpd2	524.719	397.459	221.424	211.944	23.92	19.28	8.01	7.46	21.6	7.735	1.48156	5.29198e-15	4.25e-14
ENSCGRG00015000295	Rpl37a	9685.44	9325.61	25820.9	24619.3	441.49	452.33	934.6	866.67	446.91	900.635	-1.01096	1.88614e-19	2.27656e-18
ENSCGRG00015000299	Ino80	1172.91	949.189	563.716	655.259	53.46	46.04	20.4	23.07	49.75	21.735	1.19468	3.58248e-16	3.18795e-15
ENSCGRG00015000314	Zik1	221.682	267.39	175.965	122.34	10.1	12.97	6.37	4.31	11.535	5.34	1.11111	8.29083e-06	2.42355e-05
ENSCGRG00015000340	Spaar	174.325	198.296	56.6605	42.47	7.95	9.62	2.05	1.5	8.785	1.775	2.30722	2.35345e-18	2.54594e-17
ENSCGRG00015000342	Usp16	2835.71	3256.36	1788.84	2107.73	129.26	157.95	64.75	74.2	143.605	69.475	1.04754	1.12947e-14	8.80729e-14
ENSCGRG00015000350	Hrct1	26.9904	50.8994	2.79991	0	1.23	2.47	0.1	0	1.85	0.05	5.20945	5.95077e-13	3.90681e-12
ENSCGRG00015000372	Dpyd	1640.68	1441.61	312.027	304.228	74.79	69.92	11.29	10.71	72.355	11	2.71759	9.57437e-80	5.78292e-77
ENSCGRG00015000381	Slc6a9	1013.7	878.048	626.189	559.377	46.21	42.59	22.67	19.69	44.4	21.18	1.06786	1.04345e-13	7.40376e-13
ENSCGRG00015000405	Dtx3	1524.87	1470.8	764.475	686.744	69.51	71.34	27.67	24.18	70.425	25.925	1.44174	1.89947e-27	4.52874e-26
ENSCGRG00015000416	Itpr3	4443.29	3133.4	1442.19	1390.01	202.54	151.98	52.2	48.93	177.26	50.565	1.80966	1.92572e-34	7.73277e-33
ENSCGRG00015000428	Rita1	165.423	152.733	110.01	65.4196	7.54	7.41	3.98	2.3	7.475	3.14	1.25131	9.51831e-06	2.76619e-05
ENSCGRG00015000432	Arhgef25	258.29	181.455	115.918	108.487	11.77	8.8	4.2	3.82	10.285	4.01	1.35887	7.83134e-09	3.26216e-08
ENSCGRG00015000447	Lnpk	873.165	938.219	2324.88	2953.64	39.8	45.51	84.15	103.98	42.655	94.065	-1.14094	1.26835e-15	1.08026e-14
ENSCGRG00015000449	Nfic	164.822	114.023	90.9888	86.3135	7.51	5.53	3.29	3.04	6.52	3.165	1.04267	4.0474e-05	0.000109117
ENSCGRG00015000462	Slc44a2	2195.23	1961.96	1339.68	1198.33	100.06	95.16	48.49	42.18	97.61	45.335	1.1064	3.7268e-18	3.9491e-17
ENSCGRG00015000464	Tnks1bp1	3466.18	2919.74	1545.19	1335.76	158	141.62	55.93	47.02	149.81	51.475	1.54119	1.26667e-31	4.16363e-30
ENSCGRG00015000467	Tpcn1	3123.23	3421.84	1129.32	1233.14	142.37	165.97	40.88	43.41	154.17	42.145	1.87109	8.23514e-48	8.12086e-46
ENSCGRG00015000481	Btg2	1257.44	1109.65	332.433	274.883	57.32	53.82	12.03	9.68	55.57	10.855	2.35595	2.83518e-51	3.57381e-49
ENSCGRG00015000486	Tns1	8266.57	6996.16	2135.68	2496.98	376.81	339.34	77.3	87.9	358.075	82.6	2.11605	2.45884e-64	6.72515e-62
ENSCGRG00015000488	Smarca2	3305.87	2891.29	1890.46	2068.93	150.69	140.24	68.43	72.83	145.465	70.63	1.04232	1.18305e-18	1.32224e-17
ENSCGRG00015000501	Vps18	1352.5	1144.74	833.902	798.838	61.65	55.52	30.18	28.12	58.585	29.15	1.00704	5.18994e-14	3.80929e-13
ENSCGRG00015000544	Npr2	1322.69	1104.1	266.124	307.256	60.29	53.55	9.63	10.82	56.92	10.225	2.47683	1.23427e-58	2.41783e-56
ENSCGRG00015000549	Vps25	4122.76	3180.04	2379.99	2169.26	187.93	154.24	86.15	76.36	171.085	81.255	1.07418	9.22204e-16	7.97154e-15
ENSCGRG00015000600	Tspan6	2297.57	2368	8912.36	10742	104.73	114.86	322.59	378.15	109.795	350.37	-1.67407	2.68511e-40	1.67053e-38
ENSCGRG00015000604	Slc8b1	838.437	657.448	343.616	302.776	38.22	31.89	12.44	10.66	35.055	11.55	1.60173	4.9341e-21	6.87077e-20
ENSCGRG00015000615	Crocc	203.197	137.35	109.784	89.9417	9.26	6.66	3.97	3.17	7.96	3.57	1.15684	7.79395e-06	2.28522e-05
ENSCGRG00015000617	Klf3	1043.91	959.114	531.664	462.445	47.58	46.52	19.24	16.28	47.05	17.76	1.40556	6.66767e-22	1.00472e-20
ENSCGRG00015000621	Srpx2	180.988	136.836	526.497	530.934	8.25	6.64	19.06	18.69	7.445	18.875	-1.34213	1.33196e-12	8.40215e-12
ENSCGRG00015000626	Ramp2	20.4061	24.4857	56.518	73.2213	0.93	1.19	2.05	2.58	1.06	2.315	-1.12695	0.000878959	0.0019566
ENSCGRG00015000640	Zfyve19	840.331	795.787	351.425	310.966	38.3	38.6	12.72	10.95	38.45	11.835	1.69992	1.16607e-27	2.81723e-26
ENSCGRG00015000648	Morc2a	1155.05	858.641	427.75	458.452	52.65	41.65	15.48	16.14	47.15	15.81	1.57642	4.62206e-23	7.73296e-22
ENSCGRG00015000657	Slc43a3	360.932	422.311	90.1707	99.8918	16.45	20.48	3.26	3.52	18.465	3.39	2.44544	3.5233e-29	9.44063e-28
ENSCGRG00015000661	Ezh1	2811.58	2789.75	574.167	597.218	128.16	135.31	20.78	21.02	131.735	20.9	2.65606	3.58802e-98	4.33433e-95
ENSCGRG00015000664	Mmp3	594.387	557.111	1982.66	2241.44	27.09	27.02	71.76	78.91	27.055	75.335	-1.47743	6.01521e-30	1.72666e-28
ENSCGRG00015000684	Chn1	105.056	80.8326	242.156	272.69	4.79	3.92	8.76	9.6	4.355	9.18	-1.07582	1.09484e-06	3.56088e-06
ENSCGRG00015000725	Cntnap1	827.756	727.386	231.641	176.005	37.73	35.28	8.38	6.2	36.505	7.29	2.3241	2.92361e-37	1.43178e-35
ENSCGRG00015000731	Gm14137	352.807	483.267	19.0953	8.45655	16.08	23.44	0.69	0.3	19.76	0.495	5.31901	3.00461e-56	5.18509e-54
ENSCGRG00015000737	Plpp1	10175.8	11723.3	4298.56	4912.23	463.84	568.62	155.59	172.93	516.23	164.26	1.65203	5.78405e-36	2.57195e-34
ENSCGRG00015000741	Slc38a10	7037.74	5513.5	3424.05	2951.46	320.8	267.42	123.94	103.9	294.11	113.92	1.36833	6.73395e-24	1.21563e-22
ENSCGRG00015000743	Rad51	706.532	742.805	2672.78	2661.34	32.21	36.03	96.74	93.69	34.12	95.215	-1.48057	3.82211e-31	1.18641e-29
ENSCGRG00015000757	Cenpp	196.495	177.024	835.471	959.783	8.96	8.59	30.24	33.79	8.775	32.015	-1.86728	6.79882e-29	1.7822e-27
ENSCGRG00015000765	Mmp12	257.315	285.33	1611.9	1693.26	11.73	13.84	58.34	59.61	12.785	58.975	-2.20565	6.9732e-50	8.08668e-48
ENSCGRG00015000766	Cbfa2t2	1806.62	1650.22	655.268	775.515	82.35	80.04	23.72	27.3	81.195	25.51	1.67033	2.45874e-36	1.11381e-34
ENSCGRG00015000771	Ssbp4	504.712	315.815	212.875	149.074	23.01	15.32	7.71	5.25	19.165	6.48	1.56441	8.28181e-10	3.8417e-09
ENSCGRG00015000793	Mmp13	45.3183	42.8926	233.694	186.84	2.07	2.08	8.46	6.58	2.075	7.52	-1.85762	1.64077e-12	1.02212e-11
ENSCGRG00015000794	Zfp62	1538.92	1728.7	791.516	760.884	70.15	83.85	28.65	26.79	77	27.72	1.47393	1.50617e-26	3.36417e-25
ENSCGRG00015000803	Ccr10	127.809	94.2807	60.7123	33.5126	5.83	4.57	2.2	1.18	5.2	1.69	1.62149	7.61541e-07	2.51407e-06
ENSCGRG00015000827	Ecm2	253.225	187.909	85.7403	95.8679	11.54	9.11	3.1	3.37	10.325	3.235	1.6743	8.00778e-13	5.17755e-12
ENSCGRG00015000834	Tln1	23833	17992	10630.4	10793.5	1086.37	872.68	384.78	379.97	979.525	382.375	1.35709	6.08305e-26	1.30059e-24
ENSCGRG00015000856	Knl1	582.031	467.006	2231.53	3067.2	26.53	22.65	80.77	107.97	24.59	94.37	-1.94026	5.16572e-33	1.87675e-31
ENSCGRG00015000886	Ube2l6	19.7788	38.3391	227.57	177.963	0.9	1.86	8.24	6.26	1.38	7.25	-2.39331	4.48555e-13	2.98406e-12
ENSCGRG00015000892	Tepsin	420.675	379.02	246.796	219.082	19.18	18.38	8.93	7.71	18.78	8.32	1.17454	9.1844e-11	4.7617e-10
ENSCGRG00015000907	Stard4	342.655	329.535	1360.25	1538.05	15.62	15.98	49.23	54.14	15.8	51.685	-1.70982	2.58701e-32	8.88655e-31
ENSCGRG00015000953	Fancd2	644.193	627.432	2910.68	3524.06	29.36	30.43	105.35	124.06	29.895	114.705	-1.93995	1.56628e-47	1.51366e-45
ENSCGRG00015000956	Nrep	206.897	194.326	113.563	119.899	9.43	9.43	4.11	4.22	9.43	4.165	1.17894	1.67248e-08	6.71028e-08
ENSCGRG00015000965	Dock1	2033.73	1547.62	883.812	911.225	92.7	75.07	31.99	32.08	83.885	32.035	1.38876	2.42573e-23	4.18115e-22
ENSCGRG00015000968	Retreg3	1999.99	1842.78	1059.82	1024.78	91.16	89.38	38.36	36.08	90.27	37.22	1.27817	5.00235e-25	9.75964e-24
ENSCGRG00015000975	Rwdd3	496.63	439.7	170.015	186.851	22.64	21.33	6.15	6.58	21.985	6.365	1.78829	3.59813e-23	6.09328e-22
ENSCGRG00015000988	Tcn2	3629.98	3458.03	2085.26	2045.76	165.46	167.73	75.48	72.02	166.595	73.75	1.17563	3.39348e-24	6.29052e-23
ENSCGRG00015000997	Dbf4	1001.46	1000.04	3089.79	3918.4	45.65	48.51	111.84	137.94	47.08	124.89	-1.40747	4.36177e-25	8.59918e-24
ENSCGRG00015001004	Psmc3ip	130.645	138.777	772.675	845.727	5.96	6.73	27.97	29.77	6.345	28.87	-2.18588	2.41187e-35	1.02529e-33
ENSCGRG00015001023	Abhd2	5543.41	5381.67	2015.91	2001.02	252.68	261.03	72.97	70.44	256.855	71.705	1.84081	9.25708e-56	1.54242e-53
ENSCGRG00015001041	Scel	66.624	85.5417	19.3595	4.14512	3.04	4.15	0.7	0.15	3.595	0.425	3.08046	8.6037e-11	4.47825e-10
ENSCGRG00015001048	Dock8	1003.41	850.844	489.403	537.415	45.74	41.27	17.71	18.92	43.505	18.315	1.24816	4.1011e-18	4.33305e-17
ENSCGRG00015001056	Fanci	318.348	278.844	1471.42	1500.68	14.51	13.52	53.26	52.83	14.015	53.045	-1.92025	1.67186e-40	1.04915e-38
ENSCGRG00015001062	Gm48552	148.25	169.319	88.4783	91.46	6.76	8.21	3.2	3.22	7.485	3.21	1.22143	1.83867e-07	6.5327e-07
ENSCGRG00015001065	Cpne2	62.4459	50.7539	20.191	7.02379	2.85	2.46	0.73	0.25	2.655	0.49	2.43786	3.65173e-09	1.58679e-08
ENSCGRG00015001066	Ptprf	1485.32	1224.48	675.485	648.224	67.7	59.39	24.45	22.82	63.545	23.635	1.42685	3.29564e-25	6.56232e-24
ENSCGRG00015001083	Ndrg1	1314.45	984.616	761.362	646.413	59.92	47.76	27.56	22.76	53.84	25.16	1.09755	5.36483e-12	3.19247e-11
ENSCGRG00015001084	Knstrn	245.789	195.9	802.088	932.107	11.2	9.5	29.03	32.81	10.35	30.92	-1.57891	2.27763e-20	2.98252e-19
ENSCGRG00015001085	Cep131	900.8	676.894	180.92	180.774	41.06	32.83	6.55	6.36	36.945	6.455	2.51689	2.41846e-43	1.77959e-41
ENSCGRG00015001104	Il6st	43648.1	43934.7	19204.6	21540.1	1989.6	2131	695.12	758.28	2060.3	726.7	1.50342	7.48444e-39	4.18898e-37
ENSCGRG00015001172	Szt2	1219.51	944.512	351.87	284.08	55.59	45.81	12.74	10	50.7	11.37	2.15675	2.36737e-36	1.07578e-34
ENSCGRG00015001180	Hsd17b1	100.236	102.811	30.512	11.0042	4.57	4.99	1.1	0.39	4.78	0.745	2.6817	1.98638e-12	1.22739e-11
ENSCGRG00015001190	43533	86.6036	102.62	52.76	64.5781	3.95	4.98	1.91	2.27	4.465	2.09	1.09516	6.58249e-05	0.000172394
ENSCGRG00015001203	Atp6v0a1	5224.59	3680.24	2943.39	2666.02	238.15	178.51	106.54	93.85	208.33	100.195	1.05606	9.31359e-13	5.97389e-12
ENSCGRG00015001212	Fam122a	104.556	121.351	29.0949	22.6702	4.77	5.89	1.05	0.8	5.33	0.925	2.52661	8.83055e-17	8.2249e-16
ENSCGRG00015001216	Rnf215	489.997	458.557	218.037	221.064	22.34	22.24	7.89	7.78	22.29	7.835	1.50839	2.05186e-18	2.23805e-17
ENSCGRG00015001226	Apc	3208.05	2829.96	1771.2	2093.36	146.23	137.26	64.11	73.69	141.745	68.9	1.04072	3.01109e-17	2.96728e-16
ENSCGRG00015001228	Ccdc9b	448.014	354.088	95.5679	105.24	20.42	17.17	3.46	3.7	18.795	3.58	2.39232	2.90788e-30	8.55024e-29
ENSCGRG00015001232	Rab3a	108.979	74.3643	39.2886	45.8907	4.97	3.61	1.42	1.62	4.29	1.52	1.49691	4.66854e-07	1.57898e-06
ENSCGRG00015001244	Ttc32	212.349	186.994	592.212	706.244	9.68	9.07	21.44	24.86	9.375	23.15	-1.30412	1.41166e-13	9.90005e-13
ENSCGRG00015001257	Nrp1	3577	3261.39	1058.09	949.443	163.05	158.19	38.3	33.42	160.62	35.86	2.1632	5.06516e-66	1.56223e-63
ENSCGRG00015001261	Acyp1	176.182	171.572	488.526	476.76	8.03	8.32	17.68	16.78	8.175	17.23	-1.07563	2.48159e-09	1.09607e-08
ENSCGRG00015001270	Dhrs3	3936.07	3864.33	1044.64	962.942	179.42	187.43	37.81	33.9	183.425	35.855	2.35494	2.72511e-80	1.71753e-77
ENSCGRG00015001271	Afg1l	77.2845	77.2271	14.7368	33.9395	3.52	3.75	0.53	1.19	3.635	0.86	2.07955	8.5781e-09	3.56196e-08
ENSCGRG00015001278	Avil	4.92314	4.734	153.085	130.16	0.22	0.23	5.54	4.58	0.225	5.06	-4.49114	4.86242e-29	1.28859e-27
ENSCGRG00015001280	Ccdc157	110.728	85.9885	65.7011	46.0074	5.05	4.17	2.38	1.62	4.61	2	1.20477	2.69577e-05	7.40672e-05
ENSCGRG00015001290	Cenpi	760.285	778.595	2046.85	2593.97	34.66	37.76	74.09	91.32	36.21	82.705	-1.19159	3.00525e-17	2.96355e-16
ENSCGRG00015001297	Zc2hc1c	150.957	139.739	64.2063	54.2194	6.88	6.78	2.32	1.91	6.83	2.115	1.69123	6.33319e-12	3.75638e-11
ENSCGRG00015001303	Pik3r2	824.326	656.452	216.775	147.25	37.57	31.84	7.85	5.18	34.705	6.515	2.41331	3.49524e-31	1.09196e-29
ENSCGRG00015001308	Nek9	3123.32	3058.04	978.92	916.935	142.37	148.33	35.43	32.28	145.35	33.855	2.10209	1.37816e-64	3.91722e-62
ENSCGRG00015001309	Zzef1	2668.23	2293.95	1389.08	1424.58	121.62	111.27	50.28	50.15	116.445	50.215	1.21346	1.29468e-23	2.29154e-22
ENSCGRG00015001319	F3	412.891	396.228	187.4	232.934	18.82	19.22	6.78	8.2	19.02	7.49	1.34448	6.91335e-13	4.51423e-12
ENSCGRG00015001344	Ninj1	1654.52	1682.43	812.703	801.214	75.42	81.6	29.42	28.21	78.51	28.815	1.44606	2.18806e-29	5.93972e-28
ENSCGRG00015001349	Ctdsp2	9366.82	8305.68	3703.84	3840.49	426.96	402.86	134.06	135.2	414.91	134.63	1.6238	1.99465e-46	1.80715e-44
ENSCGRG00015001356	Vps13d	10602.9	8148.56	3653.07	3887.43	483.31	395.24	132.23	136.85	439.275	134.54	1.70709	2.74835e-40	1.70257e-38
ENSCGRG00015001377	Pard3	2119.16	2056.11	1154.71	1218.69	96.6	99.73	41.8	42.9	98.165	42.35	1.21285	1.30807e-23	2.31078e-22
ENSCGRG00015001379	Prickle1	286.543	357.36	116.027	152.227	13.06	17.33	4.2	5.36	15.195	4.78	1.66851	5.19459e-13	3.43996e-12
ENSCGRG00015001387	Cactin	969.398	904.634	544.765	427.567	44.19	43.88	19.72	15.05	44.035	17.385	1.34081	4.25406e-17	4.10565e-16
ENSCGRG00015001395	Kif7	1017.93	732.333	373.002	295.464	46.4	35.52	13.5	10.4	40.96	11.95	1.77721	1.78714e-21	2.59987e-20
ENSCGRG00015001399	Hells	289.365	364.977	1249.94	1615.82	13.19	17.7	45.24	56.88	15.445	51.06	-1.72505	3.28839e-22	5.09824e-21
ENSCGRG00015001409	Ccdc102a	325.213	256.151	171.474	147.036	14.82	12.42	6.21	5.18	13.62	5.695	1.25796	1.75699e-09	7.89257e-09
ENSCGRG00015001429	Pip5k1c	446.966	415.615	157.162	195.188	20.37	20.16	5.69	6.87	20.265	6.28	1.69015	3.65926e-19	4.30208e-18
ENSCGRG00015001458	Rdh14	818.813	797.977	352.432	318.057	37.32	38.7	12.76	11.2	38.01	11.98	1.66575	5.77341e-27	1.33479e-25
ENSCGRG00015001467	Med13l	3644.44	3068.14	1112.93	1270.05	166.12	148.82	40.28	44.71	157.47	42.495	1.88971	2.76592e-50	3.34123e-48
ENSCGRG00015001468	Kctd12	88.816	93.6824	63.2477	47.8836	4.05	4.54	2.29	1.69	4.295	1.99	1.10989	6.01191e-05	0.000158222
ENSCGRG00015001488	Tesk1	998.915	822.938	320.702	264.015	45.53	39.92	11.61	9.29	42.725	10.45	2.03158	1.20931e-33	4.57706e-32
ENSCGRG00015001491	Fblim1	1153.78	949.203	566.941	537.4	52.59	46.04	20.52	18.92	49.315	19.72	1.32237	4.91116e-20	6.24493e-19
ENSCGRG00015001496	Osm	1.96071	7.1821	23.4889	15.024	0.09	0.35	0.85	0.53	0.22	0.69	-1.64909	0.00766467	0.0147163
ENSCGRG00015001505	Tmem82	16.532	9.111	117.062	103.657	0.75	0.44	4.24	3.65	0.595	3.945	-2.72906	4.27345e-15	3.46271e-14
ENSCGRG00015001527	Bub1b	675.3	644.845	2087.01	2306.43	30.78	31.28	75.54	81.19	31.03	78.365	-1.33655	1.00755e-25	2.11367e-24
ENSCGRG00015001539	Snrpe	1129.49	1133.06	3484.01	3677.68	51.49	54.96	126.11	129.47	53.225	127.79	-1.2636	4.10653e-26	8.93817e-25
ENSCGRG00015001543	Cdc20	1644.86	1132.9	6039.92	6241.89	74.98	54.95	218.62	219.73	64.965	219.175	-1.75435	1.66869e-32	5.84282e-31
ENSCGRG00015001544	Arrdc2	251.677	180.124	98.4315	88.7664	11.47	8.74	3.56	3.12	10.105	3.34	1.59715	3.037e-11	1.68032e-10
ENSCGRG00015001547	Fam13b	763.017	932.742	258.487	339.367	34.78	45.24	9.36	11.95	40.01	10.655	1.90883	1.7236e-24	3.2618e-23
ENSCGRG00015001578	Pex11a	229.786	215.141	100.278	106.998	10.47	10.44	3.63	3.77	10.455	3.7	1.4986	1.02177e-12	6.52495e-12
ENSCGRG00015001582	Sppl3	464.069	448.413	273.574	253.709	21.15	21.75	9.9	8.93	21.45	9.415	1.18794	4.08557e-12	2.45439e-11
ENSCGRG00015001586	Cyb5d2	217.17	201.046	93.6289	62.8986	9.9	9.75	3.39	2.21	9.825	2.8	1.81103	5.77657e-13	3.80105e-12
ENSCGRG00015001591	Ash1l	5083.98	4909.84	2795.03	3695.47	231.74	238.15	101.17	130.09	234.945	115.63	1.02281	4.81098e-14	3.54189e-13
ENSCGRG00015001605	Bmf	774.473	581.42	134.073	136.23	35.3	28.2	4.85	4.8	31.75	4.825	2.71816	2.73466e-45	2.27825e-43
ENSCGRG00015001608	Acads	110.19	78.8933	16.5496	17.0133	5.02	3.83	0.6	0.6	4.425	0.6	2.88264	1.08364e-17	1.10312e-16
ENSCGRG00015001618	Pus7l	462.415	480.051	206.184	271.634	21.08	23.28	7.46	9.56	22.18	8.51	1.38203	2.01644e-13	1.39192e-12
ENSCGRG00015001638	Irak4	241.487	253.47	87.722	82.7913	11.01	12.29	3.18	2.91	11.65	3.045	1.93582	7.43108e-19	8.4487e-18
ENSCGRG00015001657	Bend3	356.273	237.582	132.175	112.948	16.24	11.52	4.78	3.98	13.88	4.38	1.664	3.85521e-12	2.31985e-11
ENSCGRG00015001671	Slc16a7	110.797	86.6274	30.4778	30.2103	5.05	4.2	1.1	1.06	4.625	1.08	2.09842	8.30364e-13	5.35929e-12
ENSCGRG00015001689	Qrsl1	1047.98	988.655	2659.41	2738.97	47.77	47.95	96.26	96.42	47.86	96.34	-1.00931	3.90448e-17	3.77833e-16
ENSCGRG00015001715	Dnajc16	916.697	937.487	416.154	390.877	41.79	45.47	15.06	13.76	43.63	14.41	1.59825	5.87144e-27	1.35529e-25
ENSCGRG00015001740	Eif2ak4	909.333	746.706	447.995	469.678	41.45	36.22	16.22	16.53	38.835	16.375	1.24586	1.01002e-16	9.38544e-16
ENSCGRG00015001759	Rptor	1255.21	1117.89	693.915	627.013	57.22	54.22	25.12	22.07	55.72	23.595	1.23971	2.60513e-19	3.10049e-18
ENSCGRG00015001785	Miip	351.811	270.671	851.831	868.313	16.04	13.13	30.83	30.57	14.585	30.7	-1.07375	3.71872e-11	2.03651e-10
ENSCGRG00015001805	Apba3	861.122	743.243	473.068	341.775	39.25	36.05	17.12	12.03	37.65	14.575	1.36915	2.89234e-14	2.17917e-13
ENSCGRG00015001828	Tgfb3	33.1246	34.18	22.0381	14.0597	1.51	1.66	0.8	0.49	1.585	0.645	1.29711	0.000989566	0.00218382
ENSCGRG00015001846	Gga1	405.719	344.638	214.847	175.126	18.49	16.72	7.78	6.16	17.605	6.97	1.33675	1.26285e-11	7.28172e-11
ENSCGRG00015001851	Armcx2	371.961	320.341	887.869	1013.7	16.95	15.54	32.14	35.69	16.245	33.915	-1.06193	4.27685e-12	2.56293e-11
ENSCGRG00015001852	Fdps	1545.62	1583.04	7139.89	7225.71	70.45	76.78	258.43	254.37	73.615	256.4	-1.80032	1.17788e-51	1.52451e-49
ENSCGRG00015001866	Pde4d	114.036	99.6429	52.8773	65.2071	5.2	4.83	1.91	2.3	5.015	2.105	1.25243	9.6898e-07	3.17001e-06
ENSCGRG00015001936	Stat5b	2681.76	2262.42	1550.35	1328.3	122.24	109.74	56.12	46.76	115.99	51.44	1.17304	1.3577e-18	1.5093e-17
ENSCGRG00015001938	Kif20a	2624.11	2447.06	7672.61	9085.94	119.61	118.69	277.71	319.85	119.15	298.78	-1.3263	3.37289e-28	8.48843e-27
ENSCGRG00015001944	Casp1	697.748	718.855	284.666	302.306	31.81	34.87	10.3	10.64	33.34	10.47	1.67099	1.42992e-25	2.96116e-24
ENSCGRG00015001950	N4bp2	1450.5	1366.06	759.34	849.747	66.12	66.26	27.48	29.91	66.19	28.695	1.20581	9.15458e-21	1.24023e-19
ENSCGRG00015001951	Chst15	460.87	381.299	128.643	179.798	21.01	18.49	4.66	6.33	19.75	5.495	1.84566	1.38784e-18	1.54043e-17
ENSCGRG00015001960	Rpl18a	14718.2	13848.5	42573.9	37597	670.89	671.7	1540.99	1323.53	671.295	1432.26	-1.09327	2.81928e-20	3.66531e-19
ENSCGRG00015001966	COQ5	730.78	630.572	336.294	345.583	33.31	30.59	12.17	12.17	31.95	12.17	1.39249	6.40539e-19	7.35175e-18
ENSCGRG00015001970	Zmat1	173.708	106.732	66.1972	80.2961	7.92	5.18	2.4	2.83	6.55	2.615	1.32468	3.48633e-06	1.0653e-05
ENSCGRG00015001974	Clk2	962.02	842.928	495.617	470.773	43.85	40.89	17.94	16.57	42.37	17.255	1.29603	2.53757e-19	3.02755e-18
ENSCGRG00015001977	Gdpgp1	102.299	65.9635	12.9243	21.7144	4.66	3.2	0.47	0.76	3.93	0.615	2.67587	6.02793e-13	3.95568e-12
ENSCGRG00015001984	Zfr2	396.132	336.121	201.533	175.494	18.06	16.3	7.29	6.18	17.18	6.735	1.35098	2.30603e-12	1.41405e-11
ENSCGRG00015001993	2410131K14Rik	274.111	267.246	155.094	170.846	12.49	12.96	5.61	6.01	12.725	5.81	1.13106	5.4778e-09	2.32795e-08
ENSCGRG00015002008	Xaf1	199.725	233.068	48.8779	56.7129	9.1	11.3	1.77	2	10.2	1.885	2.43593	3.13852e-22	4.87631e-21
ENSCGRG00015002011	Mon2	3172.03	3358.5	1801.76	2250.19	144.59	162.9	65.22	79.21	153.745	72.215	1.09017	2.49444e-16	2.24593e-15
ENSCGRG00015002012	Map1s	564.613	342.598	363.081	226.386	25.74	16.62	13.14	7.97	21.18	10.555	1.00478	0.000138976	0.000348426
ENSCGRG00015002040	LGALS1	2364.25	1975.65	7387.38	6386.11	107.77	95.83	267.39	224.81	101.8	246.1	-1.27351	1.46755e-22	2.35588e-21
ENSCGRG00015002049	Nf2	3271.75	3037.49	1747.47	1650.74	149.13	147.33	63.25	58.11	148.23	60.68	1.28854	9.38611e-28	2.29059e-26
ENSCGRG00015002051	Fam120a	5458.19	4471.66	2907.39	2884.97	248.8	216.89	105.23	101.56	232.845	103.395	1.1712	6.52142e-22	9.8371e-21
ENSCGRG00015002058	Gsn	68.3976	48.0098	17.8361	13.8166	3.12	2.33	0.65	0.49	2.725	0.57	2.25722	5.67867e-10	2.68925e-09
ENSCGRG00015002062	Angel1	448.677	369.186	286.821	226.232	20.45	17.91	10.38	7.96	19.18	9.17	1.06461	5.2479e-08	1.99354e-07
ENSCGRG00015002070	Dus3l	854.34	813.12	602.492	466.663	38.94	39.44	21.81	16.43	39.19	19.12	1.0354	1.91265e-10	9.54086e-10
ENSCGRG00015002084	Alg3	226.334	229.943	141.922	126.59	10.32	11.15	5.14	4.46	10.735	4.8	1.16122	2.31806e-08	9.14605e-08
ENSCGRG00015002086	Trib2	162.639	107.203	8.08882	4.02646	7.41	5.2	0.29	0.14	6.305	0.215	4.87409	8.80495e-32	2.94773e-30
ENSCGRG00015002088	Ppp1r15b	1679.96	1434.44	778.042	837.685	76.58	69.58	28.16	29.49	73.08	28.825	1.34216	4.36942e-25	8.59918e-24
ENSCGRG00015002090	Fzd1	143.935	99.3655	87.8348	51.1332	6.56	4.82	3.18	1.8	5.69	2.49	1.19228	0.000226692	0.000549611
ENSCGRG00015002111	Ano6	2638.72	2418.75	1353.49	1728.42	120.28	117.32	48.99	60.85	118.8	54.92	1.11313	6.66352e-17	6.28461e-16
ENSCGRG00015002115	Cdc25c	241.627	215.571	675.124	780.204	11.01	10.46	24.44	27.47	10.735	25.955	-1.27369	2.31623e-14	1.7616e-13
ENSCGRG00015002154	Depdc1b	234.725	246.232	931.517	1240.22	10.7	11.94	33.72	43.66	11.32	38.69	-1.77309	1.16718e-23	2.07346e-22
ENSCGRG00015002158	Clcn6	349.244	198.512	136.612	148.965	15.92	9.63	4.94	5.24	12.775	5.09	1.32759	4.19582e-07	1.42802e-06
ENSCGRG00015002164	Lpin1	1064.97	1449.7	457.56	489.398	48.54	70.32	16.56	17.23	59.43	16.895	1.8146	8.31919e-24	1.49436e-22
ENSCGRG00015002171	Endov	585.175	522.351	172.974	150.068	26.67	25.34	6.26	5.28	26.005	5.77	2.17215	1.11925e-32	3.97096e-31
ENSCGRG00015002177	Vmac	118.786	83.9181	56.2881	21.2293	5.41	4.07	2.04	0.75	4.74	1.395	1.76462	2.4263e-05	6.70319e-05
ENSCGRG00015002184	Kdm3b	3146.32	2755.01	1794	2008.77	143.42	133.63	64.93	70.71	138.525	67.82	1.03036	6.20143e-18	6.46268e-17
ENSCGRG00015002186	Kat2a	990.366	983.124	594.895	584.773	45.14	47.69	21.53	20.59	46.415	21.06	1.14009	7.54245e-17	7.07672e-16
ENSCGRG00015002191	Prc1	1656.74	1354.53	7755.91	9720.19	75.52	65.7	280.73	342.18	70.61	311.455	-2.14108	9.43048e-55	1.50224e-52
ENSCGRG00015002197	Mdm4	1330.79	1098.99	529.164	615.38	60.66	53.31	19.15	21.66	56.985	20.405	1.48166	9.05051e-25	1.74231e-23
ENSCGRG00015002244	Phf2	805.67	660.67	430.914	436.938	36.72	32.04	15.6	15.38	34.38	15.49	1.15023	7.1695e-14	5.17833e-13
ENSCGRG00015002248	Irf2bpl	941.343	699.8	569.055	474.381	42.91	33.94	20.6	16.7	38.425	18.65	1.04287	8.25489e-10	3.83167e-09
ENSCGRG00015002252	Mthfr	727.749	669.197	231.432	191.125	33.17	32.46	8.38	6.73	32.815	7.555	2.11885	3.84293e-34	1.4975e-32
ENSCGRG00015002254	Nxf7	955.546	960.647	463.725	474.975	43.56	46.59	16.78	16.72	45.075	16.75	1.42817	5.68894e-24	1.03602e-22
ENSCGRG00015002269	Rnf213	4593.8	3564.58	843.869	914.392	209.4	172.9	30.54	32.19	191.15	31.365	2.60748	6.28828e-82	4.34071e-79
ENSCGRG00015002286	Zfp319	156.698	125.284	22.9433	30.41	7.14	6.08	0.83	1.07	6.61	0.95	2.79865	3.84391e-22	5.90269e-21
ENSCGRG00015002291	Metap1d	193.619	207.785	130.356	108.578	8.83	10.08	4.72	3.82	9.455	4.27	1.14684	2.68717e-07	9.35477e-07
ENSCGRG00015002302	Cipc	1062.51	940.703	487.521	575.477	48.43	45.63	17.65	20.26	47.03	18.955	1.311	4.38628e-20	5.59222e-19
ENSCGRG00015002311	Tmem51	196.699	179.973	129.404	108.991	8.97	8.73	4.68	3.84	8.85	4.26	1.05482	1.46911e-06	4.70633e-06
ENSCGRG00015002312	Micall1	249.586	219.384	137.947	152.294	11.38	10.64	4.99	5.36	11.01	5.175	1.08918	6.38931e-08	2.39636e-07
ENSCGRG00015002317	Agtrap	448.472	425.963	200.841	194.888	20.44	20.66	7.27	6.86	20.55	7.065	1.54038	4.8929e-18	5.13223e-17
ENSCGRG00015002322	Thbs3	1303.18	1121.64	694.939	681.654	59.4	54.4	25.15	24	56.9	24.575	1.21124	1.99611e-19	2.4033e-18
ENSCGRG00015002328	Zbtb7a	607.915	471.721	299.94	238.211	27.71	22.88	10.86	8.39	25.295	9.625	1.39399	3.2128e-13	2.17325e-12
ENSCGRG00015002364	Fra10ac1	208.091	220.684	127.338	125.544	9.49	10.7	4.61	4.42	10.095	4.515	1.16084	2.9639e-08	1.15497e-07
ENSCGRG00015002383	Pibf1	395.118	416.249	228.499	251.591	18.01	20.19	8.27	8.86	19.1	8.565	1.15705	1.25748e-10	6.42526e-10
ENSCGRG00015002404	Thoc5	1877.83	1689.23	844.549	884.77	85.6	81.93	30.57	31.15	83.765	30.86	1.44061	7.4e-31	2.25832e-29
ENSCGRG00015002416	Dvl3	631.443	438.019	245.147	239.972	28.78	21.25	8.87	8.45	25.015	8.66	1.53035	5.89233e-15	4.71907e-14
ENSCGRG00015002423	Safb	771.463	668.222	301.004	276.878	35.17	32.41	10.9	9.75	33.79	10.325	1.71045	4.99958e-26	1.07528e-24
ENSCGRG00015002432	Amotl1	6662.01	6250.15	3466.98	3271.18	303.67	303.16	125.49	115.16	303.415	120.325	1.33436	3.0198e-31	9.5163e-30
ENSCGRG00015002438	Rbm10	1721	1534.7	821.396	749.275	78.45	74.44	29.73	26.38	76.445	28.055	1.44616	1.69267e-28	4.31229e-27
ENSCGRG00015002444	Zfp169	425.622	322.366	134.912	109.398	19.4	15.64	4.88	3.85	17.52	4.365	2.00495	7.99705e-20	9.93361e-19
ENSCGRG00015002462	Klf9	6807.76	7880.98	2577.22	3162.18	310.32	382.26	93.28	111.32	346.29	102.3	1.75917	3.629e-36	1.62364e-34
ENSCGRG00015002485	Vgll4	3110.03	2646.26	1901.56	1735.36	141.76	128.35	68.83	61.09	135.055	64.96	1.05592	2.07468e-17	2.07268e-16
ENSCGRG00015002486	Bora	291.073	229.396	672.837	833.386	13.27	11.13	24.35	29.34	12.2	26.845	-1.13777	1.26911e-10	6.47517e-10
ENSCGRG00015002501	Usp53	1209.85	957.537	294.138	357.497	55.15	46.44	10.65	12.58	50.795	11.615	2.1287	1.14287e-39	6.73457e-38
ENSCGRG00015002536	Safb2	792.93	610.738	316.385	220.925	36.14	29.62	11.45	7.78	32.88	9.615	1.77385	3.301e-18	3.52082e-17
ENSCGRG00015002538	Dek	2590.76	2955	7692.12	10278.9	118.09	143.33	278.42	361.85	130.71	320.135	-1.29231	3.57017e-18	3.79422e-17
ENSCGRG00015002539	Hat1	645.124	635.83	2478.16	3034.69	29.41	30.84	89.7	106.83	30.125	98.265	-1.70572	7.18308e-36	3.17457e-34
ENSCGRG00015002542	Pimreg	57.5266	55.0715	197.754	168.671	2.62	2.67	7.16	5.94	2.645	6.55	-1.30823	1.15463e-07	4.22663e-07
ENSCGRG00015002546	Etfbkmt	89.531	69.032	39.446	33.1189	4.08	3.35	1.43	1.17	3.715	1.3	1.51485	3.60891e-07	1.23881e-06
ENSCGRG00015002548	Syn2	8624.47	7611.27	3549.29	4051.52	393.13	369.17	128.47	142.63	381.15	135.55	1.49153	9.80472e-37	4.61459e-35
ENSCGRG00015002553	Cdca3	794.243	656.011	4682.64	5026.59	36.2	31.82	169.49	176.95	34.01	173.22	-2.34857	2.05873e-77	1.14782e-74
ENSCGRG00015002557	Gadd45b	178.722	161.286	687.685	586.042	8.15	7.82	24.89	20.63	7.985	22.76	-1.51114	2.58334e-16	2.32308e-15
ENSCGRG00015002566	Tceal9	1403.09	1033.54	3691.51	4271.11	63.96	50.13	133.62	150.36	57.045	141.99	-1.31562	9.97636e-21	1.34904e-19
ENSCGRG00015002571	Bex3	776.685	746.243	1952.32	2167.18	35.4	36.2	70.67	76.29	35.8	73.48	-1.03739	3.10046e-16	2.77434e-15
ENSCGRG00015002576	Gnb3	71.8503	63.4537	25.4278	11.55	3.28	3.08	0.92	0.41	3.18	0.665	2.2576	7.20591e-10	3.36958e-09
ENSCGRG00015002580	Amn1	164.041	237.069	105.478	96.9418	7.48	11.5	3.82	3.41	9.49	3.615	1.39241	1.77791e-07	6.34011e-07
ENSCGRG00015002584	Ankrd49	743.431	870.704	240.135	226.722	33.89	42.23	8.69	7.98	38.06	8.335	2.19102	2.86185e-35	1.20597e-33
ENSCGRG00015002604	Mtor	3978.89	3275.11	2154.93	2020.04	181.37	158.85	78	71.11	170.11	74.555	1.19009	1.27208e-21	1.88164e-20
ENSCGRG00015002611	Nhlrc1	179.786	249.056	34.6973	15.5094	8.2	12.08	1.26	0.55	10.14	0.905	3.486	2.99076e-22	4.66172e-21
ENSCGRG00015002621	Slc26a11	287.044	285.05	109.431	109.612	13.08	13.83	3.96	3.86	13.455	3.91	1.7829	1.79896e-18	1.9711e-17
ENSCGRG00015002626	Ldlr	225.606	181.35	547.535	527.201	10.28	8.8	19.82	18.56	9.54	19.19	-1.00829	1.83344e-08	7.31559e-08
ENSCGRG00015002629	Ptprs	1231.49	884.773	419.678	417.422	56.13	42.91	15.19	14.69	49.52	14.94	1.72883	8.27081e-26	1.74518e-24
ENSCGRG00015002632	Kif13a	2030.51	2088.72	923.919	900.096	92.56	101.31	33.44	31.69	96.935	32.565	1.5737	3.24294e-35	1.3626e-33
ENSCGRG00015002641	Gstz1	219.57	208.076	125.168	145.577	10.01	10.09	4.53	5.12	10.05	4.825	1.05859	3.07423e-07	1.06383e-06
ENSCGRG00015002642	Unc45a	667.458	576.994	401	364.505	30.42	27.99	14.51	12.83	29.205	13.67	1.0952	8.24238e-12	4.83144e-11
ENSCGRG00015002643	Myof	9065.53	8333.79	4733.6	5295.05	413.23	404.22	171.34	186.4	408.725	178.87	1.19222	1.03949e-25	2.17752e-24
ENSCGRG00015002664	Pla2g6	1084.96	795.28	349.096	289.08	49.46	38.57	12.64	10.18	44.015	11.41	1.9477	1.27561e-27	3.07164e-26
ENSCGRG00015002666	Vsig10	1762.87	1644.47	830.017	855.596	80.36	79.76	30.04	30.12	80.06	30.08	1.41228	1.31808e-29	3.6394e-28
ENSCGRG00015002674	Slc50a1	583.263	706.612	421.148	378.466	26.59	34.27	15.24	13.32	30.43	14.28	1.0915	6.38085e-10	3.00119e-09
ENSCGRG00015002682	Enox1	696.867	595.688	298.037	315.925	31.77	28.89	10.79	11.12	30.33	10.955	1.46916	7.68436e-20	9.55339e-19
ENSCGRG00015002683	Sgsh	638.924	475.469	116.994	125.365	29.12	23.06	4.23	4.41	26.09	4.32	2.59439	2.36554e-37	1.16636e-35
ENSCGRG00015002686	Setd6	598.164	518.336	337.07	279.037	27.27	25.14	12.2	9.82	26.205	11.01	1.25103	6.19567e-13	4.06207e-12
ENSCGRG00015002687	Sppl2b	1581.57	1351.63	696.255	602.572	72.09	65.56	25.2	21.21	68.825	23.205	1.5685	8.87615e-29	2.31419e-27
ENSCGRG00015002727	Man2a2	628.727	431.809	256.733	319.679	28.66	20.94	9.29	11.25	24.8	10.27	1.2719	2.24127e-10	1.10885e-09
ENSCGRG00015002732	Kank2	6257.19	4736.32	1710.6	1520.99	285.22	229.73	61.92	53.54	257.475	57.73	2.15704	4.57372e-52	6.19632e-50
ENSCGRG00015002736	Gtf2ird2	183.113	178.406	87.8789	81.3472	8.35	8.65	3.18	2.86	8.5	3.02	1.49291	2.48158e-11	1.38838e-10
ENSCGRG00015002737	Vipas39	1105.17	1143.96	752.321	674.017	50.38	55.49	27.23	23.73	52.935	25.48	1.05486	7.00838e-14	5.06701e-13
ENSCGRG00015002756	Cybrd1	1201.63	1261.27	577.614	654.55	54.77	61.18	20.91	23.04	57.975	21.975	1.39957	1.04608e-23	1.86289e-22
ENSCGRG00015002763	Pcdh9	1278.95	1467.26	588.096	678.324	58.3	71.17	21.29	23.88	64.735	22.585	1.51918	1.1527e-24	2.19574e-23
ENSCGRG00015002773	Gaa	4453.89	3306.04	2555.04	2397.01	203.02	160.36	92.48	84.38	181.69	88.43	1.03887	3.31737e-14	2.47707e-13
ENSCGRG00015002785	BC048403	207.281	175.894	75.7415	82.7417	9.45	8.53	2.74	2.91	8.99	2.825	1.67007	1.3021e-13	9.15826e-13
ENSCGRG00015002786	Tfpi	162.508	148.47	1000.54	1192.7	7.41	7.2	36.22	41.99	7.305	39.105	-2.4204	6.55096e-46	5.6191e-44
ENSCGRG00015002791	Ripk1	1796.33	1647.6	674.098	636.594	81.88	79.91	24.4	22.41	80.895	23.405	1.78923	8.72169e-44	6.61935e-42
ENSCGRG00015002809	Ccdc122	277.102	260.208	127.403	174.151	12.63	12.62	4.61	6.13	12.625	5.37	1.23329	8.01468e-09	3.33525e-08
ENSCGRG00015002820	Gtf2i	3183.05	2637.61	933.44	959.85	145.09	127.93	33.79	33.79	136.51	33.79	2.01434	1.10182e-56	1.97185e-54
ENSCGRG00015002826	Ctdsp1	565.493	490.916	162.304	136.603	25.78	23.81	5.87	4.81	24.795	5.34	2.21514	1.10834e-31	3.66814e-30
ENSCGRG00015002838	Furin	2546.38	1919.94	1420.26	1211.26	116.07	93.12	51.41	42.64	104.595	47.025	1.15331	4.01148e-15	3.26138e-14
ENSCGRG00015002840	Gas2l1	487.603	301.422	193.812	130.577	22.23	14.62	7.02	4.6	18.425	5.81	1.66505	3.63132e-10	1.75758e-09
ENSCGRG00015002857	Srm	196.327	163.546	86.788	96.7811	8.95	7.93	3.14	3.41	8.44	3.275	1.36575	1.24393e-09	5.66864e-09
ENSCGRG00015002871	Pip4p1	642.228	645.828	379.972	313.729	29.27	31.33	13.75	11.04	30.3	12.395	1.28956	2.08683e-14	1.59214e-13
ENSCGRG00015002872	Tmem184b	2268.62	1774.59	1269.45	1178.91	103.41	86.07	45.95	41.5	94.74	43.725	1.11552	2.40915e-16	2.17318e-15
ENSCGRG00015002890	Yeats2	7868.16	7826.72	4686.4	5285.85	358.65	379.62	169.63	186.08	369.135	177.855	1.05345	5.90282e-20	7.43417e-19
ENSCGRG00015002951	Usp37	1300.73	1311.48	3154.19	3910.02	59.29	63.61	114.17	137.64	61.45	125.905	-1.03485	3.13429e-15	2.56983e-14
ENSCGRG00015002954	Kcnj4	47.2235	32.3403	13.0365	14.1746	2.15	1.57	0.47	0.5	1.86	0.485	1.93925	1.42892e-06	4.58165e-06
ENSCGRG00015002956	Zfp384	526.659	417.905	237.406	248.956	24.01	20.27	8.59	8.76	22.14	8.675	1.35172	4.72384e-14	3.48482e-13
ENSCGRG00015002964	Cwc27	705.795	612.112	1710.3	1834.71	32.17	29.69	61.91	64.59	30.93	63.25	-1.03206	1.68356e-15	1.41889e-14
ENSCGRG00015002975	Ddx17	10248.9	9014.87	5571.88	5509.73	467.17	437.25	201.68	193.96	452.21	197.82	1.1928	4.57477e-26	9.86844e-25
ENSCGRG00015003005	Ap3d1	1963.84	1777.25	872.893	755.984	89.52	86.2	31.59	26.61	87.86	29.1	1.59419	8.91382e-33	3.2143e-31
ENSCGRG00015003013	Cenpk	79.0451	109.888	729.87	970.193	3.6	5.33	26.42	34.15	4.465	30.285	-2.76187	2.73291e-35	1.15837e-33
ENSCGRG00015003014	Fam214b	610.935	557.577	198.517	189.809	27.85	27.04	7.19	6.68	27.445	6.935	1.98458	5.73983e-31	1.77031e-29
ENSCGRG00015003019	Traf1	45.2138	48.4685	1.98876	7.0592	2.06	2.35	0.07	0.25	2.205	0.16	3.78463	3.0838e-15	2.5313e-14
ENSCGRG00015003044	Dstyk	1617.86	1637.85	1026.65	1017.4	73.75	79.44	37.16	35.82	76.595	36.49	1.06975	1.46957e-17	1.48143e-16
ENSCGRG00015003071	Mettl17	1079.92	929.657	688.227	631.318	49.23	45.09	24.91	22.22	47.16	23.565	1.00092	1.11952e-12	7.12092e-12
ENSCGRG00015003103	Tmcc2	271.044	254.651	73.2234	100.745	12.35	12.35	2.65	3.55	12.35	3.1	1.99417	8.07333e-19	9.1502e-18
ENSCGRG00015003107	Plagl2	110.688	72.9095	38.8912	46.1681	5.05	3.54	1.41	1.63	4.295	1.52	1.49859	7.77219e-07	2.56408e-06
ENSCGRG00015003119	Cystm1	326.884	324.313	1127.94	856.669	14.9	15.73	40.83	30.16	15.315	35.495	-1.21267	7.3488e-12	4.3269e-11
ENSCGRG00015003121	Scmh1	309.892	239.165	156.621	156.637	14.13	11.6	5.67	5.51	12.865	5.59	1.20253	5.69115e-09	2.41437e-08
ENSCGRG00015003126	Thbs1	5590.84	4264.35	2888.52	3250.73	254.84	206.84	104.55	114.44	230.84	109.495	1.07603	4.29012e-16	3.79204e-15
ENSCGRG00015003127	Swsap1	221.193	251.16	104.983	85.4707	10.08	12.18	3.8	3.01	11.13	3.405	1.70873	2.24396e-13	1.53944e-12
ENSCGRG00015003134	Crtc3	665.586	624.73	370.869	404.135	30.34	30.3	13.42	14.23	30.32	13.825	1.13299	1.65156e-13	1.15156e-12
ENSCGRG00015003135	Pfdn1	2201.56	1818.84	5881.95	6401.94	100.35	88.22	212.9	225.37	94.285	219.135	-1.21672	1.5621e-23	2.7348e-22
ENSCGRG00015003143	Hbegf	491.698	462.249	1436.46	1420.07	22.41	22.42	51.99	49.99	22.415	50.99	-1.18575	1.69423e-18	1.86198e-17
ENSCGRG00015003155	Uhrf1	715.571	518.41	2619.69	2671.56	32.62	25.14	94.82	94.05	28.88	94.435	-1.70925	2.71479e-32	9.28149e-31
ENSCGRG00015003185	Fam227a	116.298	126.575	40.7222	37.6392	5.3	6.14	1.47	1.33	5.72	1.4	2.03059	5.56756e-14	4.06996e-13
ENSCGRG00015003196	Ccdc151	429.277	349.928	222.529	215.141	19.57	16.97	8.05	7.57	18.27	7.81	1.22608	3.86124e-11	2.11137e-10
ENSCGRG00015003224	Chd4	11275.2	9929.79	5864.4	6063.46	513.95	481.63	212.27	213.45	497.79	212.86	1.22563	9.90087e-28	2.40407e-26
ENSCGRG00015003227	Dffa	421.617	407.916	151.84	141.307	19.22	19.79	5.5	4.97	19.505	5.235	1.89758	9.29493e-24	1.6614e-22
ENSCGRG00015003238	Atxn1	871.656	657.059	465.51	446.192	39.73	31.87	16.85	15.71	35.8	16.28	1.13686	2.52324e-12	1.54203e-11
ENSCGRG00015003241	Mis12	223.783	212.11	112.229	147.913	10.2	10.29	4.06	5.21	10.245	4.635	1.14428	1.42869e-07	5.16081e-07
ENSCGRG00015003245	Diaph3	598.273	475.662	1615.36	2183.09	27.27	23.07	58.47	76.85	25.17	67.66	-1.4266	1.10755e-18	1.24169e-17
ENSCGRG00015003272	Cenps	81.949	86.3423	528.915	651.394	3.74	4.19	19.14	22.93	3.965	21.035	-2.4074	6.827e-31	2.08785e-29
ENSCGRG00015003273	Stk36	528.279	454.49	165.448	218.987	24.08	22.04	5.99	7.71	23.06	6.85	1.75122	5.66691e-20	7.15571e-19
ENSCGRG00015003277	Arhgef40	1195.05	957.101	631.817	555.258	54.47	46.42	22.87	19.55	50.445	21.21	1.24997	9.97771e-17	9.27755e-16
ENSCGRG00015003279	Slc38a7	652.886	588.398	281.245	283.455	29.76	28.54	10.18	9.98	29.15	10.08	1.532	1.33642e-21	1.96546e-20
ENSCGRG00015003287	Gtf2ird1	463.421	379.462	169.147	170.989	21.12	18.41	6.12	6.02	19.765	6.07	1.70318	2.42028e-19	2.89475e-18
ENSCGRG00015003299	Msrb3	3495.4	3801.74	2135.86	2419.18	159.33	184.4	77.31	85.16	171.865	81.235	1.0811	8.73365e-18	8.95354e-17
ENSCGRG00015003346	Eif4ebp3	63.9985	50.475	42.7519	25.2557	2.92	2.45	1.55	0.89	2.685	1.22	1.13804	0.000997661	0.00220038
ENSCGRG00015003359	Zscan2	264.571	246.062	101.773	78.7504	12.06	11.93	3.68	2.77	11.995	3.225	1.89506	4.19827e-17	4.0545e-16
ENSCGRG00015003381	Nrip1	437.91	464.219	240.022	280.841	19.96	22.52	8.69	9.89	21.24	9.29	1.19303	2.21867e-11	1.249e-10
ENSCGRG00015003395	Zfp653	299.739	224.869	46.8438	55.7608	13.66	10.91	1.7	1.96	12.285	1.83	2.74698	4.47495e-28	1.1165e-26
ENSCGRG00015003399	Sema6b	622.08	482.533	231.024	158.509	28.36	23.4	8.36	5.58	25.88	6.97	1.89261	2.51863e-18	2.71248e-17
ENSCGRG00015003401	Pthlh	40.4749	14.8579	229.986	289.012	1.84	0.72	8.32	10.17	1.28	9.245	-2.85253	3.85626e-17	3.73666e-16
ENSCGRG00015003418	Zfp592	527.853	537.71	157.27	171.095	24.06	26.08	5.69	6.02	25.07	5.855	2.09822	1.68462e-31	5.43882e-30
ENSCGRG00015003428	Hspa5	25138.2	29368.3	86924.6	98598.7	1145.87	1424.47	3146.29	3470.97	1285.17	3308.63	-1.36427	3.47943e-25	6.90929e-24
ENSCGRG00015003450	Abhd17a	468.978	416.66	303.561	256.985	21.38	20.21	10.99	9.05	20.795	10.02	1.05335	3.62053e-09	1.57371e-08
ENSCGRG00015003451	Slc38a2	45265.2	54396.4	26540	35481.7	2063.31	2638.43	960.63	1249.06	2350.87	1104.85	1.08935	1.61755e-12	1.00895e-11
ENSCGRG00015003453	Tmco6	346.413	318.786	118.38	116.942	15.79	15.46	4.28	4.12	15.625	4.2	1.89539	7.33681e-22	1.10098e-20
ENSCGRG00015003472	Lgals3bp	4810.07	3896.79	2898.18	2745.46	219.26	189.01	104.9	96.65	204.135	100.775	1.01839	2.93329e-16	2.628e-15
ENSCGRG00015003492	Exo5	190.837	225.871	127.965	110.858	8.7	10.96	4.63	3.9	9.83	4.265	1.20465	1.6103e-07	5.77828e-07
ENSCGRG00015003506	Cemip2	628.02	553.939	373.255	278.024	28.63	26.87	13.51	9.79	27.75	11.65	1.25216	1.28869e-11	7.42776e-11
ENSCGRG00015003519	Zc3h13	732.779	482.414	349.503	417.431	33.4	23.4	12.65	14.69	28.4	13.67	1.05488	7.38451e-08	2.75536e-07
ENSCGRG00015003534	Iffo1	301.961	245.764	224.927	109.512	13.76	11.92	8.14	3.86	12.84	6	1.09761	0.000352031	0.000831792
ENSCGRG00015003541	Plin4	3212.5	2266.23	546.629	453.895	146.43	109.92	19.79	15.98	128.175	17.885	2.84129	3.01097e-62	7.3978e-60
ENSCGRG00015003543	Clip2	1754.29	1497.02	1139.56	925.379	79.97	72.61	41.25	32.58	76.29	36.915	1.04729	3.17903e-13	2.15342e-12
ENSCGRG00015003554	Pqlc3	182.522	143.22	98.3089	59.1647	8.32	6.95	3.56	2.08	7.635	2.82	1.43693	6.10375e-07	2.03965e-06
ENSCGRG00015003556	Tpx2	2007.42	1653.11	9939.23	11667.2	91.5	80.18	359.76	410.72	85.84	385.24	-2.16604	4.38375e-64	1.17679e-61
ENSCGRG00015003595	Hira	735.944	587.639	321.162	300.713	33.55	28.5	11.62	10.59	31.025	11.105	1.48222	1.19141e-18	1.33056e-17
ENSCGRG00015003605	Bcl2l1	656.046	600.587	342.768	357.402	29.9	29.13	12.41	12.58	29.515	12.495	1.2401	1.95597e-15	1.638e-14
ENSCGRG00015003608	Tsen2	420.048	431.737	263.389	231.941	19.15	20.94	9.53	8.17	20.045	8.85	1.17949	7.13397e-11	3.75641e-10
ENSCGRG00015003611	Cbx6	514.698	418.703	313.98	238.644	23.46	20.31	11.36	8.4	21.885	9.88	1.14736	4.93123e-09	2.10649e-08
ENSCGRG00015003619	Araf	1043.4	885.274	534.73	468.785	47.56	42.94	19.35	16.5	45.25	17.925	1.33594	3.8839e-19	4.5551e-18
ENSCGRG00015003621	Gapdh	136774	117663	377957	348164	6234.52	5707.09	13680.4	12256.4	5970.81	12968.4	-1.119	1.52419e-21	2.22953e-20
ENSCGRG00015003625	Lcp1	1409.29	1285.35	3803.16	4107.06	64.24	62.34	137.66	144.58	63.29	141.12	-1.15687	4.35328e-23	7.3123e-22
ENSCGRG00015003644	Gcn1l1	5575.02	5011.04	2191.23	2040.7	254.12	243.05	79.31	71.84	248.585	75.575	1.71776	2.08418e-46	1.87e-44
ENSCGRG00015003651	Zfp219	827.884	717.202	428.789	323.188	37.74	34.79	15.52	11.38	36.265	13.45	1.43097	3.52058e-16	3.13479e-15
ENSCGRG00015003663	Id1	434.524	360.394	158.916	99.0609	19.81	17.48	5.75	3.49	18.645	4.62	2.01282	1.23622e-16	1.14069e-15
ENSCGRG00015003680	Lat2	191.326	117.907	585.855	440.82	8.72	5.72	21.21	15.52	7.22	18.365	-1.34689	3.08047e-08	1.19749e-07
ENSCGRG00015003727	Apobec3	201.161	168.877	126.556	92.8785	9.17	8.19	4.58	3.27	8.68	3.925	1.145	2.02258e-06	6.37296e-06
ENSCGRG00015003739	Hnrnpc	8628.46	9402.43	24080.5	25266.2	393.31	456.05	871.61	889.45	424.68	880.53	-1.052	6.58075e-19	7.52916e-18
ENSCGRG00015003757	Rhbdd3	537.501	464.741	327.733	291.378	24.5	22.54	11.86	10.26	23.52	11.06	1.08854	1.83417e-10	9.17148e-10
ENSCGRG00015003759	Flad1	726.055	815.228	455.63	356.09	33.1	39.54	16.49	12.54	36.32	14.515	1.32322	6.77735e-14	4.91714e-13
ENSCGRG00015003766	Elk4	631.645	732.451	334.587	288.626	28.79	35.53	12.11	10.16	32.16	11.135	1.53017	6.98006e-18	7.22735e-17
ENSCGRG00015003786	Mpnd	612.253	475.329	392.819	271.834	27.91	23.06	14.22	9.57	25.485	11.895	1.09929	1.10935e-07	4.07013e-07
ENSCGRG00015003805	Anln	3366.43	2743.92	16753.9	20704.1	153.45	133.09	606.42	728.85	143.27	667.635	-2.22032	6.07657e-61	1.33463e-58
ENSCGRG00015003823	Cdh9	634.844	551.836	141.004	134.011	28.94	26.77	5.1	4.72	27.855	4.91	2.50414	5.03167e-43	3.62881e-41
ENSCGRG00015003854	Zfp182	215.719	195.961	104.725	128.401	9.83	9.5	3.79	4.52	9.665	4.155	1.21792	1.64138e-08	6.591e-08
ENSCGRG00015003888	Cdc45	124.168	124.52	1273.4	1268.19	5.66	6.04	46.09	44.64	5.85	45.365	-2.95507	5.93265e-72	2.26315e-69
ENSCGRG00015003891	Pygo2	506.805	448.986	317.582	293.666	23.1	21.78	11.5	10.34	22.44	10.92	1.0391	6.86999e-10	3.21665e-09
ENSCGRG00015003894	Zfp300	395.062	432.61	215.27	186.504	18.01	20.98	7.79	6.57	19.495	7.18	1.44105	7.95517e-14	5.71731e-13
ENSCGRG00015003929	Stap2	477.351	444.927	196.978	186.746	21.76	21.58	7.13	6.57	21.67	6.85	1.66152	1.06235e-20	1.43255e-19
ENSCGRG00015003944	Tmem192	451.078	475.345	198.385	366.284	20.56	23.06	7.18	12.89	21.81	10.035	1.11995	5.49037e-06	1.64507e-05
ENSCGRG00015003957	Trib3	4488.41	4526.26	870.181	806.271	204.59	219.54	31.5	28.38	212.065	29.94	2.82436	2.97849e-109	6.16802e-106
ENSCGRG00015003963	Ltbr	1576.96	1312.08	989.698	870.794	71.88	63.64	35.82	30.65	67.76	33.235	1.02773	9.43148e-14	6.72167e-13
ENSCGRG00015003975	Rbck1	2438.08	2144.1	1580.55	1190.92	111.13	104	57.21	41.92	107.565	49.565	1.11782	1.25376e-13	8.83117e-13
ENSCGRG00015003992	Ube4b	4563.13	3923.15	1594.83	1741.08	208	190.29	57.73	61.29	199.145	59.51	1.74262	3.13245e-47	2.98737e-45
ENSCGRG00015004006	Zfp3	220.096	266.701	30.7589	37.3432	10.03	12.94	1.11	1.31	11.485	1.21	3.24667	1.61878e-32	5.68178e-31
ENSCGRG00015004012	Kif1c	6124.16	5443.45	3141.31	3172.93	279.16	264.03	113.7	111.7	271.595	112.7	1.26897	6.56549e-29	1.72416e-27
ENSCGRG00015004016	Foxf2	565.119	507.841	277.172	238.56	25.76	24.63	10.03	8.4	25.195	9.215	1.45108	6.40875e-17	6.06801e-16
ENSCGRG00015004022	Mvb12b	184.023	127.501	64.536	58.7703	8.39	6.18	2.34	2.07	7.285	2.205	1.72415	1.13378e-10	5.82396e-10
ENSCGRG00015004044	Tnfrsf1a	408.511	330.468	253.922	217.774	18.62	16.03	9.19	7.67	17.325	8.43	1.03925	7.05445e-08	2.63628e-07
ENSCGRG00015004081	Adar	736.231	671.564	341.825	314.836	33.56	32.57	12.37	11.08	33.065	11.725	1.49572	2.50713e-21	3.6055e-20
ENSCGRG00015004102	Cnppd1	3071.93	3282.33	1650.09	1873.6	140.03	159.21	59.73	65.96	149.62	62.845	1.25143	1.42101e-23	2.50292e-22
ENSCGRG00015004113	Lzic	251.836	214.684	160.904	114.234	11.48	10.41	5.82	4.02	10.945	4.92	1.15354	8.15861e-07	2.68545e-06
ENSCGRG00015004135	Ift122	1177.79	1005.85	555.511	543.556	53.69	48.79	20.11	19.13	51.24	19.62	1.38495	2.44641e-23	4.20678e-22
ENSCGRG00015004175	Zfp563	242.201	356.235	136.85	163.508	11.04	17.28	4.95	5.76	14.16	5.355	1.40286	2.73928e-08	1.07234e-07
ENSCGRG00015004176	Anxa1	7520.59	6742.51	21100.4	23924.2	342.81	327.04	763.74	842.21	334.925	802.975	-1.26152	6.92138e-28	1.70633e-26
ENSCGRG00015004181	Msmo1	590.816	691.831	5270.2	6636.36	26.93	33.56	190.76	233.62	30.245	212.19	-2.81059	2.31368e-76	1.15652e-73
ENSCGRG00015004188	Myo10	4957.3	3898.46	2199.14	2526.3	225.97	189.09	79.6	88.93	207.53	84.265	1.30031	2.67375e-23	4.57599e-22
ENSCGRG00015004189	Itpr2	823.724	526.239	226.868	228.613	37.55	25.52	8.21	8.05	31.535	8.13	1.95563	2.96744e-21	4.2297e-20
ENSCGRG00015004194	Zgrf1	268.717	281.677	1019.69	1105.23	12.25	13.66	36.91	38.91	12.955	37.91	-1.54907	5.654e-24	1.03095e-22
ENSCGRG00015004197	Slc48a1	1148.98	1124.76	356.977	379.481	52.37	54.55	12.92	13.36	53.46	13.14	2.02449	6.18039e-46	5.33279e-44
ENSCGRG00015004235	Rorb	100.514	90.8814	39.5358	26.9747	4.58	4.41	1.43	0.95	4.495	1.19	1.91736	7.72881e-11	4.0505e-10
ENSCGRG00015004240	Pxn	540.911	367.644	178.449	174.159	24.66	17.83	6.46	6.13	21.245	6.295	1.75485	1.24322e-16	1.14569e-15
ENSCGRG00015004257	Klhl23	165.947	196.912	63.6642	76.1322	7.56	9.55	2.3	2.68	8.555	2.49	1.78062	7.21498e-13	4.69638e-12
ENSCGRG00015004259	Atg9a	1016.26	1024.84	574.728	543.701	46.32	49.71	20.8	19.14	48.015	19.97	1.26565	2.03627e-19	2.44961e-18
ENSCGRG00015004263	Tut1	352.792	349.341	212.985	217.238	16.08	16.94	7.71	7.65	16.51	7.68	1.10416	1.1552e-09	5.28925e-09
ENSCGRG00015004302	Mta2	1312.54	1211.9	643.905	587.997	59.83	58.78	23.31	20.7	59.305	22.005	1.43032	6.28381e-26	1.33956e-24
ENSCGRG00015004322	Pabpc4	3008.34	2637.18	1653.53	1885.58	137.13	127.91	59.85	66.38	132.52	63.115	1.07016	1.39028e-18	1.54197e-17
ENSCGRG00015004335	Rpp25l	397.224	327.118	256.868	181.225	18.11	15.87	9.3	6.38	16.99	7.84	1.11576	3.61566e-07	1.24083e-06
ENSCGRG00015004344	Alpk1	2026.02	1980.26	1011.51	1246.45	92.35	96.05	36.61	43.88	94.2	40.245	1.22692	2.02158e-20	2.66166e-19
ENSCGRG00015004355	Glb1l	477.248	404.169	223.363	248.485	21.75	19.6	8.08	8.75	20.675	8.415	1.29685	2.69361e-13	1.8349e-12
ENSCGRG00015004372	Eml3	578.884	461.666	243.537	208.716	26.39	22.39	8.81	7.35	24.39	8.08	1.59386	1.01777e-17	1.03825e-16
ENSCGRG00015004376	Rrm2	482.421	415.96	1800.38	2079.84	21.99	20.18	65.17	73.22	21.085	69.195	-1.71445	1.13914e-35	4.97378e-34
ENSCGRG00015004382	Tnrc6b	2571.21	2242.52	1255.61	1492.19	117.2	108.77	45.45	52.53	112.985	48.99	1.20557	3.27266e-21	4.65103e-20
ENSCGRG00015004384	D030056L22Rik	83.4322	77.2899	344.669	305.739	3.8	3.75	12.48	10.76	3.775	11.62	-1.62206	8.3634e-14	5.99584e-13
ENSCGRG00015004402	Ikbke	473.696	360.058	161.103	119.843	21.59	17.46	5.83	4.22	19.525	5.025	1.95813	1.34694e-18	1.49849e-17
ENSCGRG00015004404	Bcor	423.461	338.668	198.272	196.615	19.3	16.43	7.18	6.92	17.865	7.05	1.34144	1.68207e-12	1.04694e-11
ENSCGRG00015004438	E2f3	1442.09	1316.31	605.469	748.041	65.73	63.85	21.92	26.33	64.79	24.125	1.42524	1.83762e-24	3.45949e-23
ENSCGRG00015004445	Camta2	1056.83	937.945	2843	2876.66	48.17	45.49	102.9	101.27	46.83	102.085	-1.12427	1.18528e-20	1.59682e-19
ENSCGRG00015004452	Tmem9b	580.711	649.033	428.766	375.42	26.47	31.48	15.52	13.22	28.975	14.37	1.01175	2.3256e-09	1.03e-08
ENSCGRG00015004457	Bbs5	382.164	401.549	155.353	168.315	17.42	19.48	5.62	5.93	18.45	5.775	1.67573	1.20239e-18	1.34178e-17
ENSCGRG00015004483	Mcc	708.153	482.19	283.037	352.255	32.28	23.39	10.24	12.4	27.835	11.32	1.29803	4.53688e-11	2.45581e-10
ENSCGRG00015004491	Dusp9	347.579	361.953	161.59	169.908	15.84	17.56	5.85	5.98	16.7	5.915	1.4974	3.06154e-15	2.51588e-14
ENSCGRG00015004499	Lpar6	776.706	917.888	365.146	314.288	35.4	44.52	13.22	11.06	39.96	12.14	1.71879	3.82993e-23	6.46317e-22
ENSCGRG00015004505	Txnrd2	409.15	342.834	180.13	138.267	18.65	16.63	6.52	4.87	17.64	5.695	1.63108	5.9113e-15	4.73165e-14
ENSCGRG00015004513	Pgls	1134.04	1080.33	786.879	581.579	51.69	52.4	28.48	20.47	52.045	24.475	1.08845	3.17878e-11	1.75475e-10
ENSCGRG00015004518	Mdm1	510.289	503.47	2002.98	2419.34	23.26	24.42	72.5	85.17	23.84	78.835	-1.72545	6.73641e-36	2.98627e-34
ENSCGRG00015004533	Tspan7	426.551	430.075	1947.35	2185.83	19.44	20.86	70.49	76.95	20.15	73.72	-1.87128	7.14097e-44	5.44818e-42
ENSCGRG00015004538	Slc27a1	576.642	404.462	249.002	139.023	26.28	19.62	9.01	4.89	22.95	6.95	1.72341	1.58486e-10	7.99657e-10
ENSCGRG00015004555	Tmem63b	1836.13	1555.41	765.257	703.184	83.7	75.44	27.7	24.75	79.57	26.225	1.60128	3.46105e-33	1.27016e-31
ENSCGRG00015004571	Rad51ap1	241.596	232.288	1033.23	1174.12	11.01	11.27	37.4	41.33	11.14	39.365	-1.82116	1.865e-31	5.98122e-30
ENSCGRG00015004584	Ints5	446.79	435.879	190.402	161.871	20.37	21.14	6.89	5.7	20.755	6.295	1.72118	6.22192e-20	7.80891e-19
ENSCGRG00015004601	Mex3d	445.876	358.455	272.471	208.453	20.32	17.39	9.86	7.34	18.855	8.6	1.13254	2.38051e-08	9.38224e-08
ENSCGRG00015004629	Nanp	318.941	315.84	192.218	159.305	14.54	15.32	6.96	5.61	14.93	6.285	1.24823	3.99708e-10	1.92561e-09
ENSCGRG00015004630	Cep70	156.917	145.812	392.028	479.287	7.15	7.07	14.19	16.87	7.11	15.53	-1.12714	6.87331e-09	2.88631e-08
ENSCGRG00015004637	Lrsam1	655.182	564.647	288.692	236.528	29.86	27.39	10.45	8.33	28.625	9.39	1.60808	5.89188e-20	7.42684e-19
ENSCGRG00015004640	Eno3	181.387	134.099	87.1617	56.3012	8.27	6.5	3.15	1.98	7.385	2.565	1.52564	8.70728e-08	3.23229e-07
ENSCGRG00015004654	Sox4	3876.14	3876.04	1880.6	2037.78	176.68	188	68.07	71.74	182.34	69.905	1.38316	7.68472e-32	2.58463e-30
ENSCGRG00015004659	Adamtsl5	744.91	489.366	192.184	103.991	33.95	23.74	6.96	3.66	28.845	5.31	2.44154	2.46926e-18	2.66328e-17
ENSCGRG00015004666	Stard5	162.261	167.14	86.4206	71.5659	7.4	8.11	3.13	2.52	7.755	2.825	1.45688	8.58164e-10	3.97442e-09
ENSCGRG00015004701	Ano8	856.818	631.621	417.209	284.558	39.06	30.64	15.1	10.02	34.85	12.56	1.47232	1.20089e-12	7.60844e-12
ENSCGRG00015004712	Socs3	344.81	316.291	191.108	127.148	15.72	15.34	6.92	4.48	15.53	5.7	1.44602	4.08534e-10	1.96617e-09
ENSCGRG00015004717	Otulin	1204.95	1109	713.11	710.478	54.92	53.79	25.81	25.01	54.355	25.41	1.09702	7.7115e-17	7.23065e-16
ENSCGRG00015004736	Parp11	341.72	295.511	133.407	136.599	15.58	14.33	4.83	4.81	14.955	4.82	1.63352	9.3974e-17	8.74357e-16
ENSCGRG00015004758	Tlnrd1	129.335	85.5164	63.8613	58.6764	5.9	4.15	2.31	2.07	5.025	2.19	1.19819	2.22123e-05	6.15895e-05
ENSCGRG00015004771	Tmem201	256.651	208.126	59.8314	36.0385	11.7	10.09	2.17	1.27	10.895	1.72	2.66319	3.56446e-22	5.50271e-21
ENSCGRG00015004778	Rfk	406.944	412.376	1116.51	1268.79	18.55	20	40.41	44.67	19.275	42.54	-1.14209	1.66853e-15	1.40704e-14
ENSCGRG00015004779	Macf1	9944.91	6940.02	4482.55	5383.84	453.31	336.62	162.25	189.53	394.965	175.89	1.16705	7.60683e-15	6.0388e-14
ENSCGRG00015004796	Slc25a33	1618.25	1707.26	856.824	894.709	73.76	82.81	31.01	31.5	78.285	31.255	1.32465	2.18135e-24	4.08012e-23
ENSCGRG00015004807	2310011J03Rik	356.332	365.708	210.626	163.031	16.24	17.74	7.62	5.74	16.99	6.68	1.34677	4.06928e-11	2.2151e-10
ENSCGRG00015004810	Prune2	22433.7	16727.3	12138	13356.1	1022.59	811.33	439.34	470.17	916.96	454.755	1.01177	1.29571e-14	1.00549e-13
ENSCGRG00015004813	Spsb1	682.052	610.807	405.56	377.055	31.09	29.63	14.68	13.27	30.36	13.975	1.11932	7.04773e-13	4.59164e-12
ENSCGRG00015004822	Tk1	496.195	364.17	1861.32	1790.04	22.62	17.66	67.37	63.01	20.14	65.19	-1.69459	1.64137e-29	4.4978e-28
ENSCGRG00015004827	Mras	254.863	252.107	106.063	105.934	11.62	12.23	3.84	3.73	11.925	3.785	1.65562	1.2444e-15	1.06236e-14
ENSCGRG00015004851	Mink1	1434.94	1088.38	653.655	587.679	65.41	52.79	23.66	20.69	59.1	22.175	1.41422	1.92451e-20	2.54541e-19
ENSCGRG00015004858	Palld	393.72	257.309	232.789	185.238	17.95	12.48	8.43	6.52	15.215	7.475	1.02535	1.15916e-05	3.33795e-05
ENSCGRG00015004874	Gins1	39.4358	60.9323	222.785	242.879	1.8	2.96	8.06	8.55	2.38	8.305	-1.80302	1.13425e-11	6.56632e-11
ENSCGRG00015004881	Hip1	6224.34	4741.38	1736.54	1631.4	283.72	229.97	62.86	57.43	256.845	60.145	2.09438	6.64831e-53	9.54197e-51
ENSCGRG00015004889	Dyrk3	217.573	162.733	698.589	864.471	9.92	7.89	25.29	30.43	8.905	27.86	-1.64551	9.28056e-19	1.04775e-17
ENSCGRG00015004897	H6pd	1910.67	1456.52	522.32	437.152	87.09	70.65	18.91	15.39	78.87	17.15	2.20127	2.01592e-43	1.4986e-41
ENSCGRG00015004902	Tmc8	235.021	177.154	51.8174	52.7149	10.71	8.59	1.88	1.86	9.65	1.87	2.36749	3.9203e-21	5.50666e-20
ENSCGRG00015004910	Nol6	521.224	399.135	183.376	126.135	23.76	19.36	6.64	4.44	21.56	5.54	1.9604	6.41927e-18	6.66097e-17
ENSCGRG00015004935	Asap2	636.089	414.487	281.1	275.019	28.99	20.1	10.17	9.68	24.545	9.925	1.30629	1.36365e-10	6.92864e-10
ENSCGRG00015004940	Nup107	1469.43	1360.52	4533.53	4872.49	66.98	65.99	164.09	171.53	66.485	167.81	-1.33573	2.341e-30	6.93969e-29
ENSCGRG00015004945	Spc25	248.031	225.179	1637.07	1916.37	11.31	10.92	59.25	67.46	11.115	63.355	-2.51095	7.20725e-62	1.6851e-59
ENSCGRG00015004977	Zfp143	983.67	927.957	2747.98	2977.09	44.84	45.01	99.46	104.8	44.925	102.13	-1.18482	9.89023e-23	1.61088e-21
ENSCGRG00015004983	Gamt	297.743	340.123	177.398	169.305	13.57	16.5	6.42	5.96	15.035	6.19	1.28031	2.3302e-10	1.1501e-09
ENSCGRG00015004985	Washc2	2697.12	2742.13	800.636	796.884	122.94	133	28.98	28.05	127.97	28.515	2.16601	5.79349e-67	1.8257e-64
ENSCGRG00015004994	Rhno1	745.221	858.684	533.585	445.4	33.97	41.65	19.31	15.68	37.81	17.495	1.11183	3.74319e-11	2.04837e-10
ENSCGRG00015005001	Tmem151b	333.912	234.847	134.567	145.447	15.22	11.39	4.87	5.12	13.305	4.995	1.41341	1.76879e-10	8.85984e-10
ENSCGRG00015005005	Fah	2425.24	1994.71	1009.48	961.883	110.55	96.75	36.54	33.86	103.65	35.2	1.55807	7.21404e-33	2.60785e-31
ENSCGRG00015005014	Myo9b	2875.16	2318.85	1621.63	1381.76	131.06	112.47	58.7	48.64	121.765	53.67	1.18191	8.47721e-18	8.71529e-17
ENSCGRG00015005047	Ttc4	369.345	296.991	174.126	237.612	16.84	14.41	6.3	8.36	15.625	7.33	1.09197	1.9064e-07	6.75348e-07
ENSCGRG00015005048	Gmppa	1653.67	1574.2	1072.56	929.996	75.38	76.35	38.82	32.74	75.865	35.78	1.08428	3.43209e-16	3.06352e-15
ENSCGRG00015005049	Pwwp3a	1080.26	1041.62	571.421	515.194	49.24	50.52	20.68	18.14	49.88	19.41	1.36166	5.53607e-22	8.42971e-21
ENSCGRG00015005070	Dus4l	165.576	178.013	64.0172	55.2587	7.55	8.63	2.32	1.95	8.09	2.135	1.9219	3.54176e-15	2.8941e-14
ENSCGRG00015005078	Por	6427.11	5911.42	3477.77	3155.1	292.96	286.73	125.88	111.07	289.845	118.475	1.2907	1.16398e-27	2.81687e-26
ENSCGRG00015005097	Itfg2	230.82	212.717	109.009	67.7173	10.52	10.32	3.95	2.38	10.42	3.165	1.71908	4.16377e-11	2.25975e-10
ENSCGRG00015005109	Zkscan1	1143.47	1255.65	619.81	593.575	52.12	60.9	22.43	20.9	56.51	21.665	1.38314	3.94313e-22	6.04864e-21
ENSCGRG00015005111	Tmem179b	257.562	292.576	142.115	116.573	11.74	14.19	5.14	4.1	12.965	4.62	1.48866	1.61045e-11	9.17292e-11
ENSCGRG00015005135	Tnrc6c	2133.07	1532.91	857.756	901.919	97.23	74.35	31.05	31.75	85.79	31.4	1.45004	1.79766e-22	2.86361e-21
ENSCGRG00015005160	Tmem120a	340.032	304.931	165.517	144.192	15.5	14.79	5.99	5.08	15.145	5.535	1.45219	1.87218e-13	1.29728e-12
ENSCGRG00015005163	Sec24b	1026.98	860.124	534.415	575.067	46.81	41.72	19.34	20.24	44.265	19.79	1.16139	2.51351e-16	2.26169e-15
ENSCGRG00015005178	Zscan21	865.905	941.723	496.494	533.724	39.47	45.68	17.97	18.79	42.575	18.38	1.21187	2.12721e-16	1.93087e-15
ENSCGRG00015005179	1600002K03Rik	354.668	366.459	221.592	174.206	16.17	17.77	8.02	6.13	16.97	7.075	1.26218	4.18707e-10	2.01201e-09
ENSCGRG00015005196	Styxl1	90.6464	83.3115	32.122	30.3699	4.13	4.04	1.16	1.07	4.085	1.115	1.87329	8.93696e-11	4.63839e-10
ENSCGRG00015005197	Zfp113	774.437	708.558	85.7528	110.867	35.3	34.37	3.1	3.9	34.835	3.5	3.31511	1.17013e-69	4.13713e-67
ENSCGRG00015005210	Fem1c	1298.46	1132.51	680.317	835.425	59.19	54.93	24.62	29.41	57.06	27.015	1.07872	2.37672e-14	1.80382e-13
ENSCGRG00015005232	Fpgs	497.678	448.026	321.63	222.26	22.69	21.73	11.64	7.82	22.21	9.73	1.1907	7.55688e-09	3.15682e-08
ENSCGRG00015005240	Ppp2r5a	2433.85	2486.53	1280.44	1431.64	110.94	120.61	46.35	50.4	115.775	48.375	1.25899	1.81269e-24	3.41701e-23
ENSCGRG00015005265	Chpf	4428.36	3496.59	2638.09	2070.56	201.86	169.6	95.49	72.89	185.73	84.19	1.14149	1.8743e-14	1.43756e-13
ENSCGRG00015005288	Zfp28	311.76	340.724	111.979	86.9847	14.21	16.53	4.05	3.06	15.37	3.555	2.1122	3.29985e-21	4.68507e-20
ENSCGRG00015005301	Fryl	3095.44	2550.47	1034.22	1245.53	141.1	123.71	37.43	43.85	132.405	40.64	1.70399	3.57606e-37	1.73373e-35
ENSCGRG00015005302	Obsl1	862.073	698.512	180.714	147.427	39.3	33.88	6.54	5.19	36.59	5.865	2.64125	2.27522e-46	2.02341e-44
ENSCGRG00015005304	43717	8214.04	6627.13	3045.68	2851.14	374.42	321.44	110.24	100.37	347.93	105.305	1.72422	3.99896e-43	2.91301e-41
ENSCGRG00015005337	Rbx1	916.35	941.132	3405.95	3391.91	41.77	45.65	123.28	119.41	43.71	121.345	-1.47308	2.77799e-33	1.02729e-31
ENSCGRG00015005351	Scg5	10.7548	14.4214	150.471	94.2117	0.49	0.7	5.45	3.32	0.595	4.385	-2.88162	7.78645e-13	5.05022e-12
ENSCGRG00015005370	Zfp654	1305.16	1318.24	763.027	917.589	59.49	63.94	27.62	32.3	61.715	29.96	1.04258	2.38475e-14	1.80897e-13
ENSCGRG00015005392	Ep300	1434.25	1043.95	531.866	649.815	65.38	50.64	19.25	22.88	58.01	21.065	1.46145	2.66921e-19	3.16895e-18
ENSCGRG00015005399	Dcdc2a	132.534	154.244	23.2828	24.0451	6.04	7.48	0.84	0.85	6.76	0.845	3	5.71372e-24	1.03792e-22
ENSCGRG00015005412	Tatdn3	317.084	309.269	98.6189	75.5403	14.45	15	3.57	2.66	14.725	3.115	2.24096	5.09888e-24	9.32072e-23
ENSCGRG00015005439	Flvcr1	253.454	230.957	132.779	149.207	11.55	11.2	4.81	5.25	11.375	5.03	1.17724	5.10291e-09	2.17517e-08
ENSCGRG00015005483	Commd10	704.602	686.799	2379.86	2471.25	32.12	33.31	86.14	87	32.715	86.57	-1.40391	1.41351e-29	3.88808e-28
ENSCGRG00015005498	Mblac1	145.815	128.855	76.0537	35.6528	6.65	6.25	2.75	1.26	6.45	2.005	1.6857	1.0256e-06	3.34617e-06
ENSCGRG00015005515	Stk11ip	916.283	682.283	469.87	417.457	41.77	33.09	17.01	14.7	37.43	15.855	1.23926	1.72444e-13	1.20065e-12
ENSCGRG00015005541	C2cd5	964.498	851.124	524.37	608.356	43.96	41.28	18.98	21.42	42.62	20.2	1.07718	4.31724e-14	3.19953e-13
ENSCGRG00015005547	Aldh5a1	220.755	163.741	141.884	86.5946	10.06	7.94	5.14	3.05	9	4.095	1.13606	5.73639e-05	0.000151576
ENSCGRG00015005560	Kidins220	3682.89	3337.94	2177.04	2418.13	167.88	161.9	78.8	85.13	164.89	81.965	1.00842	7.26099e-18	7.50751e-17
ENSCGRG00015005566	Adcy6	681.609	567.462	407.803	351.232	31.07	27.52	14.76	12.36	29.295	13.56	1.1113	2.80565e-11	1.56245e-10
ENSCGRG00015005603	Tdp2	1676.23	1991.47	5042.34	5828.44	76.41	96.59	182.51	205.18	86.5	193.845	-1.16413	3.29026e-17	3.21838e-16
ENSCGRG00015005608	Zfp422	410.781	437.76	220.949	226.154	18.72	21.23	8	7.96	19.975	7.98	1.32373	2.13013e-13	1.46621e-12
ENSCGRG00015005615	Zc3h7b	2056.71	1732.12	689.445	678.329	93.75	84.01	24.95	23.88	88.88	24.415	1.86409	4.62097e-46	4.03528e-44
ENSCGRG00015005635	BC005537	3149.48	2727.94	1392.91	1695.64	143.56	132.32	50.42	59.69	137.94	55.055	1.3251	9.7862e-25	1.87646e-23
ENSCGRG00015005643	Dtx2	551.524	465.363	314.727	297.927	25.14	22.57	11.39	10.49	23.855	10.94	1.12468	2.47615e-11	1.38588e-10
ENSCGRG00015005644	Zfp954	273.044	321.37	135.604	171.851	12.45	15.59	4.91	6.05	14.02	5.48	1.35524	4.96704e-10	2.36616e-09
ENSCGRG00015005649	Enpp4	178.508	263.223	98.1091	107.789	8.14	12.77	3.55	3.79	10.455	3.67	1.51034	1.79518e-08	7.17478e-08
ENSCGRG00015005659	Cxcl12	1755.98	1359.4	794.008	933.467	80.04	65.94	28.74	32.86	72.99	30.8	1.24477	4.53559e-18	4.77472e-17
ENSCGRG00015005663	Gmnn	395.223	393.788	2757.26	3366.01	18.02	19.1	99.8	118.49	18.56	109.145	-2.55598	3.76865e-73	1.51751e-70
ENSCGRG00015005665	Cacnb3	289.068	268.447	136.072	160.77	13.18	13.02	4.93	5.66	13.1	5.295	1.30686	4.87454e-11	2.62e-10
ENSCGRG00015005670	Pdcd6ip	3827.95	3193.77	2304.36	2263.78	174.49	154.91	83.41	79.69	164.7	81.55	1.01408	4.27874e-17	4.12672e-16
ENSCGRG00015005686	Nck2	1401.15	1078.34	640.529	604.75	63.87	52.3	23.18	21.29	58.085	22.235	1.38533	8.18489e-21	1.11721e-19
ENSCGRG00015005689	Atpsckmt	212.174	146.56	94.9978	59.0281	9.67	7.11	3.44	2.08	8.39	2.76	1.604	5.32241e-08	2.0192e-07
ENSCGRG00015005718	Tob2	538.931	508.069	335.413	304.71	24.57	24.64	12.14	10.73	24.605	11.435	1.1055	1.96326e-11	1.10953e-10
ENSCGRG00015005737	Acad8	488.008	432.935	181.161	115.412	22.24	21	6.56	4.06	21.62	5.31	2.02558	1.16117e-18	1.29979e-17
ENSCGRG00015005750	St6galnac6	1496.14	1450.39	899.566	757.511	68.2	70.35	32.56	26.67	69.275	29.615	1.22601	9.6252e-19	1.08412e-17
ENSCGRG00015005766	Tgfbrap1	1113.24	1007.31	395.274	370.73	50.74	48.86	14.31	13.05	49.8	13.68	1.86408	4.08119e-38	2.15916e-36
ENSCGRG00015005792	Zfp239	140.103	137.015	26.1318	19.3264	6.39	6.65	0.95	0.68	6.52	0.815	3	4.54551e-25	8.92843e-24
ENSCGRG00015005818	Pcolce2	471.266	469.61	256.437	318.151	21.48	22.78	9.28	11.2	22.13	10.24	1.11179	3.03867e-10	1.47765e-09
ENSCGRG00015005858	Ncapd3	745.776	635.123	3545.29	3859.2	33.99	30.81	128.32	135.86	32.4	132.09	-2.02746	3.74188e-58	7.13715e-56
ENSCGRG00015005864	U2surp	3485.15	3767.04	2001.77	2376.48	158.86	182.72	72.46	83.66	170.79	78.06	1.12957	2.30903e-18	2.50162e-17
ENSCGRG00015005870	Cyp2u1	1304.95	1483.03	726.757	672.019	59.48	71.93	26.31	23.66	65.705	24.985	1.39494	5.1301e-22	7.82799e-21
ENSCGRG00015005879	Akap1	6468.28	6414.53	3126.26	3129.98	294.84	311.13	113.16	110.18	302.985	111.67	1.44	1.65175e-36	7.5295e-35
ENSCGRG00015005932	Zfp386	785.801	863.968	377.943	451.383	35.82	41.91	13.68	15.89	38.865	14.785	1.39434	3.05349e-18	3.26186e-17
ENSCGRG00015005942	Gm40193	5.82062	6.10922	0	2.71845	0.27	0.3	0	0.1	0.285	0.05	2.51096	0.0148729	0.0272151
ENSCGRG00015005954	Papss1	1680.74	1163.03	4184.32	3955.72	76.61	56.41	151.45	139.25	66.51	145.35	-1.12789	2.43819e-14	1.8466e-13
ENSCGRG00015005970	Wdr60	758.125	705.455	422.347	392.237	34.56	34.22	15.29	13.81	34.39	14.55	1.24097	2.74929e-16	2.46772e-15
ENSCGRG00015005976	Slc25a27	264.849	316.362	106.478	122.832	12.07	15.34	3.85	4.32	13.705	4.085	1.74629	4.05261e-15	3.29112e-14
ENSCGRG00015006009	Tmem259	2900.97	2878.19	2068.88	1706.56	132.23	139.6	74.88	60.08	135.915	67.48	1.01017	2.91364e-14	2.19294e-13
ENSCGRG00015006070	Myc	3053.79	3225.72	2050.73	2077.11	139.2	156.46	74.23	73.12	147.83	73.675	1.00469	5.81709e-17	5.55132e-16
ENSCGRG00015006077	Cuedc1	327.512	341.653	71.8751	77.589	14.93	16.57	2.6	2.73	15.75	2.665	2.56314	1.0235e-32	3.66336e-31
ENSCGRG00015006087	Pik3r1	5730.44	5803.08	1564.12	1792.85	261.21	281.47	56.61	63.11	271.34	59.86	2.18044	3.14684e-69	1.08611e-66
ENSCGRG00015006097	Mob3b	3681.95	3754.29	1222.75	1465.81	167.83	182.1	44.26	51.6	174.965	47.93	1.86807	2.29921e-48	2.33072e-46
ENSCGRG00015006104	Fam102a	1117.56	917.557	329.451	377.117	50.94	44.5	11.92	13.28	47.72	12.6	1.92117	7.27853e-36	3.20698e-34
ENSCGRG00015006111	Naif1	179.343	160.492	44.6658	32.765	8.17	7.78	1.62	1.15	7.975	1.385	2.5256	1.51924e-21	2.22453e-20
ENSCGRG00015006121	Ube2o	3863.15	2970.75	1706.4	1584.46	176.09	144.09	61.76	55.78	160.09	58.77	1.44573	4.55295e-27	1.05938e-25
ENSCGRG00015006143	Ncapg2	2662.67	2468.83	6761.3	7789.49	121.37	119.75	244.73	274.21	120.56	259.47	-1.10582	4.3675e-21	6.11113e-20
ENSCGRG00015006170	Zfp87	174.952	204.404	87.0377	137.012	7.97	9.91	3.15	4.82	8.94	3.985	1.1657	9.02879e-06	2.63078e-05
ENSCGRG00015006179	Zfp58	36.5076	52.2559	16.0054	36.4869	1.66	2.53	0.58	1.28	2.095	0.93	1.17165	0.00637348	0.0124063
ENSCGRG00015006204	Ppp2r3a	647.101	520.935	340.269	396.442	29.5	25.27	12.32	13.96	27.385	13.14	1.05942	2.61072e-10	1.28158e-09
ENSCGRG00015006210	Galnt7	2818.07	3037.94	1811.21	1826.12	128.46	147.35	65.56	64.29	137.905	64.925	1.08683	9.04969e-19	1.02248e-17
ENSCGRG00015006213	CCNB1	1251.58	1149.71	5143.3	5967.41	57.05	55.77	186.16	210.07	56.41	198.115	-1.81232	4.96425e-49	5.25269e-47
ENSCGRG00015006238	Rnf157	1080.48	844.885	572.617	517.537	49.25	40.98	20.73	18.22	45.115	19.475	1.21198	2.05323e-15	1.71548e-14
ENSCGRG00015006245	Trib1	636.989	559.309	266.227	276.841	29.04	27.13	9.64	9.75	28.085	9.695	1.53449	3.80204e-21	5.35611e-20
ENSCGRG00015006263	Zfp248	112.072	139.276	68.157	91.4888	5.11	6.76	2.47	3.22	5.935	2.845	1.06082	8.53873e-05	0.000220088
ENSCGRG00015006268	Fam111a	379.75	287.158	1242.65	1316.63	17.31	13.93	44.98	46.35	15.62	45.665	-1.54769	8.33709e-24	1.49572e-22
ENSCGRG00015006292	Hmgb2	1572.02	1581.56	5457.87	6335.73	71.66	76.71	197.55	223.04	74.185	210.295	-1.50322	2.37733e-34	9.4158e-33
ENSCGRG00015006294	Adm	622.657	608.993	283.055	207.691	28.38	29.54	10.25	7.31	28.96	8.78	1.72177	7.44218e-20	9.27617e-19
ENSCGRG00015006303	Cenph	124.207	92.8698	539.792	596.106	5.66	4.5	19.54	20.98	5.08	20.26	-1.99573	1.30874e-23	2.31078e-22
ENSCGRG00015006309	Cdca8	169.121	140.229	909.423	897.56	7.71	6.8	32.92	31.6	7.255	32.26	-2.1527	1.30544e-36	6.02663e-35
ENSCGRG00015006315	Scrg1	40.7924	35.4648	18.1995	15.2145	1.86	1.72	0.66	0.54	1.79	0.6	1.57693	1.9419e-05	5.42594e-05
ENSCGRG00015006324	Smarcd3	1047.23	1031.39	378.682	321.93	47.74	50.03	13.71	11.33	48.885	12.52	1.96516	1.7238e-37	8.61662e-36
ENSCGRG00015006340	Dtx4	1168.61	1025.88	365.04	344.283	53.27	49.76	13.21	12.12	51.515	12.665	2.02415	1.1457e-43	8.60519e-42
ENSCGRG00015006350	Il1rl2	18.1444	13.1126	58.6286	67.1976	0.83	0.64	2.12	2.37	0.735	2.245	-1.6109	4.58836e-06	1.38771e-05
ENSCGRG00015006370	Chst2	101.591	79.0669	11.5096	13.5942	4.63	3.84	0.42	0.48	4.235	0.45	3.23437	1.56713e-20	2.09568e-19
ENSCGRG00015006379	Irak1	2732.73	2644.11	1312.59	1364.42	124.56	128.25	47.51	48.03	126.405	47.77	1.40388	2.1431e-32	7.43214e-31
ENSCGRG00015006381	Chpf2	3941.14	3124.71	2064.11	1610.95	179.65	151.56	74.71	56.71	165.605	65.71	1.33356	7.27957e-19	8.28293e-18
ENSCGRG00015006391	Fbxl8	94.2914	134.244	52.7006	34.1168	4.3	6.51	1.91	1.2	5.405	1.555	1.79738	7.29199e-08	2.72294e-07
ENSCGRG00015006392	Il1r1	2581.37	3056.83	766.736	1019.42	117.67	148.27	27.75	35.89	132.97	31.82	2.0631	3.51117e-38	1.87125e-36
ENSCGRG00015006395	Pelp1	542.895	401.446	154.91	271.368	24.75	19.47	5.61	9.55	22.11	7.58	1.54443	4.69504e-10	2.24174e-09
ENSCGRG00015006401	Cenpm	146.61	121.522	574.002	552.401	6.68	5.89	20.78	19.45	6.285	20.115	-1.67829	3.13789e-19	3.71321e-18
ENSCGRG00015006402	Tradd	222.606	193.714	100.392	77.9746	10.15	9.4	3.63	2.74	9.775	3.185	1.6178	3.34142e-12	2.01738e-11
ENSCGRG00015006405	Snx19	1247.58	1242.08	448.433	444.086	56.87	60.25	16.23	15.63	58.56	15.93	1.87817	3.43292e-41	2.2416e-39
ENSCGRG00015006406	Me3	648.777	613.397	172.762	203.856	29.57	29.75	6.25	7.18	29.66	6.715	2.14306	1.59028e-35	6.84056e-34
ENSCGRG00015006416	Exoc7	4170.36	4013.17	1810.95	1753.13	190.1	194.65	65.55	61.72	192.375	63.635	1.59603	4.28559e-42	2.98673e-40
ENSCGRG00015006426	Npffr1	847.612	929.891	373.515	397.523	38.64	45.1	13.52	13.99	41.87	13.755	1.60596	2.2305e-25	4.52848e-24
ENSCGRG00015006429	Washc5	5773.94	5420.17	2567.67	2701.83	263.19	262.9	92.94	95.11	263.045	94.025	1.48419	2.05363e-39	1.19556e-37
ENSCGRG00015006438	Rhebl1	20.8622	28.0611	103.81	115.986	0.95	1.36	3.76	4.08	1.155	3.92	-1.76296	5.94981e-09	2.51673e-08
ENSCGRG00015006441	Ciz1	649.821	583.495	258.411	211.206	29.62	28.3	9.35	7.44	28.96	8.395	1.78646	3.48624e-24	6.45421e-23
ENSCGRG00015006446	Clptm1	4959.53	4586.21	2619.4	2460.29	226.07	222.45	94.81	86.61	224.26	90.71	1.30584	1.19734e-28	3.10495e-27
ENSCGRG00015006456	43711	1598.8	1319.37	349.593	338.068	72.88	63.99	12.65	11.9	68.435	12.275	2.47901	2.32802e-63	6.13582e-61
ENSCGRG00015006459	Tmem38a	174.505	226.689	120.981	66.8262	7.95	11	4.38	2.35	9.475	3.365	1.49352	1.9545e-06	6.17532e-06
ENSCGRG00015006471	Relb	816.578	650.12	454.25	306.683	37.22	31.53	16.44	10.8	34.375	13.62	1.33563	2.65503e-11	1.48256e-10
ENSCGRG00015006476	Eif4ebp2	473.694	542.198	200.421	212.071	21.59	26.3	7.25	7.47	23.945	7.36	1.70195	3.36012e-20	4.33347e-19
ENSCGRG00015006478	Sqle	2326.05	1862.08	6268.26	6831.38	106.03	90.32	226.88	240.49	98.175	233.685	-1.25114	1.24288e-23	2.20253e-22
ENSCGRG00015006496	Lmbr1l	976.985	888.353	529.754	529.598	44.53	43.09	19.17	18.64	43.81	18.905	1.21249	1.4364e-18	1.58826e-17
ENSCGRG00015006520	Adgrf4	292.099	212.015	128.412	100.332	13.31	10.28	4.65	3.53	11.795	4.09	1.528	1.58857e-10	8.00971e-10
ENSCGRG00015006521	Slc35e1	1741.93	1652.89	1221.2	950.861	79.4	80.17	44.2	33.47	79.785	38.835	1.03876	1.39792e-12	8.79905e-12
ENSCGRG00015006531	Gtpbp6	304.363	309.626	110.024	85.3797	13.87	15.02	3.98	3.01	14.445	3.495	2.04721	1.26858e-20	1.70746e-19
ENSCGRG00015006533	Cldnd1	693.103	662.002	1968.31	2064.67	31.59	32.11	71.24	72.68	31.85	71.96	-1.1759	5.0893e-21	7.05975e-20
ENSCGRG00015006534	Slc27a3	420.195	306.874	211.745	169.308	19.15	14.88	7.66	5.96	17.015	6.81	1.32108	1.02452e-09	4.7043e-09
ENSCGRG00015006546	Cherp	353.997	297.387	167.933	151.086	16.14	14.42	6.08	5.32	15.28	5.7	1.42261	6.22645e-13	4.0804e-12
ENSCGRG00015006548	Id2	4001.95	3683.15	2043.55	1972.9	182.42	178.65	73.97	69.45	180.535	71.71	1.33203	3.65587e-30	1.06204e-28
ENSCGRG00015006552	Pnpla7	681.921	563.331	169.336	168.392	31.08	27.32	6.13	5.93	29.2	6.03	2.27574	1.95599e-37	9.71028e-36
ENSCGRG00015006560	Ints3	1307.86	1305.83	570.65	518.354	59.62	63.34	20.66	18.25	61.48	19.455	1.65998	3.77266e-33	1.38102e-31
ENSCGRG00015006572	Sncaip	513.864	369.026	187.389	254.654	23.42	17.9	6.78	8.96	20.66	7.87	1.3924	7.27177e-11	3.82342e-10
ENSCGRG00015006578	Map4k4	8759.65	8352.45	5253.86	5584.87	399.29	405.12	190.17	196.6	402.205	193.385	1.05646	1.78813e-21	2.59987e-20
ENSCGRG00015006579	Zbtb44	807.423	723.878	318.19	486.363	36.8	35.11	11.52	17.12	35.955	14.32	1.32816	1.5364e-12	9.61229e-12
ENSCGRG00015006582	Ftsj1	1182.5	1281.5	657.307	691.767	53.9	62.16	23.79	24.35	58.03	24.07	1.26956	5.0663e-20	6.42529e-19
ENSCGRG00015006586	Carmil1	1178.71	1154.71	660.07	773.911	53.73	56.01	23.89	27.24	54.87	25.565	1.10185	8.50385e-16	7.3639e-15
ENSCGRG00015006611	Cacna1c	1635.17	1333.39	557.61	595.481	74.54	64.67	20.18	20.96	69.605	20.57	1.75865	4.94633e-37	2.35088e-35
ENSCGRG00015006612	Cep63	1415.72	1414.11	913.775	944.367	64.53	68.59	33.07	33.24	66.56	33.155	1.00543	1.91277e-15	1.6046e-14
ENSCGRG00015006631	Nsmf	1565.66	1486.39	667.393	727.331	71.37	72.1	24.16	25.6	71.735	24.88	1.52769	1.09482e-32	3.90899e-31
ENSCGRG00015006654	1700030K09Rik	236.137	228.864	136.432	143.839	10.76	11.1	4.94	5.06	10.93	5	1.12829	1.85884e-08	7.41288e-08
ENSCGRG00015006667	Fam160b2	436.062	386.884	256.001	235.637	19.88	18.77	9.27	8.3	19.325	8.785	1.13735	1.61673e-10	8.13755e-10
ENSCGRG00015006694	Hr	618.82	589.682	305.177	272.225	28.21	28.6	11.05	9.58	28.405	10.315	1.4614	7.05412e-19	8.05804e-18
ENSCGRG00015006697	Tmem65	121.771	87.6785	55.3641	50.1823	5.55	4.25	2	1.77	4.9	1.885	1.37822	5.41926e-07	1.82268e-06
ENSCGRG00015006703	Ubp1	1225.58	1191.19	426.965	485.308	55.87	57.78	15.45	17.08	56.825	16.265	1.80475	1.06984e-37	5.48002e-36
ENSCGRG00015006705	9130008F23Rik	82.0441	60.5697	290.735	234.715	3.74	2.94	10.52	8.26	3.34	9.39	-1.49128	1.29882e-09	5.90767e-09
ENSCGRG00015006724	Ppp1r37	835.812	678.195	184.25	126.583	38.1	32.89	6.67	4.46	35.495	5.565	2.67316	7.33997e-39	4.12404e-37
ENSCGRG00015006734	Tmub1	428.976	470.734	257.058	273.63	19.55	22.83	9.3	9.63	21.19	9.465	1.16271	5.26555e-11	2.82179e-10
ENSCGRG00015006735	Eps15l1	441.769	353.433	205.757	153.315	20.14	17.14	7.45	5.4	18.64	6.425	1.53663	6.64573e-13	4.34339e-12
ENSCGRG00015006745	Troap	214.63	164.424	740.257	730.355	9.78	7.98	26.79	25.71	8.88	26.25	-1.56369	4.6215e-19	5.38531e-18
ENSCGRG00015006750	Arid3a	259.02	189.031	144.677	138.624	11.81	9.17	5.24	4.88	10.49	5.06	1.05181	1.89989e-06	6.01197e-06
ENSCGRG00015006760	Fastk	951.437	902.748	448.23	366.658	43.37	43.79	16.22	12.91	43.58	14.565	1.58116	9.83315e-24	1.75328e-22
ENSCGRG00015006772	Pm20d2	159.989	181.257	62.9371	70.4984	7.29	8.79	2.28	2.48	8.04	2.38	1.75623	5.85581e-13	3.84621e-12
ENSCGRG00015006781	Bloc1s3	79.0244	48.6153	42.6097	28.434	3.6	2.36	1.54	1	2.98	1.27	1.23048	0.000466226	0.00107996
ENSCGRG00015006789	Rin2	1082.31	719.817	411.563	385.703	49.33	34.91	14.9	13.58	42.12	14.24	1.56456	1.32314e-17	1.33753e-16
ENSCGRG00015006791	Rnaseh1	633.175	462.915	234.118	221.777	28.86	22.45	8.47	7.81	25.655	8.14	1.65614	2.55637e-18	2.74905e-17
ENSCGRG00015006802	Tbc1d25	504.557	499.476	326.111	295.242	23	24.23	11.8	10.39	23.615	11.095	1.08979	8.40013e-11	4.38173e-10
ENSCGRG00015006807	Med16	723.416	708.317	439.207	356.216	32.98	34.36	15.9	12.54	33.67	14.22	1.24354	4.42215e-14	3.2756e-13
ENSCGRG00015006810	Spats2	870.535	728.537	491.319	520.454	39.68	35.34	17.78	18.32	37.51	18.05	1.05528	8.26951e-13	5.34202e-12
ENSCGRG00015006811	Rbm3	2636.1	2362.58	1272.72	1352.18	120.16	114.59	46.07	47.6	117.375	46.835	1.32547	1.6109e-28	4.11119e-27
ENSCGRG00015006843	Wdr13	605.19	471.895	342.637	267.825	27.59	22.89	12.4	9.43	25.24	10.915	1.2094	1.96315e-10	9.7827e-10
ENSCGRG00015006853	Slc29a3	420.941	390.39	196.116	216.649	19.19	18.94	7.1	7.63	19.065	7.365	1.37217	2.28063e-14	1.73544e-13
ENSCGRG00015006889	Slc4a2	2996.79	2475.87	718.152	615.191	136.6	120.09	25.99	21.66	128.345	23.825	2.42948	1.67873e-67	5.53065e-65
ENSCGRG00015006897	Tor4a	173.526	118.19	85.6824	91.1818	7.91	5.73	3.1	3.21	6.82	3.155	1.11213	1.41756e-05	4.03713e-05
ENSCGRG00015006899	Fbf1	3015.15	2926.95	1801.35	1642.25	137.44	141.97	65.2	57.81	139.705	61.505	1.18361	2.13061e-22	3.36442e-21
ENSCGRG00015006906	Slc24a3	261.278	275.712	34.8358	38.8178	11.91	13.37	1.26	1.37	12.64	1.315	3.26486	1.01485e-39	6.02922e-38
ENSCGRG00015006907	R3hdm1	939.906	886.077	462.947	511.701	42.84	42.98	16.76	18.01	42.91	17.385	1.30347	3.10241e-20	4.01899e-19
ENSCGRG00015006945	Greb1l	284.877	267.799	48.2319	82.6728	12.99	12.99	1.75	2.91	12.99	2.33	2.479	3.50817e-22	5.42158e-21
ENSCGRG00015006946	Dcn	2169.9	2809.6	227.776	325.074	98.91	136.28	8.24	11.44	117.595	9.84	3.57902	1.06322e-73	4.53307e-71
ENSCGRG00015006954	Filip1l	268.233	255.364	55.6629	70.3294	12.23	12.39	2.01	2.48	12.31	2.245	2.45504	4.40826e-27	1.02818e-25
ENSCGRG00015006976	ERCC2	1029.84	894.243	478.328	429.325	46.94	43.37	17.31	15.11	45.155	16.21	1.478	1.47815e-23	2.59724e-22
ENSCGRG00015007010	Ddr2	8364.55	7746.7	4379.96	4941.35	381.28	375.74	158.54	173.95	378.51	166.245	1.18702	2.85028e-25	5.69898e-24
ENSCGRG00015007021	Dlg5	824.683	642.142	294.366	234.125	37.59	31.15	10.65	8.24	34.37	9.445	1.86353	4.75676e-24	8.72835e-23
ENSCGRG00015007024	NDOR1	2099.42	1855.97	770.128	747.287	95.7	90.02	27.88	26.31	92.86	27.095	1.77703	1.71192e-44	1.35606e-42
ENSCGRG00015007037	Slc9a5	263.053	170.994	110.944	108.816	11.99	8.29	4.02	3.83	10.14	3.925	1.36929	3.69984e-08	1.42831e-07
ENSCGRG00015007040	Fbxo32	816.547	775.532	320.275	333.932	37.22	37.62	11.59	11.76	37.42	11.675	1.68039	1.35135e-28	3.47941e-27
ENSCGRG00015007049	Cnot10	3959.1	4081.86	2422.44	2571.9	180.47	197.99	87.68	90.54	189.23	89.11	1.08648	3.01902e-20	3.91797e-19
ENSCGRG00015007055	Arhgap32	711.646	622.757	380.654	430.67	32.44	30.21	13.78	15.16	31.325	14.47	1.11425	7.71819e-13	5.01492e-12
ENSCGRG00015007058	Hsd17b7	129.992	138.534	895.787	1137.99	5.93	6.72	32.42	40.06	6.325	36.24	-2.51845	7.34784e-42	4.97731e-40
ENSCGRG00015007060	Abcb8	1566.55	1324.2	576.57	553.01	71.41	64.23	20.87	19.47	67.82	20.17	1.7495	1.04091e-37	5.35073e-36
ENSCGRG00015007067	Tmem203	298.775	402.184	113.611	114.59	13.62	19.51	4.11	4.03	16.565	4.07	2.02504	1.24047e-17	1.25747e-16
ENSCGRG00015007070	Anapc2	1874.53	1583.34	1064.23	972.954	85.45	76.8	38.52	34.25	81.125	36.385	1.1568	1.23655e-18	1.37779e-17
ENSCGRG00015007074	Prpf38a	697.926	571.708	2189.45	2055.06	31.81	27.73	79.25	72.34	29.77	75.795	-1.34824	1.57283e-23	2.74695e-22
ENSCGRG00015007086	SNRPD1	1305.68	1126.37	3431.08	3585.8	59.52	54.63	124.19	126.23	57.075	125.21	-1.13342	3.44913e-21	4.87791e-20
ENSCGRG00015007096	Orc1	169.317	112.552	761.42	908.367	7.72	5.46	27.56	31.98	6.59	29.77	-2.17551	5.03128e-28	1.25315e-26
ENSCGRG00015007108	Snapin	697.858	627.155	459.517	355.599	31.81	30.42	16.63	12.52	31.115	14.575	1.09411	2.63703e-10	1.29274e-09
ENSCGRG00015007111	Trim65	50.0542	45.16	10.7688	14.2877	2.28	2.19	0.39	0.5	2.235	0.445	2.3284	4.9197e-10	2.34515e-09
ENSCGRG00015007116	Mib1	4271.05	3349.3	2299.28	2157.13	194.69	162.45	83.22	75.94	178.57	79.58	1.16601	2.3094e-19	2.76442e-18
ENSCGRG00015007140	Nuf2	312.08	372.744	993.692	1127.22	14.23	18.08	35.97	39.68	16.155	37.825	-1.22736	4.79927e-14	3.53507e-13
ENSCGRG00015007147	Sorbs3	284.83	239.704	79.5179	56.3222	12.98	11.63	2.88	1.98	12.305	2.43	2.34022	9.68264e-22	1.44254e-20
ENSCGRG00015007149	Atg9b	337.668	280.65	132.224	111.282	15.39	13.61	4.79	3.92	14.5	4.355	1.73531	1.39865e-16	1.28484e-15
ENSCGRG00015007161	Adprhl2	497.381	429.503	321.98	245.963	22.67	20.83	11.65	8.66	21.75	10.155	1.09883	8.54234e-09	3.54813e-08
ENSCGRG00015007170	Snx24	491.628	403.267	293.258	290.042	22.41	19.56	10.61	10.21	20.985	10.41	1.01139	4.932e-09	2.10649e-08
ENSCGRG00015007177	Ptpn14	973.963	867.117	314.174	264.66	44.4	42.06	11.37	9.32	43.23	10.345	2.0631	1.26347e-37	6.40395e-36
ENSCGRG00015007186	Srd5a3	472.723	411.864	172.824	207.257	21.55	19.98	6.26	7.3	20.765	6.78	1.6148	2.86932e-18	3.07873e-17
ENSCGRG00015007199	Ppic	2681.51	2118.79	8965.1	8868.72	122.23	102.77	324.5	312.21	112.5	318.355	-1.50071	1.2464e-33	4.70518e-32
ENSCGRG00015007204	Fstl3	119.62	108.513	36.8866	45.5779	5.45	5.26	1.34	1.6	5.355	1.47	1.86507	2.93919e-12	1.78643e-11
ENSCGRG00015007237	Dusp6	193.898	198.964	111.761	113.19	8.84	9.65	4.05	3.98	9.245	4.015	1.20327	1.6528e-08	6.635e-08
ENSCGRG00015007247	Irs1	385.435	305.087	125.579	119.298	17.57	14.8	4.55	4.2	16.185	4.375	1.8873	6.74571e-20	8.44315e-19
ENSCGRG00015007255	Polrmt	565.476	477.668	267.026	295.734	25.78	23.17	9.67	10.41	24.475	10.04	1.28555	2.97195e-14	2.23219e-13
ENSCGRG00015007272	Hfe	496.072	454.653	280.466	284.494	22.61	22.05	10.15	10.02	22.33	10.085	1.14677	5.94028e-12	3.52622e-11
ENSCGRG00015007276	Gpd1l	1693.64	1606.72	691.617	599.193	77.2	77.93	25.03	21.09	77.565	23.06	1.75001	8.73358e-38	4.50541e-36
ENSCGRG00015007279	Cc2d1b	1270.15	1256.59	814.61	691.499	57.9	60.95	29.49	24.34	59.425	26.915	1.14266	6.33047e-16	5.53811e-15
ENSCGRG00015007314	S100a3	155.289	235.481	1057.58	1045.8	7.08	11.42	38.28	36.82	9.25	37.55	-2.02129	1.97988e-23	3.42895e-22
ENSCGRG00015007330	Pbx1	889.567	772.002	449.101	475.675	40.55	37.44	16.26	16.75	38.995	16.505	1.24039	1.86768e-17	1.87363e-16
ENSCGRG00015007344	Nphp3	1089.57	878.697	476.099	502.27	49.67	42.62	17.23	17.68	46.145	17.455	1.40253	1.74581e-21	2.54601e-20
ENSCGRG00015007360	Scarf2	746.381	551.325	214.672	153.517	34.02	26.74	7.77	5.4	30.38	6.585	2.20587	2.25201e-25	4.56575e-24
ENSCGRG00015007364	Hist1h1e	897.161	702.047	2435.56	1989.42	40.89	34.05	88.16	70.03	37.47	79.095	-1.07785	1.08488e-12	6.91578e-12
ENSCGRG00015007366	Zdhhc1	1354.95	1274.8	562.02	453.244	61.76	61.83	20.34	15.96	61.795	18.15	1.76752	1.77883e-31	5.71749e-30
ENSCGRG00015007371	Rhobtb2	81.1524	71.7721	35.4008	48.3943	3.7	3.48	1.28	1.7	3.59	1.49	1.26867	1.26677e-05	3.63123e-05
ENSCGRG00015007372	Irf2bp2	753.839	595.793	335.943	233.466	34.36	28.9	12.16	8.22	31.63	10.19	1.63414	6.79812e-16	5.92934e-15
ENSCGRG00015007373	Rad51c	130.576	135.125	357.527	433.7	5.95	6.55	12.94	15.27	6.25	14.105	-1.17428	5.76928e-09	2.44394e-08
ENSCGRG00015007374	Clspn	141.236	116.332	745.967	858.686	6.44	5.64	27	30.23	6.04	28.615	-2.24415	3.93324e-35	1.64312e-33
ENSCGRG00015007382	Tarbp1	794.377	756.791	274.081	273.753	36.21	36.71	9.92	9.64	36.46	9.78	1.89841	7.0583e-34	2.71398e-32
ENSCGRG00015007395	Tmem241	150.047	133.625	79.6613	44.1141	6.84	6.48	2.88	1.55	6.66	2.215	1.58822	1.89683e-07	6.72777e-07
ENSCGRG00015007406	Ccdc86	637.025	669.017	367.339	331.361	29.04	32.45	13.3	11.66	30.745	12.48	1.30073	1.46352e-15	1.24211e-14
ENSCGRG00015007408	MED15	441.919	372.424	184.389	221.517	20.14	18.06	6.67	7.8	19.1	7.235	1.40051	1.1064e-13	7.81594e-13
ENSCGRG00015007411	Btn2a2	374.412	426.865	103.693	99.0315	17.07	20.7	3.75	3.49	18.885	3.62	2.38318	1.83758e-29	4.99767e-28
ENSCGRG00015007413	5730409E04Rik	141.799	134.713	83.9806	81.7834	6.46	6.53	3.04	2.88	6.495	2.96	1.13373	8.76756e-07	2.87935e-06
ENSCGRG00015007439	Acad11	1492.15	1504.67	861.868	985.333	68.02	72.98	31.2	34.69	70.5	32.945	1.09756	3.0639e-17	3.01727e-16
ENSCGRG00015007441	Ripor1	384.941	294.225	170.925	218.058	17.55	14.27	6.19	7.68	15.91	6.935	1.19797	7.82574e-09	3.26076e-08
ENSCGRG00015007468	Ncdn	1072.09	990.223	311.906	266.987	48.87	48.03	11.29	9.4	48.45	10.345	2.22756	1.98222e-46	1.80715e-44
ENSCGRG00015007483	Btn1a1	1845.65	2534.76	37.1598	53.772	84.13	122.95	1.35	1.89	103.54	1.62	5.99805	2.16883e-140	7.85983e-137
ENSCGRG00015007485	Zfp608	848.987	772.943	262.086	292.747	38.7	37.49	9.49	10.31	38.095	9.9	1.9441	1.42472e-35	6.14664e-34
ENSCGRG00015007486	Abca2	1068.6	884.073	667.641	488.126	48.71	42.88	24.17	17.18	45.795	20.675	1.1473	2.95568e-11	1.63908e-10
ENSCGRG00015007488	Slc35e3	372.717	435.346	171.665	118.307	16.99	21.12	6.21	4.16	19.055	5.185	1.87775	1.09884e-15	9.4086e-15
ENSCGRG00015007491	Zhx2	247.078	233.896	100.745	93.767	11.26	11.34	3.65	3.3	11.3	3.475	1.70124	7.00706e-16	6.1079e-15
ENSCGRG00015007494	AU040320	1762.31	1615.5	1062.91	1071.67	80.33	78.36	38.47	37.73	79.345	38.1	1.05835	6.33236e-18	6.58492e-17
ENSCGRG00015007506	Tmem132a	364.804	269.786	214.317	126.644	16.63	13.09	7.76	4.46	14.86	6.11	1.28219	1.71235e-06	5.44585e-06
ENSCGRG00015007553	Prr11	36.4594	39.2746	133.477	206.109	1.66	1.9	4.83	7.26	1.78	6.045	-1.76387	8.36938e-09	3.47828e-08
ENSCGRG00015007593	Gdpd1	27.4494	38.1249	101.147	82.0686	1.25	1.85	3.66	2.89	1.55	3.275	-1.07923	0.000634036	0.00144444
ENSCGRG00015007597	Stc1	79.6728	69.0611	50.9565	45.8015	3.63	3.35	1.84	1.61	3.49	1.725	1.01663	0.000244231	0.000589866
ENSCGRG00015007609	Itgb4	4602.97	3602.91	2766.85	2393.97	209.82	174.75	100.15	84.27	192.285	92.21	1.06025	7.2613e-15	5.77082e-14
ENSCGRG00015007622	Npc1	4046.6	3729.3	2417.08	2598.77	184.45	180.88	87.49	91.48	182.665	89.485	1.02948	3.54451e-19	4.17734e-18
ENSCGRG00015007651	Txndc12	1721.92	1706.62	4802.22	4810.67	78.49	82.78	173.82	169.35	80.635	171.585	-1.08945	6.09796e-21	8.40266e-20
ENSCGRG00015007683	Fbxw5	1148.14	1129.75	326.509	267.582	52.34	54.8	11.82	9.42	53.57	10.62	2.33464	1.23131e-49	1.37301e-47
ENSCGRG00015007697	Traf2	656.525	541.12	333.184	299.209	29.93	26.25	12.06	10.53	28.09	11.295	1.31437	6.65749e-15	5.30549e-14
ENSCGRG00015007703	Vps37c	469.682	421.58	182.757	175.333	21.41	20.45	6.61	6.17	20.93	6.39	1.71168	3.75401e-21	5.29359e-20
ENSCGRG00015007754	Kctd3	1442.84	1435.26	657.772	543.705	65.77	69.62	23.81	19.14	67.695	21.475	1.65639	3.10688e-30	9.11688e-29
ENSCGRG00015007770	Hist1h2bk	56.4728	43.6915	439.456	285.636	2.57	2.12	15.91	10.06	2.345	12.985	-2.46919	1.45444e-17	1.46719e-16
ENSCGRG00015007777	Mamdc4	590.056	465.549	193.147	165.743	26.9	22.58	6.99	5.83	24.74	6.41	1.94845	2.538e-24	4.73498e-23
ENSCGRG00015007788	Srd5a1	768.253	685.805	348.554	294.442	35.02	33.26	12.62	10.37	34.14	11.495	1.57046	1.28298e-21	1.89583e-20
ENSCGRG00015007799	Lmnb1	728.815	558.905	1753.13	1885.96	33.22	27.11	63.46	66.39	30.165	64.925	-1.1059	2.80355e-15	2.31436e-14
ENSCGRG00015007805	Ranbp10	889.732	654.572	351.924	370.672	40.56	31.75	12.74	13.05	36.155	12.895	1.48738	1.7185e-18	1.88723e-17
ENSCGRG00015007815	Nsun2	2444.28	2350.46	704.641	673.999	111.42	114.01	25.5	23.73	112.715	24.615	2.19507	1.97488e-67	6.36174e-65
ENSCGRG00015007825	Yeats4	519.995	532.008	326.759	361.929	23.7	25.8	11.83	12.74	24.75	12.285	1.01053	5.12832e-10	2.43818e-09
ENSCGRG00015007835	Sfpq	635.318	497.832	339.957	345.733	28.96	24.15	12.3	12.17	26.555	12.235	1.11797	3.12961e-11	1.73024e-10
ENSCGRG00015007845	Zfp949	227.025	246.711	112.471	131.995	10.35	11.97	4.07	4.65	11.16	4.36	1.35594	2.18011e-10	1.08155e-09
ENSCGRG00015007849	Nckap5l	332.108	267.418	94.8394	85.6066	15.14	12.97	3.43	3.01	14.055	3.22	2.12595	2.67813e-22	4.20608e-21
ENSCGRG00015007853	Praf2	547.543	548.962	339.817	325.096	24.96	26.63	12.3	11.44	25.795	11.87	1.11977	4.12193e-12	2.47418e-11
ENSCGRG00015007857	Frs2	463.85	435.785	236.203	261.009	21.14	21.14	8.55	9.19	21.14	8.87	1.25297	2.96599e-13	2.01382e-12
ENSCGRG00015007868	Rarres2	661.98	566.21	349.663	381.972	30.17	27.46	12.66	13.45	28.815	13.055	1.14222	6.96365e-13	4.5389e-12
ENSCGRG00015007873	Wdr45	1124.18	1155.27	556.264	558.651	51.24	56.03	20.13	19.67	53.635	19.9	1.43041	2.51879e-25	5.07117e-24
ENSCGRG00015007896	Lrrc61	150.289	140.684	33.6864	21.7078	6.85	6.82	1.22	0.76	6.835	0.99	2.78744	4.61649e-22	7.0517e-21
ENSCGRG00015007902	Bcdin3d	133.151	128.568	32.9004	23.6686	6.07	6.24	1.19	0.83	6.155	1.01	2.6074	6.75056e-20	8.44315e-19
ENSCGRG00015007914	Tmem141	167.314	161.97	69.1964	61.8733	7.63	7.86	2.5	2.18	7.745	2.34	1.72676	2.7905e-13	1.89822e-12
ENSCGRG00015007941	Slc10a3	251.32	225.876	142.706	104.35	11.46	10.96	5.17	3.67	11.21	4.42	1.34267	4.62335e-09	1.98167e-08
ENSCGRG00015007948	Plpp2	629.668	523.458	130.963	146.334	28.7	25.39	4.74	5.15	27.045	4.945	2.45132	7.88443e-40	4.72284e-38
ENSCGRG00015007969	Aasdh	1280.29	1257.83	603.499	618.191	58.36	61.01	21.84	21.76	59.685	21.8	1.45304	5.10216e-28	1.26645e-26
ENSCGRG00015007973	Cenpt	216.129	177.452	491.306	568.638	9.85	8.61	17.78	20.02	9.23	18.9	-1.03398	1.43059e-08	5.78472e-08
ENSCGRG00015007982	Six5	684.962	502.473	296.315	211.165	31.22	24.37	10.73	7.43	27.795	9.08	1.61406	1.71867e-14	1.31959e-13
ENSCGRG00015007984	Pogk	1221.79	1137.22	729.531	655.478	55.69	55.16	26.41	23.07	55.425	24.74	1.16369	1.78728e-17	1.79421e-16
ENSCGRG00015007992	Nfkb1	1666.34	1308.97	603.602	665.732	75.96	63.49	21.85	23.44	69.725	22.645	1.62248	3.55354e-30	1.03646e-28
ENSCGRG00015007994	Ice1	3612.96	3234.98	1889.05	1912.31	164.69	156.91	68.38	67.32	160.8	67.85	1.24485	1.06692e-26	2.41658e-25
ENSCGRG00015007998	S100a11	1280.29	1193.52	3923.42	4458.12	58.36	57.89	142.01	156.94	58.125	149.475	-1.36267	7.18695e-30	2.04494e-28
ENSCGRG00015008015	Racgap1	1032.94	891.902	4807.01	5716.02	47.08	43.26	173.99	201.22	45.17	187.605	-2.05426	6.92321e-57	1.27037e-54
ENSCGRG00015008022	Dcps	937.47	908.908	2816.68	2636.47	42.73	44.09	101.95	92.81	43.41	97.38	-1.1656	6.90261e-21	9.48438e-20
ENSCGRG00015008032	Tirap	179.847	195.792	70.2702	90.6287	8.2	9.5	2.54	3.19	8.85	2.865	1.62714	9.57801e-12	5.58724e-11
ENSCGRG00015008036	Edc4	3264.93	3122.41	2001.38	1923.97	148.82	151.45	72.44	67.73	150.135	70.085	1.09908	4.31816e-21	6.04793e-20
ENSCGRG00015008050	Gpatch2	396.202	300.915	206.976	197.75	18.06	14.6	7.49	6.96	16.33	7.225	1.17646	2.55336e-09	1.12572e-08
ENSCGRG00015008051	Gpr39	392.603	328.415	111.622	90.9774	17.9	15.93	4.04	3.2	16.915	3.62	2.22424	2.3694e-25	4.77702e-24
ENSCGRG00015008056	Rab33b	823.524	831.882	518.29	550.936	37.54	40.35	18.76	19.39	38.945	19.075	1.02976	4.62515e-13	3.07269e-12
ENSCGRG00015008083	Klhl21	786.921	648.502	556.708	380.926	35.87	31.45	20.15	13.41	33.66	16.78	1.00429	2.04337e-07	7.21401e-07
ENSCGRG00015008112	Prickle3	578.569	495.148	180.5	201.692	26.37	24.02	6.53	7.1	25.195	6.815	1.88635	1.95693e-26	4.33755e-25
ENSCGRG00015008113	Lcn3	0	0	9.62759	6.51656	0	0	0.35	0.23	0.001	0.29	-8.17991	0.00038252	0.000898414
ENSCGRG00015008116	Smarcd1	385.457	336.067	248.334	185.89	17.57	16.3	8.99	6.54	16.935	7.765	1.12495	5.26529e-08	1.99962e-07
ENSCGRG00015008117	Cpped1	581.757	606.946	268.134	211.445	26.52	29.44	9.71	7.44	27.98	8.575	1.70619	1.53336e-20	2.05241e-19
ENSCGRG00015008121	Casp8ap2	202.384	264.291	573.574	705.009	9.23	12.82	20.76	24.82	11.025	22.79	-1.04762	1.37203e-07	4.96976e-07
ENSCGRG00015008130	Fibin	325.14	300.973	227.598	181.435	14.82	14.6	8.24	6.39	14.71	7.315	1.00787	5.1203e-07	1.72694e-06
ENSCGRG00015008133	Nol9	534.671	527.588	221.367	296.84	24.37	25.59	8.01	10.45	24.98	9.23	1.43637	4.20491e-15	3.41099e-14
ENSCGRG00015008156	Gpd1	65.1023	49.1527	36.4731	36.3216	2.97	2.38	1.32	1.28	2.675	1.3	1.04103	0.0006682	0.00151537
ENSCGRG00015008169	Dmwd	1108.16	927.465	663.161	487.205	50.51	44.99	24	17.15	47.75	20.575	1.21461	1.3257e-12	8.36626e-12
ENSCGRG00015008178	Lgr4	2210.07	2452.63	1218.49	1415.42	100.74	118.96	44.1	49.83	109.85	46.965	1.22588	5.6662e-20	7.15571e-19
ENSCGRG00015008185	Syde1	435.948	344.238	93.6315	103.091	19.87	16.7	3.39	3.63	18.285	3.51	2.38112	1.21153e-29	3.38388e-28
ENSCGRG00015008188	Zkscan3	1917.81	1836.15	1065.96	1070.86	87.42	89.06	38.58	37.7	88.24	38.14	1.21013	4.75473e-23	7.94062e-22
ENSCGRG00015008204	Ilvbl	1325.09	1155.6	673.228	551.28	60.4	56.05	24.37	19.41	58.225	21.89	1.41137	2.78329e-21	3.98288e-20
ENSCGRG00015008226	Foxo1	261.889	243.663	109.551	129.629	11.94	11.82	3.97	4.56	11.88	4.265	1.47792	8.56368e-13	5.51729e-12
ENSCGRG00015008229	Trim27	1955.17	2194.48	1146.62	1310.44	89.12	106.44	41.5	46.13	97.78	43.815	1.15811	1.13376e-17	1.15333e-16
ENSCGRG00015008239	Cabyr	241.523	184.276	35.5195	31.045	11.01	8.94	1.29	1.09	9.975	1.19	3.06736	6.44593e-30	1.843e-28
ENSCGRG00015008242	Lrwd1	842.57	810.235	357.747	335.718	38.41	39.3	12.95	11.82	38.855	12.385	1.64951	1.21705e-27	2.93549e-26
ENSCGRG00015008251	Sympk	4002.72	3069.87	1995.94	1876.05	182.45	148.9	72.24	66.04	165.675	69.14	1.26076	2.81584e-21	4.02152e-20
ENSCGRG00015008253	Cdca2	765.541	630.092	2735.3	3034.32	34.9	30.56	99.01	106.82	32.73	102.915	-1.65277	1.28235e-36	5.93894e-35
ENSCGRG00015008255	Lcat	1235.65	1095.4	729.645	605.722	56.32	53.13	26.41	21.32	54.725	23.865	1.1973	3.61338e-16	3.2115e-15
ENSCGRG00015008258	Map1b	2912.91	2619.93	1275.51	1536.56	132.78	127.08	46.17	54.09	129.93	50.13	1.37399	2.7614e-27	6.51943e-26
ENSCGRG00015008269	Slc12a4	5175.84	5071.68	3224.08	2905.63	235.93	245.99	116.7	102.29	240.96	109.495	1.13793	4.22091e-21	5.91743e-20
ENSCGRG00015008271	Zfp746	813.579	834.697	443.026	321.322	37.09	40.49	16.04	11.31	38.79	13.675	1.50414	6.38203e-17	6.04666e-16
ENSCGRG00015008300	Noa1	1456.39	1352.24	864.637	884.03	66.39	65.59	31.3	31.12	65.99	31.21	1.08024	8.66114e-18	8.88548e-17
ENSCGRG00015008307	Zfp777	525.077	444.463	218.868	187.893	23.93	21.56	7.92	6.61	22.745	7.265	1.64651	5.10907e-19	5.92963e-18
ENSCGRG00015008312	Kif18a	313.223	292.8	1080.29	1484.72	14.28	14.2	39.1	52.27	14.24	45.685	-1.68177	1.00662e-22	1.63586e-21
ENSCGRG00015008324	Brip1	328.787	283.463	1364.74	1574.14	14.99	13.75	49.4	55.41	14.37	52.405	-1.86664	7.75144e-36	3.40499e-34
ENSCGRG00015008335	Lhfp	3668.91	3533.53	1613.82	1686.12	167.24	171.39	58.41	59.36	169.315	58.885	1.52374	4.46484e-39	2.54812e-37
ENSCGRG00015008337	Mpp1	2088.24	2263.52	856.051	905.69	95.19	109.79	30.99	31.88	102.49	31.435	1.70504	8.26667e-39	4.60899e-37
ENSCGRG00015008343	Lpcat1	1237.08	1166.25	447.83	489.622	56.39	56.57	16.21	17.24	56.48	16.725	1.75573	4.88518e-37	2.32946e-35
ENSCGRG00015008374	Dscc1	57.7702	70.9688	169.687	177.577	2.63	3.44	6.14	6.25	3.035	6.195	-1.02941	2.6231e-05	7.22349e-05
ENSCGRG00015008387	F8	414.214	367.095	125.417	164.357	18.88	17.81	4.54	5.79	18.345	5.165	1.82855	8.07014e-20	1.00072e-18
ENSCGRG00015008394	Zfp398	597.208	528.166	178.582	200.597	27.22	25.62	6.46	7.06	26.42	6.76	1.96654	1.74375e-29	4.76035e-28
ENSCGRG00015008436	Kmt2e	1888.83	1417.76	757.189	954.915	86.1	68.77	27.41	33.62	77.435	30.515	1.34347	4.27789e-18	4.50999e-17
ENSCGRG00015008449	Lyplal1	720.772	731.309	378.258	314.843	32.85	35.47	13.69	11.08	34.16	12.385	1.46371	1.13807e-18	1.27492e-17
ENSCGRG00015008463	Zfp521	337.325	364.081	93.4731	127.644	15.38	17.66	3.38	4.49	16.52	3.935	2.06978	3.83818e-21	5.40177e-20
ENSCGRG00015008479	Azi2	2202.68	2665.94	1245.54	1554.07	100.4	129.31	45.08	54.71	114.855	49.895	1.20285	2.43698e-15	2.0256e-14
ENSCGRG00015008492	Phc2	1273.6	1089.55	699.013	730.976	58.05	52.85	25.3	25.73	55.45	25.515	1.11984	6.19807e-17	5.89936e-16
ENSCGRG00015008494	Clptm1l	3425.41	3309.2	1999.04	1915.4	156.14	160.51	72.36	67.43	158.325	69.895	1.17963	8.41528e-24	1.50602e-22
ENSCGRG00015008500	Tbx2	517.717	425.363	299.664	238.686	23.6	20.63	10.85	8.4	22.115	9.625	1.20017	2.22673e-10	1.10279e-09
ENSCGRG00015008524	Tert	232.273	184.966	64.6118	88.5193	10.59	8.97	2.34	3.12	9.78	2.73	1.84093	4.60304e-14	3.40263e-13
ENSCGRG00015008557	Usp27x	491.208	493.359	164.201	151.839	22.39	23.93	5.94	5.35	23.16	5.645	2.03659	1.4757e-28	3.77279e-27
ENSCGRG00015008610	Trim35	1037.92	826.598	593.249	520.88	47.31	40.09	21.47	18.34	43.7	19.905	1.1345	1.296e-13	9.11979e-13
ENSCGRG00015008615	Dnajc24	935.238	903.887	2577.75	2807.96	42.63	43.84	93.3	98.85	43.235	96.075	-1.15196	4.97301e-21	6.91167e-20
ENSCGRG00015008677	Cep162	255.229	250.958	164.474	127.904	11.63	12.17	5.95	4.5	11.9	5.225	1.18746	3.92357e-08	1.50985e-07
ENSCGRG00015008703	Gps2	612.532	639.02	272.098	221.495	27.92	30.99	9.85	7.8	29.455	8.825	1.73884	1.58965e-22	2.54063e-21
ENSCGRG00015008708	Chek1	470.876	422.116	1254.52	1460.46	21.46	20.47	45.41	51.41	20.965	48.41	-1.20732	2.1976e-17	2.18794e-16
ENSCGRG00015008714	Exoc8	805.029	765.867	352.773	344.711	36.7	37.15	12.77	12.13	36.925	12.45	1.56845	2.52404e-25	5.07468e-24
ENSCGRG00015008724	Thap7	956.052	905.789	543.977	414.799	43.58	43.93	19.69	14.6	43.755	17.145	1.35166	1.93257e-16	1.76089e-15
ENSCGRG00015008732	Zwint	93.7699	97.3127	678.35	664.588	4.27	4.72	24.55	23.4	4.495	23.975	-2.41514	2.58963e-37	1.27252e-35
ENSCGRG00015008750	Neurl4	1216.01	1102.25	279.047	275.5	55.43	53.46	10.1	9.7	54.445	9.9	2.4593	7.12716e-63	1.7813e-60
ENSCGRG00015008759	Recql5	1493.91	1274.3	626.106	523.585	68.1	61.81	22.66	18.43	64.955	20.545	1.66065	1.03671e-29	2.90679e-28
ENSCGRG00015008773	Rmi2	25.2638	17.0786	181.568	137.192	1.15	0.83	6.57	4.83	0.99	5.7	-2.52546	5.72407e-15	4.58685e-14
ENSCGRG00015008778	Shroom4	756.269	584.624	2018.56	2337.72	34.47	28.36	73.06	82.29	31.415	77.675	-1.306	3.91709e-20	5.01166e-19
ENSCGRG00015008817	Dnajb12	489.231	465.631	311.619	282.658	22.3	22.58	11.28	9.95	22.44	10.615	1.07997	1.65408e-10	8.31975e-10
ENSCGRG00015008825	Mtcp1	46.5523	69.7991	30.7356	35.2827	2.12	3.39	1.11	1.24	2.755	1.175	1.22939	0.000454559	0.00105446
ENSCGRG00015008827	Psma8	8.64767	6.15788	60.8631	71.963	0.39	0.3	2.2	2.53	0.345	2.365	-2.77717	1.78345e-11	1.01186e-10
ENSCGRG00015008870	Zfp90	300.992	250.143	90.8908	119.887	13.72	12.13	3.29	4.22	12.925	3.755	1.78328	7.43791e-16	6.45629e-15
ENSCGRG00015008874	Pknox2	116.078	90.7801	53.1042	76.1222	5.29	4.4	1.92	2.68	4.845	2.3	1.07486	9.54915e-05	0.000244307
ENSCGRG00015008892	Ctdspl	105.211	100.024	52.1569	31.0809	4.8	4.85	1.89	1.09	4.825	1.49	1.69522	2.19651e-08	8.6925e-08
ENSCGRG00015008905	Mark2	792.423	537.428	237.749	286.206	36.12	26.07	8.61	10.08	31.095	9.345	1.73442	1.79429e-18	1.96897e-17
ENSCGRG00015008916	Iyd	149.187	104.219	80.9472	46.924	6.8	5.06	2.93	1.65	5.93	2.29	1.37268	2.03054e-05	5.65726e-05
ENSCGRG00015008933	Epha7	560.546	525.479	209.013	250.57	25.55	25.49	7.57	8.82	25.52	8.195	1.63881	3.54762e-21	5.00743e-20
ENSCGRG00015008948	Rala	1332.29	1221.86	3509.2	3902.65	60.73	59.26	127.02	137.38	59.995	132.2	-1.13981	1.33468e-21	1.96546e-20
ENSCGRG00015008954	Kctd1	208.361	284.578	110.927	115.181	9.5	13.8	4.02	4.05	11.65	4.035	1.52969	5.14417e-10	2.44492e-09
ENSCGRG00015008975	Tmem258	581.933	1287.87	3405.77	2418.33	26.53	62.47	123.27	85.13	44.5	104.2	-1.22748	3.4415e-05	9.36161e-05
ENSCGRG00015008988	Tmem19	358.05	373.157	137.879	168.004	16.32	18.1	4.99	5.91	17.21	5.45	1.65892	4.90171e-17	4.69631e-16
ENSCGRG00015008992	Fen1	184.877	175.307	666.597	601.16	8.43	8.5	24.13	21.16	8.465	22.645	-1.41961	1.10669e-15	9.46461e-15
ENSCGRG00015008997	Dusp10	821.475	684.5	2083.3	1951.66	37.44	33.2	75.41	68.7	35.32	72.055	-1.02861	8.96978e-15	7.07431e-14
ENSCGRG00015009005	2810408A11Rik	289.656	217.625	75.5979	59.1081	13.2	10.56	2.74	2.08	11.88	2.41	2.30143	2.00204e-20	2.63832e-19
ENSCGRG00015009035	Cdh2	1753.12	1467.27	996.869	980.737	79.91	71.17	36.08	34.52	75.54	35.3	1.09757	2.23139e-17	2.22006e-16
ENSCGRG00015009036	Caskin2	1041.31	723.322	279.494	216.13	47.47	35.08	10.12	7.61	41.275	8.865	2.21908	1.18875e-28	3.08819e-27
ENSCGRG00015009054	Gpr161	88.0426	90.7326	50.9909	39.4451	4.01	4.4	1.85	1.39	4.205	1.62	1.37611	8.03076e-07	2.64517e-06
ENSCGRG00015009057	Taf1a	394.405	464.245	285.145	262.321	17.98	22.52	10.32	9.23	20.25	9.775	1.05075	2.50819e-08	9.85865e-08
ENSCGRG00015009062	Cyp4f13	512.04	500.658	60.4806	85.2212	23.34	24.28	2.19	3	23.81	2.595	3.19776	2.86305e-50	3.42998e-48
ENSCGRG00015009065	Zfp82	823.567	934.505	387.804	480.932	37.54	45.33	14.04	16.93	41.435	15.485	1.41998	6.3671e-18	6.61631e-17
ENSCGRG00015009066	Plcd1	233.483	166.909	109.097	98.7904	10.64	8.1	3.95	3.48	9.37	3.715	1.33469	1.96913e-08	7.83116e-08
ENSCGRG00015009086	Tmem94	1325.64	1224.67	505.817	490.467	60.43	59.4	18.31	17.27	59.915	17.79	1.75185	2.21822e-37	1.09745e-35
ENSCGRG00015009093	Zfp566	601.106	590.9	262.154	349.701	27.4	28.66	9.49	12.31	28.03	10.9	1.36264	1.12363e-14	8.76653e-14
ENSCGRG00015009120	Esco2	371.325	369.257	3279.18	4131.64	16.93	17.91	118.69	145.45	17.42	132.07	-2.92249	2.06827e-87	1.66564e-84
ENSCGRG00015009126	Enc1	324.889	280.13	206.073	188.858	14.81	13.59	7.46	6.65	14.2	7.055	1.00917	1.42694e-07	5.15576e-07
ENSCGRG00015009134	Zfp382	161.737	160.19	103.658	95.2991	7.37	7.77	3.75	3.35	7.57	3.55	1.09247	9.7327e-07	3.1819e-06
ENSCGRG00015009158	Pbk	327.731	335.354	2376.53	2573.87	14.94	16.27	86.02	90.61	15.605	88.315	-2.50065	8.74583e-75	3.96186e-72
ENSCGRG00015009169	Camsap1	2827.05	2567.87	1468.13	1595.95	128.86	124.55	53.14	56.18	126.705	54.66	1.21292	1.80893e-24	3.41436e-23
ENSCGRG00015009179	Smad9	1076.8	1111.55	315.341	281.889	49.08	53.91	11.41	9.92	51.495	10.665	2.27155	1.72632e-49	1.88156e-47
ENSCGRG00015009196	43718	2929.68	2865.34	7955.51	9137.17	133.54	138.98	287.95	321.66	136.26	304.805	-1.16152	3.21552e-23	5.47092e-22
ENSCGRG00015009211	Kctd11	115.289	90.6897	31.988	30.5663	5.26	4.4	1.16	1.08	4.83	1.12	2.10852	3.37197e-13	2.27985e-12
ENSCGRG00015009212	Rfxap	698.852	615.638	387.589	379.629	31.86	29.86	14.03	13.36	30.86	13.695	1.17209	3.2775e-14	2.45153e-13
ENSCGRG00015009222	AW209491	650.09	693.522	298.586	320.086	29.63	33.64	10.81	11.27	31.635	11.04	1.51878	8.64639e-21	1.17468e-19
ENSCGRG00015009236	Myo19	994.245	887.675	495.154	331.309	45.32	43.06	17.92	11.66	44.19	14.79	1.5791	7.91044e-17	7.4076e-16
ENSCGRG00015009316	Brd9	945.615	846.878	538.806	530.016	43.1	41.08	19.5	18.66	42.09	19.08	1.14142	2.7e-16	2.42648e-15
ENSCGRG00015009328	Pdf	71.6692	62.2816	9.07539	11.9689	3.27	3.02	0.33	0.42	3.145	0.375	3.0681	1.15853e-16	1.06968e-15
ENSCGRG00015009329	Fam185a	107.976	85.2161	29.8168	44.5941	4.92	4.13	1.08	1.57	4.525	1.325	1.77193	2.29074e-09	1.01518e-08
ENSCGRG00015009337	Poc1a	115.3	115.295	291.933	341.936	5.26	5.59	10.57	12.04	5.425	11.305	-1.05927	2.43018e-07	8.50916e-07
ENSCGRG00015009339	Slc25a19	669.395	819.28	437.582	437.952	30.51	39.74	15.84	15.42	35.125	15.63	1.16818	4.56634e-12	2.72626e-11
ENSCGRG00015009349	Trim56	594.683	451.717	297.146	249.165	27.11	21.91	10.76	8.77	24.51	9.765	1.32768	1.82878e-12	1.13339e-11
ENSCGRG00015009353	Tanc1	3973.57	3470.14	1194.99	1342.57	181.13	168.31	43.25	47.26	174.72	45.255	1.9489	4.90532e-57	9.11634e-55
ENSCGRG00015009356	Pigw	848.576	971.491	516.771	571.66	38.68	47.12	18.7	20.12	42.9	19.41	1.14418	5.95547e-14	4.3368e-13
ENSCGRG00015009368	Gpr63	413.288	496.221	264.651	333.955	18.84	24.07	9.58	11.76	21.455	10.67	1.00775	2.30361e-07	8.0816e-07
ENSCGRG00015009372	Mif4gd	1184.2	1042.73	729.289	568.677	53.98	50.58	26.4	20.02	52.28	23.21	1.17151	7.83702e-14	5.63519e-13
ENSCGRG00015009377	Hdac1	1297.87	1106.82	627.143	822.035	59.16	53.69	22.7	28.94	56.425	25.82	1.12785	9.08207e-14	6.47902e-13
ENSCGRG00015009392	Gsap	1023.34	840.132	428.848	548.217	46.65	40.75	15.52	19.3	43.7	17.41	1.32772	7.08766e-17	6.67594e-16
ENSCGRG00015009399	Plscr3	1298.25	1040.68	750.577	662.555	59.18	50.48	27.17	23.32	54.83	25.245	1.11897	2.63853e-14	1.99312e-13
ENSCGRG00015009405	Terf2	685.352	696.684	367.697	542.267	31.24	33.79	13.31	19.09	32.515	16.2	1.00511	4.29063e-08	1.64499e-07
ENSCGRG00015009441	Gga3	1439.36	1228.19	832.785	782.488	65.61	59.57	30.14	27.55	62.59	28.845	1.11761	4.57332e-17	4.39039e-16
ENSCGRG00015009454	Cep72	404.904	302.851	1882.35	1865.51	18.46	14.69	68.13	65.67	16.575	66.9	-2.013	2.7532e-41	1.8059e-39
ENSCGRG00015009458	Slx4ip	201.696	144.417	112.084	98.1813	9.19	7	4.06	3.46	8.095	3.76	1.1063	4.8615e-06	1.46481e-05
ENSCGRG00015009460	Mrm1	615.14	581.359	309.211	252.399	28.04	28.2	11.19	8.89	28.12	10.04	1.48584	9.62083e-18	9.84217e-17
ENSCGRG00015009501	Capn8	164.391	112.731	65.363	62.0377	7.49	5.47	2.37	2.18	6.48	2.275	1.51013	1.73771e-08	6.95661e-08
ENSCGRG00015009502	Dclk1	595.082	425.838	262.453	256.963	27.13	20.65	9.5	9.05	23.89	9.275	1.36499	6.92822e-13	4.51987e-12
ENSCGRG00015009505	Nfat5	2469.77	1781.13	813.588	1123.14	112.58	86.39	29.45	39.54	99.485	34.495	1.52809	2.62913e-19	3.12516e-18
ENSCGRG00015009516	Abcb10	492.508	449.722	223.838	172.489	22.45	21.81	8.1	6.07	22.13	7.085	1.64316	2.11193e-17	2.10844e-16
ENSCGRG00015009529	Zfp395	1606.63	1381.73	569.057	615.276	73.23	67.02	20.6	21.66	70.125	21.13	1.73064	1.18031e-38	6.45651e-37
ENSCGRG00015009558	Mms22l	495.752	543.499	2061.19	2442.65	22.6	26.36	74.61	85.99	24.48	80.3	-1.7138	6.23019e-34	2.40834e-32
ENSCGRG00015009577	Zbtb4	957.232	699.51	383.732	259.784	43.63	33.93	13.89	9.15	38.78	11.52	1.75117	4.43116e-17	4.25955e-16
ENSCGRG00015009591	Xylb	383.642	225.521	103.676	86.5974	17.49	10.94	3.75	3.05	14.215	3.4	2.06381	4.13963e-14	3.07104e-13
ENSCGRG00015009601	Dcdc2b	95.214	112.015	39.3351	48.4544	4.34	5.43	1.42	1.71	4.885	1.565	1.6422	5.79487e-09	2.45406e-08
ENSCGRG00015009602	Polr2a	1067.64	650.883	361.193	474.175	48.67	31.57	13.07	16.69	40.12	14.88	1.43095	9.49186e-12	5.54367e-11
ENSCGRG00015009603	Slc12a9	1426.79	1252.04	536.891	412.324	65.04	60.73	19.43	14.52	62.885	16.975	1.8893	4.48366e-32	1.52214e-30
ENSCGRG00015009606	Ccdc170	2061.13	2053.63	972.672	973.119	93.95	99.61	35.21	34.26	96.78	34.735	1.47832	9.48338e-33	3.41119e-31
ENSCGRG00015009613	Pgm3	623.586	651.147	2102.62	2223.84	28.42	31.58	76.11	78.29	30	77.2	-1.36364	7.43374e-26	1.57774e-24
ENSCGRG00015009614	Acvr2b	171.94	105.164	61.7953	91.9966	7.84	5.1	2.24	3.24	6.47	2.74	1.23959	4.77476e-05	0.000127444
ENSCGRG00015009628	Sumo2	8782.14	9438.83	28543.7	33854.7	400.31	457.82	1033.16	1191.79	429.065	1112.47	-1.3745	5.77046e-28	1.42989e-26
ENSCGRG00015009632	Ephb4	677.108	565.198	283.792	191.864	30.86	27.41	10.27	6.75	29.135	8.51	1.77552	6.09375e-18	6.35504e-17
ENSCGRG00015009637	Ccdc28b	36.2869	26.3609	13.9963	10.1747	1.65	1.28	0.51	0.36	1.465	0.435	1.75181	2.90746e-05	7.95969e-05
ENSCGRG00015009640	Trp53bp2	730.868	635.834	338.142	349.894	33.31	30.84	12.24	12.32	32.075	12.28	1.38514	7.1587e-19	8.1518e-18
ENSCGRG00015009652	Txlna	3808.46	3490.1	1554.17	1610.67	173.6	169.28	56.25	56.7	171.44	56.475	1.60202	6.71722e-43	4.82044e-41
ENSCGRG00015009666	Hdac8	239.886	162.79	148.596	112.156	10.93	7.9	5.38	3.95	9.415	4.665	1.01308	7.28694e-05	0.000189575
ENSCGRG00015009674	Exog	294.402	228.829	154.756	121.147	13.42	11.1	5.6	4.26	12.26	4.93	1.3143	6.25675e-09	2.63887e-08
ENSCGRG00015009676	Armc7	268.059	269.171	105.603	79.6551	12.22	13.06	3.82	2.8	12.64	3.31	1.93309	1.71625e-17	1.7241e-16
ENSCGRG00015009726	Plcb4	9.06942	0	36.8912	35.995	0.41	0	1.34	1.27	0.205	1.305	-2.67035	4.21158e-06	1.27749e-05
ENSCGRG00015009730	HMGCR	1046.49	970.128	8042.17	8123.78	47.7	47.05	291.09	285.98	47.375	288.535	-2.60655	2.08934e-104	3.78588e-101
ENSCGRG00015009737	Swi5	1887.87	1737.92	5287.01	5134.57	86.05	84.3	191.37	180.75	85.175	186.06	-1.12727	2.77523e-22	4.34916e-21
ENSCGRG00015009748	Cited1	2566.3	1900.65	7350.79	7089.75	116.98	92.19	266.07	249.58	104.585	257.825	-1.30172	2.26745e-22	3.57272e-21
ENSCGRG00015009749	Tpra1	3382.63	3443.42	1873.22	1617.38	154.19	167.02	67.8	56.94	160.605	62.37	1.36459	2.4184e-26	5.33594e-25
ENSCGRG00015009756	Top3b	1229.35	1239.9	320.039	273.399	56.04	60.14	11.58	9.62	58.09	10.6	2.45423	1.4207e-56	2.51151e-54
ENSCGRG00015009766	Rps4x	26163.4	27576	74153.4	80057	1192.6	1337.54	2684.03	2818.25	1265.07	2751.14	-1.12081	2.9888e-22	4.66172e-21
ENSCGRG00015009791	Abhd14a	145.564	105.017	63.7388	61.1512	6.64	5.09	2.31	2.15	5.865	2.23	1.39509	1.19197e-07	4.35564e-07
ENSCGRG00015009794	Snapc4	912.595	758.211	317.143	320.799	41.6	36.78	11.48	11.29	39.19	11.385	1.78335	3.59881e-30	1.04756e-28
ENSCGRG00015009804	Ercc6l	347.929	369.459	1168.99	1334.07	15.86	17.92	42.31	46.96	16.89	44.635	-1.40201	3.42561e-21	4.84938e-20
ENSCGRG00015009805	Mrpl58	708.87	607.384	378.762	378.244	32.31	29.46	13.71	13.32	30.885	13.515	1.19234	2.12786e-14	1.62259e-13
ENSCGRG00015009813	Prrc2b	1672.05	1248.35	614.36	688.728	76.22	60.55	22.24	24.25	68.385	23.245	1.55676	2.0055e-25	4.09462e-24
ENSCGRG00015009827	Wwp2	1272.13	964.967	622.826	660.639	57.99	46.8	22.54	23.26	52.395	22.9	1.19408	1.31319e-15	1.11779e-14
ENSCGRG00015009837	Nhsl2	477.361	335.202	171.289	175.511	21.76	16.26	6.2	6.18	19.01	6.19	1.61875	1.02577e-14	8.02455e-14
ENSCGRG00015009854	Mcm2	1347.52	1061.96	4567.38	4328.72	61.42	51.51	165.32	152.38	56.465	158.85	-1.49224	8.65961e-31	2.62066e-29
ENSCGRG00015009858	Gab1	372.439	337.07	153.478	144.901	16.98	16.35	5.56	5.1	16.665	5.33	1.64461	7.79169e-18	8.03331e-17
ENSCGRG00015009859	Acvr1	291.247	225.375	138.914	176.314	13.28	10.93	5.03	6.21	12.105	5.62	1.10696	3.23121e-07	1.11656e-06
ENSCGRG00015009861	Cdr2l	197.092	149.006	94.4979	68.5185	8.98	7.23	3.42	2.41	8.105	2.915	1.47532	1.5822e-08	6.36568e-08
ENSCGRG00015009879	Entr1	1019.02	1186.68	648.682	709.697	46.45	57.56	23.48	24.98	52.005	24.23	1.10186	1.84765e-13	1.28151e-12
ENSCGRG00015009903	Tab3	1017.9	1012.11	543.124	621.291	46.4	49.09	19.66	21.87	47.745	20.765	1.2012	1.24329e-17	1.25945e-16
ENSCGRG00015009907	Rab11fip2	548.055	518.318	279.616	377.479	24.98	25.14	10.12	13.29	25.06	11.705	1.09826	7.80827e-10	3.63366e-09
ENSCGRG00015009924	4930503L19Rik	274.04	301.287	775.505	821.898	12.49	14.61	28.07	28.93	13.55	28.5	-1.07267	3.31208e-11	1.82278e-10
ENSCGRG00015009932	Kif13b	2048.81	1766.33	1010.31	970.137	93.39	85.67	36.57	34.15	89.53	35.36	1.34025	4.83381e-26	1.04117e-24
ENSCGRG00015009949	Coq3	290.64	363.686	891.957	874.031	13.25	17.64	32.28	30.77	15.445	31.525	-1.02936	1.70551e-09	7.67322e-09
ENSCGRG00015010012	Pmpca	3255.47	3101.33	1903.79	1758.14	148.39	150.43	68.91	61.89	149.41	65.4	1.19191	1.82545e-23	3.17667e-22
ENSCGRG00015010035	Tex264	3135.82	3183.69	2064.41	1653.33	142.94	154.42	74.72	58.2	148.68	66.46	1.16165	4.31351e-17	4.15384e-16
ENSCGRG00015010036	Tp53	2284.14	2171.5	1180.42	1188.51	104.12	105.33	42.73	41.84	104.725	42.285	1.30839	9.79084e-28	2.38535e-26
ENSCGRG00015010049	Inpp5e	966.682	812.671	362.881	315.406	44.06	39.42	13.13	11.1	41.74	12.115	1.78464	4.26262e-29	1.13795e-27
ENSCGRG00015010053	Fbxo5	219.651	222.242	1324.07	1439.15	10.01	10.78	47.93	50.66	10.395	49.295	-2.24555	4.20706e-50	4.95818e-48
ENSCGRG00015010062	Mtrf1l	158.67	162.206	84.9188	124.399	7.23	7.87	3.07	4.38	7.55	3.725	1.01924	3.89553e-05	0.000105314
ENSCGRG00015010089	Rgs17	834.918	631.825	432.451	498.586	38.06	30.65	15.65	17.55	34.355	16.6	1.04934	1.79571e-10	8.98537e-10
ENSCGRG00015010091	Msra	50.6332	70.9984	9.53204	17.72	2.31	3.44	0.35	0.62	2.875	0.485	2.56751	1.72435e-10	8.64919e-10
ENSCGRG00015010101	Rad54l2	1328.58	1132.76	464.283	422.66	60.56	54.94	16.8	14.88	57.75	15.84	1.86625	1.25155e-37	6.36577e-36
ENSCGRG00015010143	Gigyf1	530.238	373.522	153.051	143.132	24.17	18.12	5.54	5.04	21.145	5.29	1.99898	5.61669e-21	7.76164e-20
ENSCGRG00015010149	Slc9a3r1	540.117	365.786	218.973	207.44	24.62	17.74	7.93	7.3	21.18	7.615	1.47579	1.29687e-12	8.1915e-12
ENSCGRG00015010151	Ankrd17	6592.96	5546.56	3513.04	4130.9	300.52	269.03	127.16	145.42	284.775	136.29	1.06314	5.80121e-18	6.05431e-17
ENSCGRG00015010174	Rab27b	419.439	366.553	134.166	104.002	19.12	17.78	4.86	3.66	18.45	4.26	2.1147	5.3808e-24	9.82369e-23
ENSCGRG00015010197	Cebpd	76.5485	87.0805	44.5	28.3894	3.49	4.22	1.61	1	3.855	1.305	1.56268	7.54614e-07	2.49234e-06
ENSCGRG00015010199	Sec23a	3227.87	3113.59	8807.16	9802.62	147.13	151.02	318.78	345.08	149.075	331.93	-1.15484	4.01542e-24	7.40553e-23
ENSCGRG00015010228	E2f7	135.912	103.768	419.485	492.123	6.2	5.03	15.18	17.32	5.615	16.25	-1.53308	5.99492e-14	4.36257e-13
ENSCGRG00015010242	Mtmr9	2662.86	2359.12	1586.46	1717.39	121.38	114.43	57.42	60.46	117.905	58.94	1.00031	4.88131e-17	4.67986e-16
ENSCGRG00015010259	Abl1	1816.91	1479.11	933.89	939.699	82.82	71.74	33.8	33.08	77.28	33.44	1.20852	5.79595e-20	7.31228e-19
ENSCGRG00015010263	Sec16a	3704.44	3018.61	1501.89	1719.42	168.86	146.41	54.36	60.53	157.635	57.445	1.45633	3.86453e-30	1.1204e-28
ENSCGRG00015010278	Cnksr3	519.51	461.335	271.837	264.298	23.68	22.38	9.84	9.3	23.03	9.57	1.26692	6.61798e-14	4.80873e-13
ENSCGRG00015010279	Rcor2	102.513	108.455	33.6364	45.2778	4.67	5.26	1.22	1.59	4.965	1.405	1.82122	7.85235e-11	4.1093e-10
ENSCGRG00015010293	Nr4a2	71.4505	60.5447	37.7245	48.8512	3.26	2.94	1.37	1.72	3.1	1.545	1.00466	0.000554147	0.00127345
ENSCGRG00015010301	Kcnab2	426.42	352.518	299.237	209.091	19.44	17.1	10.83	7.36	18.27	9.095	1.00633	2.86742e-06	8.86814e-06
ENSCGRG00015010317	Naa40	310.126	261.356	164.505	158.536	14.14	12.68	5.95	5.58	13.41	5.765	1.21792	6.4045e-10	3.01036e-09
ENSCGRG00015010319	Fam167a	164.51	130.385	369.325	433.097	7.5	6.32	13.37	15.25	6.91	14.31	-1.05027	1.43201e-07	5.17021e-07
ENSCGRG00015010327	Manf	852.717	893.836	2351.97	2793.67	38.87	43.35	85.13	98.35	41.11	91.74	-1.15806	3.43878e-18	3.65996e-17
ENSCGRG00015010364	Scaf8	1716.6	1347.01	919.56	906.855	78.25	65.34	33.28	31.92	71.795	32.6	1.13901	7.37373e-17	6.93188e-16
ENSCGRG00015010368	Gbp3	33.1332	53.8963	16.2973	16.4075	1.51	2.61	0.59	0.58	2.06	0.585	1.81614	1.37823e-05	3.93208e-05
ENSCGRG00015010376	Ttk	461.182	484.767	1388.66	1791.92	21.02	23.51	50.26	63.08	22.265	56.67	-1.34781	2.47813e-18	2.67086e-17
ENSCGRG00015010378	Mcm4	901.277	791.04	4324.43	4528.94	41.08	38.37	156.53	159.43	39.725	157.98	-1.99162	9.60319e-61	2.04717e-58
ENSCGRG00015010379	Kdm6b	658.593	464.592	356.05	252.478	30.02	22.53	12.89	8.89	26.275	10.89	1.27069	3.26379e-09	1.4242e-08
ENSCGRG00015010409	Fdft1	947.942	893.33	3246.6	3149.46	43.21	43.33	117.51	110.87	43.27	114.19	-1.4	6.59671e-31	2.02597e-29
ENSCGRG00015010411	Dock3	1091.38	1067.05	636.066	687.038	49.75	51.76	23.02	24.19	50.755	23.605	1.10446	2.2502e-16	2.03868e-15
ENSCGRG00015010437	Gbp2	90.9167	67.4386	305.404	346.524	4.14	3.27	11.05	12.2	3.705	11.625	-1.64969	9.86198e-14	7.01813e-13
ENSCGRG00015010449	Mboat7	1152.23	891.31	682.866	592.497	52.52	43.23	24.72	20.86	47.875	22.79	1.07087	5.24253e-12	3.12097e-11
ENSCGRG00015010452	Cyb5d1	169.844	111.927	88.7974	78.275	7.74	5.43	3.21	2.76	6.585	2.985	1.14145	1.88698e-05	5.28062e-05
ENSCGRG00015010467	Stip1	5006.9	4357.4	11957.8	12924.1	228.23	211.35	432.82	454.97	219.79	443.895	-1.01409	4.59368e-19	5.3572e-18
ENSCGRG00015010468	Dcp1b	402.73	354.361	196.007	214.746	18.36	17.19	7.09	7.56	17.775	7.325	1.27895	2.41599e-12	1.4796e-11
ENSCGRG00015010496	Sh3bgrl2	199.68	170.958	98.6447	79.1562	9.1	8.29	3.57	2.79	8.695	3.18	1.45116	4.70102e-10	2.24386e-09
ENSCGRG00015010497	Zfp821	793.479	724.977	395.546	382.508	36.17	35.16	14.32	13.47	35.665	13.895	1.35994	1.2733e-19	1.55238e-18
ENSCGRG00015010529	AW551984	3079.01	3019.61	9275.49	9569.06	140.35	146.46	335.73	336.86	143.405	336.295	-1.22963	5.0839e-28	1.26409e-26
ENSCGRG00015010544	Cnot3	264.387	165.196	130.714	102.27	12.05	8.01	4.73	3.6	10.03	4.165	1.26793	2.14592e-06	6.74192e-06
ENSCGRG00015010550	Synrg	980.644	893.111	418.432	421.364	44.7	43.32	15.15	14.83	44.01	14.99	1.55383	1.76244e-27	4.20896e-26
ENSCGRG00015010553	Cxcl3	852.092	930.918	425.129	498.73	38.84	45.15	15.39	17.56	41.995	16.475	1.34994	2.69774e-18	2.89677e-17
ENSCGRG00015010571	Cxcl1	56.3919	64.7916	26.2268	46.6973	2.57	3.14	0.95	1.64	2.855	1.295	1.14054	0.000784587	0.00175895
ENSCGRG00015010579	Trpt1	151.402	152.81	67.8295	69.6095	6.9	7.41	2.46	2.45	7.155	2.455	1.54323	4.41118e-11	2.39134e-10
ENSCGRG00015010614	Hemk1	383.597	364.321	159.973	168.202	17.49	17.67	5.79	5.92	17.58	5.855	1.58619	1.18907e-17	1.20621e-16
ENSCGRG00015010631	Ereg	997.427	1168.26	2966.78	3541.93	45.47	56.66	107.38	124.69	51.065	116.035	-1.18415	6.44593e-17	6.09525e-16
ENSCGRG00015010669	Areg	285.447	238.683	1310.93	2085.68	13.01	11.58	47.45	73.42	12.295	60.435	-2.29731	1.06808e-29	2.98897e-28
ENSCGRG00015010713	Btc	19.1677	22.2279	57.6264	67.523	0.87	1.08	2.09	2.38	0.975	2.235	-1.1968	0.000402129	0.000941266
ENSCGRG00015010717	Nfib	499.536	496.618	207.233	291.316	22.77	24.09	7.5	10.26	23.43	8.88	1.39973	3.3857e-13	2.287e-12
ENSCGRG00015010730	Fmo4	2410.89	3055.11	852.849	907.655	109.89	148.18	30.87	31.95	129.035	31.41	2.03847	3.39451e-40	2.09391e-38
ENSCGRG00015010733	Cenpw	53.918	66.0847	502.79	542.125	2.46	3.21	18.2	19.08	2.835	18.64	-2.71698	3.81371e-36	1.70103e-34
ENSCGRG00015010748	Nvl	1384.99	1446.59	744.154	771.145	63.13	70.16	26.94	27.15	66.645	27.045	1.30113	5.06488e-23	8.42944e-22
ENSCGRG00015010749	Vegfb	52.9074	37.1686	22.8449	21.5561	2.41	1.8	0.83	0.76	2.105	0.795	1.40479	6.78203e-05	0.000177235
ENSCGRG00015010779	Ncs1	169.44	136.069	117.906	66.4011	7.72	6.6	4.27	2.34	7.16	3.305	1.11531	0.000217137	0.000528034
ENSCGRG00015010820	Zfp612	133.825	129.099	36.8935	22.385	6.1	6.26	1.34	0.79	6.18	1.065	2.53675	9.63934e-18	9.85415e-17
ENSCGRG00015010822	Cd36	3617.2	4188.92	655.533	830.863	164.88	203.18	23.73	29.25	184.03	26.49	2.79642	1.99664e-76	1.03369e-73
ENSCGRG00015010840	Ephx1	26375.9	26351.9	15686.3	14620.2	1202.28	1278.16	567.78	514.68	1240.22	541.23	1.19628	2.07526e-25	4.22515e-24
ENSCGRG00015010848	Cdkl2	146.411	146.979	61.4898	65.4429	6.67	7.13	2.23	2.3	6.9	2.265	1.60709	1.4846e-11	8.4928e-11
ENSCGRG00015010871	Prrc2c	8092.01	5973.03	3800.75	4547.5	368.86	289.71	137.57	160.09	329.285	148.83	1.14567	2.8921e-16	2.5927e-15
ENSCGRG00015010878	Dna2	30.7752	37.9024	136.312	121.74	1.4	1.84	4.93	4.29	1.62	4.61	-1.50877	8.30798e-08	3.09039e-07
ENSCGRG00015010879	Cntrob	526.861	390.179	279.571	179.26	24.02	18.93	10.12	6.31	21.475	8.215	1.38633	4.56858e-09	1.95993e-08
ENSCGRG00015010886	Ttyh2	575.141	523.804	229.09	188.245	26.22	25.41	8.29	6.63	25.815	7.46	1.79096	4.37068e-23	7.33304e-22
ENSCGRG00015010892	Fmnl2	760.074	875.279	200.521	266.075	34.65	42.45	7.26	9.37	38.55	8.315	2.21294	1.10532e-32	3.93678e-31
ENSCGRG00015010923	Htr1b	35.421	21.5636	13.4101	17.8528	1.61	1.05	0.49	0.63	1.33	0.56	1.24793	0.00377609	0.00764927
ENSCGRG00015010949	Brms1l	212.19	259.803	80.197	85.3729	9.67	12.6	2.9	3.01	11.135	2.955	1.91387	1.26315e-15	1.07646e-14
ENSCGRG00015010956	Bad	207.407	168.822	119.312	83.4844	9.45	8.19	4.32	2.94	8.82	3.63	1.28081	3.23587e-07	1.11784e-06
ENSCGRG00015010968	Tmem63a	330.128	331.837	142.67	124.57	15.05	16.1	5.16	4.39	15.575	4.775	1.70566	2.19719e-17	2.18794e-16
ENSCGRG00015010986	Cd44	7649.29	6786.2	26513.3	29526.2	348.67	329.16	959.66	1039.41	338.915	999.535	-1.56033	5.99895e-42	4.08266e-40
ENSCGRG00015010999	Dnaaf5	672.533	618.08	398.927	427.144	30.66	29.98	14.44	15.04	30.32	14.74	1.04053	8.39056e-12	4.91631e-11
ENSCGRG00015011000	Synj2	1205.96	1145.23	719.731	821.435	54.97	55.55	26.05	28.92	55.26	27.485	1.00759	4.08273e-14	3.03038e-13
ENSCGRG00015011016	Ppp1r35	223.135	189.951	587.313	535.843	10.17	9.21	21.26	18.86	9.69	20.06	-1.04975	3.69314e-09	1.60383e-08
ENSCGRG00015011021	Mepce	1175.01	1119.5	610.425	580.496	53.56	54.3	22.09	20.44	53.93	21.265	1.34261	4.11843e-23	6.92584e-22
ENSCGRG00015011052	Trp53inp1	1154.12	1393.32	549.965	633.474	52.61	67.58	19.91	22.3	60.095	21.105	1.50966	7.05696e-22	1.06008e-20
ENSCGRG00015011063	Ccne2	374.684	444.18	1254.93	1233.2	17.08	21.54	45.42	43.41	19.31	44.415	-1.2017	3.63139e-15	2.96233e-14
ENSCGRG00015011064	Golt1b	1328.84	1427.78	4289.85	5094.52	60.57	69.25	155.27	179.34	64.91	167.305	-1.36597	6.57668e-26	1.39994e-24
ENSCGRG00015011074	Zfp551	300.192	229.929	131.808	157.093	13.68	11.15	4.77	5.53	12.415	5.15	1.26944	3.20416e-09	1.39944e-08
ENSCGRG00015011106	Nktr	2297.08	2123.95	1195.83	1172.01	104.71	103.02	43.28	41.26	103.865	42.27	1.297	7.6692e-27	1.75628e-25
ENSCGRG00015011121	Pcna	1449.31	1575.55	6998.76	8078.16	66.06	76.42	253.32	284.38	71.24	268.85	-1.91604	7.19993e-50	8.28335e-48
ENSCGRG00015011137	Prkd1	2154.97	2318.52	1296.14	1551.71	98.23	112.46	46.91	54.63	105.345	50.77	1.05307	2.40788e-15	2.00371e-14
ENSCGRG00015011162	Med22	235.838	236.585	94.0334	132.117	10.75	11.48	3.4	4.65	11.115	4.025	1.46545	1.14427e-10	5.87373e-10
ENSCGRG00015011165	Rad52	387.265	469.895	171.686	178.15	17.65	22.79	6.21	6.27	20.22	6.24	1.69617	5.09802e-17	4.88117e-16
ENSCGRG00015011169	Esrra	1359.58	1213.54	812.516	671.315	61.97	58.86	29.41	23.63	60.415	26.52	1.18783	2.21282e-16	2.00607e-15
ENSCGRG00015011170	D11Wsu47e	372.707	306.46	240.031	202.228	16.99	14.86	8.69	7.12	15.925	7.905	1.01046	2.61812e-07	9.13282e-07
ENSCGRG00015011174	Rab11fip5	1111.6	956.447	545.957	547.617	50.67	46.39	19.76	19.28	48.53	19.52	1.31392	5.03237e-21	6.98747e-20
ENSCGRG00015011175	Vac14	1065.92	988.739	623.822	604.352	48.59	47.96	22.58	21.27	48.275	21.925	1.1387	5.37158e-17	5.1363e-16
ENSCGRG00015011178	Zfp651	979.685	915.852	322.836	242.582	44.66	44.42	11.69	8.54	44.54	10.115	2.13861	2.24554e-35	9.57393e-34
ENSCGRG00015011181	Usp20	1087.23	1045.7	360.22	277.14	49.56	50.72	13.04	9.76	50.14	11.4	2.13693	2.3335e-38	1.25909e-36
ENSCGRG00015011185	Klhl40	511.867	367.807	226.613	189.803	23.33	17.84	8.2	6.68	20.585	7.44	1.46822	1.34608e-12	8.48382e-12
ENSCGRG00015011189	Zfp13	775.964	663.447	228.252	182.728	35.37	32.18	8.26	6.43	33.775	7.345	2.20112	2.17935e-34	8.70297e-33
ENSCGRG00015011201	Cog1	2206.86	2179.08	1011.85	1011.72	100.59	105.69	36.62	35.62	103.14	36.12	1.51373	7.16491e-35	2.95064e-33
ENSCGRG00015011209	Naaa	206.556	151.121	82.4981	96.8112	9.42	7.33	2.99	3.41	8.375	3.2	1.38802	9.7069e-09	4.00203e-08
ENSCGRG00015011233	G2e3	1040.11	1131.21	3480.29	4508.57	47.41	54.87	125.97	158.72	51.14	142.345	-1.47687	7.99525e-25	1.54327e-23
ENSCGRG00015011238	Wnk1	11502.4	7920.06	4177.7	5003.22	524.31	384.15	151.21	176.13	454.23	163.67	1.47263	8.31124e-22	1.24078e-20
ENSCGRG00015011255	PRNP	295.64	284.386	760.144	831.724	13.48	13.79	27.51	29.28	13.635	28.395	-1.05832	1.38992e-11	7.984e-11
ENSCGRG00015011271	Eef1aknmt	668.57	631.457	433.941	333.813	30.48	30.63	15.71	11.75	30.555	13.73	1.15408	3.88372e-11	2.12206e-10
ENSCGRG00015011277	Lmo4	789.254	846.837	400.655	438.824	35.98	41.07	14.5	15.45	38.525	14.975	1.36324	5.25038e-19	6.08876e-18
ENSCGRG00015011284	Tor1b	1390	1332	765.384	640.286	63.36	64.61	27.7	22.54	63.985	25.12	1.3489	1.90702e-21	2.76996e-20
ENSCGRG00015011285	Rufy2	656.151	598.267	172.656	331.55	29.91	29.02	6.25	11.67	29.465	8.96	1.71743	1.73753e-12	1.08053e-11
ENSCGRG00015011286	Tulp4	1776.07	1607.55	911.073	864.996	80.96	77.97	32.98	30.45	79.465	31.715	1.32515	1.45219e-25	3.00298e-24
ENSCGRG00015011292	Med12	2040.57	1635.07	954.463	1063.73	93.01	79.31	34.55	37.45	86.16	36	1.25902	6.07071e-21	8.37307e-20
ENSCGRG00015011317	Zfp14	247.424	231.605	61.995	86.5924	11.28	11.23	2.24	3.05	11.255	2.645	2.08923	3.43241e-19	4.05511e-18
ENSCGRG00015011323	Nars2	757.027	868.384	428.662	513.088	34.51	42.12	15.52	18.06	38.315	16.79	1.19031	2.60468e-13	1.77682e-12
ENSCGRG00015011333	Dpy19l4	1512.31	1578.81	926.197	1096.64	68.93	76.58	33.52	38.6	72.755	36.06	1.01265	5.55683e-14	4.06417e-13
ENSCGRG00015011355	Kcnj2	66.5978	66.0528	9.01558	38.0659	3.04	3.2	0.33	1.34	3.12	0.835	1.9017	0.000170471	0.00042213
ENSCGRG00015011360	Zc3h4	524.841	396.188	195.926	164.485	23.92	19.22	7.09	5.79	21.57	6.44	1.74389	7.50645e-18	7.75578e-17
ENSCGRG00015011378	Neu2	391.698	311.779	1922.27	1522.23	17.85	15.12	69.58	53.59	16.485	61.585	-1.90143	8.32649e-30	2.34371e-28
ENSCGRG00015011379	Map2k6	29.8453	36.1995	25.2604	5.03701	1.36	1.76	0.91	0.18	1.56	0.545	1.51722	0.00932553	0.0176802
ENSCGRG00015011404	Itpkb	618.683	459.818	333.703	253.142	28.2	22.3	12.08	8.91	25.25	10.495	1.26658	2.66169e-10	1.30351e-09
ENSCGRG00015011405	Hcfc1r1	2448.63	2181.01	7817.26	7206.9	111.62	105.79	282.95	253.7	108.705	268.325	-1.30356	3.49783e-28	8.77242e-27
ENSCGRG00015011407	Cacfd1	222.07	179.027	99.3654	87.0192	10.12	8.68	3.6	3.06	9.4	3.33	1.49714	4.84289e-11	2.60492e-10
ENSCGRG00015011410	Tnfrsf12a	1950.95	1746.85	6698.14	3717.27	88.93	84.73	242.44	130.86	86.83	186.65	-1.10407	3.43425e-07	1.18249e-06
ENSCGRG00015011413	Tmem115	1117.01	1027.54	470.261	420.45	50.92	49.84	17.02	14.8	50.38	15.91	1.66292	9.53959e-31	2.87497e-29
ENSCGRG00015011441	Psen2	491.602	441.014	285.48	259.565	22.41	21.39	10.33	9.14	21.9	9.735	1.16968	1.03124e-11	5.99154e-11
ENSCGRG00015011466	Kctd21	161.356	147.95	69.2135	49.8834	7.36	7.18	2.51	1.76	7.27	2.135	1.76772	6.58603e-12	3.90155e-11
ENSCGRG00015011486	Rassf1	887.897	872.911	2820.89	2510	40.47	42.34	102.1	88.36	41.405	95.23	-1.20161	2.28759e-20	2.99286e-19
ENSCGRG00015011487	Sat1	2884.81	2395.42	10528.3	12845	131.5	116.19	381.08	452.18	123.845	416.63	-1.75023	1.86922e-41	1.24621e-39
ENSCGRG00015011518	Vamp2	97.9376	65.4129	28.0911	47.1548	4.46	3.17	1.02	1.66	3.815	1.34	1.50945	7.11606e-06	2.09749e-05
ENSCGRG00015011540	Bbc3	240.475	197.008	124.881	90.3739	10.96	9.56	4.52	3.18	10.26	3.85	1.4141	4.17141e-09	1.79843e-08
ENSCGRG00015011546	Abca6	303.025	227.653	31.9662	33.7505	13.81	11.04	1.16	1.19	12.425	1.175	3.40251	1.56615e-37	7.85569e-36
ENSCGRG00015011564	Ccdc9	338.527	217.79	152.961	127.908	15.43	10.56	5.54	4.5	12.995	5.02	1.3722	2.24247e-08	8.86226e-08
ENSCGRG00015011595	Borcs6	269.22	233.59	165.16	111.436	12.27	11.33	5.98	3.92	11.8	4.95	1.25329	1.82565e-07	6.49599e-07
ENSCGRG00015011603	Tbc1d8	210.04	222.476	127.131	123.191	9.57	10.79	4.6	4.34	10.18	4.47	1.18739	1.56773e-08	6.30921e-08
ENSCGRG00015011604	Srrm2	7789.51	6084.06	2486.83	2872.57	355.07	295.1	90.01	101.12	325.085	95.565	1.76626	5.21807e-41	3.34695e-39
ENSCGRG00015011607	Aurkb	285.756	203.473	1437.67	1511.2	13.03	9.87	52.04	53.2	11.45	52.62	-2.20026	4.36727e-42	3.02909e-40
ENSCGRG00015011627	Mavs	692.286	727.647	506.576	410.375	31.56	35.29	18.34	14.45	33.425	16.395	1.02767	6.35688e-10	2.99089e-09
ENSCGRG00015011636	C5ar2	55.9492	61.7871	4.21444	0	2.55	3	0.15	0	2.775	0.075	5.20945	2.48908e-23	4.26497e-22
ENSCGRG00015011645	Vav2	1467.52	1200.09	833.382	734.058	66.89	58.21	30.16	25.84	62.55	28	1.15958	3.63239e-16	3.22642e-15
ENSCGRG00015011646	Prdx4	6497.33	5993.05	18826.6	19424.4	296.17	290.68	681.44	683.8	293.425	682.62	-1.21809	2.5805e-28	6.52827e-27
ENSCGRG00015011649	Dhx34	618.133	485.107	332.95	255.765	28.18	23.53	12.05	9	25.855	10.525	1.29662	1.39015e-11	7.984e-11
ENSCGRG00015011652	Atg16l1	1873.82	1660.1	840.203	968.525	85.41	80.52	30.41	34.1	82.965	32.255	1.36298	4.15666e-26	9.03372e-25
ENSCGRG00015011653	Abca9	531.191	522.11	22.0136	31.6782	24.21	25.32	0.8	1.12	24.765	0.96	4.68912	3.52375e-84	2.68844e-81
ENSCGRG00015011675	Zkscan7	345.972	328.201	32.0204	40.3086	15.77	15.92	1.16	1.42	15.845	1.29	3.61858	2.70419e-51	3.43859e-49
ENSCGRG00015011689	Serinc2	425.791	370.518	1022.41	1178.58	19.41	17.97	37.01	41.49	18.69	39.25	-1.07043	3.47876e-13	2.34768e-12
ENSCGRG00015011706	Rad54b	78.474	65.4635	291.58	243.532	3.58	3.18	10.55	8.57	3.38	9.56	-1.49999	1.60712e-10	8.09478e-10
ENSCGRG00015011733	Taf15	454.417	369.233	258.636	232.811	20.71	17.91	9.36	8.2	19.31	8.78	1.13706	7.84608e-10	3.64775e-09
ENSCGRG00015011744	Zfp105	490.713	450.783	260.993	213.581	22.37	21.86	9.45	7.52	22.115	8.485	1.38204	4.46533e-14	3.30589e-13
ENSCGRG00015011745	Ccdc77	876.028	830.004	2262.81	2449.39	39.93	40.26	81.9	86.23	40.095	84.065	-1.06808	4.90732e-18	5.14364e-17
ENSCGRG00015011757	Mterf2	468.001	422.985	213.639	219.578	21.33	20.52	7.73	7.73	20.925	7.73	1.43669	2.48777e-16	2.24131e-15
ENSCGRG00015011764	Itpripl2	358.073	300.659	142.228	142.294	16.32	14.58	5.15	5.01	15.45	5.08	1.60471	3.81102e-16	3.37681e-15
ENSCGRG00015011766	Fsbp	17.8891	16.921	97.0895	113.301	0.82	0.82	3.51	3.99	0.82	3.75	-2.19319	6.43504e-12	3.81523e-11
ENSCGRG00015011768	Heatr5a	1261.06	1240.93	562.293	617.709	57.48	60.19	20.35	21.75	58.835	21.05	1.48285	2.88183e-28	7.26522e-27
ENSCGRG00015011779	Gem	562.379	772.709	294.189	390.107	25.63	37.48	10.65	13.73	31.555	12.19	1.37217	6.10043e-11	3.24045e-10
ENSCGRG00015011785	Pfas	784.431	627.057	451.698	403.384	35.76	30.41	16.35	14.2	33.085	15.275	1.115	6.70286e-12	3.96429e-11
ENSCGRG00015011803	Tmem186	480.927	413.728	257.703	270.32	21.92	20.07	9.33	9.52	20.995	9.425	1.15548	1.79378e-11	1.01692e-10
ENSCGRG00015011824	Cenpb	683.837	455.847	333.309	270.825	31.17	22.11	12.06	9.53	26.64	10.795	1.30323	2.60792e-10	1.28064e-09
ENSCGRG00015011879	Trim44	860.082	785.82	458.851	465.914	39.2	38.12	16.61	16.4	38.66	16.505	1.22794	1.32003e-17	1.33532e-16
ENSCGRG00015011882	Pdp1	505.991	465.013	224.229	334.558	23.06	22.55	8.12	11.78	22.805	9.95	1.19658	2.08744e-09	9.29919e-09
ENSCGRG00015011888	Il17ra	539.058	571.432	138.079	145.363	24.57	27.72	5	5.12	26.145	5.06	2.36933	1.15668e-37	5.90398e-36
ENSCGRG00015011894	Cenpl	180.009	188.632	1086.06	1417.63	8.21	9.15	39.31	49.9	8.68	44.605	-2.36144	1.01024e-40	6.39495e-39
ENSCGRG00015011903	Tmem67	673.353	755.869	453.95	358.919	30.69	36.66	16.43	12.64	33.675	14.535	1.21215	6.983e-12	4.12324e-11
ENSCGRG00015011919	Meis3	642.802	599.461	279.945	246.204	29.3	29.08	10.13	8.67	29.19	9.4	1.63474	1.22249e-22	1.97781e-21
ENSCGRG00015011931	A430005L14Rik	1216.52	1357.61	838.947	839.8	55.45	65.85	30.37	29.56	60.65	29.965	1.01723	1.73952e-13	1.21057e-12
ENSCGRG00015011942	Pex12	581.333	584.562	278.201	225.614	26.5	28.35	10.07	7.94	27.425	9.005	1.60669	1.93696e-19	2.33401e-18
ENSCGRG00015011946	Wdr41	719.627	713.257	292.539	311.427	32.8	34.6	10.59	10.96	33.7	10.775	1.64506	1.16332e-25	2.41943e-24
ENSCGRG00015011958	Dffb	107.359	109.518	55.5302	39.2313	4.89	5.31	2.01	1.38	5.1	1.695	1.58921	1.12388e-08	4.59828e-08
ENSCGRG00015011969	Cep104	622.809	462.429	205.569	255.129	28.39	22.43	7.44	8.98	25.41	8.21	1.62994	3.1149e-17	3.06126e-16
ENSCGRG00015011984	Rxra	454.996	483.2	203.666	189.643	20.74	23.44	7.37	6.68	22.09	7.025	1.65282	1.62921e-19	1.97467e-18
ENSCGRG00015012002	Hdhd5	1193.69	1045.29	649.228	696.836	54.41	50.7	23.5	24.53	52.555	24.015	1.12989	6.00822e-17	5.72617e-16
ENSCGRG00015012018	Amdhd2	2027.35	1831.93	1407.18	1049.71	92.41	88.86	50.93	36.95	90.635	43.94	1.04453	1.00657e-11	5.85052e-11
ENSCGRG00015012019	Zbtb37	513.249	420.863	244.624	236.005	23.4	20.41	8.85	8.31	21.905	8.58	1.35221	2.42453e-14	1.83818e-13
ENSCGRG00015012027	Traf6	466.952	476.814	192.338	251.788	21.28	23.13	6.96	8.86	22.205	7.91	1.48913	2.49969e-15	2.07534e-14
ENSCGRG00015012035	Lrrc47	1112.17	970.49	538.655	420.852	50.7	47.07	19.5	14.82	48.885	17.16	1.51034	4.72624e-21	6.60035e-20
ENSCGRG00015012058	Rbm5	4878.82	5029	2883.92	3427.88	222.39	243.92	104.39	120.67	233.155	112.53	1.05098	2.84024e-17	2.80464e-16
ENSCGRG00015012074	Kptn	229.611	167.207	103.413	94.096	10.47	8.11	3.74	3.31	9.29	3.525	1.39806	3.69032e-09	1.60308e-08
ENSCGRG00015012075	Igf2r	8305.76	6269.64	3971.78	4261.11	378.6	304.1	143.76	150	341.35	146.88	1.21661	7.69253e-21	1.05298e-19
ENSCGRG00015012080	Mlkl	564.982	469.589	307.98	254.394	25.75	22.78	11.15	8.96	24.265	10.055	1.27096	2.02684e-12	1.25133e-11
ENSCGRG00015012103	Slc25a18	232.25	229.796	122.719	176.455	10.59	11.15	4.44	6.21	10.87	5.325	1.0295	5.5343e-06	1.65686e-05
ENSCGRG00015012121	Fa2h	108.34	105.073	54.7394	58.5385	4.94	5.1	1.98	2.06	5.02	2.02	1.31333	1.89058e-07	6.70726e-07
ENSCGRG00015012153	Dclre1a	551.047	544.64	133.304	177.784	25.12	26.42	4.83	6.26	25.77	5.545	2.21643	3.26968e-31	1.0237e-29
ENSCGRG00015012170	Foxj2	181.448	164.56	81.4298	63.1667	8.27	7.98	2.95	2.22	8.125	2.585	1.6522	7.81886e-12	4.59434e-11
ENSCGRG00015012199	Mical3	1064.02	768.158	487.365	626.805	48.5	37.26	17.64	22.07	42.88	19.855	1.1108	1.18596e-10	6.07049e-10
ENSCGRG00015012241	Lipt1	184.319	210.248	70.5855	85.3352	8.4	10.2	2.55	3	9.3	2.775	1.74474	2.62306e-13	1.78852e-12
ENSCGRG00015012263	Edaradd	295.381	275.924	156.658	177.589	13.46	13.38	5.67	6.25	13.42	5.96	1.171	1.23023e-09	5.60977e-09
ENSCGRG00015012264	Nuak1	88.7104	111.337	45.4307	81.4193	4.04	5.4	1.64	2.87	4.72	2.255	1.06566	0.00101489	0.0022355
ENSCGRG00015012266	Stambp	505.237	562.28	324.6	377.247	23.03	27.27	11.75	13.28	25.15	12.515	1.0069	3.98229e-09	1.72064e-08
ENSCGRG00015012348	Rtkn2	54.3599	34.8446	254.256	245.424	2.48	1.69	9.2	8.64	2.085	8.92	-2.097	1.63986e-16	1.49788e-15
ENSCGRG00015012349	Nxpe3	85.3694	46.3431	22.1139	53.3297	3.89	2.25	0.8	1.88	3.07	1.34	1.19601	0.00736916	0.0142071
ENSCGRG00015012359	Gpr146	95.6328	108.249	30.3215	26.782	4.36	5.25	1.1	0.94	4.805	1.02	2.23597	5.54477e-14	4.0574e-13
ENSCGRG00015012378	Trim3	733.256	529.35	419.739	362.364	33.42	25.68	15.19	12.76	29.55	13.975	1.08031	2.85011e-09	1.25046e-08
ENSCGRG00015012379	Tet3	565.87	397.778	233.086	252.582	25.79	19.29	8.44	8.89	22.54	8.665	1.37922	1.76003e-12	1.09312e-11
ENSCGRG00015012390	Atg2b	2352.88	2174.51	988.883	1155.16	107.25	105.47	35.79	40.67	106.36	38.23	1.47618	1.46965e-31	4.7982e-30
ENSCGRG00015012406	Alg1	239.079	231.27	71.9856	85.81	10.9	11.22	2.61	3.02	11.06	2.815	1.97414	3.90337e-19	4.57424e-18
ENSCGRG00015012415	Tle1	1690.92	1704.94	657.612	666.64	77.08	82.7	23.8	23.47	79.89	23.635	1.75709	1.82078e-42	1.29382e-40
ENSCGRG00015012416	Arid5b	2576.84	2238.76	1375.55	1593.59	117.46	108.59	49.79	56.1	113.025	52.945	1.09408	2.25752e-18	2.44948e-17
ENSCGRG00015012426	Odf2l	161.235	185.383	92.9282	83.7934	7.35	8.99	3.36	2.95	8.17	3.155	1.3727	6.64284e-09	2.79601e-08
ENSCGRG00015012433	Zfp1	359.696	386.375	156.912	202.043	16.4	18.74	5.68	7.11	17.57	6.395	1.4581	3.88034e-13	2.60293e-12
ENSCGRG00015012439	Bcar1	1065.06	887.686	656.926	614.009	48.55	43.06	23.78	21.61	45.805	22.695	1.01313	1.47708e-12	9.26915e-12
ENSCGRG00015012444	Traip	107.653	105.61	350.422	403.725	4.91	5.12	12.68	14.21	5.015	13.445	-1.42275	1.85323e-12	1.14805e-11
ENSCGRG00015012454	Nagpa	524.088	500.382	357.732	283.162	23.89	24.27	12.95	9.97	24.08	11.46	1.07123	2.08925e-09	9.3044e-09
ENSCGRG00015012474	Tiam1	270.926	155.55	152.144	106.663	12.35	7.54	5.51	3.75	9.945	4.63	1.10296	0.000174795	0.000432246
ENSCGRG00015012507	Ints1	1320.77	992.028	427.555	378.638	60.2	48.12	15.48	13.33	54.16	14.405	1.91066	1.75043e-31	5.63873e-30
ENSCGRG00015012513	Gskip	174.737	190.536	77.4067	116.293	7.96	9.24	2.8	4.09	8.6	3.445	1.31983	1.83106e-07	6.51045e-07
ENSCGRG00015012522	Pex26	545.476	561.681	327.512	302.449	24.86	27.24	11.85	10.65	26.05	11.25	1.21136	2.32531e-13	1.59299e-12
ENSCGRG00015012558	Pkd2	4540.72	4343.99	2389.01	2597.21	206.98	210.7	86.47	91.43	208.84	88.95	1.23133	1.56411e-26	3.4882e-25
ENSCGRG00015012580	Ubn1	3457.61	3178.89	1606.91	1782.01	157.61	154.19	58.16	62.73	155.9	60.445	1.36693	4.39169e-31	1.3603e-29
ENSCGRG00015012605	Dgat2l6	58.4028	68.7206	20.9154	20.1905	2.66	3.33	0.76	0.71	2.995	0.735	2.02674	1.13133e-09	5.18325e-09
ENSCGRG00015012616	Knop1	291.294	281.777	163.934	147.942	13.28	13.67	5.93	5.21	13.475	5.57	1.27454	9.20167e-11	4.76894e-10
ENSCGRG00015012619	Rnf123	1277.62	1051.37	383.079	317.475	58.24	51	13.87	11.18	54.62	12.525	2.12462	1.91367e-40	1.19571e-38
ENSCGRG00015012625	Map3k4	3256.49	2823.82	1472.25	1513.09	148.44	136.97	53.29	53.27	142.705	53.28	1.42137	1.24405e-32	4.39849e-31
ENSCGRG00015012640	Cdk1	1530.81	1296.39	8664.92	10108.1	69.78	62.88	313.63	355.83	66.33	334.73	-2.33526	1.05404e-75	4.92881e-73
ENSCGRG00015012666	Scaf4	775.548	575.346	415.472	433.302	35.35	27.91	15.04	15.25	31.63	15.145	1.06245	2.66159e-10	1.30351e-09
ENSCGRG00015012672	Gprc5b	73.4382	54.7494	4.20661	2.1312	3.35	2.66	0.15	0.08	3.005	0.115	4.70766	7.53448e-23	1.24113e-21
ENSCGRG00015012695	Glyr1	1432.65	1269.77	806.071	862.393	65.3	61.59	29.18	30.36	63.445	29.77	1.09165	2.26407e-17	2.25103e-16
ENSCGRG00015012698	Ska3	123.386	71.2198	287.577	330.785	5.62	3.45	10.41	11.64	4.535	11.025	-1.2816	4.02729e-07	1.37526e-06
ENSCGRG00015012723	Plxna1	2374.11	1647.71	675.389	696.729	108.22	79.92	24.45	24.53	94.07	24.49	1.94154	5.26952e-35	2.18249e-33
ENSCGRG00015012743	Cblb	276.632	224.747	88.3204	88.795	12.61	10.9	3.2	3.13	11.755	3.165	1.893	4.64369e-18	4.88497e-17
ENSCGRG00015012787	Chst11	787.803	721.683	493.154	466.591	35.91	35	17.85	16.43	35.455	17.14	1.04862	7.96791e-13	5.15637e-12
ENSCGRG00015012805	Chchd6	421.45	406.288	1343.64	1166.28	19.21	19.71	48.63	41.06	19.46	44.845	-1.20444	3.44186e-16	3.06846e-15
ENSCGRG00015012807	Mrm2	105.189	68.515	27.7074	30.5954	4.79	3.32	1	1.08	4.055	1.04	1.96312	1.1719e-09	5.35894e-09
ENSCGRG00015012817	Col12a1	1553.46	975.853	478.974	678.715	70.81	47.33	17.34	23.89	59.07	20.615	1.51873	1.0022e-13	7.12853e-13
ENSCGRG00015012839	Eef1akmt1	220.216	229.506	80.6042	82.6139	10.04	11.13	2.92	2.91	10.585	2.915	1.86045	3.12134e-17	3.06551e-16
ENSCGRG00015012880	Dag1	4533.33	3761.21	2340.86	2807.24	206.64	182.43	84.73	98.82	194.535	91.775	1.08386	2.83447e-17	2.80085e-16
ENSCGRG00015012883	Mrps2	444.407	428.418	310.561	254.038	20.26	20.78	11.24	8.94	20.52	10.09	1.0241	1.83414e-08	7.31635e-08
ENSCGRG00015012896	Gbgt1	452.453	417.982	151.676	106.521	20.62	20.27	5.49	3.75	20.445	4.62	2.14578	3.88014e-23	6.54029e-22
ENSCGRG00015012901	Slc35c1	504.46	476.218	282.572	187.598	22.99	23.1	10.23	6.6	23.045	8.415	1.45342	8.81117e-12	5.15859e-11
ENSCGRG00015012911	Cry2	620.135	589.614	209.025	219.161	28.27	28.6	7.57	7.72	28.435	7.645	1.89508	7.53944e-30	2.13878e-28
ENSCGRG00015012914	Ralgds	917.314	717.558	359.626	268.326	41.81	34.8	13.02	9.45	38.305	11.235	1.76953	1.72898e-21	2.524e-20
ENSCGRG00015012921	Aff1	543.184	365.014	245.843	274.957	24.76	17.7	8.9	9.68	21.23	9.29	1.19235	4.72371e-09	2.02289e-08
ENSCGRG00015012924	Amt	628.687	525.895	345.306	378.767	28.66	25.51	12.5	13.33	27.085	12.915	1.06845	4.31475e-11	2.33994e-10
ENSCGRG00015012933	Hunk	273.088	237.477	130.371	125.913	12.45	11.52	4.72	4.43	11.985	4.575	1.38939	9.79902e-12	5.70468e-11
ENSCGRG00015012948	Mlst8	455.66	434.225	152.252	117.626	20.77	21.06	5.51	4.14	20.915	4.825	2.11594	2.08143e-25	4.23174e-24
ENSCGRG00015012977	Chst12	60.5153	46.6946	35.446	21.8322	2.76	2.26	1.28	0.77	2.51	1.025	1.29206	0.000203574	0.000497976
ENSCGRG00015012986	Tlr4	3480.47	4126.93	2195.72	2526.64	158.65	200.17	79.48	88.95	179.41	84.215	1.09111	2.50137e-15	2.07555e-14
ENSCGRG00015012990	Pex16	726.041	630.496	475.142	349.892	33.09	30.58	17.2	12.32	31.835	14.76	1.10892	1.0088e-09	4.63504e-09
ENSCGRG00015012992	Hjurp	522.903	205.594	938.643	1171.47	23.84	9.97	33.97	41.24	16.905	37.605	-1.15347	8.1515e-05	0.000210781
ENSCGRG00015013009	Mis18a	59.1117	62.1379	215.523	240.533	2.69	3.01	7.8	8.47	2.85	8.135	-1.51318	5.86889e-11	3.12462e-10
ENSCGRG00015013037	Mon1b	452.128	375.64	294.987	239.386	20.61	18.22	10.68	8.43	19.415	9.555	1.02284	7.29441e-08	2.72315e-07
ENSCGRG00015013047	Gtf3c5	436.045	411.791	206.109	237.925	19.88	19.97	7.46	8.38	19.925	7.92	1.33101	8.49168e-14	6.08179e-13
ENSCGRG00015013062	Zfp367	225.101	195.595	1573.61	1596.04	10.26	9.49	56.96	56.19	9.875	56.575	-2.51831	3.08485e-63	7.98535e-61
ENSCGRG00015013084	4930402H24Rik	984.503	1088.04	570.168	617.805	44.88	52.77	20.64	21.75	48.825	21.195	1.2039	1.14605e-16	1.05951e-15
ENSCGRG00015013114	Iqce	180.162	141.536	59.5719	48.6894	8.21	6.87	2.16	1.71	7.54	1.935	1.96223	2.96485e-14	2.22917e-13
ENSCGRG00015013133	Zxdc	991.904	997.339	527.102	466.73	45.21	48.37	19.08	16.43	46.79	17.755	1.39797	9.95684e-22	1.48187e-20
ENSCGRG00015013151	Pde10a	1257.45	1048.18	584.974	596.225	57.32	50.84	21.17	20.99	54.08	21.08	1.35922	1.51469e-22	2.42887e-21
ENSCGRG00015013158	Ubald1	86.1504	77.2632	51.7347	40.1572	3.93	3.75	1.87	1.41	3.84	1.64	1.22741	1.40833e-05	4.0132e-05
ENSCGRG00015013177	Rbmx2	185.853	128.818	585.769	588.397	8.47	6.25	21.2	20.71	7.36	20.955	-1.50952	1.16427e-14	9.06889e-14
ENSCGRG00015013205	Arl4c	93.7025	52.244	255.805	172.305	4.27	2.53	9.26	6.07	3.4	7.665	-1.17275	0.000187743	0.000461979
ENSCGRG00015013230	Pspc1	1439.61	1296.84	703.853	649.869	65.62	62.9	25.48	22.88	64.26	24.18	1.41011	4.05201e-26	8.83276e-25
ENSCGRG00015013234	Slc4a11	331.951	291.099	212.812	151.123	15.13	14.12	7.7	5.32	14.625	6.51	1.16771	1.36855e-07	4.95839e-07
ENSCGRG00015013249	Ercc6l2	1222.28	1130.84	678.194	806.783	55.71	54.85	24.55	28.4	55.28	26.475	1.06213	9.40163e-15	7.39078e-14
ENSCGRG00015013251	Brat1	694.467	560.242	268.018	295.78	31.66	27.17	9.7	10.41	29.415	10.055	1.54864	4.97641e-20	6.31681e-19
ENSCGRG00015013259	Sc5d	834.23	919.66	3378.57	3837.9	38.03	44.61	122.29	135.11	41.32	128.7	-1.6391	1.35106e-35	5.86374e-34
ENSCGRG00015013261	Agap1	1718.41	1461.53	1009.19	1064.09	78.33	70.89	36.53	37.46	74.61	36.995	1.01204	1.73976e-15	1.4637e-14
ENSCGRG00015013271	Cdk5r1	155.895	151.898	87.0803	79.8572	7.11	7.37	3.15	2.81	7.24	2.98	1.28068	2.14051e-08	8.47549e-08
ENSCGRG00015013277	Ddrgk1	861.535	715.71	482.035	506.943	39.27	34.71	17.45	17.85	36.99	17.65	1.06747	6.25766e-13	4.09716e-12
ENSCGRG00015013289	Parp4	695.45	542.862	242.524	322.45	31.7	26.33	8.78	11.35	29.015	10.065	1.52745	2.32781e-16	2.10373e-15
ENSCGRG00015013290	Lamb2	2139.48	1805.52	1239.66	1154.12	97.52	87.57	44.87	40.63	92.545	42.75	1.11423	4.16069e-18	4.38962e-17
ENSCGRG00015013295	Ptch1	1231.52	995.734	548.911	672.556	56.14	48.3	19.87	23.68	52.22	21.775	1.26193	5.51553e-17	5.27047e-16
ENSCGRG00015013303	Ankmy2	832.755	972.202	512.156	457.573	37.96	47.16	18.54	16.11	42.56	17.325	1.29664	1.07815e-15	9.24239e-15
ENSCGRG00015013307	Ubox5	938.772	948.405	488.466	504.711	42.79	46	17.68	17.77	44.395	17.725	1.32461	5.56051e-21	7.69133e-20
ENSCGRG00015013314	Mbd5	929.151	797.977	517.322	591.495	42.35	38.7	18.72	20.82	40.525	19.77	1.0355	7.65468e-13	4.97588e-12
ENSCGRG00015013346	Ccdc85c	686.314	585.702	336.976	335.817	31.28	28.41	12.2	11.82	29.845	12.01	1.31325	2.05497e-16	1.86647e-15
ENSCGRG00015013364	Cfap298	421.023	372.814	160.752	143.386	19.19	18.08	5.82	5.05	18.635	5.435	1.77766	1.48094e-20	1.98408e-19
ENSCGRG00015013366	Fxyd7	28.1489	36.7231	11.387	12.0789	1.28	1.78	0.41	0.43	1.53	0.42	1.86507	1.45515e-05	4.13687e-05
ENSCGRG00015013367	Ccn1	2241.51	1431.24	13971.1	13329.2	102.17	69.42	505.69	469.23	85.795	487.46	-2.50632	5.03739e-51	6.295e-49
ENSCGRG00015013379	Hhipl1	1811.17	1531.32	931.549	767.47	82.56	74.27	33.72	27.02	78.415	30.37	1.36848	2.44967e-21	3.52986e-20
ENSCGRG00015013383	Synj1	2023.46	1855.77	886.518	985.629	92.23	90.01	32.09	34.7	91.12	33.395	1.44814	5.82152e-31	1.79169e-29
ENSCGRG00015013385	Fxyd1	833.973	1091.7	560.303	451.394	38.01	52.95	20.28	15.89	45.48	18.085	1.33044	1.01537e-12	6.49266e-12
ENSCGRG00015013389	Iqsec1	912.805	556.221	379.767	347.339	41.61	26.98	13.75	12.23	34.295	12.99	1.4006	9.77243e-12	5.69149e-11
ENSCGRG00015013403	Tbc1d9	1344.36	1298.2	695.242	602.092	61.28	62.97	25.16	21.2	62.125	23.18	1.42229	1.79102e-24	3.38496e-23
ENSCGRG00015013411	Eml1	141.371	118.63	79.4853	60.6861	6.44	5.75	2.88	2.14	6.095	2.51	1.27994	6.10599e-07	2.03993e-06
ENSCGRG00015013439	Vasn	2992.15	2419.61	1897.34	1600.55	136.39	117.36	68.68	56.34	126.875	62.51	1.02125	1.04302e-13	7.40376e-13
ENSCGRG00015013447	Hsp90b1	26781.6	30832.7	69426.6	84829.8	1220.78	1495.5	2512.94	2986.26	1358.14	2749.6	-1.01759	5.52361e-14	4.04395e-13
ENSCGRG00015013450	Pced1a	938.859	1131.19	269.215	196.293	42.8	54.87	9.74	6.91	48.835	8.325	2.55239	1.19475e-38	6.51092e-37
ENSCGRG00015013451	Serpinh1	4253.11	3261.7	12090.1	11245.1	193.87	158.2	437.61	395.86	176.035	416.735	-1.24327	1.14832e-21	1.70031e-20
ENSCGRG00015013453	Pkd1	4184.54	3007.49	1222.97	1093.87	190.74	145.87	44.27	38.51	168.305	41.39	2.02372	1.87413e-41	1.24621e-39
ENSCGRG00015013458	Glis2	662.899	500.02	227.851	238.248	30.22	24.25	8.25	8.39	27.235	8.32	1.71081	4.4899e-21	6.27634e-20
ENSCGRG00015013459	Ap5z1	629.317	513.428	212.11	167.049	28.69	24.9	7.68	5.88	26.795	6.78	1.98261	6.97532e-25	1.35179e-23
ENSCGRG00015013466	Tfap4	467.06	459.001	254.533	237.856	21.29	22.26	9.21	8.37	21.775	8.79	1.30874	4.14377e-14	3.07254e-13
ENSCGRG00015013488	Arhgef12	10270.6	8797.73	4772.3	5638.91	468.16	426.72	172.74	198.51	447.44	185.625	1.2693	1.73703e-25	3.56658e-24
ENSCGRG00015013491	Men1	1230.35	1077.47	724.721	771.212	56.08	52.26	26.23	27.15	54.17	26.69	1.02119	1.38061e-14	1.06794e-13
ENSCGRG00015013530	Adcy9	353.395	342.061	135.218	158.817	16.11	16.59	4.89	5.59	16.35	5.24	1.64165	3.09067e-17	3.04157e-16
ENSCGRG00015013534	Phc1	270.945	214.052	146.252	130.415	12.35	10.38	5.29	4.59	11.365	4.94	1.20201	2.0406e-08	8.0998e-08
ENSCGRG00015013560	Aopep	1145.72	1027.9	492.805	446.43	52.22	49.86	17.84	15.72	51.04	16.78	1.60489	1.26164e-28	3.26002e-27
ENSCGRG00015013578	Paxbp1	3126.27	2905.58	1709.23	1992.36	142.5	140.93	61.87	70.14	141.715	66.005	1.10235	6.44406e-20	8.08072e-19
ENSCGRG00015013583	Gdpd5	201.413	181.124	20.7395	38.9459	9.18	8.79	0.75	1.37	8.985	1.06	3.08345	9.19844e-27	2.09985e-25
ENSCGRG00015013587	Il15	291.419	285.679	154.379	171.335	13.28	13.86	5.59	6.03	13.57	5.81	1.22381	2.38029e-10	1.17363e-09
ENSCGRG00015013609	Mpc1	330.249	334.554	928.539	911.455	15.05	16.23	33.61	32.09	15.64	32.85	-1.07065	1.29397e-12	8.1767e-12
ENSCGRG00015013610	Dalrd3	758.139	661.14	467.721	455.302	34.56	32.07	16.93	16.03	33.315	16.48	1.01546	1.15137e-11	6.66012e-11
ENSCGRG00015013621	Crebbp	1715.78	1115.64	324.911	409.531	78.21	54.11	11.76	14.42	66.16	13.09	2.33749	2.89637e-34	1.14092e-32
ENSCGRG00015013624	Adprm	434.595	418.958	250.218	289.939	19.81	20.32	9.06	10.21	20.065	9.635	1.05832	1.09079e-09	5.00066e-09
ENSCGRG00015013651	P4htm	335.588	310.991	153.263	117.514	15.3	15.08	5.55	4.14	15.19	4.845	1.64855	6.57854e-15	5.24546e-14
ENSCGRG00015013652	Tsc2	2165.31	1821.02	1028.22	929.095	98.7	88.33	37.22	32.71	93.515	34.965	1.41929	9.63657e-27	2.19296e-25
ENSCGRG00015013675	Arrb1	536.958	478.019	102.681	105.533	24.48	23.19	3.72	3.72	23.835	3.72	2.67971	3.33558e-44	2.61365e-42
ENSCGRG00015013694	Spata1	180.452	229.804	91.4365	101.43	8.23	11.15	3.31	3.57	9.69	3.44	1.49409	8.3858e-10	3.88745e-09
ENSCGRG00015013695	DHFR	256.43	221.053	959.421	1096.04	11.69	10.72	34.73	38.58	11.205	36.655	-1.70987	7.29061e-27	1.67223e-25
ENSCGRG00015013706	Wars	946.067	750.017	434.377	372.095	43.12	36.38	15.72	13.1	39.75	14.41	1.46388	4.19953e-19	4.90938e-18
ENSCGRG00015013720	Lrrc8d	1036.84	1027.13	544.796	604.127	47.26	49.82	19.72	21.27	48.54	20.495	1.2439	2.58033e-19	3.0735e-18
ENSCGRG00015013725	Msh3	457.93	393.51	276.733	248.074	20.87	19.09	10.02	8.73	19.98	9.375	1.09167	8.80307e-10	4.06788e-09
ENSCGRG00015013727	Atg2a	831.224	620.972	305.184	290.241	37.89	30.12	11.05	10.22	34.005	10.635	1.67693	6.69624e-22	1.00798e-20
ENSCGRG00015013728	Mad2l1	260.086	275.271	1378.98	1645.73	11.86	13.35	49.91	57.93	12.605	53.92	-2.09682	3.7975e-41	2.45753e-39
ENSCGRG00015013738	Hmga1	67.1162	68.5821	235.278	196.243	3.06	3.33	8.52	6.91	3.195	7.715	-1.27185	1.05637e-07	3.89151e-07
ENSCGRG00015013747	Rapgef1	2461.02	2482.75	1396.28	1423.22	112.18	120.42	50.54	50.1	116.3	50.32	1.20865	7.56627e-24	1.3608e-22
ENSCGRG00015013749	Prkar2a	1037.23	1060.55	549.267	641.722	47.28	51.44	19.88	22.59	49.36	21.235	1.2169	1.08093e-17	1.10114e-16
ENSCGRG00015013770	Cip2a	533.72	451.818	1407.09	1724.34	24.33	21.91	50.93	60.7	23.12	55.815	-1.27151	4.82627e-18	5.06601e-17
ENSCGRG00015013778	Slx4	341.507	308.673	171.776	162.274	15.57	14.97	6.22	5.71	15.27	5.965	1.35611	1.10292e-12	7.01839e-12
ENSCGRG00015013783	Ick	856.732	835.721	444.498	531.992	39.05	40.54	16.09	18.73	39.795	17.41	1.19267	1.10625e-15	9.46461e-15
ENSCGRG00015013790	Zkscan6	2025.19	1967.74	1210.1	1243.15	92.31	95.44	43.8	43.76	93.875	43.78	1.10047	9.37527e-20	1.15761e-18
ENSCGRG00015013794	Dnajc28	239.791	256.035	122.764	121.85	10.93	12.42	4.44	4.29	11.675	4.365	1.41937	7.81615e-12	4.59434e-11
ENSCGRG00015013804	Smarca1	619.512	569.756	310.623	384.476	28.24	27.64	11.24	13.53	27.94	12.385	1.17374	1.45262e-12	9.11959e-12
ENSCGRG00015013805	4930486L24Rik	105.265	58.0043	717.843	735.55	4.8	2.81	25.98	25.89	3.805	25.935	-2.76893	1.70299e-34	6.87647e-33
ENSCGRG00015013818	Fbxo9	608.97	688.654	375.073	383.245	27.76	33.4	13.58	13.49	30.58	13.535	1.17589	7.84559e-13	5.08403e-12
ENSCGRG00015013821	Apobec1	27.9159	53.2699	24.256	27.0962	1.27	2.58	0.88	0.95	1.925	0.915	1.07301	0.0101762	0.0191677
ENSCGRG00015013827	Slc9a3r2	101.311	64.7425	24.5987	15.7919	4.62	3.14	0.89	0.56	3.88	0.725	2.42	2.971e-11	1.64695e-10
ENSCGRG00015013847	Pdzd9	92.0716	54.6142	29.9452	56.5861	4.2	2.65	1.08	1.99	3.425	1.535	1.15787	0.00214439	0.0044967
ENSCGRG00015013848	Nckipsd	298.899	308.331	163.896	125.381	13.62	14.96	5.93	4.41	14.29	5.17	1.46677	1.00448e-11	5.84072e-11
ENSCGRG00015013855	Son	11572.2	10051.9	6515.51	6594.17	527.49	487.55	235.83	232.13	507.52	233.98	1.11708	4.62506e-23	7.73296e-22
ENSCGRG00015013877	Zfp598	2047.4	2068.88	897.842	794.046	93.33	100.35	32.5	27.95	96.84	30.225	1.67986	1.09549e-36	5.12263e-35
ENSCGRG00015013903	Adnp2	1322.17	1087.4	784.774	792.432	60.27	52.74	28.41	27.9	56.505	28.155	1.00499	1.22377e-13	8.62413e-13
ENSCGRG00015013920	Noxo1	67.7646	82.4477	31.4901	28.1905	3.09	4	1.14	0.99	3.545	1.065	1.73493	3.4442e-08	1.33465e-07
ENSCGRG00015013926	Lsm3	207.718	176.28	766.006	833.592	9.47	8.55	27.73	29.34	9.01	28.535	-1.66313	2.22982e-23	3.85262e-22
ENSCGRG00015013931	Gipc1	986.833	703.775	568.973	471.608	44.98	34.14	20.59	16.6	39.56	18.595	1.08913	6.13381e-10	2.89345e-09
ENSCGRG00015013934	Sirpa	1611.01	1397.88	566.465	583.956	73.43	67.8	20.5	20.56	70.615	20.53	1.78224	1.6565e-41	1.1117e-39
ENSCGRG00015013936	Parpbp	171.128	136.741	407.003	468.535	7.8	6.63	14.73	16.49	7.215	15.61	-1.1134	9.3346e-09	3.85401e-08
ENSCGRG00015013959	Pkn1	2213.55	1678.28	1213.93	993.093	100.9	81.4	43.94	34.96	91.15	39.45	1.20822	3.58511e-15	2.92787e-14
ENSCGRG00015013973	Cryzl1	242.291	241.232	79.5952	84.657	11.04	11.7	2.88	2.98	11.37	2.93	1.95626	1.76302e-19	2.13506e-18
ENSCGRG00015013985	Dctn1	4425.85	3976.4	2241.23	1929.48	201.74	192.87	81.12	67.92	197.305	74.52	1.40473	2.02135e-28	5.14062e-27
ENSCGRG00015014029	Zfp112	965.373	1131.9	307.834	375.788	44	54.9	11.14	13.23	49.45	12.185	2.02086	1.95753e-33	7.31348e-32
ENSCGRG00015014031	Gas1	250.723	172.764	154.358	78.991	11.43	8.38	5.59	2.78	9.905	4.185	1.24293	0.000124346	0.00031359
ENSCGRG00015014043	Rbak	946.203	1110.89	342.387	352.166	43.13	53.88	12.39	12.4	48.505	12.395	1.96838	3.78645e-34	1.47947e-32
ENSCGRG00015014046	Sac3d1	252.014	233.807	155.82	154.008	11.49	11.34	5.64	5.42	11.415	5.53	1.04558	1.2045e-07	4.39808e-07
ENSCGRG00015014052	Zfp61	198.278	188.432	107.077	118.494	9.04	9.14	3.88	4.17	9.09	4.025	1.17529	2.57736e-08	1.01168e-07
ENSCGRG00015014078	Atad5	566.66	528.664	2058.13	2652.43	25.83	25.64	74.5	93.37	25.735	83.935	-1.70554	1.02796e-31	3.41772e-30
ENSCGRG00015014083	Zmynd11	2735.11	2452.19	1506.3	1578.71	124.67	118.94	54.52	55.58	121.805	55.05	1.14576	3.48066e-22	5.38481e-21
ENSCGRG00015014090	Rps2	25026.7	23662.2	82055.8	75111.5	1140.78	1147.7	2970.06	2644.15	1144.24	2807.11	-1.29469	2.61991e-29	7.0723e-28
ENSCGRG00015014106	Kcnn4	446.758	378.416	1495.38	1190.11	20.36	18.35	54.13	41.9	19.355	48.015	-1.31078	7.24706e-16	6.30194e-15
ENSCGRG00015014107	Eef2k	1564.97	1407.07	541.378	576.309	71.34	68.25	19.6	20.29	69.795	19.945	1.8071	4.94465e-43	3.58388e-41
ENSCGRG00015014114	Tmem136	444.101	441.362	183.173	245.259	20.24	21.41	6.63	8.63	20.825	7.63	1.44856	4.8551e-14	3.57256e-13
ENSCGRG00015014119	Slc27a4	759.838	762.441	320.092	212.192	34.64	36.98	11.59	7.47	35.81	9.53	1.90981	1.91746e-21	2.78233e-20
ENSCGRG00015014135	Cdca5	125.018	84.3489	927.008	1031.01	5.7	4.09	33.55	36.29	4.895	34.92	-2.83467	3.09125e-49	3.29491e-47
ENSCGRG00015014136	Lipt2	230.539	289.22	106.962	117.809	10.51	14.03	3.87	4.15	12.27	4.01	1.61346	3.04285e-12	1.84634e-11
ENSCGRG00015014141	Adgre5	796.246	789.153	257.493	235.944	36.29	38.28	9.32	8.31	37.285	8.815	2.08056	8.46617e-38	4.39877e-36
ENSCGRG00015014168	Zfp12	818.122	957.733	411.768	434.98	37.29	46.45	14.9	15.31	41.87	15.105	1.47089	4.45776e-20	5.67835e-19
ENSCGRG00015014170	Ilrun	1161.92	1098.86	689.451	766.65	52.96	53.3	24.96	26.99	53.13	25.975	1.0324	9.38088e-15	7.38248e-14
ENSCGRG00015014178	Pgm2l1	433.203	389.086	195.075	225.646	19.75	18.87	7.06	7.94	19.31	7.5	1.36439	5.95652e-14	4.3368e-13
ENSCGRG00015014182	Rpl3l	81.0366	61.8562	32.6928	15.0327	3.69	3	1.18	0.53	3.345	0.855	1.96801	1.69074e-07	6.05009e-07
ENSCGRG00015014183	Ttll7	186.441	194.211	86.0742	120.632	8.5	9.42	3.12	4.25	8.96	3.685	1.28183	6.31166e-08	2.36908e-07
ENSCGRG00015014185	Ski	4300.51	3390.32	2179.72	2097.81	196.03	164.44	78.9	73.85	180.235	76.375	1.23871	3.4771e-22	5.38481e-21
ENSCGRG00015014195	Zfp316	449.12	362.832	192.135	168.774	20.47	17.6	6.95	5.94	19.035	6.445	1.5624	1.0677e-15	9.16909e-15
ENSCGRG00015014203	Vps51	1054.85	822.896	589.206	452.445	48.08	39.91	21.33	15.93	43.995	18.63	1.23971	4.94928e-13	3.28351e-12
ENSCGRG00015014215	Atg10	116.092	107.455	73.0327	46.3359	5.29	5.21	2.64	1.63	5.25	2.135	1.29808	5.68979e-06	1.6999e-05
ENSCGRG00015014237	Tm7sf2	205.851	207.563	55.0894	57.7191	9.38	10.07	1.99	2.03	9.725	2.01	2.2745	2.27224e-22	3.57638e-21
ENSCGRG00015014238	E130309D02Rik	822.097	792.778	482.674	432.963	37.47	38.45	17.47	15.24	37.96	16.355	1.21475	4.82508e-16	4.25193e-15
ENSCGRG00015014240	Ckap2l	267.537	228.793	990.354	1053.23	12.2	11.1	35.85	37.08	11.65	36.465	-1.64618	2.88296e-26	6.32244e-25
ENSCGRG00015014245	Plaur	1308.75	1111.39	4399.94	3701.92	59.66	53.91	159.26	130.32	56.785	144.79	-1.35038	1.34879e-23	2.3786e-22
ENSCGRG00015014297	Znhit2	337.069	253.812	124.92	55.8423	15.36	12.31	4.52	1.97	13.835	3.245	2.09203	3.66957e-10	1.7755e-09
ENSCGRG00015014315	Fahd1	400.396	356.306	101.835	49.3448	18.25	17.28	3.69	1.74	17.765	2.715	2.71001	1.0216e-20	1.37887e-19
ENSCGRG00015014316	Top2a	6403.03	6009.02	49883.1	65605.1	291.87	291.46	1805.55	2309.5	291.665	2057.53	-2.81853	2.75061e-90	2.65819e-87
ENSCGRG00015014325	Pola1	1618.22	1490.45	6422.07	7218.9	73.76	72.29	232.45	254.13	73.025	243.29	-1.73621	9.8245e-48	9.6227e-46
ENSCGRG00015014328	Nubp2	820.346	696.135	487.709	371.945	37.39	33.77	17.65	13.09	35.58	15.37	1.21095	2.77671e-12	1.69123e-11
ENSCGRG00015014339	Syvn1	546.791	474.079	269.554	223.04	24.92	22.99	9.76	7.85	23.955	8.805	1.44393	1.50732e-15	1.27853e-14
ENSCGRG00015014355	Spsb3	1988.94	1747.29	1062.61	922.504	90.66	84.75	38.46	32.47	87.705	35.465	1.30626	1.42078e-22	2.28586e-21
ENSCGRG00015014361	Nr2c2	1058.04	944.534	314.646	338.314	48.23	45.81	11.39	11.91	47.02	11.65	2.01294	3.11038e-42	2.17817e-40
ENSCGRG00015014372	Adgrl2	3441.71	3009.6	1719.02	2001.87	156.88	145.98	62.22	70.47	151.43	66.345	1.19059	2.87334e-22	4.48836e-21
ENSCGRG00015014376	Vcan	582.843	490.233	1910.47	2243.52	26.57	23.78	69.15	78.98	25.175	74.065	-1.5568	1.38578e-29	3.81905e-28
ENSCGRG00015014378	Dgkz	1772.49	1354.2	849.14	754.501	80.79	65.68	30.74	26.56	73.235	28.65	1.354	3.57039e-20	4.58021e-19
ENSCGRG00015014407	Eme2	218.892	199.449	56.0514	57.4936	9.98	9.67	2.03	2.02	9.825	2.025	2.27854	9.01212e-23	1.47449e-21
ENSCGRG00015014413	Anks1	1063.2	887.987	616.751	577.763	48.46	43.07	22.32	20.34	45.765	21.33	1.10136	1.1705e-14	9.11256e-14
ENSCGRG00015014423	Plcxd2	209.335	172.266	705.212	766.39	9.54	8.36	25.53	26.98	8.95	26.255	-1.55263	9.00021e-20	1.1132e-18
ENSCGRG00015014429	Rtkn	1274.44	1138.45	487.556	437.845	58.09	55.22	17.65	15.41	56.655	16.53	1.77712	2.19599e-35	9.39029e-34
ENSCGRG00015014437	Phldb2	6523.23	5548.25	3703.47	3943.51	297.35	269.11	134.05	138.82	283.23	136.435	1.05376	1.10098e-19	1.35139e-18
ENSCGRG00015014440	Daglb	302.313	270.21	137.053	120.273	13.78	13.11	4.96	4.23	13.445	4.595	1.54893	2.68001e-14	2.0234e-13
ENSCGRG00015014457	Hs3st2	83.5211	76.1125	42.192	45.1274	3.81	3.69	1.53	1.59	3.75	1.56	1.26534	4.80563e-06	1.44919e-05
ENSCGRG00015014470	Capn1	1542.31	1353.16	875.875	770.695	70.3	65.63	31.7	27.13	67.965	29.415	1.20824	4.55456e-19	5.31586e-18
ENSCGRG00015014479	Scly	771.956	762.031	420.606	363.128	35.19	36.96	15.22	12.78	36.075	14	1.36557	3.74568e-18	3.96621e-17
ENSCGRG00015014483	Smim11	401.299	398.783	1135.54	1069.17	18.29	19.34	41.1	37.64	18.815	39.37	-1.06521	1.44842e-13	1.01432e-12
ENSCGRG00015014485	Fbxw10	427.996	395.439	228.244	227.415	19.51	19.18	8.26	8.01	19.345	8.135	1.24975	1.08769e-12	6.9306e-12
ENSCGRG00015014500	Tgfbr3	3876.35	4521.76	2509.15	2990.74	176.69	219.32	90.82	105.28	198.005	98.05	1.01395	2.02605e-13	1.39789e-12
ENSCGRG00015014509	Mogs	2371.49	2105.14	1609.51	1198.91	108.1	102.11	58.26	42.21	105.105	50.235	1.06507	2.98233e-12	1.81038e-11
ENSCGRG00015014515	Mrpl53	465.921	433.961	1519.16	1151.81	21.24	21.05	54.99	40.55	21.145	47.77	-1.17579	1.54391e-12	9.65513e-12
ENSCGRG00015014526	Tmem87b	1045.38	1094.44	658.096	745.681	47.65	53.08	23.82	26.25	50.365	25.035	1.00848	5.4133e-13	3.5744e-12
ENSCGRG00015014534	Xiap	2169.94	1821.35	6833.29	8046.02	98.91	88.34	247.34	283.24	93.625	265.29	-1.5026	2.79134e-33	1.0296e-31
ENSCGRG00015014539	Mbp	374.131	305.51	200.226	182.696	17.05	14.82	7.25	6.43	15.935	6.84	1.22013	2.67763e-10	1.30999e-09
ENSCGRG00015014546	Abhd10	407.247	456.93	1380.74	1504.92	18.56	22.16	49.98	52.98	20.36	51.48	-1.33827	3.26581e-20	4.22312e-19
ENSCGRG00015014550	Usp42	445.07	392.499	235.144	277.817	20.29	19.04	8.51	9.78	19.665	9.145	1.10458	5.97094e-10	2.82121e-09
ENSCGRG00015014555	Slc35e2	601.7	578.96	273.845	290.978	27.43	28.08	9.91	10.24	27.755	10.075	1.46197	1.07662e-19	1.32372e-18
ENSCGRG00015014569	Ilkap	676.517	635.886	480.083	302.574	30.84	30.84	17.38	10.65	30.84	14.015	1.13783	5.90884e-08	2.22595e-07
ENSCGRG00015014573	Pole3	456.144	434.118	1350.47	1437.35	20.79	21.06	48.88	50.6	20.925	49.74	-1.24918	3.58529e-20	4.59526e-19
ENSCGRG00015014584	Nf1	5879.51	4869.71	2819.68	3411.36	268	236.2	102.06	120.09	252.1	111.075	1.18246	1.87121e-20	2.47718e-19
ENSCGRG00015014587	Dqx1	243.762	223.575	95.1991	110.835	11.11	10.84	3.45	3.9	10.975	3.675	1.5784	7.74449e-14	5.57419e-13
ENSCGRG00015014591	Ucp3	321.793	232.267	86.0927	61.5434	14.67	11.27	3.12	2.17	12.97	2.645	2.29384	4.35594e-19	5.08813e-18
ENSCGRG00015014596	Hdhd3	75.6653	71.34	17.9501	9.74704	3.45	3.46	0.65	0.34	3.455	0.495	2.80319	4.34036e-15	3.513e-14
ENSCGRG00015014606	Cdc42ep2	77.1579	47.6856	13.5599	5.3648	3.52	2.31	0.49	0.19	2.915	0.34	3.09989	1.76402e-12	1.09513e-11
ENSCGRG00015014613	Dpf2	1457.12	1437.99	800.335	790.663	66.42	69.75	28.97	27.83	68.085	28.4	1.26145	5.55216e-23	9.19818e-22
ENSCGRG00015014675	Slc25a45	595.045	616.903	216.897	204.918	27.12	29.92	7.85	7.21	28.52	7.53	1.92125	6.48107e-29	1.70507e-27
ENSCGRG00015014679	Scg3	0.92206	1.82558	18.9847	18.7974	0.04	0.09	0.69	0.66	0.065	0.675	-3.37638	1.01815e-05	2.95064e-05
[truncated: 1,257 more rows]
