# Supplementary material for: Comprehensive Analysis of mRNA and lncRNA Transcriptomes Reveals the Differentially Hypoxic Response of Preadipocytes During Adipogenesis
Source: Front Genet. 2020 Aug 6;11:845. doi: 10.3389/fgene.2020.00845 (PMC7425071; doi:10.3389/fgene.2020.00845)
Supplement: Supplementary file 3 [file Table_3.XLSX]

## Sheet: D0
GroupID	Category	Term	Description	LogP	Log(q-value)	InTerm_InList	Genes	Symbols
1_Summary	GO Biological Processes	GO:0016052	carbohydrate catabolic process	-13.4845	-9.22278	15/142	13807,14433,14635,14751,15275,16828,17319,18641,18648,18655,23956,74747,110095,110119,244416,59031,64292,72999,104112,231070,241452,18822,26432,236900,59027,22271,19883,56219,74185,217837,270198,20525,121021,104263,12176,109042,22229,66174,72269,51793,65969,67847,106759,12006,52502,18787,112405,16168	Eno2,Gapdh,Galk1,Gpi1,Hk1,Ldha,Mif,Pfkl,Pgam1,Pgk1,Neu2,Ddit4,Pygl,Mpi,Ppp1r3b,Chst12,Ptges,Insig2,Acly,Insig1,Dhrs9,Plod1,Plod2,Pdk3,Nampt,Upp1,Rora,Extl1,Gbe1,Itpk1,Pfkfb4,Slc2a1,Cspg4,Kdm3a,Bnip3,Cavin3,Ucp3,Nudt14,Cda,Ddah2,Cubn,Sncaip,Ticam1,Axin2,Carhsp1,Serpine1,Egln1,Il15
1_Member	GO Biological Processes	GO:0016052	carbohydrate catabolic process	-13.4845	-9.22278	15/142	13807,14433,14635,14751,15275,16828,17319,18641,18648,18655,23956,74747,110095,110119,244416	Eno2,Gapdh,Galk1,Gpi1,Hk1,Ldha,Mif,Pfkl,Pgam1,Pgk1,Neu2,Ddit4,Pygl,Mpi,Ppp1r3b
1_Member	GO Biological Processes	GO:0072330	monocarboxylic acid biosynthetic process	-12.7429	-8.78219	18/265	13807,14433,14635,14751,15275,16828,17319,18641,18648,18655,59031,64292,72999,74747,104112,110119,231070,241452	Eno2,Gapdh,Galk1,Gpi1,Hk1,Ldha,Mif,Pfkl,Pgam1,Pgk1,Chst12,Ptges,Insig2,Ddit4,Acly,Mpi,Insig1,Dhrs9
1_Member	GO Biological Processes	GO:0046394	carboxylic acid biosynthetic process	-12.3994	-8.71763	20/364	13807,14433,14635,14751,15275,16828,17319,18641,18648,18655,18822,26432,59031,64292,72999,74747,104112,110119,231070,241452	Eno2,Gapdh,Galk1,Gpi1,Hk1,Ldha,Mif,Pfkl,Pgam1,Pgk1,Plod1,Plod2,Chst12,Ptges,Insig2,Ddit4,Acly,Mpi,Insig1,Dhrs9
1_Member	GO Biological Processes	GO:0016053	organic acid biosynthetic process	-12.3773	-8.71763	20/365	13807,14433,14635,14751,15275,16828,17319,18641,18648,18655,18822,26432,59031,64292,72999,74747,104112,110119,231070,241452	Eno2,Gapdh,Galk1,Gpi1,Hk1,Ldha,Mif,Pfkl,Pgam1,Pgk1,Plod1,Plod2,Chst12,Ptges,Insig2,Ddit4,Acly,Mpi,Insig1,Dhrs9
1_Member	GO Biological Processes	GO:0006090	pyruvate metabolic process	-11.9795	-8.41674	13/118	13807,14433,14635,14751,15275,16828,17319,18641,18648,18655,74747,110119,236900	Eno2,Gapdh,Galk1,Gpi1,Hk1,Ldha,Mif,Pfkl,Pgam1,Pgk1,Ddit4,Mpi,Pdk3
1_Member	GO Biological Processes	GO:0046031	ADP metabolic process	-11.6486	-8.16497	12/98	13807,14433,14635,14751,15275,16828,17319,18641,18648,18655,74747,110119	Eno2,Gapdh,Galk1,Gpi1,Hk1,Ldha,Mif,Pfkl,Pgam1,Pgk1,Ddit4,Mpi
1_Member	GO Biological Processes	GO:0009135	purine nucleoside diphosphate metabolic process	-11.386	-8.02737	12/103	13807,14433,14635,14751,15275,16828,17319,18641,18648,18655,74747,110119	Eno2,Gapdh,Galk1,Gpi1,Hk1,Ldha,Mif,Pfkl,Pgam1,Pgk1,Ddit4,Mpi
1_Member	GO Biological Processes	GO:0009179	purine ribonucleoside diphosphate metabolic process	-11.386	-8.02737	12/103	13807,14433,14635,14751,15275,16828,17319,18641,18648,18655,74747,110119	Eno2,Gapdh,Galk1,Gpi1,Hk1,Ldha,Mif,Pfkl,Pgam1,Pgk1,Ddit4,Mpi
1_Member	GO Biological Processes	GO:0019359	nicotinamide nucleotide biosynthetic process	-11.2352	-7.96072	12/106	13807,14433,14635,14751,15275,17319,18641,18648,18655,59027,74747,110119	Eno2,Gapdh,Galk1,Gpi1,Hk1,Mif,Pfkl,Pgam1,Pgk1,Nampt,Ddit4,Mpi
1_Member	GO Biological Processes	GO:0009185	ribonucleoside diphosphate metabolic process	-11.186	-7.96072	12/107	13807,14433,14635,14751,15275,16828,17319,18641,18648,18655,74747,110119	Eno2,Gapdh,Galk1,Gpi1,Hk1,Ldha,Mif,Pfkl,Pgam1,Pgk1,Ddit4,Mpi
1_Member	GO Biological Processes	GO:0009166	nucleotide catabolic process	-11.1811	-7.96072	13/136	13807,14433,14635,14751,15275,16828,17319,18641,18648,18655,22271,74747,110119	Eno2,Gapdh,Galk1,Gpi1,Hk1,Ldha,Mif,Pfkl,Pgam1,Pgk1,Upp1,Ddit4,Mpi
1_Member	GO Biological Processes	GO:0019363	pyridine nucleotide biosynthetic process	-11.089	-7.90649	12/109	13807,14433,14635,14751,15275,17319,18641,18648,18655,59027,74747,110119	Eno2,Gapdh,Galk1,Gpi1,Hk1,Mif,Pfkl,Pgam1,Pgk1,Nampt,Ddit4,Mpi
1_Member	GO Biological Processes	GO:0005975	carbohydrate metabolic process	-10.9189	-7.78535	22/547	13807,14433,14635,14751,15275,16828,17319,18641,18648,18655,19883,23956,56219,59031,74185,74747,110095,110119,217837,236900,244416,270198	Eno2,Gapdh,Galk1,Gpi1,Hk1,Ldha,Mif,Pfkl,Pgam1,Pgk1,Rora,Neu2,Extl1,Chst12,Gbe1,Ddit4,Pygl,Mpi,Itpk1,Pdk3,Ppp1r3b,Pfkfb4
1_Member	GO Biological Processes	GO:0072525	pyridine-containing compound biosynthetic process	-10.901	-7.78535	12/113	13807,14433,14635,14751,15275,17319,18641,18648,18655,59027,74747,110119	Eno2,Gapdh,Galk1,Gpi1,Hk1,Mif,Pfkl,Pgam1,Pgk1,Nampt,Ddit4,Mpi
1_Member	GO Biological Processes	GO:1901292	nucleoside phosphate catabolic process	-10.7114	-7.65032	13/148	13807,14433,14635,14751,15275,16828,17319,18641,18648,18655,22271,74747,110119	Eno2,Gapdh,Galk1,Gpi1,Hk1,Ldha,Mif,Pfkl,Pgam1,Pgk1,Upp1,Ddit4,Mpi
1_Member	GO Biological Processes	GO:0006096	glycolytic process	-10.7079	-7.65032	11/90	13807,14433,14635,14751,15275,17319,18641,18648,18655,74747,110119	Eno2,Gapdh,Galk1,Gpi1,Hk1,Mif,Pfkl,Pgam1,Pgk1,Ddit4,Mpi
1_Member	GO Biological Processes	GO:0006757	ATP generation from ADP	-10.6544	-7.62313	11/91	13807,14433,14635,14751,15275,17319,18641,18648,18655,74747,110119	Eno2,Gapdh,Galk1,Gpi1,Hk1,Mif,Pfkl,Pgam1,Pgk1,Ddit4,Mpi
1_Member	GO Biological Processes	GO:0009132	nucleoside diphosphate metabolic process	-10.546	-7.53956	12/121	13807,14433,14635,14751,15275,16828,17319,18641,18648,18655,74747,110119	Eno2,Gapdh,Galk1,Gpi1,Hk1,Ldha,Mif,Pfkl,Pgam1,Pgk1,Ddit4,Mpi
1_Member	GO Biological Processes	GO:0042866	pyruvate biosynthetic process	-10.4977	-7.51473	11/94	13807,14433,14635,14751,15275,17319,18641,18648,18655,74747,110119	Eno2,Gapdh,Galk1,Gpi1,Hk1,Mif,Pfkl,Pgam1,Pgk1,Ddit4,Mpi
1_Member	GO Biological Processes	GO:0046496	nicotinamide nucleotide metabolic process	-10.3513	-7.40493	13/158	13807,14433,14635,14751,15275,16828,17319,18641,18648,18655,59027,74747,110119	Eno2,Gapdh,Galk1,Gpi1,Hk1,Ldha,Mif,Pfkl,Pgam1,Pgk1,Nampt,Ddit4,Mpi
1_Member	GO Biological Processes	GO:0009108	coenzyme biosynthetic process	-10.3445	-7.40493	14/194	13807,14433,14635,14751,15275,17319,18641,18648,18655,59027,74747,104112,110119,236900	Eno2,Gapdh,Galk1,Gpi1,Hk1,Mif,Pfkl,Pgam1,Pgk1,Nampt,Ddit4,Acly,Mpi,Pdk3
1_Member	GO Biological Processes	GO:0019362	pyridine nucleotide metabolic process	-10.2823	-7.363	13/160	13807,14433,14635,14751,15275,16828,17319,18641,18648,18655,59027,74747,110119	Eno2,Gapdh,Galk1,Gpi1,Hk1,Ldha,Mif,Pfkl,Pgam1,Pgk1,Nampt,Ddit4,Mpi
1_Member	GO Biological Processes	GO:0072524	pyridine-containing compound metabolic process	-10.114	-7.21398	13/165	13807,14433,14635,14751,15275,16828,17319,18641,18648,18655,59027,74747,110119	Eno2,Gapdh,Galk1,Gpi1,Hk1,Ldha,Mif,Pfkl,Pgam1,Pgk1,Nampt,Ddit4,Mpi
1_Member	GO Biological Processes	GO:0006165	nucleoside diphosphate phosphorylation	-10.0589	-7.1774	11/103	13807,14433,14635,14751,15275,17319,18641,18648,18655,74747,110119	Eno2,Gapdh,Galk1,Gpi1,Hk1,Mif,Pfkl,Pgam1,Pgk1,Ddit4,Mpi
1_Member	GO Biological Processes	GO:0046939	nucleotide phosphorylation	-9.9672	-7.1034	11/105	13807,14433,14635,14751,15275,17319,18641,18648,18655,74747,110119	Eno2,Gapdh,Galk1,Gpi1,Hk1,Mif,Pfkl,Pgam1,Pgk1,Ddit4,Mpi
1_Member	GO Biological Processes	GO:0034404	nucleobase-containing small molecule biosynthetic process	-9.88767	-7.0409	13/172	13807,14433,14635,14751,15275,16828,17319,18641,18648,18655,22271,74747,110119	Eno2,Gapdh,Galk1,Gpi1,Hk1,Ldha,Mif,Pfkl,Pgam1,Pgk1,Upp1,Ddit4,Mpi
1_Member	GO Biological Processes	GO:0006733	oxidoreduction coenzyme metabolic process	-9.73222	-6.90184	13/177	13807,14433,14635,14751,15275,16828,17319,18641,18648,18655,59027,74747,110119	Eno2,Gapdh,Galk1,Gpi1,Hk1,Ldha,Mif,Pfkl,Pgam1,Pgk1,Nampt,Ddit4,Mpi
1_Member	Reactome Gene Sets	R-MMU-71387	Metabolism of carbohydrates	-9.56593	-6.75135	14/222	13807,14433,14635,14751,15275,18641,18648,18655,20525,59031,74185,110095,121021,270198	Eno2,Gapdh,Galk1,Gpi1,Hk1,Pfkl,Pgam1,Pgk1,Slc2a1,Chst12,Gbe1,Pygl,Cspg4,Pfkfb4
1_Member	GO Biological Processes	GO:0044283	small molecule biosynthetic process	-9.4594	-6.66005	22/652	13807,14433,14635,14751,15275,16828,17319,18641,18648,18655,18822,22271,26432,59031,64292,72999,74747,104112,104263,110119,231070,241452	Eno2,Gapdh,Galk1,Gpi1,Hk1,Ldha,Mif,Pfkl,Pgam1,Pgk1,Plod1,Upp1,Plod2,Chst12,Ptges,Insig2,Ddit4,Acly,Kdm3a,Mpi,Insig1,Dhrs9
1_Member	KEGG Pathway	M00001	Glycolysis (Embden-Meyerhof pathway), glucose => pyruvate	-9.41122	-6.64084	7/27	13807,14433,14751,15275,18641,18648,18655	Eno2,Gapdh,Gpi1,Hk1,Pfkl,Pgam1,Pgk1
1_Member	KEGG Pathway	mmu_M00001	Glycolysis (Embden-Meyerhof pathway), glucose => pyruvate	-9.41122	-6.64084	7/27	13807,14433,14751,15275,18641,18648,18655	Eno2,Gapdh,Gpi1,Hk1,Pfkl,Pgam1,Pgk1
1_Member	GO Biological Processes	GO:0006091	generation of precursor metabolites and energy	-9.21541	-6.45882	17/379	12176,13807,14433,14635,14751,15275,16828,17319,18641,18648,18655,74185,74747,109042,110095,110119,244416	Bnip3,Eno2,Gapdh,Galk1,Gpi1,Hk1,Ldha,Mif,Pfkl,Pgam1,Pgk1,Gbe1,Ddit4,Cavin3,Pygl,Mpi,Ppp1r3b
1_Member	GO Biological Processes	GO:0046390	ribose phosphate biosynthetic process	-9.14547	-6.40224	14/239	13807,14433,14635,14751,15275,17319,18641,18648,18655,74747,104112,110095,110119,236900	Eno2,Gapdh,Galk1,Gpi1,Hk1,Mif,Pfkl,Pgam1,Pgk1,Ddit4,Acly,Pygl,Mpi,Pdk3
1_Member	Reactome Gene Sets	R-MMU-70326	Glucose metabolism	-8.95727	-6.2396	8/49	13807,14433,14751,15275,18641,18648,18655,270198	Eno2,Gapdh,Gpi1,Hk1,Pfkl,Pgam1,Pgk1,Pfkfb4
1_Member	GO Biological Processes	GO:0032787	monocarboxylic acid metabolic process	-8.87152	-6.17505	20/573	13807,14433,14635,14751,15275,16828,17319,18641,18648,18655,22229,59031,64292,72999,74747,104112,110119,231070,236900,241452	Eno2,Gapdh,Galk1,Gpi1,Hk1,Ldha,Mif,Pfkl,Pgam1,Pgk1,Ucp3,Chst12,Ptges,Insig2,Ddit4,Acly,Mpi,Insig1,Pdk3,Dhrs9
1_Member	GO Biological Processes	GO:0051188	cofactor biosynthetic process	-8.86859	-6.17505	14/251	13807,14433,14635,14751,15275,17319,18641,18648,18655,59027,74747,104112,110119,236900	Eno2,Gapdh,Galk1,Gpi1,Hk1,Mif,Pfkl,Pgam1,Pgk1,Nampt,Ddit4,Acly,Mpi,Pdk3
1_Member	GO Biological Processes	GO:0046434	organophosphate catabolic process	-8.81596	-6.134	13/210	13807,14433,14635,14751,15275,16828,17319,18641,18648,18655,22271,74747,110119	Eno2,Gapdh,Galk1,Gpi1,Hk1,Ldha,Mif,Pfkl,Pgam1,Pgk1,Upp1,Ddit4,Mpi
1_Member	GO Biological Processes	GO:0006754	ATP biosynthetic process	-8.71789	-6.04722	11/137	13807,14433,14635,14751,15275,17319,18641,18648,18655,74747,110119	Eno2,Gapdh,Galk1,Gpi1,Hk1,Mif,Pfkl,Pgam1,Pgk1,Ddit4,Mpi
1_Member	GO Biological Processes	GO:0009152	purine ribonucleotide biosynthetic process	-8.49874	-5.83906	13/223	13807,14433,14635,14751,15275,17319,18641,18648,18655,74747,104112,110119,236900	Eno2,Gapdh,Galk1,Gpi1,Hk1,Mif,Pfkl,Pgam1,Pgk1,Ddit4,Acly,Mpi,Pdk3
1_Member	GO Biological Processes	GO:0009206	purine ribonucleoside triphosphate biosynthetic process	-8.39323	-5.74428	11/147	13807,14433,14635,14751,15275,17319,18641,18648,18655,74747,110119	Eno2,Gapdh,Galk1,Gpi1,Hk1,Mif,Pfkl,Pgam1,Pgk1,Ddit4,Mpi
1_Member	GO Biological Processes	GO:0009145	purine nucleoside triphosphate biosynthetic process	-8.36213	-5.72364	11/148	13807,14433,14635,14751,15275,17319,18641,18648,18655,74747,110119	Eno2,Gapdh,Galk1,Gpi1,Hk1,Mif,Pfkl,Pgam1,Pgk1,Ddit4,Mpi
1_Member	GO Biological Processes	GO:0009201	ribonucleoside triphosphate biosynthetic process	-8.30062	-5.68265	11/150	13807,14433,14635,14751,15275,17319,18641,18648,18655,74747,110119	Eno2,Gapdh,Galk1,Gpi1,Hk1,Mif,Pfkl,Pgam1,Pgk1,Ddit4,Mpi
1_Member	GO Biological Processes	GO:0009260	ribonucleotide biosynthetic process	-8.29117	-5.68265	13/232	13807,14433,14635,14751,15275,17319,18641,18648,18655,74747,104112,110119,236900	Eno2,Gapdh,Galk1,Gpi1,Hk1,Mif,Pfkl,Pgam1,Pgk1,Ddit4,Acly,Mpi,Pdk3
1_Member	GO Biological Processes	GO:0006732	coenzyme metabolic process	-8.21923	-5.62025	15/332	13807,14433,14635,14751,15275,16828,17319,18641,18648,18655,59027,74747,104112,110119,236900	Eno2,Gapdh,Galk1,Gpi1,Hk1,Ldha,Mif,Pfkl,Pgam1,Pgk1,Nampt,Ddit4,Acly,Mpi,Pdk3
1_Member	GO Biological Processes	GO:0006753	nucleoside phosphate metabolic process	-8.19184	-5.6022	19/564	13807,14433,14635,14751,15275,16828,17319,18641,18648,18655,19883,22271,59027,66174,72269,74747,104112,110119,236900	Eno2,Gapdh,Galk1,Gpi1,Hk1,Ldha,Mif,Pfkl,Pgam1,Pgk1,Rora,Upp1,Nampt,Nudt14,Cda,Ddit4,Acly,Mpi,Pdk3
1_Member	GO Biological Processes	GO:0009165	nucleotide biosynthetic process	-8.15948	-5.57899	14/285	13807,14433,14635,14751,15275,17319,18641,18648,18655,59027,74747,104112,110119,236900	Eno2,Gapdh,Galk1,Gpi1,Hk1,Mif,Pfkl,Pgam1,Pgk1,Nampt,Ddit4,Acly,Mpi,Pdk3
1_Member	GO Biological Processes	GO:0006164	purine nucleotide biosynthetic process	-8.11422	-5.54268	13/240	13807,14433,14635,14751,15275,17319,18641,18648,18655,74747,104112,110119,236900	Eno2,Gapdh,Galk1,Gpi1,Hk1,Mif,Pfkl,Pgam1,Pgk1,Ddit4,Acly,Mpi,Pdk3
1_Member	GO Biological Processes	GO:0019693	ribose phosphate metabolic process	-8.09395	-5.53118	17/450	13807,14433,14635,14751,15275,16828,17319,18641,18648,18655,19883,66174,74747,104112,110095,110119,236900	Eno2,Gapdh,Galk1,Gpi1,Hk1,Ldha,Mif,Pfkl,Pgam1,Pgk1,Rora,Nudt14,Ddit4,Acly,Pygl,Mpi,Pdk3
1_Member	GO Biological Processes	GO:0009127	purine nucleoside monophosphate biosynthetic process	-8.06346	-5.51772	11/158	13807,14433,14635,14751,15275,17319,18641,18648,18655,74747,110119	Eno2,Gapdh,Galk1,Gpi1,Hk1,Mif,Pfkl,Pgam1,Pgk1,Ddit4,Mpi
1_Member	GO Biological Processes	GO:0009168	purine ribonucleoside monophosphate biosynthetic process	-8.06346	-5.51772	11/158	13807,14433,14635,14751,15275,17319,18641,18648,18655,74747,110119	Eno2,Gapdh,Galk1,Gpi1,Hk1,Mif,Pfkl,Pgam1,Pgk1,Ddit4,Mpi
1_Member	GO Biological Processes	GO:1901293	nucleoside phosphate biosynthetic process	-8.04446	-5.507	14/291	13807,14433,14635,14751,15275,17319,18641,18648,18655,59027,74747,104112,110119,236900	Eno2,Gapdh,Galk1,Gpi1,Hk1,Mif,Pfkl,Pgam1,Pgk1,Nampt,Ddit4,Acly,Mpi,Pdk3
1_Member	GO Biological Processes	GO:0072522	purine-containing compound biosynthetic process	-8.00701	-5.48489	13/245	13807,14433,14635,14751,15275,17319,18641,18648,18655,74747,104112,110119,236900	Eno2,Gapdh,Galk1,Gpi1,Hk1,Mif,Pfkl,Pgam1,Pgk1,Ddit4,Acly,Mpi,Pdk3
1_Member	GO Biological Processes	GO:0009142	nucleoside triphosphate biosynthetic process	-8.00626	-5.48489	11/160	13807,14433,14635,14751,15275,17319,18641,18648,18655,74747,110119	Eno2,Gapdh,Galk1,Gpi1,Hk1,Mif,Pfkl,Pgam1,Pgk1,Ddit4,Mpi
1_Member	GO Biological Processes	GO:0009156	ribonucleoside monophosphate biosynthetic process	-7.94987	-5.43632	11/162	13807,14433,14635,14751,15275,17319,18641,18648,18655,74747,110119	Eno2,Gapdh,Galk1,Gpi1,Hk1,Mif,Pfkl,Pgam1,Pgk1,Ddit4,Mpi
1_Member	GO Biological Processes	GO:0019320	hexose catabolic process	-7.91118	-5.40532	6/25	14635,14751,15275,16828,18641,110119	Galk1,Gpi1,Hk1,Ldha,Pfkl,Mpi
1_Member	KEGG Pathway	mmu00010	Glycolysis / Gluconeogenesis	-7.89334	-5.39502	8/66	13807,14433,14751,15275,16828,18641,18648,18655	Eno2,Gapdh,Gpi1,Hk1,Ldha,Pfkl,Pgam1,Pgk1
1_Member	GO Biological Processes	GO:0017144	drug metabolic process	-7.83913	-5.34824	21/728	13807,14433,14635,14751,15275,16828,17319,18641,18648,18655,19883,51793,59031,65969,67847,74747,104112,104263,106759,110119,241452	Eno2,Gapdh,Galk1,Gpi1,Hk1,Ldha,Mif,Pfkl,Pgam1,Pgk1,Rora,Ddah2,Chst12,Cubn,Sncaip,Ddit4,Acly,Kdm3a,Ticam1,Mpi,Dhrs9
1_Member	GO Biological Processes	GO:0061615	glycolytic process through fructose-6-phosphate	-7.82947	-5.34589	5/13	14635,14751,15275,18641,110119	Galk1,Gpi1,Hk1,Pfkl,Mpi
1_Member	GO Biological Processes	GO:0044270	cellular nitrogen compound catabolic process	-7.81556	-5.34551	17/470	12006,13807,14433,14635,14751,15275,16828,17319,18641,18648,18655,22271,52502,65969,72269,74747,110119	Axin2,Eno2,Gapdh,Galk1,Gpi1,Hk1,Ldha,Mif,Pfkl,Pgam1,Pgk1,Upp1,Carhsp1,Cubn,Cda,Ddit4,Mpi
1_Member	GO Biological Processes	GO:0009124	nucleoside monophosphate biosynthetic process	-7.78526	-5.32286	11/168	13807,14433,14635,14751,15275,17319,18641,18648,18655,74747,110119	Eno2,Gapdh,Galk1,Gpi1,Hk1,Mif,Pfkl,Pgam1,Pgk1,Ddit4,Mpi
1_Member	GO Biological Processes	GO:0046700	heterocycle catabolic process	-7.7348	-5.27924	17/476	12006,13807,14433,14635,14751,15275,16828,17319,18641,18648,18655,22271,52502,65969,72269,74747,110119	Axin2,Eno2,Gapdh,Galk1,Gpi1,Hk1,Ldha,Mif,Pfkl,Pgam1,Pgk1,Upp1,Carhsp1,Cubn,Cda,Ddit4,Mpi
1_Member	GO Biological Processes	GO:0019439	aromatic compound catabolic process	-7.61593	-5.16711	17/485	12006,13807,14433,14635,14751,15275,16828,17319,18641,18648,18655,22271,52502,65969,72269,74747,110119	Axin2,Eno2,Gapdh,Galk1,Gpi1,Hk1,Ldha,Mif,Pfkl,Pgam1,Pgk1,Upp1,Carhsp1,Cubn,Cda,Ddit4,Mpi
1_Member	GO Biological Processes	GO:0034655	nucleobase-containing compound catabolic process	-7.60518	-5.16298	16/426	12006,13807,14433,14635,14751,15275,16828,17319,18641,18648,18655,22271,52502,72269,74747,110119	Axin2,Eno2,Gapdh,Galk1,Gpi1,Hk1,Ldha,Mif,Pfkl,Pgam1,Pgk1,Upp1,Carhsp1,Cda,Ddit4,Mpi
1_Member	GO Biological Processes	GO:0009117	nucleotide metabolic process	-7.52608	-5.09042	18/555	13807,14433,14635,14751,15275,16828,17319,18641,18648,18655,19883,22271,59027,72269,74747,104112,110119,236900	Eno2,Gapdh,Galk1,Gpi1,Hk1,Ldha,Mif,Pfkl,Pgam1,Pgk1,Rora,Upp1,Nampt,Cda,Ddit4,Acly,Mpi,Pdk3
1_Member	GO Biological Processes	GO:0046365	monosaccharide catabolic process	-7.49216	-5.06293	6/29	14635,14751,15275,16828,18641,110119	Galk1,Gpi1,Hk1,Ldha,Pfkl,Mpi
1_Member	GO Biological Processes	GO:0019318	hexose metabolic process	-7.47307	-5.05018	12/224	14433,14635,14751,15275,16828,18641,18655,19883,110119,236900,244416,270198	Gapdh,Galk1,Gpi1,Hk1,Ldha,Pfkl,Pgk1,Rora,Mpi,Pdk3,Ppp1r3b,Pfkfb4
1_Member	KEGG Pathway	mmu04066	HIF-1 signaling pathway	-7.39981	-4.98317	9/107	13807,14433,15275,16828,18641,18655,18787,20525,112405	Eno2,Gapdh,Hk1,Ldha,Pfkl,Pgk1,Serpine1,Slc2a1,Egln1
1_Member	GO Biological Processes	GO:0055086	nucleobase-containing small molecule metabolic process	-7.36926	-4.95878	19/635	13807,14433,14635,14751,15275,16828,17319,18641,18648,18655,19883,22271,59027,66174,72269,74747,104112,110119,236900	Eno2,Gapdh,Galk1,Gpi1,Hk1,Ldha,Mif,Pfkl,Pgam1,Pgk1,Rora,Upp1,Nampt,Nudt14,Cda,Ddit4,Acly,Mpi,Pdk3
1_Member	GO Biological Processes	GO:0051186	cofactor metabolic process	-7.29927	-4.89487	17/510	13807,14433,14635,14751,15275,16828,17319,18641,18648,18655,59027,64292,65969,74747,104112,110119,236900	Eno2,Gapdh,Galk1,Gpi1,Hk1,Ldha,Mif,Pfkl,Pgam1,Pgk1,Nampt,Ptges,Cubn,Ddit4,Acly,Mpi,Pdk3
1_Member	GO Biological Processes	GO:1901361	organic cyclic compound catabolic process	-7.17785	-4.78535	17/520	12006,13807,14433,14635,14751,15275,16828,17319,18641,18648,18655,22271,52502,65969,72269,74747,110119	Axin2,Eno2,Gapdh,Galk1,Gpi1,Hk1,Ldha,Mif,Pfkl,Pgam1,Pgk1,Upp1,Carhsp1,Cubn,Cda,Ddit4,Mpi
1_Member	GO Biological Processes	GO:0046034	ATP metabolic process	-7.00747	-4.6208	12/247	13807,14433,14635,14751,15275,16828,17319,18641,18648,18655,74747,110119	Eno2,Gapdh,Galk1,Gpi1,Hk1,Ldha,Mif,Pfkl,Pgam1,Pgk1,Ddit4,Mpi
1_Member	GO Biological Processes	GO:0005996	monosaccharide metabolic process	-6.87561	-4.50036	12/254	14433,14635,14751,15275,16828,18641,18655,19883,110119,236900,244416,270198	Gapdh,Galk1,Gpi1,Hk1,Ldha,Pfkl,Pgk1,Rora,Mpi,Pdk3,Ppp1r3b,Pfkfb4
1_Member	GO Biological Processes	GO:0009150	purine ribonucleotide metabolic process	-6.83212	-4.46248	15/423	13807,14433,14635,14751,15275,16828,17319,18641,18648,18655,19883,74747,104112,110119,236900	Eno2,Gapdh,Galk1,Gpi1,Hk1,Ldha,Mif,Pfkl,Pgam1,Pgk1,Rora,Ddit4,Acly,Mpi,Pdk3
1_Member	GO Biological Processes	GO:0009259	ribonucleotide metabolic process	-6.7017	-4.33759	15/433	13807,14433,14635,14751,15275,16828,17319,18641,18648,18655,19883,74747,104112,110119,236900	Eno2,Gapdh,Galk1,Gpi1,Hk1,Ldha,Mif,Pfkl,Pgam1,Pgk1,Rora,Ddit4,Acly,Mpi,Pdk3
1_Member	GO Biological Processes	GO:0009167	purine ribonucleoside monophosphate metabolic process	-6.55501	-4.20176	12/272	13807,14433,14635,14751,15275,16828,17319,18641,18648,18655,74747,110119	Eno2,Gapdh,Galk1,Gpi1,Hk1,Ldha,Mif,Pfkl,Pgam1,Pgk1,Ddit4,Mpi
1_Member	GO Biological Processes	GO:0009205	purine ribonucleoside triphosphate metabolic process	-6.55501	-4.20176	12/272	13807,14433,14635,14751,15275,16828,17319,18641,18648,18655,74747,110119	Eno2,Gapdh,Galk1,Gpi1,Hk1,Ldha,Mif,Pfkl,Pgam1,Pgk1,Ddit4,Mpi
1_Member	GO Biological Processes	GO:0009126	purine nucleoside monophosphate metabolic process	-6.53793	-4.19001	12/273	13807,14433,14635,14751,15275,16828,17319,18641,18648,18655,74747,110119	Eno2,Gapdh,Galk1,Gpi1,Hk1,Ldha,Mif,Pfkl,Pgam1,Pgk1,Ddit4,Mpi
1_Member	GO Biological Processes	GO:0006163	purine nucleotide metabolic process	-6.52511	-4.18765	15/447	13807,14433,14635,14751,15275,16828,17319,18641,18648,18655,19883,74747,104112,110119,236900	Eno2,Gapdh,Galk1,Gpi1,Hk1,Ldha,Mif,Pfkl,Pgam1,Pgk1,Rora,Ddit4,Acly,Mpi,Pdk3
1_Member	GO Biological Processes	GO:0009161	ribonucleoside monophosphate metabolic process	-6.48712	-4.15988	12/276	13807,14433,14635,14751,15275,16828,17319,18641,18648,18655,74747,110119	Eno2,Gapdh,Galk1,Gpi1,Hk1,Ldha,Mif,Pfkl,Pgam1,Pgk1,Ddit4,Mpi
1_Member	GO Biological Processes	GO:0009199	ribonucleoside triphosphate metabolic process	-6.48712	-4.15988	12/276	13807,14433,14635,14751,15275,16828,17319,18641,18648,18655,74747,110119	Eno2,Gapdh,Galk1,Gpi1,Hk1,Ldha,Mif,Pfkl,Pgam1,Pgk1,Ddit4,Mpi
1_Member	Reactome Gene Sets	R-MMU-70171	Glycolysis	-6.43527	-4.11305	5/23	14433,14751,15275,18641,270198	Gapdh,Gpi1,Hk1,Pfkl,Pfkfb4
1_Member	GO Biological Processes	GO:0061620	glycolytic process through glucose-6-phosphate	-6.42112	-4.10387	4/10	14635,14751,15275,18641	Galk1,Gpi1,Hk1,Pfkl
1_Member	GO Biological Processes	GO:0009144	purine nucleoside triphosphate metabolic process	-6.40385	-4.0915	12/281	13807,14433,14635,14751,15275,16828,17319,18641,18648,18655,74747,110119	Eno2,Gapdh,Galk1,Gpi1,Hk1,Ldha,Mif,Pfkl,Pgam1,Pgk1,Ddit4,Mpi
1_Member	GO Biological Processes	GO:0044262	cellular carbohydrate metabolic process	-6.35472	-4.04722	12/284	14635,15275,18648,19883,23956,56219,74185,74747,110095,217837,236900,244416	Galk1,Hk1,Pgam1,Rora,Neu2,Extl1,Gbe1,Ddit4,Pygl,Itpk1,Pdk3,Ppp1r3b
1_Member	GO Biological Processes	GO:0009123	nucleoside monophosphate metabolic process	-6.33848	-4.03578	12/285	13807,14433,14635,14751,15275,16828,17319,18641,18648,18655,74747,110119	Eno2,Gapdh,Galk1,Gpi1,Hk1,Ldha,Mif,Pfkl,Pgam1,Pgk1,Ddit4,Mpi
1_Member	GO Biological Processes	GO:1901137	carbohydrate derivative biosynthetic process	-6.28982	-3.99187	17/601	13807,14433,14635,14751,15275,16168,17319,18641,18648,18655,56219,59031,74747,104112,110095,110119,236900	Eno2,Gapdh,Galk1,Gpi1,Hk1,Il15,Mif,Pfkl,Pgam1,Pgk1,Extl1,Chst12,Ddit4,Acly,Pygl,Mpi,Pdk3
1_Member	GO Biological Processes	GO:0009141	nucleoside triphosphate metabolic process	-6.13323	-3.84462	12/298	13807,14433,14635,14751,15275,16828,17319,18641,18648,18655,74747,110119	Eno2,Gapdh,Galk1,Gpi1,Hk1,Ldha,Mif,Pfkl,Pgam1,Pgk1,Ddit4,Mpi
1_Member	GO Biological Processes	GO:0072521	purine-containing compound metabolic process	-6.02236	-3.74739	15/490	13807,14433,14635,14751,15275,16828,17319,18641,18648,18655,19883,74747,104112,110119,236900	Eno2,Gapdh,Galk1,Gpi1,Hk1,Ldha,Mif,Pfkl,Pgam1,Pgk1,Rora,Ddit4,Acly,Mpi,Pdk3
1_Member	KEGG Pathway	M00002	Glycolysis, core module involving three-carbon compounds	-5.89577	-3.62966	4/13	13807,14433,18648,18655	Eno2,Gapdh,Pgam1,Pgk1
1_Member	KEGG Pathway	mmu_M00002	Glycolysis, core module involving three-carbon compounds	-5.89577	-3.62966	4/13	13807,14433,18648,18655	Eno2,Gapdh,Pgam1,Pgk1
1_Member	GO Biological Processes	GO:0090407	organophosphate biosynthetic process	-5.881	-3.61926	15/503	13807,14433,14635,14751,15275,17319,18641,18648,18655,59027,74747,104112,110095,110119,236900	Eno2,Gapdh,Galk1,Gpi1,Hk1,Mif,Pfkl,Pgam1,Pgk1,Nampt,Ddit4,Acly,Pygl,Mpi,Pdk3
1_Member	GO Biological Processes	GO:0006007	glucose catabolic process	-5.75188	-3.49874	4/14	14751,15275,16828,18641	Gpi1,Hk1,Ldha,Pfkl
1_Member	GO Biological Processes	GO:0006006	glucose metabolic process	-5.19863	-2.95392	9/195	14433,14751,15275,16828,18641,18655,19883,236900,244416	Gapdh,Gpi1,Hk1,Ldha,Pfkl,Pgk1,Rora,Pdk3,Ppp1r3b
1_Member	GO Biological Processes	GO:0009435	NAD biosynthetic process	-5.17514	-2.94278	4/19	14751,15275,18641,59027	Gpi1,Hk1,Pfkl,Nampt
1_Member	KEGG Pathway	M00003	Gluconeogenesis, oxaloacetate => fructose-6P	-5.17514	-2.94278	4/19	13807,14433,18648,18655	Eno2,Gapdh,Pgam1,Pgk1
1_Member	KEGG Pathway	mmu_M00003	Gluconeogenesis, oxaloacetate => fructose-6P	-5.17514	-2.94278	4/19	13807,14433,18648,18655	Eno2,Gapdh,Pgam1,Pgk1
1_Member	GO Biological Processes	GO:0006735	NADH regeneration	-5.00696	-2.79054	3/7	14751,15275,18641	Gpi1,Hk1,Pfkl
1_Member	GO Biological Processes	GO:0061621	canonical glycolysis	-5.00696	-2.79054	3/7	14751,15275,18641	Gpi1,Hk1,Pfkl
1_Member	GO Biological Processes	GO:0061718	glucose catabolic process to pyruvate	-5.00696	-2.79054	3/7	14751,15275,18641	Gpi1,Hk1,Pfkl
1_Member	GO Biological Processes	GO:0019674	NAD metabolic process	-4.87851	-2.67499	5/46	14751,15275,16828,18641,59027	Gpi1,Hk1,Ldha,Pfkl,Nampt
1_Member	KEGG Pathway	mmu01200	Carbon metabolism	-4.85545	-2.6619	7/118	13807,14433,14751,15275,18641,18648,18655	Eno2,Gapdh,Gpi1,Hk1,Pfkl,Pgam1,Pgk1
1_Member	GO Biological Processes	GO:0006734	NADH metabolic process	-4.41022	-2.23484	4/29	14751,15275,16828,18641	Gpi1,Hk1,Ldha,Pfkl
1_Member	GO Biological Processes	GO:0044282	small molecule catabolic process	-4.34024	-2.17192	10/312	14635,14751,15275,16828,18641,22271,51793,65969,72269,110119	Galk1,Gpi1,Hk1,Ldha,Pfkl,Upp1,Ddah2,Cubn,Cda,Mpi
1_Member	KEGG Pathway	mmu05230	Central carbon metabolism in cancer	-4.17481	-2.01344	5/64	15275,16828,18641,18648,20525	Hk1,Ldha,Pfkl,Pgam1,Slc2a1
1_Member	KEGG Pathway	mmu00051	Fructose and mannose metabolism	-4.08031	-1.92916	4/35	15275,18641,110119,270198	Hk1,Pfkl,Mpi,Pfkfb4
1_Member	GO Biological Processes	GO:0046835	carbohydrate phosphorylation	-3.82188	-1.70002	3/16	14635,15275,217837	Galk1,Hk1,Itpk1
1_Member	KEGG Pathway	mmu01230	Biosynthesis of amino acids	-3.76476	-1.65225	5/78	13807,14433,18641,18648,18655	Eno2,Gapdh,Pfkl,Pgam1,Pgk1
1_Member	KEGG Pathway	mmu00520	Amino sugar and nucleotide sugar metabolism	-3.50446	-1.41004	4/49	14635,14751,15275,110119	Galk1,Gpi1,Hk1,Mpi
1_Member	KEGG Pathway	mmu04922	Glucagon signaling pathway	-3.22384	-1.18908	5/102	16828,18641,18648,20525,110095	Ldha,Pfkl,Pgam1,Slc2a1,Pygl
1_Member	Reactome Gene Sets	R-MMU-70263	Gluconeogenesis	-3.1762	-1.1575	3/26	13807,18648,18655	Eno2,Pgam1,Pgk1
1_Member	KEGG Pathway	mmu00052	Galactose metabolism	-2.90833	-0.93439	3/32	14635,15275,18641	Galk1,Hk1,Pfkl
2_Summary	GO Biological Processes	GO:0001666	response to hypoxia	-8.96994	-6.23968	13/204	11826,12176,12177,17684,18655,19883,22229,56295,70186,74747,94352,112405,236900,226421	Aqp1,Bnip3,Bnip3l,Cited2,Pgk1,Rora,Ucp3,Higd1a,Fam162a,Ddit4,Loxl2,Egln1,Pdk3,Rab7b
2_Member	GO Biological Processes	GO:0001666	response to hypoxia	-8.96994	-6.23968	13/204	11826,12176,12177,17684,18655,19883,22229,56295,70186,74747,94352,112405,236900	Aqp1,Bnip3,Bnip3l,Cited2,Pgk1,Rora,Ucp3,Higd1a,Fam162a,Ddit4,Loxl2,Egln1,Pdk3
2_Member	GO Biological Processes	GO:0036293	response to decreased oxygen levels	-8.3365	-5.70823	13/230	11826,12176,12177,17684,18655,19883,22229,56295,70186,74747,94352,112405,236900	Aqp1,Bnip3,Bnip3l,Cited2,Pgk1,Rora,Ucp3,Higd1a,Fam162a,Ddit4,Loxl2,Egln1,Pdk3
2_Member	GO Biological Processes	GO:0071456	cellular response to hypoxia	-7.81486	-5.34551	9/96	11826,12176,12177,17684,18655,19883,56295,70186,236900	Aqp1,Bnip3,Bnip3l,Cited2,Pgk1,Rora,Higd1a,Fam162a,Pdk3
2_Member	GO Biological Processes	GO:0070482	response to oxygen levels	-7.2844	-4.88598	13/282	11826,12176,12177,17684,18655,19883,22229,56295,70186,74747,94352,112405,236900	Aqp1,Bnip3,Bnip3l,Cited2,Pgk1,Rora,Ucp3,Higd1a,Fam162a,Ddit4,Loxl2,Egln1,Pdk3
2_Member	GO Biological Processes	GO:0036294	cellular response to decreased oxygen levels	-6.93538	-4.55446	9/121	11826,12176,12177,17684,18655,19883,56295,70186,236900	Aqp1,Bnip3,Bnip3l,Cited2,Pgk1,Rora,Higd1a,Fam162a,Pdk3
2_Member	GO Biological Processes	GO:0071453	cellular response to oxygen levels	-6.52739	-4.18765	9/135	11826,12176,12177,17684,18655,19883,56295,70186,236900	Aqp1,Bnip3,Bnip3l,Cited2,Pgk1,Rora,Higd1a,Fam162a,Pdk3
2_Member	KEGG Pathway	mmu04137	Mitophagy - animal	-3.08668	-1.08502	4/63	12176,12177,17684,226421	Bnip3,Bnip3l,Cited2,Rab7b
2_Member	GO Biological Processes	GO:0090199	regulation of release of cytochrome c from mitochondria	-2.42537	-0.561572	3/47	12176,56295,70186	Bnip3,Higd1a,Fam162a
2_Member	GO Biological Processes	GO:0008637	apoptotic mitochondrial changes	-2.19046	-0.38357	4/111	12176,12177,56295,70186	Bnip3,Bnip3l,Higd1a,Fam162a
2_Member	GO Biological Processes	GO:0001836	release of cytochrome c from mitochondria	-2.12817	-0.342105	3/60	12176,56295,70186	Bnip3,Higd1a,Fam162a
3_Summary	GO Biological Processes	GO:0018126	protein hydroxylation	-6.24153	-3.94828	5/25	18451,18452,18822,26432,112405,50527,12215,16410,17381,17386,94352,170725,64292,51793,107250,18787	P4ha1,P4ha2,Plod1,Plod2,Egln1,Ero1l,Bsg,Itgav,Mmp12,Mmp13,Loxl2,Capn8,Ptges,Ddah2,Kazald1,Serpine1
3_Member	GO Biological Processes	GO:0018126	protein hydroxylation	-6.24153	-3.94828	5/25	18451,18452,18822,26432,112405	P4ha1,P4ha2,Plod1,Plod2,Egln1
3_Member	GO Biological Processes	GO:0019471	4-hydroxyproline metabolic process	-6.05322	-3.77376	4/12	18451,18452,50527,112405	P4ha1,P4ha2,Ero1l,Egln1
3_Member	Reactome Gene Sets	R-MMU-1474244	Extracellular matrix organization	-4.87603	-2.67499	10/270	12215,16410,17381,17386,18451,18452,18822,26432,94352,170725	Bsg,Itgav,Mmp12,Mmp13,P4ha1,P4ha2,Plod1,Plod2,Loxl2,Capn8
3_Member	GO Biological Processes	GO:0018401	peptidyl-proline hydroxylation to 4-hydroxy-L-proline	-4.80496	-2.6151	3/8	18451,18452,112405	P4ha1,P4ha2,Egln1
3_Member	Reactome Gene Sets	R-MMU-1474290	Collagen formation	-4.7804	-2.59421	6/81	17386,18451,18452,18822,26432,94352	Mmp13,P4ha1,P4ha2,Plod1,Plod2,Loxl2
3_Member	GO Biological Processes	GO:0019511	peptidyl-proline hydroxylation	-4.34201	-2.17192	3/11	18451,18452,112405	P4ha1,P4ha2,Egln1
3_Member	GO Biological Processes	GO:0006575	cellular modified amino acid metabolic process	-3.76725	-1.65225	7/175	18451,18452,18822,26432,50527,64292,112405	P4ha1,P4ha2,Plod1,Plod2,Ero1l,Ptges,Egln1
3_Member	GO Biological Processes	GO:1901605	alpha-amino acid metabolic process	-3.49386	-1.40531	7/194	18451,18452,18822,26432,50527,51793,112405	P4ha1,P4ha2,Plod1,Plod2,Ero1l,Ddah2,Egln1
3_Member	GO Biological Processes	GO:0030199	collagen fibril organization	-3.34164	-1.27303	4/54	18451,18822,26432,94352	P4ha1,Plod1,Plod2,Loxl2
3_Member	GO Biological Processes	GO:0030198	extracellular matrix organization	-3.33309	-1.26725	8/271	17381,17386,18451,18822,26432,50527,94352,107250	Mmp12,Mmp13,P4ha1,Plod1,Plod2,Ero1l,Loxl2,Kazald1
3_Member	Reactome Gene Sets	R-MMU-1650814	Collagen biosynthesis and modifying enzymes	-3.19466	-1.17097	4/59	18451,18452,18822,26432	P4ha1,P4ha2,Plod1,Plod2
3_Member	GO Biological Processes	GO:0032963	collagen metabolic process	-3.09295	-1.08648	5/109	17381,17386,18787,18822,26432	Mmp12,Mmp13,Serpine1,Plod1,Plod2
3_Member	GO Biological Processes	GO:0043062	extracellular structure organization	-2.90933	-0.93439	8/315	17381,17386,18451,18822,26432,50527,94352,107250	Mmp12,Mmp13,P4ha1,Plod1,Plod2,Ero1l,Loxl2,Kazald1
3_Member	GO Biological Processes	GO:0018208	peptidyl-proline modification	-2.83102	-0.865949	3/34	18451,18452,112405	P4ha1,P4ha2,Egln1
3_Member	GO Biological Processes	GO:0006520	cellular amino acid metabolic process	-2.72915	-0.787557	7/262	18451,18452,18822,26432,50527,51793,112405	P4ha1,P4ha2,Plod1,Plod2,Ero1l,Ddah2,Egln1
4_Summary	GO Biological Processes	GO:0048514	blood vessel morphogenesis	-6.08385	-3.79983	17/622	11535,11826,12778,13638,16410,16480,17130,17684,18655,18787,19883,20315,30878,68792,94352,112405,121021,14751,17381,20359,20855	Adm,Aqp1,Ackr3,Efna3,Itgav,Jup,Smad6,Cited2,Pgk1,Serpine1,Rora,Cxcl12,Apln,Srpx2,Loxl2,Egln1,Cspg4,Gpi1,Mmp12,Sema6b,Stc1
4_Member	GO Biological Processes	GO:0048514	blood vessel morphogenesis	-6.08385	-3.79983	17/622	11535,11826,12778,13638,16410,16480,17130,17684,18655,18787,19883,20315,30878,68792,94352,112405,121021	Adm,Aqp1,Ackr3,Efna3,Itgav,Jup,Smad6,Cited2,Pgk1,Serpine1,Rora,Cxcl12,Apln,Srpx2,Loxl2,Egln1,Cspg4
4_Member	GO Biological Processes	GO:0001525	angiogenesis	-5.77532	-3.51791	15/513	11535,11826,12778,13638,16410,16480,18655,18787,19883,20315,30878,68792,94352,112405,121021	Adm,Aqp1,Ackr3,Efna3,Itgav,Jup,Pgk1,Serpine1,Rora,Cxcl12,Apln,Srpx2,Loxl2,Egln1,Cspg4
4_Member	GO Biological Processes	GO:0001568	blood vessel development	-5.23661	-2.98771	17/719	11535,11826,12778,13638,16410,16480,17130,17684,18655,18787,19883,20315,30878,68792,94352,112405,121021	Adm,Aqp1,Ackr3,Efna3,Itgav,Jup,Smad6,Cited2,Pgk1,Serpine1,Rora,Cxcl12,Apln,Srpx2,Loxl2,Egln1,Cspg4
4_Member	GO Biological Processes	GO:0001944	vasculature development	-4.98194	-2.76942	17/752	11535,11826,12778,13638,16410,16480,17130,17684,18655,18787,19883,20315,30878,68792,94352,112405,121021	Adm,Aqp1,Ackr3,Efna3,Itgav,Jup,Smad6,Cited2,Pgk1,Serpine1,Rora,Cxcl12,Apln,Srpx2,Loxl2,Egln1,Cspg4
4_Member	GO Biological Processes	GO:0072358	cardiovascular system development	-4.88569	-2.67703	17/765	11535,11826,12778,13638,16410,16480,17130,17684,18655,18787,19883,20315,30878,68792,94352,112405,121021	Adm,Aqp1,Ackr3,Efna3,Itgav,Jup,Smad6,Cited2,Pgk1,Serpine1,Rora,Cxcl12,Apln,Srpx2,Loxl2,Egln1,Cspg4
4_Member	GO Biological Processes	GO:0001667	ameboidal-type cell migration	-4.05465	-1.90685	11/407	11826,14751,16410,16480,17381,18787,20315,20359,20855,68792,94352	Aqp1,Gpi1,Itgav,Jup,Mmp12,Serpine1,Cxcl12,Sema6b,Stc1,Srpx2,Loxl2
4_Member	GO Biological Processes	GO:0010631	epithelial cell migration	-3.23968	-1.19393	8/280	11826,14751,16410,16480,18787,20855,68792,94352	Aqp1,Gpi1,Itgav,Jup,Serpine1,Stc1,Srpx2,Loxl2
4_Member	GO Biological Processes	GO:0090132	epithelium migration	-3.21943	-1.18814	8/282	11826,14751,16410,16480,18787,20855,68792,94352	Aqp1,Gpi1,Itgav,Jup,Serpine1,Stc1,Srpx2,Loxl2
4_Member	GO Biological Processes	GO:0090130	tissue migration	-3.19936	-1.17315	8/284	11826,14751,16410,16480,18787,20855,68792,94352	Aqp1,Gpi1,Itgav,Jup,Serpine1,Stc1,Srpx2,Loxl2
4_Member	GO Biological Processes	GO:0045765	regulation of angiogenesis	-2.98059	-0.995318	8/307	11535,11826,13638,16480,18655,18787,68792,112405	Adm,Aqp1,Efna3,Jup,Pgk1,Serpine1,Srpx2,Egln1
4_Member	GO Biological Processes	GO:1901342	regulation of vasculature development	-2.69293	-0.759566	8/341	11535,11826,13638,16480,18655,18787,68792,112405	Adm,Aqp1,Efna3,Jup,Pgk1,Serpine1,Srpx2,Egln1
4_Member	GO Biological Processes	GO:0043542	endothelial cell migration	-2.67652	-0.749237	6/198	14751,16410,16480,20855,68792,94352	Gpi1,Itgav,Jup,Stc1,Srpx2,Loxl2
4_Member	GO Biological Processes	GO:0010632	regulation of epithelial cell migration	-2.40226	-0.54192	6/225	11826,14751,16480,18787,20855,68792	Aqp1,Gpi1,Jup,Serpine1,Stc1,Srpx2
4_Member	GO Biological Processes	GO:0045766	positive regulation of angiogenesis	-2.1008	-0.317629	5/185	11535,11826,16480,18787,68792	Adm,Aqp1,Jup,Serpine1,Srpx2
5_Summary	GO Biological Processes	GO:0001819	positive regulation of cytokine production	-5.02016	-2.79184	13/449	14433,15275,16168,17082,17319,17381,18787,19883,69573,100689,106759,226421,383619,11826,13839,14751,16410,17386,18641,30878,244701,12177,16480,231070,20315,71481	Gapdh,Hk1,Il15,Il1rl1,Mif,Mmp12,Serpine1,Rora,Hilpda,Spon2,Ticam1,Rab7b,Aim2,Aqp1,Epha5,Gpi1,Itgav,Mmp13,Pfkl,Apln,Mtnr1b,Bnip3l,Jup,Insig1,Cxcl12,Alpk1
5_Member	GO Biological Processes	GO:0001819	positive regulation of cytokine production	-5.02016	-2.79184	13/449	14433,15275,16168,17082,17319,17381,18787,19883,69573,100689,106759,226421,383619	Gapdh,Hk1,Il15,Il1rl1,Mif,Mmp12,Serpine1,Rora,Hilpda,Spon2,Ticam1,Rab7b,Aim2
5_Member	GO Biological Processes	GO:0002790	peptide secretion	-3.94329	-1.80213	14/652	11826,13839,14433,14751,15275,16410,17082,17319,17381,17386,18641,30878,244701,383619	Aqp1,Epha5,Gapdh,Gpi1,Hk1,Itgav,Il1rl1,Mif,Mmp12,Mmp13,Pfkl,Apln,Mtnr1b,Aim2
5_Member	GO Biological Processes	GO:0090087	regulation of peptide transport	-3.85739	-1.72599	15/749	12177,13839,14433,14751,15275,16480,17082,17319,17381,17386,18641,30878,231070,244701,383619	Bnip3l,Epha5,Gapdh,Gpi1,Hk1,Jup,Il1rl1,Mif,Mmp12,Mmp13,Pfkl,Apln,Insig1,Mtnr1b,Aim2
5_Member	GO Biological Processes	GO:0001817	regulation of cytokine production	-3.75352	-1.64407	14/680	14433,15275,16168,16410,17082,17319,17381,18787,19883,69573,100689,106759,226421,383619	Gapdh,Hk1,Il15,Itgav,Il1rl1,Mif,Mmp12,Serpine1,Rora,Hilpda,Spon2,Ticam1,Rab7b,Aim2
5_Member	GO Biological Processes	GO:0002791	regulation of peptide secretion	-3.66315	-1.55977	12/529	13839,14433,14751,15275,17082,17319,17381,17386,18641,30878,244701,383619	Epha5,Gapdh,Gpi1,Hk1,Il1rl1,Mif,Mmp12,Mmp13,Pfkl,Apln,Mtnr1b,Aim2
5_Member	GO Biological Processes	GO:0051223	regulation of protein transport	-3.57428	-1.47689	14/708	12177,13839,14433,14751,15275,16480,17082,17319,17381,17386,18641,231070,244701,383619	Bnip3l,Epha5,Gapdh,Gpi1,Hk1,Jup,Il1rl1,Mif,Mmp12,Mmp13,Pfkl,Insig1,Mtnr1b,Aim2
5_Member	GO Biological Processes	GO:0002793	positive regulation of peptide secretion	-3.42572	-1.34008	9/331	14433,14751,15275,17082,17319,17381,17386,30878,383619	Gapdh,Gpi1,Hk1,Il1rl1,Mif,Mmp12,Mmp13,Apln,Aim2
5_Member	GO Biological Processes	GO:0070201	regulation of establishment of protein localization	-3.38127	-1.2985	14/740	12177,13839,14433,14751,15275,16480,17082,17319,17381,17386,18641,231070,244701,383619	Bnip3l,Epha5,Gapdh,Gpi1,Hk1,Jup,Il1rl1,Mif,Mmp12,Mmp13,Pfkl,Insig1,Mtnr1b,Aim2
5_Member	GO Biological Processes	GO:0050708	regulation of protein secretion	-3.35996	-1.28574	11/490	13839,14433,14751,15275,17082,17319,17381,17386,18641,244701,383619	Epha5,Gapdh,Gpi1,Hk1,Il1rl1,Mif,Mmp12,Mmp13,Pfkl,Mtnr1b,Aim2
5_Member	GO Biological Processes	GO:0050715	positive regulation of cytokine secretion	-3.29855	-1.23821	6/150	14433,15275,17082,17319,17381,383619	Gapdh,Hk1,Il1rl1,Mif,Mmp12,Aim2
5_Member	GO Biological Processes	GO:0001816	cytokine production	-3.28917	-1.23155	14/756	14433,15275,16168,16410,17082,17319,17381,18787,19883,69573,100689,106759,226421,383619	Gapdh,Hk1,Il15,Itgav,Il1rl1,Mif,Mmp12,Serpine1,Rora,Hilpda,Spon2,Ticam1,Rab7b,Aim2
5_Member	GO Biological Processes	GO:0009306	protein secretion	-3.14196	-1.12574	12/605	13839,14433,14751,15275,16410,17082,17319,17381,17386,18641,244701,383619	Epha5,Gapdh,Gpi1,Hk1,Itgav,Il1rl1,Mif,Mmp12,Mmp13,Pfkl,Mtnr1b,Aim2
5_Member	GO Biological Processes	GO:0051047	positive regulation of secretion	-3.09871	-1.08982	11/527	11826,14433,14751,15275,17082,17319,17381,17386,20315,30878,383619	Aqp1,Gapdh,Gpi1,Hk1,Il1rl1,Mif,Mmp12,Mmp13,Cxcl12,Apln,Aim2
5_Member	GO Biological Processes	GO:0050714	positive regulation of protein secretion	-3.02635	-1.03178	8/302	14433,14751,15275,17082,17319,17381,17386,383619	Gapdh,Gpi1,Hk1,Il1rl1,Mif,Mmp12,Mmp13,Aim2
5_Member	GO Biological Processes	GO:1903532	positive regulation of secretion by cell	-2.90885	-0.93439	10/472	14433,14751,15275,17082,17319,17381,17386,20315,30878,383619	Gapdh,Gpi1,Hk1,Il1rl1,Mif,Mmp12,Mmp13,Cxcl12,Apln,Aim2
5_Member	GO Biological Processes	GO:0050663	cytokine secretion	-2.90554	-0.933837	7/244	14433,15275,16410,17082,17319,17381,383619	Gapdh,Hk1,Itgav,Il1rl1,Mif,Mmp12,Aim2
5_Member	GO Biological Processes	GO:0051222	positive regulation of protein transport	-2.59684	-0.687283	9/435	14433,14751,15275,16480,17082,17319,17381,17386,383619	Gapdh,Gpi1,Hk1,Jup,Il1rl1,Mif,Mmp12,Mmp13,Aim2
5_Member	GO Biological Processes	GO:0050707	regulation of cytokine secretion	-2.51882	-0.624437	6/213	14433,15275,17082,17319,17381,383619	Gapdh,Hk1,Il1rl1,Mif,Mmp12,Aim2
5_Member	GO Biological Processes	GO:0031349	positive regulation of defense response	-2.47571	-0.595984	8/370	17082,17319,17381,18787,71481,106759,226421,383619	Il1rl1,Mif,Mmp12,Serpine1,Alpk1,Ticam1,Rab7b,Aim2
5_Member	GO Biological Processes	GO:1904951	positive regulation of establishment of protein localization	-2.47387	-0.595947	9/454	14433,14751,15275,16480,17082,17319,17381,17386,383619	Gapdh,Gpi1,Hk1,Jup,Il1rl1,Mif,Mmp12,Mmp13,Aim2
6_Summary	GO Biological Processes	GO:0060349	bone morphogenesis	-4.85545	-2.6619	7/118	12006,17386,17684,20148,20855,72999,231070,223332,17130,94352	Axin2,Mmp13,Cited2,Dhrs3,Stc1,Insig2,Insig1,Ranbp3l,Smad6,Loxl2
6_Member	GO Biological Processes	GO:0060349	bone morphogenesis	-4.85545	-2.6619	7/118	12006,17386,17684,20148,20855,72999,231070	Axin2,Mmp13,Cited2,Dhrs3,Stc1,Insig2,Insig1
6_Member	GO Biological Processes	GO:0060348	bone development	-3.78707	-1.66835	8/232	12006,17386,17684,20148,20855,72999,223332,231070	Axin2,Mmp13,Cited2,Dhrs3,Stc1,Insig2,Ranbp3l,Insig1
6_Member	GO Biological Processes	GO:0048705	skeletal system morphogenesis	-2.72915	-0.787557	7/262	12006,17386,17684,20148,20855,72999,231070	Axin2,Mmp13,Cited2,Dhrs3,Stc1,Insig2,Insig1
6_Member	GO Biological Processes	GO:0009798	axis specification	-2.49678	-0.606106	4/91	12006,17130,17684,20855	Axin2,Smad6,Cited2,Stc1
6_Member	GO Biological Processes	GO:0060351	cartilage development involved in endochondral bone morphogenesis	-2.30136	-0.462864	3/52	12006,17386,20855	Axin2,Mmp13,Stc1
6_Member	GO Biological Processes	GO:0045668	negative regulation of osteoblast differentiation	-2.0889	-0.311461	3/62	12006,17130,223332	Axin2,Smad6,Ranbp3l
6_Member	GO Biological Processes	GO:0001501	skeletal system development	-2.04106	-0.277633	9/531	12006,17386,17684,20148,20855,72999,94352,223332,231070	Axin2,Mmp13,Cited2,Dhrs3,Stc1,Insig2,Loxl2,Ranbp3l,Insig1
7_Summary	GO Biological Processes	GO:0046688	response to copper ion	-4.67486	-2.49231	4/25	11826,11979,17748,94352,12176,55925,227753,16410,22229,112405,11535,20855	Aqp1,Atp7b,Mt1,Loxl2,Bnip3,Syt8,Gsn,Itgav,Ucp3,Egln1,Adm,Stc1
7_Member	GO Biological Processes	GO:0046688	response to copper ion	-4.67486	-2.49231	4/25	11826,11979,17748,94352	Aqp1,Atp7b,Mt1,Loxl2
7_Member	GO Biological Processes	GO:0071280	cellular response to copper ion	-3.90995	-1.77531	3/15	11826,11979,17748	Aqp1,Atp7b,Mt1
7_Member	GO Biological Processes	GO:0071248	cellular response to metal ion	-3.23819	-1.19393	6/154	11826,11979,12176,17748,55925,227753	Aqp1,Atp7b,Bnip3,Mt1,Syt8,Gsn
7_Member	GO Biological Processes	GO:0010035	response to inorganic substance	-2.76883	-0.814584	10/493	11826,11979,12176,16410,17748,22229,55925,94352,112405,227753	Aqp1,Atp7b,Bnip3,Itgav,Mt1,Ucp3,Syt8,Loxl2,Egln1,Gsn
7_Member	GO Biological Processes	GO:0010038	response to metal ion	-2.66462	-0.743329	7/269	11826,11979,12176,17748,55925,94352,227753	Aqp1,Atp7b,Bnip3,Mt1,Syt8,Loxl2,Gsn
7_Member	GO Biological Processes	GO:0071241	cellular response to inorganic substance	-2.40226	-0.54192	6/225	11826,11979,12176,17748,55925,227753	Aqp1,Atp7b,Bnip3,Mt1,Syt8,Gsn
7_Member	GO Biological Processes	GO:0003014	renal system process	-2.24631	-0.425483	4/107	11535,11826,20855,227753	Adm,Aqp1,Stc1,Gsn
8_Summary	GO Biological Processes	GO:0043467	regulation of generation of precursor metabolites and energy	-4.64781	-2.46885	7/127	12176,17319,18648,18655,74747,109042,244416,72269,236900,19883,72999,231070	Bnip3,Mif,Pgam1,Pgk1,Ddit4,Cavin3,Ppp1r3b,Cda,Pdk3,Rora,Insig2,Insig1
8_Member	GO Biological Processes	GO:0043467	regulation of generation of precursor metabolites and energy	-4.64781	-2.46885	7/127	12176,17319,18648,18655,74747,109042,244416	Bnip3,Mif,Pgam1,Pgk1,Ddit4,Cavin3,Ppp1r3b
8_Member	GO Biological Processes	GO:0006140	regulation of nucleotide metabolic process	-4.09586	-1.94133	6/107	17319,18648,18655,72269,74747,236900	Mif,Pgam1,Pgk1,Cda,Ddit4,Pdk3
8_Member	GO Biological Processes	GO:0062012	regulation of small molecule metabolic process	-3.83662	-1.71161	10/359	17319,18648,18655,19883,72269,72999,74747,231070,236900,244416	Mif,Pgam1,Pgk1,Rora,Cda,Insig2,Ddit4,Insig1,Pdk3,Ppp1r3b
8_Member	GO Biological Processes	GO:0043470	regulation of carbohydrate catabolic process	-3.31107	-1.24799	4/55	17319,18648,74747,244416	Mif,Pgam1,Ddit4,Ppp1r3b
8_Member	GO Biological Processes	GO:0051196	regulation of coenzyme metabolic process	-3.28111	-1.22889	4/56	17319,18648,74747,236900	Mif,Pgam1,Ddit4,Pdk3
8_Member	GO Biological Processes	GO:1900542	regulation of purine nucleotide metabolic process	-3.20452	-1.17578	5/103	17319,18648,18655,74747,236900	Mif,Pgam1,Pgk1,Ddit4,Pdk3
8_Member	GO Biological Processes	GO:0006109	regulation of carbohydrate metabolic process	-2.81361	-0.85072	6/186	17319,18648,19883,74747,236900,244416	Mif,Pgam1,Rora,Ddit4,Pdk3,Ppp1r3b
8_Member	GO Biological Processes	GO:0030808	regulation of nucleotide biosynthetic process	-2.80358	-0.84719	4/75	17319,18648,74747,236900	Mif,Pgam1,Ddit4,Pdk3
8_Member	GO Biological Processes	GO:0051193	regulation of cofactor metabolic process	-2.80358	-0.84719	4/75	17319,18648,74747,236900	Mif,Pgam1,Ddit4,Pdk3
8_Member	GO Biological Processes	GO:1900371	regulation of purine nucleotide biosynthetic process	-2.80358	-0.84719	4/75	17319,18648,74747,236900	Mif,Pgam1,Ddit4,Pdk3
8_Member	GO Biological Processes	GO:1903578	regulation of ATP metabolic process	-2.49678	-0.606106	4/91	17319,18648,18655,74747	Mif,Pgam1,Pgk1,Ddit4
8_Member	GO Biological Processes	GO:0010675	regulation of cellular carbohydrate metabolic process	-2.45761	-0.584635	5/152	18648,19883,74747,236900,244416	Pgam1,Rora,Ddit4,Pdk3,Ppp1r3b
8_Member	GO Biological Processes	GO:0006110	regulation of glycolytic process	-2.45192	-0.584635	3/46	17319,18648,74747	Mif,Pgam1,Ddit4
8_Member	GO Biological Processes	GO:0030811	regulation of nucleotide catabolic process	-2.45192	-0.584635	3/46	17319,18648,74747	Mif,Pgam1,Ddit4
8_Member	GO Biological Processes	GO:2001169	regulation of ATP biosynthetic process	-2.06979	-0.300816	3/63	17319,18648,74747	Mif,Pgam1,Ddit4
9_Summary	KEGG Pathway	mmu00500	Starch and sucrose metabolism	-4.18291	-2.01808	4/33	14751,15275,74185,110095,13839,236900,244701	Gpi1,Hk1,Gbe1,Pygl,Epha5,Pdk3,Mtnr1b
9_Member	KEGG Pathway	mmu00500	Starch and sucrose metabolism	-4.18291	-2.01808	4/33	14751,15275,74185,110095	Gpi1,Hk1,Gbe1,Pygl
9_Member	GO Biological Processes	GO:0042593	glucose homeostasis	-2.04908	-0.282884	6/267	13839,14751,15275,110095,236900,244701	Epha5,Gpi1,Hk1,Pygl,Pdk3,Mtnr1b
9_Member	GO Biological Processes	GO:0033500	carbohydrate homeostasis	-2.04156	-0.277633	6/268	13839,14751,15275,110095,236900,244701	Epha5,Gpi1,Hk1,Pygl,Pdk3,Mtnr1b
10_Summary	GO Biological Processes	GO:0044275	cellular carbohydrate catabolic process	-4.13078	-1.97285	4/34	18648,23956,110095,244416,14433,14751,18655,56219,59031,74185,12176,16828,109042	Pgam1,Neu2,Pygl,Ppp1r3b,Gapdh,Gpi1,Pgk1,Extl1,Chst12,Gbe1,Bnip3,Ldha,Cavin3
10_Member	GO Biological Processes	GO:0044275	cellular carbohydrate catabolic process	-4.13078	-1.97285	4/34	18648,23956,110095,244416	Pgam1,Neu2,Pygl,Ppp1r3b
10_Member	GO Biological Processes	GO:0016051	carbohydrate biosynthetic process	-3.49386	-1.40531	7/194	14433,14751,18655,56219,59031,74185,244416	Gapdh,Gpi1,Pgk1,Extl1,Chst12,Gbe1,Ppp1r3b
10_Member	GO Biological Processes	GO:0044264	cellular polysaccharide metabolic process	-2.28982	-0.456221	4/104	56219,74185,110095,244416	Extl1,Gbe1,Pygl,Ppp1r3b
10_Member	GO Biological Processes	GO:0015980	energy derivation by oxidation of organic compounds	-2.15031	-0.356915	6/254	12176,16828,74185,109042,110095,244416	Bnip3,Ldha,Gbe1,Cavin3,Pygl,Ppp1r3b
10_Member	GO Biological Processes	GO:0005976	polysaccharide metabolic process	-2.13693	-0.347946	4/115	56219,74185,110095,244416	Extl1,Gbe1,Pygl,Ppp1r3b
11_Summary	GO Biological Processes	GO:0052547	regulation of peptidase activity	-4.01709	-1.87262	11/411	11752,11826,13638,14433,14751,18787,21788,70186,227753,235505,383619,11535,11979,17386,30878,112405,17319,17381,27528	Anxa8,Aqp1,Efna3,Gapdh,Gpi1,Serpine1,Tfpi,Fam162a,Gsn,Cd109,Aim2,Adm,Atp7b,Mmp13,Apln,Egln1,Mif,Mmp12,Nrep
11_Member	GO Biological Processes	GO:0052547	regulation of peptidase activity	-4.01709	-1.87262	11/411	11752,11826,13638,14433,14751,18787,21788,70186,227753,235505,383619	Anxa8,Aqp1,Efna3,Gapdh,Gpi1,Serpine1,Tfpi,Fam162a,Gsn,Cd109,Aim2
11_Member	GO Biological Processes	GO:0052548	regulation of endopeptidase activity	-3.36913	-1.29208	9/337	11752,11826,13638,14433,14751,18787,70186,227753,383619	Anxa8,Aqp1,Efna3,Gapdh,Gpi1,Serpine1,Fam162a,Gsn,Aim2
11_Member	GO Biological Processes	GO:0010466	negative regulation of peptidase activity	-2.92614	-0.943155	7/242	11752,11826,14433,14751,18787,21788,235505	Anxa8,Aqp1,Gapdh,Gpi1,Serpine1,Tfpi,Cd109
11_Member	GO Biological Processes	GO:0050878	regulation of body fluid levels	-2.67717	-0.749237	8/343	11535,11752,11826,11979,17386,18787,21788,30878	Adm,Anxa8,Aqp1,Atp7b,Mmp13,Serpine1,Tfpi,Apln
11_Member	GO Biological Processes	GO:0051346	negative regulation of hydrolase activity	-2.26107	-0.435081	8/402	11752,11826,14433,14751,18787,21788,112405,235505	Anxa8,Aqp1,Gapdh,Gpi1,Serpine1,Tfpi,Egln1,Cd109
11_Member	GO Biological Processes	GO:0009611	response to wounding	-2.20929	-0.399337	9/499	11535,11752,11826,17319,17381,18787,21788,27528,235505	Adm,Anxa8,Aqp1,Mif,Mmp12,Serpine1,Tfpi,Nrep,Cd109
11_Member	GO Biological Processes	GO:0010951	negative regulation of endopeptidase activity	-2.16962	-0.371095	5/178	11752,11826,14433,14751,18787	Anxa8,Aqp1,Gapdh,Gpi1,Serpine1
11_Member	GO Biological Processes	GO:0030162	regulation of proteolysis	-2.08095	-0.306353	11/716	11752,11826,13638,14433,14751,18787,21788,70186,227753,235505,383619	Anxa8,Aqp1,Efna3,Gapdh,Gpi1,Serpine1,Tfpi,Fam162a,Gsn,Cd109,Aim2
11_Member	GO Biological Processes	GO:0045861	negative regulation of proteolysis	-2.05373	-0.286149	7/349	11752,11826,14433,14751,18787,21788,235505	Anxa8,Aqp1,Gapdh,Gpi1,Serpine1,Tfpi,Cd109
12_Summary	GO Biological Processes	GO:0071731	response to nitric oxide	-3.90995	-1.77531	3/15	11826,16410,112405,11535,14622,17684,18787	Aqp1,Itgav,Egln1,Adm,Gjb5,Cited2,Serpine1
12_Member	GO Biological Processes	GO:0071731	response to nitric oxide	-3.90995	-1.77531	3/15	11826,16410,112405	Aqp1,Itgav,Egln1
12_Member	GO Biological Processes	GO:0001892	embryonic placenta development	-3.03977	-1.04285	5/112	11535,14622,16410,17684,112405	Adm,Gjb5,Itgav,Cited2,Egln1
12_Member	GO Biological Processes	GO:0001890	placenta development	-3.01398	-1.02175	6/170	11535,14622,16410,17684,18787,112405	Adm,Gjb5,Itgav,Cited2,Serpine1,Egln1
12_Member	GO Biological Processes	GO:0097366	response to bronchodilator	-2.83102	-0.865949	3/34	11826,16410,112405	Aqp1,Itgav,Egln1
12_Member	GO Biological Processes	GO:0060711	labyrinthine layer development	-2.14836	-0.356446	3/59	11535,14622,112405	Adm,Gjb5,Egln1
13_Summary	GO Biological Processes	GO:0051607	defense response to virus	-3.85194	-1.72374	8/227	12176,12177,16168,17381,74747,100689,106759,383619	Bnip3,Bnip3l,Il15,Mmp12,Ddit4,Spon2,Ticam1,Aim2
13_Member	GO Biological Processes	GO:0051607	defense response to virus	-3.85194	-1.72374	8/227	12176,12177,16168,17381,74747,100689,106759,383619	Bnip3,Bnip3l,Il15,Mmp12,Ddit4,Spon2,Ticam1,Aim2
13_Member	GO Biological Processes	GO:0009615	response to virus	-3.34371	-1.27303	8/270	12176,12177,16168,17381,74747,100689,106759,383619	Bnip3,Bnip3l,Il15,Mmp12,Ddit4,Spon2,Ticam1,Aim2
13_Member	GO Biological Processes	GO:0050691	regulation of defense response to virus by host	-2.56487	-0.664858	3/42	16168,17381,383619	Il15,Mmp12,Aim2
14_Summary	GO Biological Processes	GO:0097190	apoptotic signaling pathway	-3.69076	-1.58435	13/606	12176,12177,12778,16410,17319,18787,20315,50527,56295,70186,74747,106759,227753,20855,19252,16480,17684,20359,16168,17082,17381,19883,21788,235505,383619,11826,14751,18003,68792,13839,12215,13638	Bnip3,Bnip3l,Ackr3,Itgav,Mif,Serpine1,Cxcl12,Ero1l,Higd1a,Fam162a,Ddit4,Ticam1,Gsn,Stc1,Dusp1,Jup,Cited2,Sema6b,Il15,Il1rl1,Mmp12,Rora,Tfpi,Cd109,Aim2,Aqp1,Gpi1,Nedd9,Srpx2,Epha5,Bsg,Efna3
14_Member	GO Biological Processes	GO:0097190	apoptotic signaling pathway	-3.69076	-1.58435	13/606	12176,12177,12778,16410,17319,18787,20315,50527,56295,70186,74747,106759,227753	Bnip3,Bnip3l,Ackr3,Itgav,Mif,Serpine1,Cxcl12,Ero1l,Higd1a,Fam162a,Ddit4,Ticam1,Gsn
14_Member	GO Biological Processes	GO:0090280	positive regulation of calcium ion import	-3.22734	-1.18908	3/25	18787,20315,20855	Serpine1,Cxcl12,Stc1
14_Member	GO Biological Processes	GO:1902230	negative regulation of intrinsic apoptotic signaling pathway in response to DNA damage	-3.22734	-1.18908	3/25	12778,17319,20315	Ackr3,Mif,Cxcl12
14_Member	GO Biological Processes	GO:0090025	regulation of monocyte chemotaxis	-3.1762	-1.1575	3/26	18787,19252,20315	Serpine1,Dusp1,Cxcl12
14_Member	GO Biological Processes	GO:0051271	negative regulation of cellular component movement	-2.90059	-0.931104	8/316	16480,17319,17684,18787,19252,20315,20359,20855	Jup,Mif,Cited2,Serpine1,Dusp1,Cxcl12,Sema6b,Stc1
14_Member	GO Biological Processes	GO:0040013	negative regulation of locomotion	-2.76534	-0.813231	8/332	16480,17319,17684,18787,19252,20315,20359,20855	Jup,Mif,Cited2,Serpine1,Dusp1,Cxcl12,Sema6b,Stc1
14_Member	GO Biological Processes	GO:2001233	regulation of apoptotic signaling pathway	-2.74158	-0.795815	9/414	12176,12778,16410,17319,18787,20315,56295,70186,227753	Bnip3,Ackr3,Itgav,Mif,Serpine1,Cxcl12,Higd1a,Fam162a,Gsn
14_Member	GO Biological Processes	GO:1902229	regulation of intrinsic apoptotic signaling pathway in response to DNA damage	-2.7239	-0.784459	3/37	12778,17319,20315	Ackr3,Mif,Cxcl12
14_Member	GO Biological Processes	GO:0032101	regulation of response to external stimulus	-2.72192	-0.784459	13/771	16168,17082,17319,17381,18787,19252,19883,20315,20359,21788,106759,235505,383619	Il15,Il1rl1,Mif,Mmp12,Serpine1,Dusp1,Rora,Cxcl12,Sema6b,Tfpi,Ticam1,Cd109,Aim2
14_Member	GO Biological Processes	GO:0030336	negative regulation of cell migration	-2.67371	-0.748432	7/268	16480,17319,17684,18787,19252,20315,20855	Jup,Mif,Cited2,Serpine1,Dusp1,Cxcl12,Stc1
14_Member	GO Biological Processes	GO:0002686	negative regulation of leukocyte migration	-2.62586	-0.712425	3/40	17319,19252,20315	Mif,Dusp1,Cxcl12
14_Member	GO Biological Processes	GO:2000146	negative regulation of cell motility	-2.55883	-0.660701	7/281	16480,17319,17684,18787,19252,20315,20855	Jup,Mif,Cited2,Serpine1,Dusp1,Cxcl12,Stc1
14_Member	GO Biological Processes	GO:0030335	positive regulation of cell migration	-2.48918	-0.602188	10/539	11826,12778,14751,16410,17319,18003,18787,20315,20359,68792	Aqp1,Ackr3,Gpi1,Itgav,Mif,Nedd9,Serpine1,Cxcl12,Sema6b,Srpx2
14_Member	GO Biological Processes	GO:0090279	regulation of calcium ion import	-2.45192	-0.584635	3/46	18787,20315,20855	Serpine1,Cxcl12,Stc1
14_Member	GO Biological Processes	GO:2000147	positive regulation of cell motility	-2.36712	-0.512191	10/561	11826,12778,14751,16410,17319,18003,18787,20315,20359,68792	Aqp1,Ackr3,Gpi1,Itgav,Mif,Nedd9,Serpine1,Cxcl12,Sema6b,Srpx2
14_Member	GO Biological Processes	GO:0071675	regulation of mononuclear cell migration	-2.34931	-0.500871	3/50	18787,19252,20315	Serpine1,Dusp1,Cxcl12
14_Member	GO Biological Processes	GO:2001234	negative regulation of apoptotic signaling pathway	-2.34686	-0.500096	6/231	12778,16410,17319,18787,20315,56295	Ackr3,Itgav,Mif,Serpine1,Cxcl12,Higd1a
14_Member	GO Biological Processes	GO:0051272	positive regulation of cellular component movement	-2.26715	-0.436779	10/580	11826,12778,14751,16410,17319,18003,18787,20315,20359,68792	Aqp1,Ackr3,Gpi1,Itgav,Mif,Nedd9,Serpine1,Cxcl12,Sema6b,Srpx2
14_Member	GO Biological Processes	GO:0050922	negative regulation of chemotaxis	-2.25541	-0.433001	3/54	17319,19252,20359	Mif,Dusp1,Sema6b
14_Member	GO Biological Processes	GO:0002548	monocyte chemotaxis	-2.23314	-0.413877	3/55	18787,19252,20315	Serpine1,Dusp1,Cxcl12
14_Member	GO Biological Processes	GO:0030155	regulation of cell adhesion	-2.2097	-0.399337	11/687	13839,16168,16410,16480,17381,17684,18003,18787,19252,20315,227753	Epha5,Il15,Itgav,Jup,Mmp12,Cited2,Nedd9,Serpine1,Dusp1,Cxcl12,Gsn
14_Member	GO Biological Processes	GO:0040017	positive regulation of locomotion	-2.20149	-0.393066	10/593	11826,12778,14751,16410,17319,18003,18787,20315,20359,68792	Aqp1,Ackr3,Gpi1,Itgav,Mif,Nedd9,Serpine1,Cxcl12,Sema6b,Srpx2
14_Member	GO Biological Processes	GO:0006935	chemotaxis	-2.18171	-0.376336	10/597	12215,12778,13638,13839,16410,17319,18787,19252,20315,20359	Bsg,Ackr3,Efna3,Epha5,Itgav,Mif,Serpine1,Dusp1,Cxcl12,Sema6b
14_Member	GO Biological Processes	GO:0002688	regulation of leukocyte chemotaxis	-2.17687	-0.374524	4/112	17319,18787,19252,20315	Mif,Serpine1,Dusp1,Cxcl12
14_Member	GO Biological Processes	GO:0008630	intrinsic apoptotic signaling pathway in response to DNA damage	-2.17687	-0.374524	4/112	12778,17319,20315,74747	Ackr3,Mif,Cxcl12,Ddit4
14_Member	GO Biological Processes	GO:0042330	taxis	-2.167	-0.370649	10/600	12215,12778,13638,13839,16410,17319,18787,19252,20315,20359	Bsg,Ackr3,Efna3,Epha5,Itgav,Mif,Serpine1,Dusp1,Cxcl12,Sema6b
14_Member	GO Biological Processes	GO:0032102	negative regulation of response to external stimulus	-2.13285	-0.345327	7/337	17319,18787,19252,19883,20359,21788,235505	Mif,Serpine1,Dusp1,Rora,Sema6b,Tfpi,Cd109
15_Summary	GO Biological Processes	GO:0061081	positive regulation of myeloid leukocyte cytokine production involved in immune response	-3.59009	-1.48972	3/19	17319,100689,106759,15275,14751,11826,13839,18787,19883,74747,104263,231070,236900,16168,17381,383619,17082	Mif,Spon2,Ticam1,Hk1,Gpi1,Aqp1,Epha5,Serpine1,Rora,Ddit4,Kdm3a,Insig1,Pdk3,Il15,Mmp12,Aim2,Il1rl1
15_Member	GO Biological Processes	GO:0061081	positive regulation of myeloid leukocyte cytokine production involved in immune response	-3.59009	-1.48972	3/19	17319,100689,106759	Mif,Spon2,Ticam1
15_Member	GO Biological Processes	GO:0002720	positive regulation of cytokine production involved in immune response	-3.37284	-1.29294	4/53	15275,17319,100689,106759	Hk1,Mif,Spon2,Ticam1
15_Member	GO Biological Processes	GO:0002702	positive regulation of production of molecular mediator of immune response	-3.26312	-1.21357	5/100	14751,15275,17319,100689,106759	Gpi1,Hk1,Mif,Spon2,Ticam1
15_Member	GO Biological Processes	GO:0061082	myeloid leukocyte cytokine production	-2.99107	-1.00349	3/30	17319,100689,106759	Mif,Spon2,Ticam1
15_Member	GO Biological Processes	GO:0002718	regulation of cytokine production involved in immune response	-2.64178	-0.722461	4/83	15275,17319,100689,106759	Hk1,Mif,Spon2,Ticam1
15_Member	GO Biological Processes	GO:0071396	cellular response to lipid	-2.58444	-0.680639	11/612	11826,13839,17319,18787,19883,74747,100689,104263,106759,231070,236900	Aqp1,Epha5,Mif,Serpine1,Rora,Ddit4,Spon2,Kdm3a,Ticam1,Insig1,Pdk3
15_Member	GO Biological Processes	GO:0002700	regulation of production of molecular mediator of immune response	-2.49464	-0.605818	5/149	14751,15275,17319,100689,106759	Gpi1,Hk1,Mif,Spon2,Ticam1
15_Member	GO Biological Processes	GO:0002367	cytokine production involved in immune response	-2.30465	-0.46452	4/103	15275,17319,100689,106759	Hk1,Mif,Spon2,Ticam1
15_Member	GO Biological Processes	GO:0002697	regulation of immune effector process	-2.13848	-0.348036	8/422	14751,15275,16168,17319,17381,100689,106759,383619	Gpi1,Hk1,Il15,Mif,Mmp12,Spon2,Ticam1,Aim2
15_Member	GO Biological Processes	GO:0032722	positive regulation of chemokine production	-2.06979	-0.300816	3/63	17082,17319,106759	Il1rl1,Mif,Ticam1
16_Summary	GO Biological Processes	GO:0001523	retinoid metabolic process	-3.28111	-1.22889	4/56	19660,20148,63857,241452,236900	Rbp2,Dhrs3,Bco1,Dhrs9,Pdk3
16_Member	GO Biological Processes	GO:0001523	retinoid metabolic process	-3.28111	-1.22889	4/56	19660,20148,63857,241452	Rbp2,Dhrs3,Bco1,Dhrs9
16_Member	GO Biological Processes	GO:0016101	diterpenoid metabolic process	-3.22293	-1.18908	4/58	19660,20148,63857,241452	Rbp2,Dhrs3,Bco1,Dhrs9
16_Member	GO Biological Processes	GO:0006721	terpenoid metabolic process	-3.08668	-1.08502	4/63	19660,20148,63857,241452	Rbp2,Dhrs3,Bco1,Dhrs9
16_Member	Reactome Gene Sets	R-MMU-5362517	Signaling by Retinoic Acid	-2.62586	-0.712425	3/40	20148,236900,241452	Dhrs3,Pdk3,Dhrs9
16_Member	GO Biological Processes	GO:0006720	isoprenoid metabolic process	-2.6228	-0.71131	4/84	19660,20148,63857,241452	Rbp2,Dhrs3,Bco1,Dhrs9
16_Member	Reactome Gene Sets	R-MMU-2187338	Visual phototransduction	-2.47968	-0.596564	4/92	19660,20148,63857,241452	Rbp2,Dhrs3,Bco1,Dhrs9
17_Summary	GO Biological Processes	GO:0010942	positive regulation of cell death	-3.12718	-1.11341	13/695	11535,12006,12176,12177,14433,19252,56338,66930,70186,74747,108900,112405,227753	Adm,Axin2,Bnip3,Bnip3l,Gapdh,Dusp1,Txnip,Fank1,Fam162a,Ddit4,Fam72a,Egln1,Gsn
17_Member	GO Biological Processes	GO:0010942	positive regulation of cell death	-3.12718	-1.11341	13/695	11535,12006,12176,12177,14433,19252,56338,66930,70186,74747,108900,112405,227753	Adm,Axin2,Bnip3,Bnip3l,Gapdh,Dusp1,Txnip,Fank1,Fam162a,Ddit4,Fam72a,Egln1,Gsn
17_Member	GO Biological Processes	GO:0043065	positive regulation of apoptotic process	-2.47809	-0.596564	11/632	11535,12176,12177,14433,19252,56338,66930,70186,108900,112405,227753	Adm,Bnip3,Bnip3l,Gapdh,Dusp1,Txnip,Fank1,Fam162a,Fam72a,Egln1,Gsn
17_Member	GO Biological Processes	GO:0043068	positive regulation of programmed cell death	-2.45227	-0.584635	11/637	11535,12176,12177,14433,19252,56338,66930,70186,108900,112405,227753	Adm,Bnip3,Bnip3l,Gapdh,Dusp1,Txnip,Fank1,Fam162a,Fam72a,Egln1,Gsn
18_Summary	GO Biological Processes	GO:1902532	negative regulation of intracellular signal transduction	-3.09871	-1.08982	11/527	12778,17082,17319,19252,19883,20315,74747,109042,112405,244701,320311	Ackr3,Il1rl1,Mif,Dusp1,Rora,Cxcl12,Ddit4,Cavin3,Egln1,Mtnr1b,Rnf152
18_Member	GO Biological Processes	GO:1902532	negative regulation of intracellular signal transduction	-3.09871	-1.08982	11/527	12778,17082,17319,19252,19883,20315,74747,109042,112405,244701,320311	Ackr3,Il1rl1,Mif,Dusp1,Rora,Cxcl12,Ddit4,Cavin3,Egln1,Mtnr1b,Rnf152
19_Summary	Reactome Gene Sets	R-MMU-70268	Pyruvate metabolism	-3.08005	-1.08076	3/28	12215,16828,236900	Bsg,Ldha,Pdk3
19_Member	Reactome Gene Sets	R-MMU-70268	Pyruvate metabolism	-3.08005	-1.08076	3/28	12215,16828,236900	Bsg,Ldha,Pdk3
19_Member	Reactome Gene Sets	R-MMU-71406	Pyruvate metabolism and Citric Acid (TCA) cycle	-2.37409	-0.517185	3/49	12215,16828,236900	Bsg,Ldha,Pdk3
20_Summary	GO Biological Processes	GO:0032922	circadian regulation of gene expression	-3.01058	-1.02068	4/66	19883,20893,59027,109042,16168,17082,17988,106759	Rora,Bhlhe40,Nampt,Cavin3,Il15,Il1rl1,Ndrg1,Ticam1
20_Member	GO Biological Processes	GO:0032922	circadian regulation of gene expression	-3.01058	-1.02068	4/66	19883,20893,59027,109042	Rora,Bhlhe40,Nampt,Cavin3
20_Member	GO Biological Processes	GO:0002274	myeloid leukocyte activation	-2.47907	-0.596564	6/217	16168,17082,17988,19883,59027,106759	Il15,Il1rl1,Ndrg1,Rora,Nampt,Ticam1
20_Member	GO Biological Processes	GO:0042116	macrophage activation	-2.4628	-0.586664	4/93	17082,19883,59027,106759	Il1rl1,Rora,Nampt,Ticam1

## Sheet: D1
GroupID	Category	Term	Description	LogP	Log(q-value)	InTerm_InList	Genes	Symbols
1_Summary	GO Biological Processes	GO:0016052	carbohydrate catabolic process	-14.8607	-10.5989	19/142	12183,13807,14433,14635,14751,15275,15558,16828,17319,18641,18648,18655,23956,72141,72157,74747,110095,110119,244416,236900,59027,20249,20845,59031,64292,72999,231070,12036,14287,14718,18822,26432,69719,108156,74080,110391,433256,22271,26570,14936,15442,20525,74185,270198,11910,14594,19883,18798,69718,74551,104263,68616,12176,109042,11810,12227,52502,65969,67207,72269,12389,18484,22229,13120,1712…	Bpgm,Eno2,Gapdh,Galk1,Gpi1,Hk1,Htr2a,Ldha,Mif,Pfkl,Pgam1,Pgk1,Neu2,Adpgk,Pgm2,Ddit4,Pygl,Mpi,Ppp1r3b,Pdk3,Nampt,Scd1,Star,Chst12,Ptges,Insig2,Insig1,Bcat2,Fpgs,Got1,Plod1,Plod2,Cad,Mthfd1,Nmnat3,Qdpr,Acsl5,Upp1,Slc7a11,Gys1,Hpse,Slc2a1,Gbe1,Pfkfb4,Atf3,Ggta1,Rora,Plcb4,Ipmk,Pck2,Kdm3a,Gdpd3,Bnip3,Cavin3,Apobec1,Btg2,Carhsp1,Cubn,Lsm1,Cda,Cav1,Pam,Ucp3,Cyp4b1,Smad3,Sult1a1,Sncaip,Ticam1,Fmo4,Oga,C…
1_Member	GO Biological Processes	GO:0016052	carbohydrate catabolic process	-14.8607	-10.5989	19/142	12183,13807,14433,14635,14751,15275,15558,16828,17319,18641,18648,18655,23956,72141,72157,74747,110095,110119,244416	Bpgm,Eno2,Gapdh,Galk1,Gpi1,Hk1,Htr2a,Ldha,Mif,Pfkl,Pgam1,Pgk1,Neu2,Adpgk,Pgm2,Ddit4,Pygl,Mpi,Ppp1r3b
1_Member	GO Biological Processes	GO:0046031	ADP metabolic process	-12.7165	-8.89717	15/98	12183,13807,14433,14635,14751,15275,15558,16828,17319,18641,18648,18655,72141,74747,110119	Bpgm,Eno2,Gapdh,Galk1,Gpi1,Hk1,Htr2a,Ldha,Mif,Pfkl,Pgam1,Pgk1,Adpgk,Ddit4,Mpi
1_Member	GO Biological Processes	GO:0006090	pyruvate metabolic process	-12.6818	-8.89717	16/118	12183,13807,14433,14635,14751,15275,15558,16828,17319,18641,18648,18655,72141,74747,110119,236900	Bpgm,Eno2,Gapdh,Galk1,Gpi1,Hk1,Htr2a,Ldha,Mif,Pfkl,Pgam1,Pgk1,Adpgk,Ddit4,Mpi,Pdk3
1_Member	GO Biological Processes	GO:0009135	purine nucleoside diphosphate metabolic process	-12.3881	-8.82536	15/103	12183,13807,14433,14635,14751,15275,15558,16828,17319,18641,18648,18655,72141,74747,110119	Bpgm,Eno2,Gapdh,Galk1,Gpi1,Hk1,Htr2a,Ldha,Mif,Pfkl,Pgam1,Pgk1,Adpgk,Ddit4,Mpi
1_Member	GO Biological Processes	GO:0009179	purine ribonucleoside diphosphate metabolic process	-12.3881	-8.82536	15/103	12183,13807,14433,14635,14751,15275,15558,16828,17319,18641,18648,18655,72141,74747,110119	Bpgm,Eno2,Gapdh,Galk1,Gpi1,Hk1,Htr2a,Ldha,Mif,Pfkl,Pgam1,Pgk1,Adpgk,Ddit4,Mpi
1_Member	GO Biological Processes	GO:0019359	nicotinamide nucleotide biosynthetic process	-12.1998	-8.72173	15/106	12183,13807,14433,14635,14751,15275,15558,17319,18641,18648,18655,59027,72141,74747,110119	Bpgm,Eno2,Gapdh,Galk1,Gpi1,Hk1,Htr2a,Mif,Pfkl,Pgam1,Pgk1,Nampt,Adpgk,Ddit4,Mpi
1_Member	GO Biological Processes	GO:0009185	ribonucleoside diphosphate metabolic process	-12.1384	-8.72173	15/107	12183,13807,14433,14635,14751,15275,15558,16828,17319,18641,18648,18655,72141,74747,110119	Bpgm,Eno2,Gapdh,Galk1,Gpi1,Hk1,Htr2a,Ldha,Mif,Pfkl,Pgam1,Pgk1,Adpgk,Ddit4,Mpi
1_Member	GO Biological Processes	GO:0019363	pyridine nucleotide biosynthetic process	-12.0175	-8.69585	15/109	12183,13807,14433,14635,14751,15275,15558,17319,18641,18648,18655,59027,72141,74747,110119	Bpgm,Eno2,Gapdh,Galk1,Gpi1,Hk1,Htr2a,Mif,Pfkl,Pgam1,Pgk1,Nampt,Adpgk,Ddit4,Mpi
1_Member	GO Biological Processes	GO:0006096	glycolytic process	-12.0033	-8.69585	14/90	12183,13807,14433,14635,14751,15275,15558,17319,18641,18648,18655,72141,74747,110119	Bpgm,Eno2,Gapdh,Galk1,Gpi1,Hk1,Htr2a,Mif,Pfkl,Pgam1,Pgk1,Adpgk,Ddit4,Mpi
1_Member	GO Biological Processes	GO:0006757	ATP generation from ADP	-11.935	-8.67323	14/91	12183,13807,14433,14635,14751,15275,15558,17319,18641,18648,18655,72141,74747,110119	Bpgm,Eno2,Gapdh,Galk1,Gpi1,Hk1,Htr2a,Mif,Pfkl,Pgam1,Pgk1,Adpgk,Ddit4,Mpi
1_Member	GO Biological Processes	GO:0072330	monocarboxylic acid biosynthetic process	-11.7965	-8.60059	21/265	12183,13807,14433,14635,14751,15275,15558,16828,17319,18641,18648,18655,20249,20845,59031,64292,72141,72999,74747,110119,231070	Bpgm,Eno2,Gapdh,Galk1,Gpi1,Hk1,Htr2a,Ldha,Mif,Pfkl,Pgam1,Pgk1,Scd1,Star,Chst12,Ptges,Adpgk,Insig2,Ddit4,Mpi,Insig1
1_Member	GO Biological Processes	GO:0046394	carboxylic acid biosynthetic process	-11.7915	-8.10244	28/364	12036,12183,13807,14287,14433,14635,14718,14751,15275,15558,16828,17319,18641,18648,18655,18822,20249,20845,26432,59031,64292,69719,72141,72999,74747,108156,110119,231070	Bcat2,Bpgm,Eno2,Fpgs,Gapdh,Galk1,Got1,Gpi1,Hk1,Htr2a,Ldha,Mif,Pfkl,Pgam1,Pgk1,Plod1,Scd1,Star,Plod2,Chst12,Ptges,Cad,Adpgk,Insig2,Ddit4,Mthfd1,Mpi,Insig1
1_Member	GO Biological Processes	GO:0072525	pyridine-containing compound biosynthetic process	-11.7831	-8.60059	15/113	12183,13807,14433,14635,14751,15275,15558,17319,18641,18648,18655,59027,72141,74747,110119	Bpgm,Eno2,Gapdh,Galk1,Gpi1,Hk1,Htr2a,Mif,Pfkl,Pgam1,Pgk1,Nampt,Adpgk,Ddit4,Mpi
1_Member	GO Biological Processes	GO:0016053	organic acid biosynthetic process	-11.7627	-8.10244	28/365	12036,12183,13807,14287,14433,14635,14718,14751,15275,15558,16828,17319,18641,18648,18655,18822,20249,20845,26432,59031,64292,69719,72141,72999,74747,108156,110119,231070	Bcat2,Bpgm,Eno2,Fpgs,Gapdh,Galk1,Got1,Gpi1,Hk1,Htr2a,Ldha,Mif,Pfkl,Pgam1,Pgk1,Plod1,Scd1,Star,Plod2,Chst12,Ptges,Cad,Adpgk,Insig2,Ddit4,Mthfd1,Mpi,Insig1
1_Member	GO Biological Processes	GO:0009108	coenzyme biosynthetic process	-11.7621	-8.10244	21/194	12183,13807,14287,14433,14635,14751,15275,15558,17319,18641,18648,18655,59027,72141,74080,74747,108156,110119,110391,236900,433256	Bpgm,Eno2,Fpgs,Gapdh,Galk1,Gpi1,Hk1,Htr2a,Mif,Pfkl,Pgam1,Pgk1,Nampt,Adpgk,Nmnat3,Ddit4,Mthfd1,Mpi,Qdpr,Pdk3,Acsl5
1_Member	GO Biological Processes	GO:0042866	pyruvate biosynthetic process	-11.7349	-8.59104	14/94	12183,13807,14433,14635,14751,15275,15558,17319,18641,18648,18655,72141,74747,110119	Bpgm,Eno2,Gapdh,Galk1,Gpi1,Hk1,Htr2a,Mif,Pfkl,Pgam1,Pgk1,Adpgk,Ddit4,Mpi
1_Member	GO Biological Processes	GO:0009166	nucleotide catabolic process	-11.7066	-8.59104	16/136	12183,13807,14433,14635,14751,15275,15558,16828,17319,18641,18648,18655,22271,72141,74747,110119	Bpgm,Eno2,Gapdh,Galk1,Gpi1,Hk1,Htr2a,Ldha,Mif,Pfkl,Pgam1,Pgk1,Upp1,Adpgk,Ddit4,Mpi
1_Member	GO Biological Processes	GO:0009132	nucleoside diphosphate metabolic process	-11.3418	-8.25616	15/121	12183,13807,14433,14635,14751,15275,15558,16828,17319,18641,18648,18655,72141,74747,110119	Bpgm,Eno2,Gapdh,Galk1,Gpi1,Hk1,Htr2a,Ldha,Mif,Pfkl,Pgam1,Pgk1,Adpgk,Ddit4,Mpi
1_Member	GO Biological Processes	GO:0006165	nucleoside diphosphate phosphorylation	-11.176	-8.1184	14/103	12183,13807,14433,14635,14751,15275,15558,17319,18641,18648,18655,72141,74747,110119	Bpgm,Eno2,Gapdh,Galk1,Gpi1,Hk1,Htr2a,Mif,Pfkl,Pgam1,Pgk1,Adpgk,Ddit4,Mpi
1_Member	GO Biological Processes	GO:1901292	nucleoside phosphate catabolic process	-11.1356	-8.10432	16/148	12183,13807,14433,14635,14751,15275,15558,16828,17319,18641,18648,18655,22271,72141,74747,110119	Bpgm,Eno2,Gapdh,Galk1,Gpi1,Hk1,Htr2a,Ldha,Mif,Pfkl,Pgam1,Pgk1,Upp1,Adpgk,Ddit4,Mpi
1_Member	GO Biological Processes	GO:0046939	nucleotide phosphorylation	-11.0594	-8.05296	14/105	12183,13807,14433,14635,14751,15275,15558,17319,18641,18648,18655,72141,74747,110119	Bpgm,Eno2,Gapdh,Galk1,Gpi1,Hk1,Htr2a,Mif,Pfkl,Pgam1,Pgk1,Adpgk,Ddit4,Mpi
1_Member	GO Biological Processes	GO:0046496	nicotinamide nucleotide metabolic process	-10.6991	-7.75957	16/158	12183,13807,14433,14635,14751,15275,15558,16828,17319,18641,18648,18655,59027,72141,74747,110119	Bpgm,Eno2,Gapdh,Galk1,Gpi1,Hk1,Htr2a,Ldha,Mif,Pfkl,Pgam1,Pgk1,Nampt,Adpgk,Ddit4,Mpi
1_Member	GO Biological Processes	GO:0019362	pyridine nucleotide metabolic process	-10.6156	-7.6963	16/160	12183,13807,14433,14635,14751,15275,15558,16828,17319,18641,18648,18655,59027,72141,74747,110119	Bpgm,Eno2,Gapdh,Galk1,Gpi1,Hk1,Htr2a,Ldha,Mif,Pfkl,Pgam1,Pgk1,Nampt,Adpgk,Ddit4,Mpi
1_Member	GO Biological Processes	GO:0051188	cofactor biosynthetic process	-10.4603	-7.29304	22/251	12183,13807,14287,14433,14635,14751,15275,15558,17319,18641,18648,18655,26570,59027,72141,74080,74747,108156,110119,110391,236900,433256	Bpgm,Eno2,Fpgs,Gapdh,Galk1,Gpi1,Hk1,Htr2a,Mif,Pfkl,Pgam1,Pgk1,Slc7a11,Nampt,Adpgk,Nmnat3,Ddit4,Mthfd1,Mpi,Qdpr,Pdk3,Acsl5
1_Member	GO Biological Processes	GO:0072524	pyridine-containing compound metabolic process	-10.4121	-7.5121	16/165	12183,13807,14433,14635,14751,15275,15558,16828,17319,18641,18648,18655,59027,72141,74747,110119	Bpgm,Eno2,Gapdh,Galk1,Gpi1,Hk1,Htr2a,Ldha,Mif,Pfkl,Pgam1,Pgk1,Nampt,Adpgk,Ddit4,Mpi
1_Member	Reactome Gene Sets	R-MMU-71387	Metabolism of carbohydrates	-10.3417	-7.46299	18/222	12183,13807,14433,14635,14751,14936,15275,15442,18641,18648,18655,20525,59031,72141,72157,74185,110095,270198	Bpgm,Eno2,Gapdh,Galk1,Gpi1,Gys1,Hk1,Hpse,Pfkl,Pgam1,Pgk1,Slc2a1,Chst12,Adpgk,Pgm2,Gbe1,Pygl,Pfkfb4
1_Member	GO Biological Processes	GO:0005975	carbohydrate metabolic process	-10.1873	-7.34058	27/547	11910,12183,13807,14433,14594,14635,14751,14936,15275,15558,16828,17319,18641,18648,18655,19883,23956,59031,72141,72157,74185,74747,110095,110119,236900,244416,270198	Atf3,Bpgm,Eno2,Gapdh,Ggta1,Galk1,Gpi1,Gys1,Hk1,Htr2a,Ldha,Mif,Pfkl,Pgam1,Pgk1,Rora,Neu2,Chst12,Adpgk,Pgm2,Gbe1,Ddit4,Pygl,Mpi,Pdk3,Ppp1r3b,Pfkfb4
1_Member	GO Biological Processes	GO:0044283	small molecule biosynthetic process	-10.145	-7.13855	35/652	11910,12036,12183,13807,14287,14433,14635,14718,14751,15275,15558,16828,17319,18641,18648,18655,18798,18822,20249,20845,22271,26432,59031,64292,69718,69719,72141,72999,74551,74747,104263,108156,110119,110391,231070	Atf3,Bcat2,Bpgm,Eno2,Fpgs,Gapdh,Galk1,Got1,Gpi1,Hk1,Htr2a,Ldha,Mif,Pfkl,Pgam1,Pgk1,Plcb4,Plod1,Scd1,Star,Upp1,Plod2,Chst12,Ptges,Ipmk,Cad,Adpgk,Insig2,Pck2,Ddit4,Kdm3a,Mthfd1,Mpi,Qdpr,Insig1
1_Member	GO Biological Processes	GO:0034404	nucleobase-containing small molecule biosynthetic process	-10.1389	-7.30853	16/172	12183,13807,14433,14635,14751,15275,15558,16828,17319,18641,18648,18655,22271,72141,74747,110119	Bpgm,Eno2,Gapdh,Galk1,Gpi1,Hk1,Htr2a,Ldha,Mif,Pfkl,Pgam1,Pgk1,Upp1,Adpgk,Ddit4,Mpi
1_Member	GO Biological Processes	GO:0006733	oxidoreduction coenzyme metabolic process	-9.95155	-7.16648	16/177	12183,13807,14433,14635,14751,15275,15558,16828,17319,18641,18648,18655,59027,72141,74747,110119	Bpgm,Eno2,Gapdh,Galk1,Gpi1,Hk1,Htr2a,Ldha,Mif,Pfkl,Pgam1,Pgk1,Nampt,Adpgk,Ddit4,Mpi
1_Member	Reactome Gene Sets	R-MMU-70326	Glucose metabolism	-9.9511	-7.16648	10/49	12183,13807,14433,14751,15275,18641,18648,18655,72141,270198	Bpgm,Eno2,Gapdh,Gpi1,Hk1,Pfkl,Pgam1,Pgk1,Adpgk,Pfkfb4
1_Member	KEGG Pathway	mmu00010	Glycolysis / Gluconeogenesis	-9.88327	-7.1129	11/66	12183,13807,14433,14751,15275,16828,18641,18648,18655,72141,72157	Bpgm,Eno2,Gapdh,Gpi1,Hk1,Ldha,Pfkl,Pgam1,Pgk1,Adpgk,Pgm2
1_Member	GO Biological Processes	GO:0046434	organophosphate catabolic process	-9.78389	-7.04067	17/210	12183,13807,14433,14635,14751,15275,15558,16828,17319,18641,18648,18655,22271,68616,72141,74747,110119	Bpgm,Eno2,Gapdh,Galk1,Gpi1,Hk1,Htr2a,Ldha,Mif,Pfkl,Pgam1,Pgk1,Upp1,Gdpd3,Adpgk,Ddit4,Mpi
1_Member	GO Biological Processes	GO:0006091	generation of precursor metabolites and energy	-9.68356	-6.9533	22/379	12176,12183,13807,14433,14635,14751,14936,15275,15558,16828,17319,18641,18648,18655,72141,72157,74185,74747,109042,110095,110119,244416	Bnip3,Bpgm,Eno2,Gapdh,Galk1,Gpi1,Gys1,Hk1,Htr2a,Ldha,Mif,Pfkl,Pgam1,Pgk1,Adpgk,Pgm2,Gbe1,Ddit4,Cavin3,Pygl,Mpi,Ppp1r3b
1_Member	GO Biological Processes	GO:0006754	ATP biosynthetic process	-9.48028	-6.78539	14/137	12183,13807,14433,14635,14751,15275,15558,17319,18641,18648,18655,72141,74747,110119	Bpgm,Eno2,Gapdh,Galk1,Gpi1,Hk1,Htr2a,Mif,Pfkl,Pgam1,Pgk1,Adpgk,Ddit4,Mpi
1_Member	KEGG Pathway	M00001	Glycolysis (Embden-Meyerhof pathway), glucose => pyruvate	-9.47893	-6.78539	8/27	13807,14433,14751,15275,18641,18648,18655,72141	Eno2,Gapdh,Gpi1,Hk1,Pfkl,Pgam1,Pgk1,Adpgk
1_Member	KEGG Pathway	mmu_M00001	Glycolysis (Embden-Meyerhof pathway), glucose => pyruvate	-9.47893	-6.78539	8/27	13807,14433,14751,15275,18641,18648,18655,72141	Eno2,Gapdh,Gpi1,Hk1,Pfkl,Pgam1,Pgk1,Adpgk
1_Member	GO Biological Processes	GO:0009206	purine ribonucleoside triphosphate biosynthetic process	-9.07268	-6.402	14/147	12183,13807,14433,14635,14751,15275,15558,17319,18641,18648,18655,72141,74747,110119	Bpgm,Eno2,Gapdh,Galk1,Gpi1,Hk1,Htr2a,Mif,Pfkl,Pgam1,Pgk1,Adpgk,Ddit4,Mpi
1_Member	GO Biological Processes	GO:0009145	purine nucleoside triphosphate biosynthetic process	-9.03369	-6.37401	14/148	12183,13807,14433,14635,14751,15275,15558,17319,18641,18648,18655,72141,74747,110119	Bpgm,Eno2,Gapdh,Galk1,Gpi1,Hk1,Htr2a,Mif,Pfkl,Pgam1,Pgk1,Adpgk,Ddit4,Mpi
1_Member	GO Biological Processes	GO:0009201	ribonucleoside triphosphate biosynthetic process	-8.95663	-6.30767	14/150	12183,13807,14433,14635,14751,15275,15558,17319,18641,18648,18655,72141,74747,110119	Bpgm,Eno2,Gapdh,Galk1,Gpi1,Hk1,Htr2a,Mif,Pfkl,Pgam1,Pgk1,Adpgk,Ddit4,Mpi
1_Member	GO Biological Processes	GO:0006732	coenzyme metabolic process	-8.87782	-6.12123	23/332	12183,13807,14287,14433,14635,14751,15275,15558,16828,17319,18641,18648,18655,59027,72141,74080,74551,74747,108156,110119,110391,236900,433256	Bpgm,Eno2,Fpgs,Gapdh,Galk1,Gpi1,Hk1,Htr2a,Ldha,Mif,Pfkl,Pgam1,Pgk1,Nampt,Adpgk,Nmnat3,Pck2,Ddit4,Mthfd1,Mpi,Qdpr,Pdk3,Acsl5
1_Member	GO Biological Processes	GO:0009127	purine nucleoside monophosphate biosynthetic process	-8.6599	-6.03163	14/158	12183,13807,14433,14635,14751,15275,15558,17319,18641,18648,18655,72141,74747,110119	Bpgm,Eno2,Gapdh,Galk1,Gpi1,Hk1,Htr2a,Mif,Pfkl,Pgam1,Pgk1,Adpgk,Ddit4,Mpi
1_Member	GO Biological Processes	GO:0009168	purine ribonucleoside monophosphate biosynthetic process	-8.6599	-6.03163	14/158	12183,13807,14433,14635,14751,15275,15558,17319,18641,18648,18655,72141,74747,110119	Bpgm,Eno2,Gapdh,Galk1,Gpi1,Hk1,Htr2a,Mif,Pfkl,Pgam1,Pgk1,Adpgk,Ddit4,Mpi
1_Member	GO Biological Processes	GO:0009142	nucleoside triphosphate biosynthetic process	-8.58844	-5.97992	14/160	12183,13807,14433,14635,14751,15275,15558,17319,18641,18648,18655,72141,74747,110119	Bpgm,Eno2,Gapdh,Galk1,Gpi1,Hk1,Htr2a,Mif,Pfkl,Pgam1,Pgk1,Adpgk,Ddit4,Mpi
1_Member	GO Biological Processes	GO:0009156	ribonucleoside monophosphate biosynthetic process	-8.51802	-5.91904	14/162	12183,13807,14433,14635,14751,15275,15558,17319,18641,18648,18655,72141,74747,110119	Bpgm,Eno2,Gapdh,Galk1,Gpi1,Hk1,Htr2a,Mif,Pfkl,Pgam1,Pgk1,Adpgk,Ddit4,Mpi
1_Member	Reactome Gene Sets	R-MMU-70171	Glycolysis	-8.44749	-5.85785	7/23	12183,14433,14751,15275,18641,72141,270198	Bpgm,Gapdh,Gpi1,Hk1,Pfkl,Adpgk,Pfkfb4
1_Member	GO Biological Processes	GO:0019439	aromatic compound catabolic process	-8.40136	-5.82086	23/485	11810,12183,12227,13807,14433,14635,14751,15275,15558,16828,17319,18641,18648,18655,22271,52502,65969,67207,72141,72269,74747,110119,110391	Apobec1,Bpgm,Btg2,Eno2,Gapdh,Galk1,Gpi1,Hk1,Htr2a,Ldha,Mif,Pfkl,Pgam1,Pgk1,Upp1,Carhsp1,Cubn,Lsm1,Adpgk,Cda,Ddit4,Mpi,Qdpr
1_Member	GO Biological Processes	GO:0032787	monocarboxylic acid metabolic process	-8.36202	-5.79048	25/573	12183,12389,13807,14433,14635,14751,15275,15558,16828,17319,18484,18641,18648,18655,20249,20845,22229,59031,64292,72141,72999,74747,110119,231070,236900	Bpgm,Cav1,Eno2,Gapdh,Galk1,Gpi1,Hk1,Htr2a,Ldha,Mif,Pam,Pfkl,Pgam1,Pgk1,Scd1,Star,Ucp3,Chst12,Ptges,Adpgk,Insig2,Ddit4,Mpi,Insig1,Pdk3
1_Member	GO Biological Processes	GO:0009124	nucleoside monophosphate biosynthetic process	-8.31271	-5.74994	14/168	12183,13807,14433,14635,14751,15275,15558,17319,18641,18648,18655,72141,74747,110119	Bpgm,Eno2,Gapdh,Galk1,Gpi1,Hk1,Htr2a,Mif,Pfkl,Pgam1,Pgk1,Adpgk,Ddit4,Mpi
1_Member	GO Biological Processes	GO:0046390	ribose phosphate biosynthetic process	-8.04304	-5.5137	16/239	12183,13807,14433,14635,14751,15275,15558,17319,18641,18648,18655,72141,74747,110095,110119,236900	Bpgm,Eno2,Gapdh,Galk1,Gpi1,Hk1,Htr2a,Mif,Pfkl,Pgam1,Pgk1,Adpgk,Ddit4,Pygl,Mpi,Pdk3
1_Member	GO Biological Processes	GO:0034655	nucleobase-containing compound catabolic process	-8.00047	-5.4791	21/426	11810,12183,12227,13807,14433,14635,14751,15275,15558,16828,17319,18641,18648,18655,22271,52502,67207,72141,72269,74747,110119	Apobec1,Bpgm,Btg2,Eno2,Gapdh,Galk1,Gpi1,Hk1,Htr2a,Ldha,Mif,Pfkl,Pgam1,Pgk1,Upp1,Carhsp1,Lsm1,Adpgk,Cda,Ddit4,Mpi
1_Member	GO Biological Processes	GO:0044270	cellular nitrogen compound catabolic process	-7.9525	-5.43895	22/470	11810,12183,12227,13807,14433,14635,14751,15275,15558,16828,17319,18641,18648,18655,22271,52502,65969,67207,72141,72269,74747,110119	Apobec1,Bpgm,Btg2,Eno2,Gapdh,Galk1,Gpi1,Hk1,Htr2a,Ldha,Mif,Pfkl,Pgam1,Pgk1,Upp1,Carhsp1,Cubn,Lsm1,Adpgk,Cda,Ddit4,Mpi
1_Member	GO Biological Processes	GO:0009165	nucleotide biosynthetic process	-7.88297	-5.21888	20/285	12183,13807,14433,14635,14751,15275,15558,17319,18641,18648,18655,59027,69719,72141,74080,74747,108156,110119,236900,433256	Bpgm,Eno2,Gapdh,Galk1,Gpi1,Hk1,Htr2a,Mif,Pfkl,Pgam1,Pgk1,Nampt,Cad,Adpgk,Nmnat3,Ddit4,Mthfd1,Mpi,Pdk3,Acsl5
1_Member	GO Biological Processes	GO:0046700	heterocycle catabolic process	-7.85349	-5.34762	22/476	11810,12183,12227,13807,14433,14635,14751,15275,15558,16828,17319,18641,18648,18655,22271,52502,65969,67207,72141,72269,74747,110119	Apobec1,Bpgm,Btg2,Eno2,Gapdh,Galk1,Gpi1,Hk1,Htr2a,Ldha,Mif,Pfkl,Pgam1,Pgk1,Upp1,Carhsp1,Cubn,Lsm1,Adpgk,Cda,Ddit4,Mpi
1_Member	GO Biological Processes	GO:1901361	organic cyclic compound catabolic process	-7.83498	-5.3417	23/520	11810,12183,12227,13807,14433,14635,14751,15275,15558,16828,17319,18641,18648,18655,22271,52502,65969,67207,72141,72269,74747,110119,110391	Apobec1,Bpgm,Btg2,Eno2,Gapdh,Galk1,Gpi1,Hk1,Htr2a,Ldha,Mif,Pfkl,Pgam1,Pgk1,Upp1,Carhsp1,Cubn,Lsm1,Adpgk,Cda,Ddit4,Mpi,Qdpr
1_Member	GO Biological Processes	GO:0051186	cofactor metabolic process	-7.791	-5.14922	27/510	12183,13807,14287,14433,14635,14718,14751,15275,15558,16828,17319,18641,18648,18655,26570,59027,64292,65969,72141,74080,74551,74747,108156,110119,110391,236900,433256	Bpgm,Eno2,Fpgs,Gapdh,Galk1,Got1,Gpi1,Hk1,Htr2a,Ldha,Mif,Pfkl,Pgam1,Pgk1,Slc7a11,Nampt,Ptges,Cubn,Adpgk,Nmnat3,Pck2,Ddit4,Mthfd1,Mpi,Qdpr,Pdk3,Acsl5
1_Member	GO Biological Processes	GO:1901293	nucleoside phosphate biosynthetic process	-7.73092	-5.10265	20/291	12183,13807,14433,14635,14751,15275,15558,17319,18641,18648,18655,59027,69719,72141,74080,74747,108156,110119,236900,433256	Bpgm,Eno2,Gapdh,Galk1,Gpi1,Hk1,Htr2a,Mif,Pfkl,Pgam1,Pgk1,Nampt,Cad,Adpgk,Nmnat3,Ddit4,Mthfd1,Mpi,Pdk3,Acsl5
1_Member	GO Biological Processes	GO:0009152	purine ribonucleotide biosynthetic process	-7.60087	-5.13153	15/223	12183,13807,14433,14635,14751,15275,15558,17319,18641,18648,18655,72141,74747,110119,236900	Bpgm,Eno2,Gapdh,Galk1,Gpi1,Hk1,Htr2a,Mif,Pfkl,Pgam1,Pgk1,Adpgk,Ddit4,Mpi,Pdk3
1_Member	GO Biological Processes	GO:0019318	hexose metabolic process	-7.57495	-5.11255	15/224	11910,14433,14635,14751,15275,16828,18641,18655,19883,72141,72157,110119,236900,244416,270198	Atf3,Gapdh,Galk1,Gpi1,Hk1,Ldha,Pfkl,Pgk1,Rora,Adpgk,Pgm2,Mpi,Pdk3,Ppp1r3b,Pfkfb4
1_Member	GO Biological Processes	GO:0017144	drug metabolic process	-7.51065	-5.06182	27/728	12183,12389,13120,13807,14433,14635,14751,15275,15558,16828,17127,17319,18641,18648,18655,19883,20887,59031,65969,67847,72141,74747,104263,106759,110119,110391,226564	Bpgm,Cav1,Cyp4b1,Eno2,Gapdh,Galk1,Gpi1,Hk1,Htr2a,Ldha,Smad3,Mif,Pfkl,Pgam1,Pgk1,Rora,Sult1a1,Chst12,Cubn,Sncaip,Adpgk,Ddit4,Kdm3a,Ticam1,Mpi,Qdpr,Fmo4
1_Member	GO Biological Processes	GO:0009260	ribonucleotide biosynthetic process	-7.3724	-4.93021	15/232	12183,13807,14433,14635,14751,15275,15558,17319,18641,18648,18655,72141,74747,110119,236900	Bpgm,Eno2,Gapdh,Galk1,Gpi1,Hk1,Htr2a,Mif,Pfkl,Pgam1,Pgk1,Adpgk,Ddit4,Mpi,Pdk3
1_Member	GO Biological Processes	GO:0006164	purine nucleotide biosynthetic process	-7.1781	-4.74244	15/240	12183,13807,14433,14635,14751,15275,15558,17319,18641,18648,18655,72141,74747,110119,236900	Bpgm,Eno2,Gapdh,Galk1,Gpi1,Hk1,Htr2a,Mif,Pfkl,Pgam1,Pgk1,Adpgk,Ddit4,Mpi,Pdk3
1_Member	GO Biological Processes	GO:0072522	purine-containing compound biosynthetic process	-7.06061	-4.6366	15/245	12183,13807,14433,14635,14751,15275,15558,17319,18641,18648,18655,72141,74747,110119,236900	Bpgm,Eno2,Gapdh,Galk1,Gpi1,Hk1,Htr2a,Mif,Pfkl,Pgam1,Pgk1,Adpgk,Ddit4,Mpi,Pdk3
1_Member	GO Biological Processes	GO:0009144	purine nucleoside triphosphate metabolic process	-7.05949	-4.6366	16/281	12183,13807,14433,14635,14751,15275,15558,16828,17319,18641,18648,18655,72141,74747,76055,110119	Bpgm,Eno2,Gapdh,Galk1,Gpi1,Hk1,Htr2a,Ldha,Mif,Pfkl,Pgam1,Pgk1,Adpgk,Ddit4,Oga,Mpi
1_Member	GO Biological Processes	GO:0046034	ATP metabolic process	-7.01442	-4.59778	15/247	12183,13807,14433,14635,14751,15275,15558,16828,17319,18641,18648,18655,72141,74747,110119	Bpgm,Eno2,Gapdh,Galk1,Gpi1,Hk1,Htr2a,Ldha,Mif,Pfkl,Pgam1,Pgk1,Adpgk,Ddit4,Mpi
1_Member	GO Biological Processes	GO:0005996	monosaccharide metabolic process	-6.85629	-4.45913	15/254	11910,14433,14635,14751,15275,16828,18641,18655,19883,72141,72157,110119,236900,244416,270198	Atf3,Gapdh,Galk1,Gpi1,Hk1,Ldha,Pfkl,Pgk1,Rora,Adpgk,Pgm2,Mpi,Pdk3,Ppp1r3b,Pfkfb4
1_Member	GO Biological Processes	GO:0009141	nucleoside triphosphate metabolic process	-6.71133	-4.3304	16/298	12183,13807,14433,14635,14751,15275,15558,16828,17319,18641,18648,18655,72141,74747,76055,110119	Bpgm,Eno2,Gapdh,Galk1,Gpi1,Hk1,Htr2a,Ldha,Mif,Pfkl,Pgam1,Pgk1,Adpgk,Ddit4,Oga,Mpi
1_Member	GO Biological Processes	GO:0009117	nucleotide metabolic process	-6.47896	-4.03013	26/555	12183,13807,14433,14635,14751,15275,15558,16828,17319,18641,18648,18655,19883,22271,59027,69719,72141,72269,74080,74551,74747,76055,108156,110119,236900,433256	Bpgm,Eno2,Gapdh,Galk1,Gpi1,Hk1,Htr2a,Ldha,Mif,Pfkl,Pgam1,Pgk1,Rora,Upp1,Nampt,Cad,Adpgk,Cda,Nmnat3,Pck2,Ddit4,Oga,Mthfd1,Mpi,Pdk3,Acsl5
1_Member	GO Biological Processes	GO:0009167	purine ribonucleoside monophosphate metabolic process	-6.47303	-4.11438	15/272	12183,13807,14433,14635,14751,15275,15558,16828,17319,18641,18648,18655,72141,74747,110119	Bpgm,Eno2,Gapdh,Galk1,Gpi1,Hk1,Htr2a,Ldha,Mif,Pfkl,Pgam1,Pgk1,Adpgk,Ddit4,Mpi
1_Member	GO Biological Processes	GO:0009205	purine ribonucleoside triphosphate metabolic process	-6.47303	-4.11438	15/272	12183,13807,14433,14635,14751,15275,15558,16828,17319,18641,18648,18655,72141,74747,110119	Bpgm,Eno2,Gapdh,Galk1,Gpi1,Hk1,Htr2a,Ldha,Mif,Pfkl,Pgam1,Pgk1,Adpgk,Ddit4,Mpi
1_Member	GO Biological Processes	GO:0009126	purine nucleoside monophosphate metabolic process	-6.45266	-4.0994	15/273	12183,13807,14433,14635,14751,15275,15558,16828,17319,18641,18648,18655,72141,74747,110119	Bpgm,Eno2,Gapdh,Galk1,Gpi1,Hk1,Htr2a,Ldha,Mif,Pfkl,Pgam1,Pgk1,Adpgk,Ddit4,Mpi
1_Member	GO Biological Processes	GO:0009161	ribonucleoside monophosphate metabolic process	-6.3921	-4.04944	15/276	12183,13807,14433,14635,14751,15275,15558,16828,17319,18641,18648,18655,72141,74747,110119	Bpgm,Eno2,Gapdh,Galk1,Gpi1,Hk1,Htr2a,Ldha,Mif,Pfkl,Pgam1,Pgk1,Adpgk,Ddit4,Mpi
1_Member	GO Biological Processes	GO:0009199	ribonucleoside triphosphate metabolic process	-6.3921	-4.04944	15/276	12183,13807,14433,14635,14751,15275,15558,16828,17319,18641,18648,18655,72141,74747,110119	Bpgm,Eno2,Gapdh,Galk1,Gpi1,Hk1,Htr2a,Ldha,Mif,Pfkl,Pgam1,Pgk1,Adpgk,Ddit4,Mpi
1_Member	GO Biological Processes	GO:0006753	nucleoside phosphate metabolic process	-6.34585	-3.91663	26/564	12183,13807,14433,14635,14751,15275,15558,16828,17319,18641,18648,18655,19883,22271,59027,69719,72141,72269,74080,74551,74747,76055,108156,110119,236900,433256	Bpgm,Eno2,Gapdh,Galk1,Gpi1,Hk1,Htr2a,Ldha,Mif,Pfkl,Pgam1,Pgk1,Rora,Upp1,Nampt,Cad,Adpgk,Cda,Nmnat3,Pck2,Ddit4,Oga,Mthfd1,Mpi,Pdk3,Acsl5
1_Member	GO Biological Processes	GO:0009123	nucleoside monophosphate metabolic process	-6.21521	-3.87775	15/285	12183,13807,14433,14635,14751,15275,15558,16828,17319,18641,18648,18655,72141,74747,110119	Bpgm,Eno2,Gapdh,Galk1,Gpi1,Hk1,Htr2a,Ldha,Mif,Pfkl,Pgam1,Pgk1,Adpgk,Ddit4,Mpi
1_Member	GO Biological Processes	GO:0090407	organophosphate biosynthetic process	-6.16029	-3.74365	24/503	12183,12716,13807,14433,14635,14751,15275,15558,17319,18641,18648,18655,18798,59027,69718,69719,72141,74080,74747,108156,110095,110119,236900,433256	Bpgm,Ckmt1,Eno2,Gapdh,Galk1,Gpi1,Hk1,Htr2a,Mif,Pfkl,Pgam1,Pgk1,Plcb4,Nampt,Ipmk,Cad,Adpgk,Nmnat3,Ddit4,Mthfd1,Pygl,Mpi,Pdk3,Acsl5
1_Member	GO Biological Processes	GO:0006006	glucose metabolic process	-5.78027	-3.49166	12/195	11910,14433,14751,15275,16828,18641,18655,19883,72141,72157,236900,244416	Atf3,Gapdh,Gpi1,Hk1,Ldha,Pfkl,Pgk1,Rora,Adpgk,Pgm2,Pdk3,Ppp1r3b
1_Member	GO Biological Processes	GO:0006163	purine nucleotide metabolic process	-5.65263	-3.38211	18/447	12183,13807,14433,14635,14751,15275,15558,16828,17319,18641,18648,18655,19883,72141,74747,76055,110119,236900	Bpgm,Eno2,Gapdh,Galk1,Gpi1,Hk1,Htr2a,Ldha,Mif,Pfkl,Pgam1,Pgk1,Rora,Adpgk,Ddit4,Oga,Mpi,Pdk3
1_Member	GO Biological Processes	GO:0019693	ribose phosphate metabolic process	-5.61185	-3.34575	18/450	12183,13807,14433,14635,14751,15275,15558,16828,17319,18641,18648,18655,19883,72141,74747,110095,110119,236900	Bpgm,Eno2,Gapdh,Galk1,Gpi1,Hk1,Htr2a,Ldha,Mif,Pfkl,Pgam1,Pgk1,Rora,Adpgk,Ddit4,Pygl,Mpi,Pdk3
1_Member	GO Biological Processes	GO:0055086	nucleobase-containing small molecule metabolic process	-5.39432	-3.03567	26/635	12183,13807,14433,14635,14751,15275,15558,16828,17319,18641,18648,18655,19883,22271,59027,69719,72141,72269,74080,74551,74747,76055,108156,110119,236900,433256	Bpgm,Eno2,Gapdh,Galk1,Gpi1,Hk1,Htr2a,Ldha,Mif,Pfkl,Pgam1,Pgk1,Rora,Upp1,Nampt,Cad,Adpgk,Cda,Nmnat3,Pck2,Ddit4,Oga,Mthfd1,Mpi,Pdk3,Acsl5
1_Member	GO Biological Processes	GO:0009150	purine ribonucleotide metabolic process	-5.35564	-3.11921	17/423	12183,13807,14433,14635,14751,15275,15558,16828,17319,18641,18648,18655,19883,72141,74747,110119,236900	Bpgm,Eno2,Gapdh,Galk1,Gpi1,Hk1,Htr2a,Ldha,Mif,Pfkl,Pgam1,Pgk1,Rora,Adpgk,Ddit4,Mpi,Pdk3
1_Member	GO Biological Processes	GO:1901137	carbohydrate derivative biosynthetic process	-5.32519	-2.97726	25/601	12183,13807,14433,14594,14635,14751,15275,15558,16168,17319,18641,18648,18655,21664,22340,54218,59031,69719,72141,74747,76055,110095,110119,236900,433256	Bpgm,Eno2,Gapdh,Ggta1,Galk1,Gpi1,Hk1,Htr2a,Il15,Mif,Pfkl,Pgam1,Pgk1,Phlda1,Vegfb,B3galt4,Chst12,Cad,Adpgk,Ddit4,Oga,Pygl,Mpi,Pdk3,Acsl5
1_Member	GO Biological Processes	GO:0009259	ribonucleotide metabolic process	-5.22158	-2.98923	17/433	12183,13807,14433,14635,14751,15275,15558,16828,17319,18641,18648,18655,19883,72141,74747,110119,236900	Bpgm,Eno2,Gapdh,Galk1,Gpi1,Hk1,Htr2a,Ldha,Mif,Pfkl,Pgam1,Pgk1,Rora,Adpgk,Ddit4,Mpi,Pdk3
1_Member	GO Biological Processes	GO:0072521	purine-containing compound metabolic process	-5.10088	-2.88836	18/490	12183,13807,14433,14635,14751,15275,15558,16828,17319,18641,18648,18655,19883,72141,74747,76055,110119,236900	Bpgm,Eno2,Gapdh,Galk1,Gpi1,Hk1,Htr2a,Ldha,Mif,Pfkl,Pgam1,Pgk1,Rora,Adpgk,Ddit4,Oga,Mpi,Pdk3
1_Member	KEGG Pathway	mmu01200	Carbon metabolism	-4.33093	-2.21937	8/118	13807,14433,14751,15275,18641,18648,18655,72141	Eno2,Gapdh,Gpi1,Hk1,Pfkl,Pgam1,Pgk1,Adpgk
1_Member	GO Biological Processes	GO:0043467	regulation of generation of precursor metabolites and energy	-4.10435	-2.03574	8/127	12176,15558,17319,18648,18655,74747,109042,244416	Bnip3,Htr2a,Mif,Pgam1,Pgk1,Ddit4,Cavin3,Ppp1r3b
1_Member	GO Biological Processes	GO:0062012	regulation of small molecule metabolic process	-3.76819	-1.75931	13/359	12389,15558,17319,18648,18655,19883,20845,72269,72999,74747,231070,236900,244416	Cav1,Htr2a,Mif,Pgam1,Pgk1,Rora,Star,Cda,Insig2,Ddit4,Insig1,Pdk3,Ppp1r3b
1_Member	GO Biological Processes	GO:0006140	regulation of nucleotide metabolic process	-3.75785	-1.75379	7/107	15558,17319,18648,18655,72269,74747,236900	Htr2a,Mif,Pgam1,Pgk1,Cda,Ddit4,Pdk3
1_Member	GO Biological Processes	GO:0043470	regulation of carbohydrate catabolic process	-3.4792	-1.53133	5/55	15558,17319,18648,74747,244416	Htr2a,Mif,Pgam1,Ddit4,Ppp1r3b
1_Member	GO Biological Processes	GO:0051196	regulation of coenzyme metabolic process	-3.44242	-1.49875	5/56	15558,17319,18648,74747,236900	Htr2a,Mif,Pgam1,Ddit4,Pdk3
1_Member	GO Biological Processes	GO:0051193	regulation of cofactor metabolic process	-3.03651	-1.0758	6/75	15558,17319,18648,26570,74747,236900	Htr2a,Mif,Pgam1,Slc7a11,Ddit4,Pdk3
1_Member	GO Biological Processes	GO:1900542	regulation of purine nucleotide metabolic process	-3.02634	-1.15377	6/103	15558,17319,18648,18655,74747,236900	Htr2a,Mif,Pgam1,Pgk1,Ddit4,Pdk3
1_Member	GO Biological Processes	GO:0030808	regulation of nucleotide biosynthetic process	-2.86019	-1.02005	5/75	15558,17319,18648,74747,236900	Htr2a,Mif,Pgam1,Ddit4,Pdk3
1_Member	GO Biological Processes	GO:1900371	regulation of purine nucleotide biosynthetic process	-2.86019	-1.02005	5/75	15558,17319,18648,74747,236900	Htr2a,Mif,Pgam1,Ddit4,Pdk3
1_Member	GO Biological Processes	GO:0006110	regulation of glycolytic process	-2.80162	-0.971245	4/46	15558,17319,18648,74747	Htr2a,Mif,Pgam1,Ddit4
1_Member	GO Biological Processes	GO:0030811	regulation of nucleotide catabolic process	-2.80162	-0.971245	4/46	15558,17319,18648,74747	Htr2a,Mif,Pgam1,Ddit4
1_Member	GO Biological Processes	GO:1903578	regulation of ATP metabolic process	-2.49071	-0.755306	5/91	15558,17319,18648,18655,74747	Htr2a,Mif,Pgam1,Pgk1,Ddit4
1_Member	GO Biological Processes	GO:0006109	regulation of carbohydrate metabolic process	-2.35315	-0.6666	7/186	15558,17319,18648,19883,74747,236900,244416	Htr2a,Mif,Pgam1,Rora,Ddit4,Pdk3,Ppp1r3b
1_Member	GO Biological Processes	GO:2001169	regulation of ATP biosynthetic process	-2.30186	-0.63562	4/63	15558,17319,18648,74747	Htr2a,Mif,Pgam1,Ddit4
2_Summary	GO Biological Processes	GO:0001666	response to hypoxia	-9.98162	-7.16704	17/204	11826,12176,12177,12389,17127,17189,17684,18655,19883,22229,22359,56295,70186,74747,94352,112405,236900,226421	Aqp1,Bnip3,Bnip3l,Cav1,Smad3,Mb,Cited2,Pgk1,Rora,Ucp3,Vldlr,Higd1a,Fam162a,Ddit4,Loxl2,Egln1,Pdk3,Rab7b
2_Member	GO Biological Processes	GO:0001666	response to hypoxia	-9.98162	-7.16704	17/204	11826,12176,12177,12389,17127,17189,17684,18655,19883,22229,22359,56295,70186,74747,94352,112405,236900	Aqp1,Bnip3,Bnip3l,Cav1,Smad3,Mb,Cited2,Pgk1,Rora,Ucp3,Vldlr,Higd1a,Fam162a,Ddit4,Loxl2,Egln1,Pdk3
2_Member	GO Biological Processes	GO:0036293	response to decreased oxygen levels	-9.16994	-6.48798	17/230	11826,12176,12177,12389,17127,17189,17684,18655,19883,22229,22359,56295,70186,74747,94352,112405,236900	Aqp1,Bnip3,Bnip3l,Cav1,Smad3,Mb,Cited2,Pgk1,Rora,Ucp3,Vldlr,Higd1a,Fam162a,Ddit4,Loxl2,Egln1,Pdk3
2_Member	GO Biological Processes	GO:0070482	response to oxygen levels	-7.83258	-5.3417	17/282	11826,12176,12177,12389,17127,17189,17684,18655,19883,22229,22359,56295,70186,74747,94352,112405,236900	Aqp1,Bnip3,Bnip3l,Cav1,Smad3,Mb,Cited2,Pgk1,Rora,Ucp3,Vldlr,Higd1a,Fam162a,Ddit4,Loxl2,Egln1,Pdk3
2_Member	GO Biological Processes	GO:0071456	cellular response to hypoxia	-7.00768	-4.5972	10/96	11826,12176,12177,17684,18655,19883,22359,56295,70186,236900	Aqp1,Bnip3,Bnip3l,Cited2,Pgk1,Rora,Vldlr,Higd1a,Fam162a,Pdk3
2_Member	GO Biological Processes	GO:0071453	cellular response to oxygen levels	-6.54955	-4.17991	11/135	11826,12176,12177,12389,17684,18655,19883,22359,56295,70186,236900	Aqp1,Bnip3,Bnip3l,Cav1,Cited2,Pgk1,Rora,Vldlr,Higd1a,Fam162a,Pdk3
2_Member	GO Biological Processes	GO:0036294	cellular response to decreased oxygen levels	-6.0609	-3.73868	10/121	11826,12176,12177,17684,18655,19883,22359,56295,70186,236900	Aqp1,Bnip3,Bnip3l,Cited2,Pgk1,Rora,Vldlr,Higd1a,Fam162a,Pdk3
2_Member	KEGG Pathway	mmu04137	Mitophagy - animal	-2.30186	-0.63562	4/63	12176,12177,17684,226421	Bnip3,Bnip3l,Cited2,Rab7b
3_Summary	GO Biological Processes	GO:0018126	protein hydroxylation	-8.16312	-5.61739	7/25	18451,18452,18822,26432,65973,112405,210530,50527,12036,14287,14718,26570,69719,108156,110391,12716,64292	P4ha1,P4ha2,Plod1,Plod2,Asph,Egln1,P3h2,Ero1l,Bcat2,Fpgs,Got1,Slc7a11,Cad,Mthfd1,Qdpr,Ckmt1,Ptges
3_Member	GO Biological Processes	GO:0018126	protein hydroxylation	-8.16312	-5.61739	7/25	18451,18452,18822,26432,65973,112405,210530	P4ha1,P4ha2,Plod1,Plod2,Asph,Egln1,P3h2
3_Member	GO Biological Processes	GO:0019511	peptidyl-proline hydroxylation	-5.36579	-3.12524	4/11	18451,18452,112405,210530	P4ha1,P4ha2,Egln1,P3h2
3_Member	GO Biological Processes	GO:0019471	4-hydroxyproline metabolic process	-5.19344	-2.96913	4/12	18451,18452,50527,112405	P4ha1,P4ha2,Ero1l,Egln1
3_Member	GO Biological Processes	GO:1901605	alpha-amino acid metabolic process	-5.10348	-2.80079	13/194	12036,14287,14718,18451,18452,18822,26432,26570,50527,69719,108156,110391,112405	Bcat2,Fpgs,Got1,P4ha1,P4ha2,Plod1,Plod2,Slc7a11,Ero1l,Cad,Mthfd1,Qdpr,Egln1
3_Member	GO Biological Processes	GO:0018401	peptidyl-proline hydroxylation to 4-hydroxy-L-proline	-4.16009	-2.07732	3/8	18451,18452,112405	P4ha1,P4ha2,Egln1
3_Member	GO Biological Processes	GO:0006575	cellular modified amino acid metabolic process	-4.15216	-2.01427	11/175	12716,14287,18451,18452,18822,26432,26570,50527,64292,108156,112405	Ckmt1,Fpgs,P4ha1,P4ha2,Plod1,Plod2,Slc7a11,Ero1l,Ptges,Mthfd1,Egln1
3_Member	GO Biological Processes	GO:0006520	cellular amino acid metabolic process	-3.75349	-1.66569	13/262	12036,14287,14718,18451,18452,18822,26432,26570,50527,69719,108156,110391,112405	Bcat2,Fpgs,Got1,P4ha1,P4ha2,Plod1,Plod2,Slc7a11,Ero1l,Cad,Mthfd1,Qdpr,Egln1
3_Member	GO Biological Processes	GO:0018208	peptidyl-proline modification	-3.30361	-1.37833	4/34	18451,18452,112405,210530	P4ha1,P4ha2,Egln1,P3h2
4_Summary	GO Biological Processes	GO:0019320	hexose catabolic process	-8.16312	-5.61739	7/25	14635,14751,15275,16828,18641,72157,110119,13807,14433,15979,18655,18787,20525,112405,59027,74080,74551,18595,18648,20514,12036,14718,22271,65969,72269,110391,433256,270198	Galk1,Gpi1,Hk1,Ldha,Pfkl,Pgm2,Mpi,Eno2,Gapdh,Ifngr1,Pgk1,Serpine1,Slc2a1,Egln1,Nampt,Nmnat3,Pck2,Pdgfra,Pgam1,Slc1a5,Bcat2,Got1,Upp1,Cubn,Cda,Qdpr,Acsl5,Pfkfb4
4_Member	GO Biological Processes	GO:0019320	hexose catabolic process	-8.16312	-5.61739	7/25	14635,14751,15275,16828,18641,72157,110119	Galk1,Gpi1,Hk1,Ldha,Pfkl,Pgm2,Mpi
4_Member	GO Biological Processes	GO:0046365	monosaccharide catabolic process	-7.66778	-5.19137	7/29	14635,14751,15275,16828,18641,72157,110119	Galk1,Gpi1,Hk1,Ldha,Pfkl,Pgm2,Mpi
4_Member	GO Biological Processes	GO:0061615	glycolytic process through fructose-6-phosphate	-6.74901	-4.36233	5/13	14635,14751,15275,18641,110119	Galk1,Gpi1,Hk1,Pfkl,Mpi
4_Member	KEGG Pathway	mmu04066	HIF-1 signaling pathway	-6.55959	-4.18434	10/107	13807,14433,15275,15979,16828,18641,18655,18787,20525,112405	Eno2,Gapdh,Hk1,Ifngr1,Ldha,Pfkl,Pgk1,Serpine1,Slc2a1,Egln1
4_Member	GO Biological Processes	GO:0061620	glycolytic process through glucose-6-phosphate	-5.55835	-3.29661	4/10	14635,14751,15275,18641	Galk1,Gpi1,Hk1,Pfkl
4_Member	GO Biological Processes	GO:0019674	NAD metabolic process	-5.28488	-2.94742	7/46	14751,15275,16828,18641,59027,74080,74551	Gpi1,Hk1,Ldha,Pfkl,Nampt,Nmnat3,Pck2
4_Member	GO Biological Processes	GO:0009435	NAD biosynthetic process	-5.14205	-2.83455	5/19	14751,15275,18641,59027,74080	Gpi1,Hk1,Pfkl,Nampt,Nmnat3
4_Member	GO Biological Processes	GO:0006007	glucose catabolic process	-4.89508	-2.70888	4/14	14751,15275,16828,18641	Gpi1,Hk1,Ldha,Pfkl
4_Member	GO Biological Processes	GO:0006735	NADH regeneration	-4.36069	-2.23883	3/7	14751,15275,18641	Gpi1,Hk1,Pfkl
4_Member	GO Biological Processes	GO:0061621	canonical glycolysis	-4.36069	-2.23883	3/7	14751,15275,18641	Gpi1,Hk1,Pfkl
4_Member	GO Biological Processes	GO:0061718	glucose catabolic process to pyruvate	-4.36069	-2.23883	3/7	14751,15275,18641	Gpi1,Hk1,Pfkl
4_Member	KEGG Pathway	mmu05230	Central carbon metabolism in cancer	-4.32033	-2.15695	7/64	15275,16828,18595,18641,18648,20514,20525	Hk1,Ldha,Pdgfra,Pfkl,Pgam1,Slc1a5,Slc2a1
4_Member	GO Biological Processes	GO:0006734	NADH metabolic process	-4.18635	-2.04518	5/29	14751,15275,16828,18641,74551	Gpi1,Hk1,Ldha,Pfkl,Pck2
4_Member	GO Biological Processes	GO:0044282	small molecule catabolic process	-4.09157	-1.96656	15/312	12036,14635,14718,14751,15275,16828,18641,22271,65969,72157,72269,74551,110119,110391,433256	Bcat2,Galk1,Got1,Gpi1,Hk1,Ldha,Pfkl,Upp1,Cubn,Pgm2,Cda,Pck2,Mpi,Qdpr,Acsl5
4_Member	KEGG Pathway	mmu00520	Amino sugar and nucleotide sugar metabolism	-3.71725	-1.72033	5/49	14635,14751,15275,72157,110119	Galk1,Gpi1,Hk1,Pgm2,Mpi
4_Member	KEGG Pathway	mmu00052	Galactose metabolism	-3.40667	-1.46921	4/32	14635,15275,18641,72157	Galk1,Hk1,Pfkl,Pgm2
4_Member	KEGG Pathway	mmu00051	Fructose and mannose metabolism	-3.25461	-1.34118	4/35	15275,18641,110119,270198	Hk1,Pfkl,Mpi,Pfkfb4
4_Member	KEGG Pathway	mmu00030	Pentose phosphate pathway	-2.29667	-0.633722	3/32	14751,18641,72157	Gpi1,Pfkl,Pgm2
5_Summary	Reactome Gene Sets	R-MMU-1474244	Extracellular matrix organization	-8.11324	-5.57578	17/270	12215,12816,12830,16410,16456,17381,17385,17386,18451,18452,18822,26432,58223,94352,192897,210530,240913,17127,18595,50527,57764,107250,18787	Bsg,Col12a1,Col4a5,Itgav,F11r,Mmp12,Mmp11,Mmp13,P4ha1,P4ha2,Plod1,Plod2,Mmp19,Loxl2,Itgb4,P3h2,Adamts4,Smad3,Pdgfra,Ero1l,Ntn4,Kazald1,Serpine1
5_Member	Reactome Gene Sets	R-MMU-1474244	Extracellular matrix organization	-8.11324	-5.57578	17/270	12215,12816,12830,16410,16456,17381,17385,17386,18451,18452,18822,26432,58223,94352,192897,210530,240913	Bsg,Col12a1,Col4a5,Itgav,F11r,Mmp12,Mmp11,Mmp13,P4ha1,P4ha2,Plod1,Plod2,Mmp19,Loxl2,Itgb4,P3h2,Adamts4
5_Member	Reactome Gene Sets	R-MMU-1474290	Collagen formation	-7.72428	-5.2407	10/81	12816,12830,17386,18451,18452,18822,26432,94352,192897,210530	Col12a1,Col4a5,Mmp13,P4ha1,P4ha2,Plod1,Plod2,Loxl2,Itgb4,P3h2
5_Member	GO Biological Processes	GO:0030198	extracellular matrix organization	-5.74138	-3.46191	14/271	12830,17127,17381,17385,17386,18451,18595,18822,26432,50527,57764,58223,94352,107250	Col4a5,Smad3,Mmp12,Mmp11,Mmp13,P4ha1,Pdgfra,Plod1,Plod2,Ero1l,Ntn4,Mmp19,Loxl2,Kazald1
5_Member	Reactome Gene Sets	R-MMU-1650814	Collagen biosynthesis and modifying enzymes	-5.44891	-3.2042	7/59	12816,12830,18451,18452,18822,26432,210530	Col12a1,Col4a5,P4ha1,P4ha2,Plod1,Plod2,P3h2
5_Member	GO Biological Processes	GO:0043062	extracellular structure organization	-4.98884	-2.79167	14/315	12830,17127,17381,17385,17386,18451,18595,18822,26432,50527,57764,58223,94352,107250	Col4a5,Smad3,Mmp12,Mmp11,Mmp13,P4ha1,Pdgfra,Plod1,Plod2,Ero1l,Ntn4,Mmp19,Loxl2,Kazald1
5_Member	GO Biological Processes	GO:0032963	collagen metabolic process	-4.57904	-2.41916	8/109	17381,17385,17386,18787,18822,26432,58223,210530	Mmp12,Mmp11,Mmp13,Serpine1,Plod1,Plod2,Mmp19,P3h2
5_Member	Reactome Gene Sets	R-MMU-1474228	Degradation of the extracellular matrix	-4.05661	-1.99352	8/129	12215,12816,12830,17381,17385,17386,58223,240913	Bsg,Col12a1,Col4a5,Mmp12,Mmp11,Mmp13,Mmp19,Adamts4
5_Member	GO Biological Processes	GO:0030199	collagen fibril organization	-3.51675	-1.56251	5/54	17385,18451,18822,26432,94352	Mmp11,P4ha1,Plod1,Plod2,Loxl2
5_Member	Reactome Gene Sets	R-MMU-1442490	Collagen degradation	-3.4792	-1.53133	5/55	12816,12830,17381,17385,17386	Col12a1,Col4a5,Mmp12,Mmp11,Mmp13
5_Member	Reactome Gene Sets	R-MMU-2022090	Assembly of collagen fibrils and other multimeric structures	-3.44242	-1.49875	5/56	12816,12830,17386,94352,192897	Col12a1,Col4a5,Mmp13,Loxl2,Itgb4
5_Member	GO Biological Processes	GO:0030574	collagen catabolic process	-3.20717	-1.30336	4/36	17381,17385,17386,58223	Mmp12,Mmp11,Mmp13,Mmp19
6_Summary	GO Biological Processes	GO:0090087	regulation of peptide transport	-6.12929	-3.79697	25/749	12177,12231,12297,13839,14433,14751,15040,15275,15979,16480,17319,17381,17386,18484,18641,21929,30878,65973,72565,76055,79221,109689,231070,244701,383619,11826,16410,20315,67000,93670	Bnip3l,Btn1a1,Cacnb3,Epha5,Gapdh,Gpi1,H2-T23,Hk1,Ifngr1,Jup,Mif,Mmp12,Mmp13,Pam,Pfkl,Tnfaip3,Apln,Asph,Uaca,Oga,Hdac9,Arrb1,Insig1,Mtnr1b,Aim2,Aqp1,Itgav,Cxcl12,Prl3a1,Tac4
6_Member	GO Biological Processes	GO:0090087	regulation of peptide transport	-6.12929	-3.79697	25/749	12177,12231,12297,13839,14433,14751,15040,15275,15979,16480,17319,17381,17386,18484,18641,21929,30878,65973,72565,76055,79221,109689,231070,244701,383619	Bnip3l,Btn1a1,Cacnb3,Epha5,Gapdh,Gpi1,H2-T23,Hk1,Ifngr1,Jup,Mif,Mmp12,Mmp13,Pam,Pfkl,Tnfaip3,Apln,Asph,Uaca,Oga,Hdac9,Arrb1,Insig1,Mtnr1b,Aim2
6_Member	GO Biological Processes	GO:0051223	regulation of protein transport	-6.01893	-3.70659	24/708	12177,12231,12297,13839,14433,14751,15040,15275,15979,16480,17319,17381,17386,18484,18641,21929,65973,72565,76055,79221,109689,231070,244701,383619	Bnip3l,Btn1a1,Cacnb3,Epha5,Gapdh,Gpi1,H2-T23,Hk1,Ifngr1,Jup,Mif,Mmp12,Mmp13,Pam,Pfkl,Tnfaip3,Asph,Uaca,Oga,Hdac9,Arrb1,Insig1,Mtnr1b,Aim2
6_Member	GO Biological Processes	GO:0070201	regulation of establishment of protein localization	-5.68394	-3.40897	24/740	12177,12231,12297,13839,14433,14751,15040,15275,15979,16480,17319,17381,17386,18484,18641,21929,65973,72565,76055,79221,109689,231070,244701,383619	Bnip3l,Btn1a1,Cacnb3,Epha5,Gapdh,Gpi1,H2-T23,Hk1,Ifngr1,Jup,Mif,Mmp12,Mmp13,Pam,Pfkl,Tnfaip3,Asph,Uaca,Oga,Hdac9,Arrb1,Insig1,Mtnr1b,Aim2
6_Member	GO Biological Processes	GO:0002791	regulation of peptide secretion	-5.2165	-2.98819	19/529	12231,13839,14433,14751,15040,15275,15979,17319,17381,17386,18484,18641,21929,30878,76055,79221,109689,244701,383619	Btn1a1,Epha5,Gapdh,Gpi1,H2-T23,Hk1,Ifngr1,Mif,Mmp12,Mmp13,Pam,Pfkl,Tnfaip3,Apln,Oga,Hdac9,Arrb1,Mtnr1b,Aim2
6_Member	GO Biological Processes	GO:0050708	regulation of protein secretion	-5.10088	-2.88836	18/490	12231,13839,14433,14751,15040,15275,15979,17319,17381,17386,18484,18641,21929,76055,79221,109689,244701,383619	Btn1a1,Epha5,Gapdh,Gpi1,H2-T23,Hk1,Ifngr1,Mif,Mmp12,Mmp13,Pam,Pfkl,Tnfaip3,Oga,Hdac9,Arrb1,Mtnr1b,Aim2
6_Member	GO Biological Processes	GO:0002790	peptide secretion	-4.98522	-2.79167	21/652	11826,12231,13839,14433,14751,15040,15275,15979,16410,17319,17381,17386,18484,18641,21929,30878,76055,79221,109689,244701,383619	Aqp1,Btn1a1,Epha5,Gapdh,Gpi1,H2-T23,Hk1,Ifngr1,Itgav,Mif,Mmp12,Mmp13,Pam,Pfkl,Tnfaip3,Apln,Oga,Hdac9,Arrb1,Mtnr1b,Aim2
6_Member	GO Biological Processes	GO:0009306	protein secretion	-4.40835	-2.27694	19/605	12231,13839,14433,14751,15040,15275,15979,16410,17319,17381,17386,18484,18641,21929,76055,79221,109689,244701,383619	Btn1a1,Epha5,Gapdh,Gpi1,H2-T23,Hk1,Ifngr1,Itgav,Mif,Mmp12,Mmp13,Pam,Pfkl,Tnfaip3,Oga,Hdac9,Arrb1,Mtnr1b,Aim2
6_Member	GO Biological Processes	GO:0051222	positive regulation of protein transport	-4.02913	-1.97151	15/435	12297,14433,14751,15040,15275,15979,16480,17319,17381,17386,65973,72565,76055,109689,383619	Cacnb3,Gapdh,Gpi1,H2-T23,Hk1,Ifngr1,Jup,Mif,Mmp12,Mmp13,Asph,Uaca,Oga,Arrb1,Aim2
6_Member	GO Biological Processes	GO:1904951	positive regulation of establishment of protein localization	-3.82527	-1.80408	15/454	12297,14433,14751,15040,15275,15979,16480,17319,17381,17386,65973,72565,76055,109689,383619	Cacnb3,Gapdh,Gpi1,H2-T23,Hk1,Ifngr1,Jup,Mif,Mmp12,Mmp13,Asph,Uaca,Oga,Arrb1,Aim2
6_Member	GO Biological Processes	GO:0051047	positive regulation of secretion	-3.62723	-1.6488	16/527	11826,14433,14751,15040,15275,15979,17319,17381,17386,20315,30878,67000,76055,93670,109689,383619	Aqp1,Gapdh,Gpi1,H2-T23,Hk1,Ifngr1,Mif,Mmp12,Mmp13,Cxcl12,Apln,Prl3a1,Oga,Tac4,Arrb1,Aim2
6_Member	GO Biological Processes	GO:0002793	positive regulation of peptide secretion	-3.5235	-1.56496	12/331	14433,14751,15040,15275,15979,17319,17381,17386,30878,76055,109689,383619	Gapdh,Gpi1,H2-T23,Hk1,Ifngr1,Mif,Mmp12,Mmp13,Apln,Oga,Arrb1,Aim2
6_Member	GO Biological Processes	GO:0050663	cytokine secretion	-3.43524	-1.49364	10/244	12231,14433,15275,15979,16410,17319,17381,21929,79221,383619	Btn1a1,Gapdh,Hk1,Ifngr1,Itgav,Mif,Mmp12,Tnfaip3,Hdac9,Aim2
6_Member	GO Biological Processes	GO:0050714	positive regulation of protein secretion	-3.29054	-1.37122	11/302	14433,14751,15040,15275,15979,17319,17381,17386,76055,109689,383619	Gapdh,Gpi1,H2-T23,Hk1,Ifngr1,Mif,Mmp12,Mmp13,Oga,Arrb1,Aim2
6_Member	GO Biological Processes	GO:0050707	regulation of cytokine secretion	-3.23852	-1.32896	9/213	12231,14433,15275,15979,17319,17381,21929,79221,383619	Btn1a1,Gapdh,Hk1,Ifngr1,Mif,Mmp12,Tnfaip3,Hdac9,Aim2
6_Member	GO Biological Processes	GO:1903532	positive regulation of secretion by cell	-2.66753	-0.880695	13/472	14433,14751,15040,15275,15979,17319,17381,17386,20315,30878,76055,109689,383619	Gapdh,Gpi1,H2-T23,Hk1,Ifngr1,Mif,Mmp12,Mmp13,Cxcl12,Apln,Oga,Arrb1,Aim2
6_Member	GO Biological Processes	GO:0050715	positive regulation of cytokine secretion	-2.20937	-0.563923	6/150	14433,15275,15979,17319,17381,383619	Gapdh,Hk1,Ifngr1,Mif,Mmp12,Aim2
7_Summary	GO Biological Processes	GO:0001525	angiogenesis	-6.00739	-3.6999	20/513	11535,11826,12274,12389,12778,13638,15442,16410,16480,18595,18655,18787,19883,20315,30878,58223,68792,79221,94352,112405,17684,78249,14751,17381,20359,20855,21961,71371,192897,12390,17127,17319,18003	Adm,Aqp1,C6,Cav1,Ackr3,Efna3,Hpse,Itgav,Jup,Pdgfra,Pgk1,Serpine1,Rora,Cxcl12,Apln,Mmp19,Srpx2,Hdac9,Loxl2,Egln1,Cited2,Adgrf4,Gpi1,Mmp12,Sema6b,Stc1,Tns1,Arid5b,Itgb4,Cav2,Smad3,Mif,Nedd9
7_Member	GO Biological Processes	GO:0001525	angiogenesis	-6.00739	-3.6999	20/513	11535,11826,12274,12389,12778,13638,15442,16410,16480,18595,18655,18787,19883,20315,30878,58223,68792,79221,94352,112405	Adm,Aqp1,C6,Cav1,Ackr3,Efna3,Hpse,Itgav,Jup,Pdgfra,Pgk1,Serpine1,Rora,Cxcl12,Apln,Mmp19,Srpx2,Hdac9,Loxl2,Egln1
7_Member	GO Biological Processes	GO:0048514	blood vessel morphogenesis	-5.85475	-3.56149	22/622	11535,11826,12274,12389,12778,13638,15442,16410,16480,17684,18595,18655,18787,19883,20315,30878,58223,68792,78249,79221,94352,112405	Adm,Aqp1,C6,Cav1,Ackr3,Efna3,Hpse,Itgav,Jup,Cited2,Pdgfra,Pgk1,Serpine1,Rora,Cxcl12,Apln,Mmp19,Srpx2,Adgrf4,Hdac9,Loxl2,Egln1
7_Member	GO Biological Processes	GO:0001568	blood vessel development	-4.85269	-2.67731	22/719	11535,11826,12274,12389,12778,13638,15442,16410,16480,17684,18595,18655,18787,19883,20315,30878,58223,68792,78249,79221,94352,112405	Adm,Aqp1,C6,Cav1,Ackr3,Efna3,Hpse,Itgav,Jup,Cited2,Pdgfra,Pgk1,Serpine1,Rora,Cxcl12,Apln,Mmp19,Srpx2,Adgrf4,Hdac9,Loxl2,Egln1
7_Member	GO Biological Processes	GO:0001944	vasculature development	-4.55553	-2.40438	22/752	11535,11826,12274,12389,12778,13638,15442,16410,16480,17684,18595,18655,18787,19883,20315,30878,58223,68792,78249,79221,94352,112405	Adm,Aqp1,C6,Cav1,Ackr3,Efna3,Hpse,Itgav,Jup,Cited2,Pdgfra,Pgk1,Serpine1,Rora,Cxcl12,Apln,Mmp19,Srpx2,Adgrf4,Hdac9,Loxl2,Egln1
7_Member	GO Biological Processes	GO:0072358	cardiovascular system development	-4.44378	-2.30261	22/765	11535,11826,12274,12389,12778,13638,15442,16410,16480,17684,18595,18655,18787,19883,20315,30878,58223,68792,78249,79221,94352,112405	Adm,Aqp1,C6,Cav1,Ackr3,Efna3,Hpse,Itgav,Jup,Cited2,Pdgfra,Pgk1,Serpine1,Rora,Cxcl12,Apln,Mmp19,Srpx2,Adgrf4,Hdac9,Loxl2,Egln1
7_Member	GO Biological Processes	GO:0001667	ameboidal-type cell migration	-4.35329	-2.23457	15/407	11826,14751,16410,16480,17381,18787,20315,20359,20855,21961,68792,71371,79221,94352,192897	Aqp1,Gpi1,Itgav,Jup,Mmp12,Serpine1,Cxcl12,Sema6b,Stc1,Tns1,Srpx2,Arid5b,Hdac9,Loxl2,Itgb4
7_Member	GO Biological Processes	GO:0045765	regulation of angiogenesis	-2.67803	-0.888874	10/307	11535,11826,12274,13638,16480,18655,18787,68792,79221,112405	Adm,Aqp1,C6,Efna3,Jup,Pgk1,Serpine1,Srpx2,Hdac9,Egln1
7_Member	GO Biological Processes	GO:0040017	positive regulation of locomotion	-2.63904	-0.857307	15/593	11826,12389,12390,12778,14751,16410,17127,17319,18003,18595,18787,20315,20359,68792,79221	Aqp1,Cav1,Cav2,Ackr3,Gpi1,Itgav,Smad3,Mif,Nedd9,Pdgfra,Serpine1,Cxcl12,Sema6b,Srpx2,Hdac9
7_Member	GO Biological Processes	GO:0030335	positive regulation of cell migration	-2.5997	-0.829319	14/539	11826,12389,12778,14751,16410,17127,17319,18003,18595,18787,20315,20359,68792,79221	Aqp1,Cav1,Ackr3,Gpi1,Itgav,Smad3,Mif,Nedd9,Pdgfra,Serpine1,Cxcl12,Sema6b,Srpx2,Hdac9
7_Member	GO Biological Processes	GO:2000147	positive regulation of cell motility	-2.44451	-0.722614	14/561	11826,12389,12778,14751,16410,17127,17319,18003,18595,18787,20315,20359,68792,79221	Aqp1,Cav1,Ackr3,Gpi1,Itgav,Smad3,Mif,Nedd9,Pdgfra,Serpine1,Cxcl12,Sema6b,Srpx2,Hdac9
7_Member	GO Biological Processes	GO:0010631	epithelial cell migration	-2.42264	-0.709901	9/280	11826,14751,16410,16480,18787,20855,68792,79221,94352	Aqp1,Gpi1,Itgav,Jup,Serpine1,Stc1,Srpx2,Hdac9,Loxl2
7_Member	GO Biological Processes	GO:0090132	epithelium migration	-2.40248	-0.692188	9/282	11826,14751,16410,16480,18787,20855,68792,79221,94352	Aqp1,Gpi1,Itgav,Jup,Serpine1,Stc1,Srpx2,Hdac9,Loxl2
7_Member	GO Biological Processes	GO:0090130	tissue migration	-2.38252	-0.685481	9/284	11826,14751,16410,16480,18787,20855,68792,79221,94352	Aqp1,Gpi1,Itgav,Jup,Serpine1,Stc1,Srpx2,Hdac9,Loxl2
7_Member	GO Biological Processes	GO:0045766	positive regulation of angiogenesis	-2.36587	-0.676998	7/185	11535,11826,12274,16480,18787,68792,79221	Adm,Aqp1,C6,Jup,Serpine1,Srpx2,Hdac9
7_Member	GO Biological Processes	GO:1901342	regulation of vasculature development	-2.3536	-0.6666	10/341	11535,11826,12274,13638,16480,18655,18787,68792,79221,112405	Adm,Aqp1,C6,Efna3,Jup,Pgk1,Serpine1,Srpx2,Hdac9,Egln1
7_Member	GO Biological Processes	GO:0051272	positive regulation of cellular component movement	-2.31815	-0.643725	14/580	11826,12389,12778,14751,16410,17127,17319,18003,18595,18787,20315,20359,68792,79221	Aqp1,Cav1,Ackr3,Gpi1,Itgav,Smad3,Mif,Nedd9,Pdgfra,Serpine1,Cxcl12,Sema6b,Srpx2,Hdac9
7_Member	GO Biological Processes	GO:0043542	endothelial cell migration	-2.20734	-0.563923	7/198	14751,16410,16480,20855,68792,79221,94352	Gpi1,Itgav,Jup,Stc1,Srpx2,Hdac9,Loxl2
7_Member	GO Biological Processes	GO:1904018	positive regulation of vasculature development	-2.13881	-0.51954	7/204	11535,11826,12274,16480,18787,68792,79221	Adm,Aqp1,C6,Jup,Serpine1,Srpx2,Hdac9
8_Summary	KEGG Pathway	mmu00500	Starch and sucrose metabolism	-5.86172	-3.56377	6/33	14751,14936,15275,72157,74185,110095,16828,18641,18648,18798,20525,208647,14635,19883,23956,74747,236900,244416,76055,12176,109042	Gpi1,Gys1,Hk1,Pgm2,Gbe1,Pygl,Ldha,Pfkl,Pgam1,Plcb4,Slc2a1,Creb3l2,Galk1,Rora,Neu2,Ddit4,Pdk3,Ppp1r3b,Oga,Bnip3,Cavin3
8_Member	KEGG Pathway	mmu00500	Starch and sucrose metabolism	-5.86172	-3.56377	6/33	14751,14936,15275,72157,74185,110095	Gpi1,Gys1,Hk1,Pgm2,Gbe1,Pygl
8_Member	KEGG Pathway	mmu04922	Glucagon signaling pathway	-4.78932	-2.61749	8/102	14936,16828,18641,18648,18798,20525,110095,208647	Gys1,Ldha,Pfkl,Pgam1,Plcb4,Slc2a1,Pygl,Creb3l2
8_Member	Reactome Gene Sets	R-MMU-8982491	Glycogen metabolism	-4.23259	-2.13222	4/20	14936,72157,74185,110095	Gys1,Pgm2,Gbe1,Pygl
8_Member	Reactome Gene Sets	R-MMU-3322077	Glycogen synthesis	-4.16009	-2.07732	3/8	14936,72157,74185	Gys1,Pgm2,Gbe1
8_Member	GO Biological Processes	GO:0044262	cellular carbohydrate metabolic process	-4.14204	-2.06499	12/284	14635,14936,15275,18648,19883,23956,72157,74185,74747,110095,236900,244416	Galk1,Gys1,Hk1,Pgam1,Rora,Neu2,Pgm2,Gbe1,Ddit4,Pygl,Pdk3,Ppp1r3b
8_Member	GO Biological Processes	GO:0044275	cellular carbohydrate catabolic process	-3.30361	-1.37833	4/34	18648,23956,110095,244416	Pgam1,Neu2,Pygl,Ppp1r3b
8_Member	GO Biological Processes	GO:0005978	glycogen biosynthetic process	-2.91187	-1.05837	4/43	14936,72157,74185,244416	Gys1,Pgm2,Gbe1,Ppp1r3b
8_Member	GO Biological Processes	GO:0009250	glucan biosynthetic process	-2.91187	-1.05837	4/43	14936,72157,74185,244416	Gys1,Pgm2,Gbe1,Ppp1r3b
8_Member	KEGG Pathway	mmu04931	Insulin resistance	-2.89865	-1.04685	6/109	14936,20525,76055,110095,208647,244416	Gys1,Slc2a1,Oga,Pygl,Creb3l2,Ppp1r3b
8_Member	GO Biological Processes	GO:0005977	glycogen metabolic process	-2.78416	-0.963327	5/78	14936,72157,74185,110095,244416	Gys1,Pgm2,Gbe1,Pygl,Ppp1r3b
8_Member	GO Biological Processes	GO:0006073	cellular glucan metabolic process	-2.78416	-0.963327	5/78	14936,72157,74185,110095,244416	Gys1,Pgm2,Gbe1,Pygl,Ppp1r3b
8_Member	GO Biological Processes	GO:0044042	glucan metabolic process	-2.78416	-0.963327	5/78	14936,72157,74185,110095,244416	Gys1,Pgm2,Gbe1,Pygl,Ppp1r3b
8_Member	GO Biological Processes	GO:0006112	energy reserve metabolic process	-2.55377	-0.801231	5/88	14936,72157,74185,110095,244416	Gys1,Pgm2,Gbe1,Pygl,Ppp1r3b
8_Member	GO Biological Processes	GO:0044264	cellular polysaccharide metabolic process	-2.24395	-0.590738	5/104	14936,72157,74185,110095,244416	Gys1,Pgm2,Gbe1,Pygl,Ppp1r3b
8_Member	GO Biological Processes	GO:0033692	cellular polysaccharide biosynthetic process	-2.20703	-0.563923	4/67	14936,72157,74185,244416	Gys1,Pgm2,Gbe1,Ppp1r3b
8_Member	GO Biological Processes	GO:0015980	energy derivation by oxidation of organic compounds	-2.15663	-0.531378	8/254	12176,14936,16828,72157,74185,109042,110095,244416	Bnip3,Gys1,Ldha,Pgm2,Gbe1,Cavin3,Pygl,Ppp1r3b
8_Member	GO Biological Processes	GO:0005976	polysaccharide metabolic process	-2.06315	-0.467029	5/115	14936,72157,74185,110095,244416	Gys1,Pgm2,Gbe1,Pygl,Ppp1r3b
8_Member	GO Biological Processes	GO:0000271	polysaccharide biosynthetic process	-2.03605	-0.447335	4/75	14936,72157,74185,244416	Gys1,Pgm2,Gbe1,Ppp1r3b
9_Summary	GO Biological Processes	GO:0001817	regulation of cytokine production	-5.7702	-3.48618	23/680	12231,14433,15040,15275,15442,15979,16168,16410,16456,17127,17319,17381,18787,19883,21929,29811,69573,79221,106759,107527,109689,226421,383619,12274,12297,12389,18595,20315,20359,21788,21824,72565,210029,235505,12703,22174,71481,76438,80287,83430,59027,93670	Btn1a1,Gapdh,H2-T23,Hk1,Hpse,Ifngr1,Il15,Itgav,F11r,Smad3,Mif,Mmp12,Serpine1,Rora,Tnfaip3,Ndrg2,Hilpda,Hdac9,Ticam1,Il1rl2,Arrb1,Rab7b,Aim2,C6,Cacnb3,Cav1,Pdgfra,Cxcl12,Sema6b,Tfpi,Thbd,Uaca,Metrnl,Cd109,Socs1,Tyro3,Alpk1,Rftn1,Apobec3,Il23a,Nampt,Tac4
9_Member	GO Biological Processes	GO:0001817	regulation of cytokine production	-5.7702	-3.48618	23/680	12231,14433,15040,15275,15442,15979,16168,16410,16456,17127,17319,17381,18787,19883,21929,29811,69573,79221,106759,107527,109689,226421,383619	Btn1a1,Gapdh,H2-T23,Hk1,Hpse,Ifngr1,Il15,Itgav,F11r,Smad3,Mif,Mmp12,Serpine1,Rora,Tnfaip3,Ndrg2,Hilpda,Hdac9,Ticam1,Il1rl2,Arrb1,Rab7b,Aim2
9_Member	GO Biological Processes	GO:0001816	cytokine production	-5.01228	-2.81124	23/756	12231,14433,15040,15275,15442,15979,16168,16410,16456,17127,17319,17381,18787,19883,21929,29811,69573,79221,106759,107527,109689,226421,383619	Btn1a1,Gapdh,H2-T23,Hk1,Hpse,Ifngr1,Il15,Itgav,F11r,Smad3,Mif,Mmp12,Serpine1,Rora,Tnfaip3,Ndrg2,Hilpda,Hdac9,Ticam1,Il1rl2,Arrb1,Rab7b,Aim2
9_Member	GO Biological Processes	GO:0032101	regulation of response to external stimulus	-4.87576	-2.6932	23/771	12274,12297,12389,15040,15442,16168,17127,17319,17381,18595,18787,19883,20315,20359,21788,21824,21929,72565,106759,107527,210029,235505,383619	C6,Cacnb3,Cav1,H2-T23,Hpse,Il15,Smad3,Mif,Mmp12,Pdgfra,Serpine1,Rora,Cxcl12,Sema6b,Tfpi,Thbd,Tnfaip3,Uaca,Ticam1,Il1rl2,Metrnl,Cd109,Aim2
9_Member	GO Biological Processes	GO:0001819	positive regulation of cytokine production	-4.43255	-2.29791	16/449	14433,15040,15275,15442,15979,16168,17127,17319,17381,18787,19883,69573,106759,107527,226421,383619	Gapdh,H2-T23,Hk1,Hpse,Ifngr1,Il15,Smad3,Mif,Mmp12,Serpine1,Rora,Hilpda,Ticam1,Il1rl2,Rab7b,Aim2
9_Member	GO Biological Processes	GO:0032102	negative regulation of response to external stimulus	-4.04031	-1.97997	13/337	12297,17127,17319,18595,18787,19883,20359,21788,21824,21929,72565,210029,235505	Cacnb3,Smad3,Mif,Pdgfra,Serpine1,Rora,Sema6b,Tfpi,Thbd,Tnfaip3,Uaca,Metrnl,Cd109
9_Member	GO Biological Processes	GO:0031347	regulation of defense response	-3.54415	-1.49193	22/640	12274,12389,12703,15040,16168,17127,17319,17381,18787,19883,21929,22174,71481,72565,76438,80287,83430,106759,107527,210029,226421,383619	C6,Cav1,Socs1,H2-T23,Il15,Smad3,Mif,Mmp12,Serpine1,Rora,Tnfaip3,Tyro3,Alpk1,Uaca,Rftn1,Apobec3,Il23a,Ticam1,Il1rl2,Metrnl,Rab7b,Aim2
9_Member	GO Biological Processes	GO:0006954	inflammatory response	-2.79531	-0.966537	17/691	12274,15040,15979,16410,17127,17319,18787,19883,21929,59027,72565,79221,93670,106759,107527,210029,383619	C6,H2-T23,Ifngr1,Itgav,Smad3,Mif,Serpine1,Rora,Tnfaip3,Nampt,Uaca,Hdac9,Tac4,Ticam1,Il1rl2,Metrnl,Aim2
9_Member	GO Biological Processes	GO:0050727	regulation of inflammatory response	-2.73301	-0.926375	11/354	12274,15040,17127,17319,18787,19883,21929,72565,106759,107527,210029	C6,H2-T23,Smad3,Mif,Serpine1,Rora,Tnfaip3,Uaca,Ticam1,Il1rl2,Metrnl
10_Summary	GO Biological Processes	GO:0052547	regulation of peptidase activity	-5.52219	-3.26905	17/411	11752,11826,12389,13638,14433,14751,16912,17127,18787,21788,65973,70186,72565,109689,227753,235505,383619,12274,76055,212167,11535,11910,12176,12177,56338,60599,66597,74747,112405,171543,194655,12390,15558,16456,18003,18595,83383	Anxa8,Aqp1,Cav1,Efna3,Gapdh,Gpi1,Psmb9,Smad3,Serpine1,Tfpi,Asph,Fam162a,Uaca,Arrb1,Gsn,Cd109,Aim2,C6,Oga,Gsap,Adm,Atf3,Bnip3,Bnip3l,Txnip,Trp53inp1,Trim13,Ddit4,Egln1,Bmf,Klf11,Cav2,Htr2a,F11r,Nedd9,Pdgfra,Tfap4
10_Member	GO Biological Processes	GO:0052547	regulation of peptidase activity	-5.52219	-3.26905	17/411	11752,11826,12389,13638,14433,14751,16912,17127,18787,21788,65973,70186,72565,109689,227753,235505,383619	Anxa8,Aqp1,Cav1,Efna3,Gapdh,Gpi1,Psmb9,Smad3,Serpine1,Tfpi,Asph,Fam162a,Uaca,Arrb1,Gsn,Cd109,Aim2
10_Member	GO Biological Processes	GO:0052548	regulation of endopeptidase activity	-4.66153	-2.4967	14/337	11752,11826,13638,14433,14751,16912,17127,18787,65973,70186,72565,109689,227753,383619	Anxa8,Aqp1,Efna3,Gapdh,Gpi1,Psmb9,Smad3,Serpine1,Asph,Fam162a,Uaca,Arrb1,Gsn,Aim2
10_Member	GO Biological Processes	GO:0030162	regulation of proteolysis	-3.91302	-1.86876	20/716	11752,11826,12274,12389,13638,14433,14751,16912,17127,18787,21788,65973,70186,72565,76055,109689,212167,227753,235505,383619	Anxa8,Aqp1,C6,Cav1,Efna3,Gapdh,Gpi1,Psmb9,Smad3,Serpine1,Tfpi,Asph,Fam162a,Uaca,Oga,Arrb1,Gsap,Gsn,Cd109,Aim2
10_Member	GO Biological Processes	GO:2000116	regulation of cysteine-type endopeptidase activity	-3.70093	-1.7087	10/226	11826,14751,16912,17127,65973,70186,72565,109689,227753,383619	Aqp1,Gpi1,Psmb9,Smad3,Asph,Fam162a,Uaca,Arrb1,Gsn,Aim2
10_Member	GO Biological Processes	GO:0010942	positive regulation of cell death	-3.62391	-1.64773	19/695	11535,11910,12176,12177,12274,12389,14433,17127,56338,60599,66597,70186,72565,74747,109689,112405,171543,194655,227753	Adm,Atf3,Bnip3,Bnip3l,C6,Cav1,Gapdh,Smad3,Txnip,Trp53inp1,Trim13,Fam162a,Uaca,Ddit4,Arrb1,Egln1,Bmf,Klf11,Gsn
10_Member	GO Biological Processes	GO:0010950	positive regulation of endopeptidase activity	-3.54536	-1.58248	8/153	13638,17127,65973,70186,72565,109689,227753,383619	Efna3,Smad3,Asph,Fam162a,Uaca,Arrb1,Gsn,Aim2
10_Member	GO Biological Processes	GO:0010952	positive regulation of peptidase activity	-3.37849	-1.44513	8/162	13638,17127,65973,70186,72565,109689,227753,383619	Efna3,Smad3,Asph,Fam162a,Uaca,Arrb1,Gsn,Aim2
10_Member	GO Biological Processes	GO:0043065	positive regulation of apoptotic process	-3.21645	-1.31073	17/632	11535,11910,12176,12177,12274,12389,14433,17127,56338,60599,70186,72565,109689,112405,171543,194655,227753	Adm,Atf3,Bnip3,Bnip3l,C6,Cav1,Gapdh,Smad3,Txnip,Trp53inp1,Fam162a,Uaca,Arrb1,Egln1,Bmf,Klf11,Gsn
10_Member	GO Biological Processes	GO:0043068	positive regulation of programmed cell death	-3.17837	-1.28024	17/637	11535,11910,12176,12177,12274,12389,14433,17127,56338,60599,70186,72565,109689,112405,171543,194655,227753	Adm,Atf3,Bnip3,Bnip3l,C6,Cav1,Gapdh,Smad3,Txnip,Trp53inp1,Fam162a,Uaca,Arrb1,Egln1,Bmf,Klf11,Gsn
10_Member	GO Biological Processes	GO:2001056	positive regulation of cysteine-type endopeptidase activity	-3.12546	-1.23847	7/136	17127,65973,70186,72565,109689,227753,383619	Smad3,Asph,Fam162a,Uaca,Arrb1,Gsn,Aim2
10_Member	GO Biological Processes	GO:2001235	positive regulation of apoptotic signaling pathway	-3.03063	-1.15628	8/183	11910,12176,12389,17127,60599,70186,171543,227753	Atf3,Bnip3,Cav1,Smad3,Trp53inp1,Fam162a,Bmf,Gsn
10_Member	GO Biological Processes	GO:0045862	positive regulation of proteolysis	-2.99633	-1.12905	11/328	12274,12389,13638,17127,65973,70186,72565,76055,109689,227753,383619	C6,Cav1,Efna3,Smad3,Asph,Fam162a,Uaca,Oga,Arrb1,Gsn,Aim2
10_Member	GO Biological Processes	GO:0051345	positive regulation of hydrolase activity	-2.38158	-0.685481	13/510	12390,13638,15558,16456,17127,18003,18595,65973,70186,72565,109689,227753,383619	Cav2,Efna3,Htr2a,F11r,Smad3,Nedd9,Pdgfra,Asph,Fam162a,Uaca,Arrb1,Gsn,Aim2
10_Member	GO Biological Processes	GO:0043281	regulation of cysteine-type endopeptidase activity involved in apoptotic process	-2.16135	-0.532068	7/202	11826,14751,17127,70186,72565,109689,227753	Aqp1,Gpi1,Smad3,Fam162a,Uaca,Arrb1,Gsn
10_Member	GO Biological Processes	GO:0043280	positive regulation of cysteine-type endopeptidase activity involved in apoptotic process	-2.03706	-0.302948	6/119	17127,70186,72565,83383,109689,227753	Smad3,Fam162a,Uaca,Tfap4,Arrb1,Gsn
11_Summary	GO Biological Processes	GO:0097190	apoptotic signaling pathway	-5.47126	-3.22236	21/606	11910,12176,12177,12389,12778,16410,17127,17319,18787,20315,21929,22029,50527,56295,60599,70186,72565,74747,106759,171543,227753	Atf3,Bnip3,Bnip3l,Cav1,Ackr3,Itgav,Smad3,Mif,Serpine1,Cxcl12,Tnfaip3,Traf1,Ero1l,Higd1a,Trp53inp1,Fam162a,Uaca,Ddit4,Ticam1,Bmf,Gsn
11_Member	GO Biological Processes	GO:0097190	apoptotic signaling pathway	-5.47126	-3.22236	21/606	11910,12176,12177,12389,12778,16410,17127,17319,18787,20315,21929,22029,50527,56295,60599,70186,72565,74747,106759,171543,227753	Atf3,Bnip3,Bnip3l,Cav1,Ackr3,Itgav,Smad3,Mif,Serpine1,Cxcl12,Tnfaip3,Traf1,Ero1l,Higd1a,Trp53inp1,Fam162a,Uaca,Ddit4,Ticam1,Bmf,Gsn
11_Member	GO Biological Processes	GO:2001233	regulation of apoptotic signaling pathway	-4.86049	-2.68154	16/414	11910,12176,12389,12778,16410,17127,17319,18787,20315,21929,22029,56295,60599,70186,171543,227753	Atf3,Bnip3,Cav1,Ackr3,Itgav,Smad3,Mif,Serpine1,Cxcl12,Tnfaip3,Traf1,Higd1a,Trp53inp1,Fam162a,Bmf,Gsn
11_Member	GO Biological Processes	GO:2001234	negative regulation of apoptotic signaling pathway	-2.39953	-0.69046	8/231	12778,16410,17319,18787,20315,21929,56295,171543	Ackr3,Itgav,Mif,Serpine1,Cxcl12,Tnfaip3,Higd1a,Bmf
11_Member	GO Biological Processes	GO:2001236	regulation of extrinsic apoptotic signaling pathway	-2.06449	-0.467394	6/161	11910,12389,16410,18787,21929,22029	Atf3,Cav1,Itgav,Serpine1,Tnfaip3,Traf1
12_Summary	KEGG Pathway	M00003	Gluconeogenesis, oxaloacetate => fructose-6P	-5.14205	-2.83455	5/19	13807,14433,18648,18655,74551,12036,14718,18641,11910,14751,14936,59031,72157,74185,244416	Eno2,Gapdh,Pgam1,Pgk1,Pck2,Bcat2,Got1,Pfkl,Atf3,Gpi1,Gys1,Chst12,Pgm2,Gbe1,Ppp1r3b
12_Member	KEGG Pathway	M00003	Gluconeogenesis, oxaloacetate => fructose-6P	-5.14205	-2.83455	5/19	13807,14433,18648,18655,74551	Eno2,Gapdh,Pgam1,Pgk1,Pck2
12_Member	KEGG Pathway	mmu_M00003	Gluconeogenesis, oxaloacetate => fructose-6P	-5.14205	-2.83455	5/19	13807,14433,18648,18655,74551	Eno2,Gapdh,Pgam1,Pgk1,Pck2
12_Member	KEGG Pathway	M00002	Glycolysis, core module involving three-carbon compounds	-5.03747	-2.83264	4/13	13807,14433,18648,18655	Eno2,Gapdh,Pgam1,Pgk1
12_Member	KEGG Pathway	mmu_M00002	Glycolysis, core module involving three-carbon compounds	-5.03747	-2.83264	4/13	13807,14433,18648,18655	Eno2,Gapdh,Pgam1,Pgk1
12_Member	KEGG Pathway	mmu01230	Biosynthesis of amino acids	-3.7693	-1.67192	7/78	12036,13807,14433,14718,18641,18648,18655	Bcat2,Eno2,Gapdh,Got1,Pfkl,Pgam1,Pgk1
12_Member	GO Biological Processes	GO:0016051	carbohydrate biosynthetic process	-3.7548	-1.66569	11/194	11910,14433,14718,14751,14936,18655,59031,72157,74185,74551,244416	Atf3,Gapdh,Got1,Gpi1,Gys1,Pgk1,Chst12,Pgm2,Gbe1,Pck2,Ppp1r3b
12_Member	Reactome Gene Sets	R-MMU-70263	Gluconeogenesis	-3.24182	-1.24409	4/26	13807,18648,18655,74551	Eno2,Pgam1,Pgk1,Pck2
12_Member	GO Biological Processes	GO:0006094	gluconeogenesis	-2.31726	-0.507304	5/73	11910,14433,14751,18655,74551	Atf3,Gapdh,Gpi1,Pgk1,Pck2
12_Member	GO Biological Processes	GO:0019319	hexose biosynthetic process	-2.2431	-0.454865	5/76	11910,14433,14751,18655,74551	Atf3,Gapdh,Gpi1,Pgk1,Pck2
13_Summary	GO Biological Processes	GO:1902532	negative regulation of intracellular signal transduction	-4.77232	-2.53589	22/527	11910,12389,12703,12778,17319,19883,20315,21929,29811,54153,65962,69903,72565,74747,75590,101148,109042,109689,112405,233877,244701,320311,15558,16410,18595	Atf3,Cav1,Socs1,Ackr3,Mif,Rora,Cxcl12,Tnfaip3,Ndrg2,Rasa4,Slc9a3r2,Rasip1,Uaca,Ddit4,Dusp9,Bmt2,Cavin3,Arrb1,Egln1,Kctd13,Mtnr1b,Rnf152,Htr2a,Itgav,Pdgfra
13_Member	GO Biological Processes	GO:1902532	negative regulation of intracellular signal transduction	-4.77232	-2.53589	22/527	11910,12389,12703,12778,17319,19883,20315,21929,29811,54153,65962,69903,72565,74747,75590,101148,109042,109689,112405,233877,244701,320311	Atf3,Cav1,Socs1,Ackr3,Mif,Rora,Cxcl12,Tnfaip3,Ndrg2,Rasa4,Slc9a3r2,Rasip1,Uaca,Ddit4,Dusp9,Bmt2,Cavin3,Arrb1,Egln1,Kctd13,Mtnr1b,Rnf152
13_Member	GO Biological Processes	GO:0070371	ERK1 and ERK2 cascade	-2.47193	-0.739105	10/328	11910,12389,12778,15558,16410,17319,18595,29811,109042,109689	Atf3,Cav1,Ackr3,Htr2a,Itgav,Mif,Pdgfra,Ndrg2,Cavin3,Arrb1
13_Member	GO Biological Processes	GO:0070372	regulation of ERK1 and ERK2 cascade	-2.13133	-0.514033	9/311	11910,12389,12778,15558,17319,18595,29811,109042,109689	Atf3,Cav1,Ackr3,Htr2a,Mif,Pdgfra,Ndrg2,Cavin3,Arrb1
13_Member	GO Biological Processes	GO:0070373	negative regulation of ERK1 and ERK2 cascade	-2.03605	-0.447335	4/75	11910,12389,29811,109689	Atf3,Cav1,Ndrg2,Arrb1
14_Summary	GO Biological Processes	GO:0050878	regulation of body fluid levels	-4.73115	-2.50284	17/343	11535,11752,11826,12223,12389,15442,17386,18595,18787,20249,21788,21824,22174,26570,30878,67000,93670,17127,17183,17319,17381,21929,22340,27528,74080,192897,235505	Adm,Anxa8,Aqp1,Btc,Cav1,Hpse,Mmp13,Pdgfra,Serpine1,Scd1,Tfpi,Thbd,Tyro3,Slc7a11,Apln,Prl3a1,Tac4,Smad3,Matn4,Mif,Mmp12,Tnfaip3,Vegfb,Nrep,Nmnat3,Itgb4,Cd109
14_Member	GO Biological Processes	GO:0050878	regulation of body fluid levels	-4.73115	-2.50284	17/343	11535,11752,11826,12223,12389,15442,17386,18595,18787,20249,21788,21824,22174,26570,30878,67000,93670	Adm,Anxa8,Aqp1,Btc,Cav1,Hpse,Mmp13,Pdgfra,Serpine1,Scd1,Tfpi,Thbd,Tyro3,Slc7a11,Apln,Prl3a1,Tac4
14_Member	GO Biological Processes	GO:0009611	response to wounding	-4.6311	-2.42244	21/499	11535,11752,11826,12389,15442,17127,17183,17319,17381,18595,18787,21788,21824,21929,22174,22340,26570,27528,74080,192897,235505	Adm,Anxa8,Aqp1,Cav1,Hpse,Smad3,Matn4,Mif,Mmp12,Pdgfra,Serpine1,Tfpi,Thbd,Tnfaip3,Tyro3,Vegfb,Slc7a11,Nrep,Nmnat3,Itgb4,Cd109
14_Member	GO Biological Processes	GO:0061045	negative regulation of wound healing	-3.90008	-1.8591	6/71	17127,18595,18787,21788,21824,235505	Smad3,Pdgfra,Serpine1,Tfpi,Thbd,Cd109
14_Member	GO Biological Processes	GO:1903034	regulation of response to wounding	-3.79438	-1.77816	9/179	12389,15442,17127,17319,18595,18787,21788,21824,235505	Cav1,Hpse,Smad3,Mif,Pdgfra,Serpine1,Tfpi,Thbd,Cd109
14_Member	GO Biological Processes	GO:0061041	regulation of wound healing	-3.78772	-1.77406	8/141	12389,15442,17127,18595,18787,21788,21824,235505	Cav1,Hpse,Smad3,Pdgfra,Serpine1,Tfpi,Thbd,Cd109
14_Member	GO Biological Processes	GO:0030193	regulation of blood coagulation	-3.70476	-1.71019	6/77	12389,15442,18595,18787,21788,21824	Cav1,Hpse,Pdgfra,Serpine1,Tfpi,Thbd
14_Member	GO Biological Processes	GO:1900046	regulation of hemostasis	-3.67393	-1.68865	6/78	12389,15442,18595,18787,21788,21824	Cav1,Hpse,Pdgfra,Serpine1,Tfpi,Thbd
14_Member	GO Biological Processes	GO:0050818	regulation of coagulation	-3.58413	-1.61019	6/81	12389,15442,18595,18787,21788,21824	Cav1,Hpse,Pdgfra,Serpine1,Tfpi,Thbd
14_Member	GO Biological Processes	GO:1903035	negative regulation of response to wounding	-3.38893	-1.45352	6/88	1.71272e+30	Smad3,Pdgfra,Serpine1,Tfpi,Thbd,Cd109
14_Member	GO Biological Processes	GO:0007596	blood coagulation	-3.204	-1.20944	9/157	11752,12389,15442,18595,18787,21788,21824,22174,26570	Anxa8,Cav1,Hpse,Pdgfra,Serpine1,Tfpi,Thbd,Tyro3,Slc7a11
14_Member	GO Biological Processes	GO:0007599	hemostasis	-3.1645	-1.17752	9/159	11752,12389,15442,18595,18787,21788,21824,22174,26570	Anxa8,Cav1,Hpse,Pdgfra,Serpine1,Tfpi,Thbd,Tyro3,Slc7a11
14_Member	GO Biological Processes	GO:0050817	coagulation	-3.14499	-1.162	9/160	11752,12389,15442,18595,18787,21788,21824,22174,26570	Anxa8,Cav1,Hpse,Pdgfra,Serpine1,Tfpi,Thbd,Tyro3,Slc7a11
14_Member	GO Biological Processes	GO:0042060	wound healing	-2.90339	-0.978116	14/363	11752,11826,12389,15442,17127,17381,18595,18787,21788,21824,22174,22340,26570,235505	Anxa8,Aqp1,Cav1,Hpse,Smad3,Mmp12,Pdgfra,Serpine1,Tfpi,Thbd,Tyro3,Vegfb,Slc7a11,Cd109
14_Member	GO Biological Processes	GO:0030195	negative regulation of blood coagulation	-2.69929	-0.904227	4/49	18595,18787,21788,21824	Pdgfra,Serpine1,Tfpi,Thbd
14_Member	GO Biological Processes	GO:1900047	negative regulation of hemostasis	-2.66676	-0.880695	4/50	18595,18787,21788,21824	Pdgfra,Serpine1,Tfpi,Thbd
14_Member	GO Biological Processes	GO:0050819	negative regulation of coagulation	-2.63498	-0.854679	4/51	18595,18787,21788,21824	Pdgfra,Serpine1,Tfpi,Thbd
15_Summary	GO Biological Processes	GO:0042398	cellular modified amino acid biosynthetic process	-4.675	-2.50669	4/40	12716,14287,26570,108156,14718,74551,69719,433256	Ckmt1,Fpgs,Slc7a11,Mthfd1,Got1,Pck2,Cad,Acsl5
15_Member	GO Biological Processes	GO:0042398	cellular modified amino acid biosynthetic process	-4.675	-2.50669	4/40	12716,14287,26570,108156	Ckmt1,Fpgs,Slc7a11,Mthfd1
15_Member	GO Biological Processes	GO:0043648	dicarboxylic acid metabolic process	-4.54379	-2.39599	5/87	14287,14718,26570,74551,108156	Fpgs,Got1,Slc7a11,Pck2,Mthfd1
15_Member	GO Biological Processes	GO:0009064	glutamine family amino acid metabolic process	-3.81316	-1.79446	4/66	14287,14718,26570,69719	Fpgs,Got1,Slc7a11,Cad
15_Member	GO Biological Processes	GO:0006536	glutamate metabolic process	-3.65302	-1.67003	3/29	14287,14718,26570	Fpgs,Got1,Slc7a11
15_Member	GO Biological Processes	GO:0044272	sulfur compound biosynthetic process	-2.38141	-0.685481	3/79	26570,108156,433256	Slc7a11,Mthfd1,Acsl5
16_Summary	GO Biological Processes	GO:0030003	cellular cation homeostasis	-4.56481	-2.41028	20/642	11535,12176,12297,12389,12778,15558,16410,17127,17748,18595,20855,50527,57138,59033,65973,76055,93670,104027,112405,244701,18787,20315,17319,18798,66395,83814,15979,15275,55925	Adm,Bnip3,Cacnb3,Cav1,Ackr3,Htr2a,Itgav,Smad3,Mt1,Pdgfra,Stc1,Ero1l,Slc12a5,Slc4a8,Asph,Oga,Tac4,Synpo,Egln1,Mtnr1b,Serpine1,Cxcl12,Mif,Plcb4,Ahnak,Nedd4l,Ifngr1,Hk1,Syt8
16_Member	GO Biological Processes	GO:0030003	cellular cation homeostasis	-4.56481	-2.41028	20/642	11535,12176,12297,12389,12778,15558,16410,17127,17748,18595,20855,50527,57138,59033,65973,76055,93670,104027,112405,244701	Adm,Bnip3,Cacnb3,Cav1,Ackr3,Htr2a,Itgav,Smad3,Mt1,Pdgfra,Stc1,Ero1l,Slc12a5,Slc4a8,Asph,Oga,Tac4,Synpo,Egln1,Mtnr1b
16_Member	GO Biological Processes	GO:0072503	cellular divalent inorganic cation homeostasis	-4.45309	-2.30862	17/497	11535,12176,12297,12389,12778,15558,16410,17127,17748,18595,20855,50527,65973,76055,93670,104027,244701	Adm,Bnip3,Cacnb3,Cav1,Ackr3,Htr2a,Itgav,Smad3,Mt1,Pdgfra,Stc1,Ero1l,Asph,Oga,Tac4,Synpo,Mtnr1b
16_Member	GO Biological Processes	GO:0006873	cellular ion homeostasis	-4.43314	-2.29791	20/656	11535,12176,12297,12389,12778,15558,16410,17127,17748,18595,20855,50527,57138,59033,65973,76055,93670,104027,112405,244701	Adm,Bnip3,Cacnb3,Cav1,Ackr3,Htr2a,Itgav,Smad3,Mt1,Pdgfra,Stc1,Ero1l,Slc12a5,Slc4a8,Asph,Oga,Tac4,Synpo,Egln1,Mtnr1b
16_Member	GO Biological Processes	GO:0072507	divalent inorganic cation homeostasis	-4.19952	-2.10213	17/521	11535,12176,12297,12389,12778,15558,16410,17127,17748,18595,20855,50527,65973,76055,93670,104027,244701	Adm,Bnip3,Cacnb3,Cav1,Ackr3,Htr2a,Itgav,Smad3,Mt1,Pdgfra,Stc1,Ero1l,Asph,Oga,Tac4,Synpo,Mtnr1b
16_Member	GO Biological Processes	GO:0051480	regulation of cytosolic calcium ion concentration	-4.17018	-2.0787	14/374	11535,12297,12389,12778,15558,16410,17127,18595,50527,65973,76055,93670,104027,244701	Adm,Cacnb3,Cav1,Ackr3,Htr2a,Itgav,Smad3,Pdgfra,Ero1l,Asph,Oga,Tac4,Synpo,Mtnr1b
16_Member	GO Biological Processes	GO:0006874	cellular calcium ion homeostasis	-4.1648	-2.07732	16/473	11535,12176,12297,12389,12778,15558,16410,17127,18595,20855,50527,65973,76055,93670,104027,244701	Adm,Bnip3,Cacnb3,Cav1,Ackr3,Htr2a,Itgav,Smad3,Pdgfra,Stc1,Ero1l,Asph,Oga,Tac4,Synpo,Mtnr1b
16_Member	GO Biological Processes	GO:0006875	cellular metal ion homeostasis	-4.10879	-2.03738	18/583	11535,12176,12297,12389,12778,15558,16410,17127,17748,18595,20855,50527,65973,76055,93670,104027,112405,244701	Adm,Bnip3,Cacnb3,Cav1,Ackr3,Htr2a,Itgav,Smad3,Mt1,Pdgfra,Stc1,Ero1l,Asph,Oga,Tac4,Synpo,Egln1,Mtnr1b
16_Member	GO Biological Processes	GO:0055074	calcium ion homeostasis	-3.99668	-1.94177	16/489	11535,12176,12297,12389,12778,15558,16410,17127,18595,20855,50527,65973,76055,93670,104027,244701	Adm,Bnip3,Cacnb3,Cav1,Ackr3,Htr2a,Itgav,Smad3,Pdgfra,Stc1,Ero1l,Asph,Oga,Tac4,Synpo,Mtnr1b
16_Member	GO Biological Processes	GO:0055065	metal ion homeostasis	-3.87596	-1.8421	19/664	11535,12176,12297,12389,12778,15558,16410,17127,17748,18595,20855,50527,57138,65973,76055,93670,104027,112405,244701	Adm,Bnip3,Cacnb3,Cav1,Ackr3,Htr2a,Itgav,Smad3,Mt1,Pdgfra,Stc1,Ero1l,Slc12a5,Asph,Oga,Tac4,Synpo,Egln1,Mtnr1b
16_Member	GO Biological Processes	GO:0055080	cation homeostasis	-3.78538	-1.77406	20/732	11535,12176,12297,12389,12778,15558,16410,17127,17748,18595,20855,50527,57138,59033,65973,76055,93670,104027,112405,244701	Adm,Bnip3,Cacnb3,Cav1,Ackr3,Htr2a,Itgav,Smad3,Mt1,Pdgfra,Stc1,Ero1l,Slc12a5,Slc4a8,Asph,Oga,Tac4,Synpo,Egln1,Mtnr1b
16_Member	GO Biological Processes	GO:0098771	inorganic ion homeostasis	-3.6772	-1.68962	20/746	11535,12176,12297,12389,12778,15558,16410,17127,17748,18595,20855,50527,57138,59033,65973,76055,93670,104027,112405,244701	Adm,Bnip3,Cacnb3,Cav1,Ackr3,Htr2a,Itgav,Smad3,Mt1,Pdgfra,Stc1,Ero1l,Slc12a5,Slc4a8,Asph,Oga,Tac4,Synpo,Egln1,Mtnr1b
16_Member	GO Biological Processes	GO:0007204	positive regulation of cytosolic calcium ion concentration	-3.57143	-1.60195	12/327	11535,12297,12389,12778,15558,16410,18595,50527,65973,76055,93670,104027	Adm,Cacnb3,Cav1,Ackr3,Htr2a,Itgav,Pdgfra,Ero1l,Asph,Oga,Tac4,Synpo
16_Member	GO Biological Processes	GO:0051928	positive regulation of calcium ion transport	-3.16358	-1.26919	7/134	12297,12389,18787,20315,20855,65973,76055	Cacnb3,Cav1,Serpine1,Cxcl12,Stc1,Asph,Oga
16_Member	GO Biological Processes	GO:0010959	regulation of metal ion transport	-3.10183	-1.21849	13/422	12297,12389,15558,17319,18787,18798,20315,20855,65973,66395,76055,83814,244701	Cacnb3,Cav1,Htr2a,Mif,Serpine1,Plcb4,Cxcl12,Stc1,Asph,Ahnak,Oga,Nedd4l,Mtnr1b
16_Member	GO Biological Processes	GO:0060402	calcium ion transport into cytosol	-2.76306	-0.950023	7/157	12297,12389,15558,16410,50527,65973,76055	Cacnb3,Cav1,Htr2a,Itgav,Ero1l,Asph,Oga
16_Member	GO Biological Processes	GO:0060401	cytosolic calcium ion transport	-2.56812	-0.804694	7/170	12297,12389,15558,16410,50527,65973,76055	Cacnb3,Cav1,Htr2a,Itgav,Ero1l,Asph,Oga
16_Member	GO Biological Processes	GO:0043270	positive regulation of ion transport	-2.52885	-0.782232	10/322	12297,12389,15979,17319,18787,20315,20855,65973,76055,83814	Cacnb3,Cav1,Ifngr1,Mif,Serpine1,Cxcl12,Stc1,Asph,Oga,Nedd4l
16_Member	GO Biological Processes	GO:0043269	regulation of ion transport	-2.16293	-0.532068	16/733	12297,12389,15275,15558,15979,17319,18787,18798,20315,20855,55925,65973,66395,76055,83814,244701	Cacnb3,Cav1,Hk1,Htr2a,Ifngr1,Mif,Serpine1,Plcb4,Cxcl12,Stc1,Syt8,Asph,Ahnak,Oga,Nedd4l,Mtnr1b
16_Member	GO Biological Processes	GO:0006816	calcium ion transport	-2.15295	-0.530076	11/423	12297,12389,15558,16410,18787,20315,20855,50527,65973,66395,76055	Cacnb3,Cav1,Htr2a,Itgav,Serpine1,Cxcl12,Stc1,Ero1l,Asph,Ahnak,Oga
17_Summary	GO Biological Processes	GO:0098609	cell-cell adhesion	-4.40725	-2.22932	26/724	12215,12231,12389,12565,12703,15040,16168,16197,16410,16480,17684,18595,20315,21929,22174,26570,27205,68792,68810,73456,83430,83554,107527,224024,386463,639781,13839,17127,17381,18003,18787,30060,227753	Bsg,Btn1a1,Cav1,Cdh9,Socs1,H2-T23,Il15,Il7r,Itgav,Jup,Cited2,Pdgfra,Cxcl12,Tnfaip3,Tyro3,Slc7a11,Podxl,Srpx2,Nexn,Izumo1,Il23a,Fstl3,Il1rl2,Scarf2,Cdsn,Skint1,Epha5,Smad3,Mmp12,Nedd9,Serpine1,Meltf,Gsn
17_Member	GO Biological Processes	GO:0098609	cell-cell adhesion	-4.40725	-2.22932	26/724	12215,12231,12389,12565,12703,15040,16168,16197,16410,16480,17684,18595,20315,21929,22174,26570,27205,68792,68810,73456,83430,83554,107527,224024,386463,639781	Bsg,Btn1a1,Cav1,Cdh9,Socs1,H2-T23,Il15,Il7r,Itgav,Jup,Cited2,Pdgfra,Cxcl12,Tnfaip3,Tyro3,Slc7a11,Podxl,Srpx2,Nexn,Izumo1,Il23a,Fstl3,Il1rl2,Scarf2,Cdsn,Skint1
17_Member	GO Biological Processes	GO:0030155	regulation of cell adhesion	-3.5183	-1.47667	23/687	12231,12389,12703,13839,15040,16168,16197,16410,16480,17127,17381,17684,18003,18787,20315,21929,27205,30060,83430,83554,107527,227753,639781	Btn1a1,Cav1,Socs1,Epha5,H2-T23,Il15,Il7r,Itgav,Jup,Smad3,Mmp12,Cited2,Nedd9,Serpine1,Cxcl12,Tnfaip3,Podxl,Meltf,Il23a,Fstl3,Il1rl2,Gsn,Skint1
17_Member	GO Biological Processes	GO:0045785	positive regulation of cell adhesion	-3.2739	-1.26502	16/412	12389,12703,15040,16168,16197,16410,16480,17127,17684,18003,20315,27205,83430,83554,107527,639781	Cav1,Socs1,H2-T23,Il15,Il7r,Itgav,Jup,Smad3,Cited2,Nedd9,Cxcl12,Podxl,Il23a,Fstl3,Il1rl2,Skint1
18_Summary	GO Biological Processes	GO:0051607	defense response to virus	-4.38133	-2.20949	13/227	11810,12176,12177,15979,16168,17381,69550,74747,80287,83430,106759,231093,383619,14433,15040,18787,20249,240913	Apobec1,Bnip3,Bnip3l,Ifngr1,Il15,Mmp12,Bst2,Ddit4,Apobec3,Il23a,Ticam1,Agbl5,Aim2,Gapdh,H2-T23,Serpine1,Scd1,Adamts4
18_Member	GO Biological Processes	GO:0051607	defense response to virus	-4.38133	-2.20949	13/227	11810,12176,12177,15979,16168,17381,69550,74747,80287,83430,106759,231093,383619	Apobec1,Bnip3,Bnip3l,Ifngr1,Il15,Mmp12,Bst2,Ddit4,Apobec3,Il23a,Ticam1,Agbl5,Aim2
18_Member	GO Biological Processes	GO:0009615	response to virus	-3.62592	-1.55451	13/270	11810,12176,12177,15979,16168,17381,69550,74747,80287,83430,106759,231093,383619	Apobec1,Bnip3,Bnip3l,Ifngr1,Il15,Mmp12,Bst2,Ddit4,Apobec3,Il23a,Ticam1,Agbl5,Aim2
18_Member	GO Biological Processes	GO:0098542	defense response to other organism	-2.17086	-0.538535	15/667	11810,12176,12177,14433,15040,15979,16168,17381,18787,20249,74747,106759,231093,240913,383619	Apobec1,Bnip3,Bnip3l,Gapdh,H2-T23,Ifngr1,Il15,Mmp12,Serpine1,Scd1,Ddit4,Ticam1,Agbl5,Adamts4,Aim2
19_Summary	GO Biological Processes	GO:0043267	negative regulation of potassium ion transport	-4.25458	-2.1512	5/38	12389,15558,18798,83814,244701,17319,11826,16529,57138,12565,16410,16480,17127,21961,192897,12297,15979,65973,66395,20855,12231,18641,21929,79221,231070,15275	Cav1,Htr2a,Plcb4,Nedd4l,Mtnr1b,Mif,Aqp1,Kcnk5,Slc12a5,Cdh9,Itgav,Jup,Smad3,Tns1,Itgb4,Cacnb3,Ifngr1,Asph,Ahnak,Stc1,Btn1a1,Pfkl,Tnfaip3,Hdac9,Insig1,Hk1
19_Member	GO Biological Processes	GO:0043267	negative regulation of potassium ion transport	-4.25458	-2.1512	5/38	12389,15558,18798,83814,244701	Cav1,Htr2a,Plcb4,Nedd4l,Mtnr1b
19_Member	GO Biological Processes	GO:0043266	regulation of potassium ion transport	-2.9828	-1.11726	6/105	12389,15558,17319,18798,83814,244701	Cav1,Htr2a,Mif,Plcb4,Nedd4l,Mtnr1b
19_Member	GO Biological Processes	GO:0006813	potassium ion transport	-2.9494	-1.09249	9/234	11826,12389,15558,16529,17319,18798,57138,83814,244701	Aqp1,Cav1,Htr2a,Kcnk5,Mif,Plcb4,Slc12a5,Nedd4l,Mtnr1b
19_Member	GO Biological Processes	GO:1901017	negative regulation of potassium ion transmembrane transporter activity	-2.82999	-0.994761	3/21	12389,83814,244701	Cav1,Nedd4l,Mtnr1b
19_Member	GO Biological Processes	GO:0034329	cell junction assembly	-2.67786	-0.888874	8/208	12389,12565,16410,16480,17127,21961,83814,192897	Cav1,Cdh9,Itgav,Jup,Smad3,Tns1,Nedd4l,Itgb4
19_Member	GO Biological Processes	GO:2001257	regulation of cation channel activity	-2.59684	-0.827864	7/168	12297,12389,15979,65973,66395,83814,244701	Cacnb3,Cav1,Ifngr1,Asph,Ahnak,Nedd4l,Mtnr1b
19_Member	GO Biological Processes	GO:1901380	negative regulation of potassium ion transmembrane transport	-2.55631	-0.801231	3/26	12389,83814,244701	Cav1,Nedd4l,Mtnr1b
19_Member	GO Biological Processes	GO:0043271	negative regulation of ion transport	-2.55392	-0.801231	7/171	12297,12389,15558,18798,20855,83814,244701	Cacnb3,Cav1,Htr2a,Plcb4,Stc1,Nedd4l,Mtnr1b
19_Member	GO Biological Processes	GO:0086005	ventricular cardiac muscle cell action potential	-2.4629	-0.737722	3/28	12389,16480,83814	Cav1,Jup,Nedd4l
19_Member	GO Biological Processes	GO:0098900	regulation of action potential	-2.43086	-0.716897	4/58	12297,12389,16480,244701	Cacnb3,Cav1,Jup,Mtnr1b
19_Member	GO Biological Processes	GO:0086003	cardiac muscle cell contraction	-2.32668	-0.650403	4/62	12389,16480,20855,83814	Cav1,Jup,Stc1,Nedd4l
19_Member	GO Biological Processes	GO:0060306	regulation of membrane repolarization	-2.29667	-0.633722	3/32	12297,12389,83814	Cacnb3,Cav1,Nedd4l
19_Member	GO Biological Processes	GO:0051051	negative regulation of transport	-2.17857	-0.545224	13/540	12231,12297,12389,15558,16410,18641,18798,20855,21929,79221,83814,231070,244701	Btn1a1,Cacnb3,Cav1,Htr2a,Itgav,Pfkl,Plcb4,Stc1,Tnfaip3,Hdac9,Nedd4l,Insig1,Mtnr1b
19_Member	GO Biological Processes	GO:0032412	regulation of ion transmembrane transporter activity	-2.15663	-0.531378	8/254	12297,12389,15275,15979,65973,66395,83814,244701	Cacnb3,Cav1,Hk1,Ifngr1,Asph,Ahnak,Nedd4l,Mtnr1b
19_Member	GO Biological Processes	GO:0034330	cell junction organization	-2.12721	-0.510964	8/257	12389,12565,16410,16480,17127,21961,83814,192897	Cav1,Cdh9,Itgav,Jup,Smad3,Tns1,Nedd4l,Itgb4
19_Member	GO Biological Processes	GO:0032413	negative regulation of ion transmembrane transporter activity	-2.11867	-0.507236	4/71	12297,12389,83814,244701	Cacnb3,Cav1,Nedd4l,Mtnr1b
19_Member	GO Biological Processes	GO:0022898	regulation of transmembrane transporter activity	-2.07924	-0.478365	8/262	12297,12389,15275,15979,65973,66395,83814,244701	Cacnb3,Cav1,Hk1,Ifngr1,Asph,Ahnak,Nedd4l,Mtnr1b
19_Member	GO Biological Processes	GO:0086004	regulation of cardiac muscle cell contraction	-2.02511	-0.441894	3/40	12389,16480,20855	Cav1,Jup,Stc1
20_Summary	GO Biological Processes	GO:0045444	fat cell differentiation	-4.17034	-2.0787	11/239	12176,15558,17127,17189,17385,19883,20249,50527,71371,210029,231070	Bnip3,Htr2a,Smad3,Mb,Mmp11,Rora,Scd1,Ero1l,Arid5b,Metrnl,Insig1
20_Member	GO Biological Processes	GO:0045444	fat cell differentiation	-4.17034	-2.0787	11/239	12176,15558,17127,17189,17385,19883,20249,50527,71371,210029,231070	Bnip3,Htr2a,Smad3,Mb,Mmp11,Rora,Scd1,Ero1l,Arid5b,Metrnl,Insig1
20_Member	GO Biological Processes	GO:0050873	brown fat cell differentiation	-3.76015	-1.75379	5/48	12176,17189,20249,50527,210029	Bnip3,Mb,Scd1,Ero1l,Metrnl

## Sheet: D3
GroupID	Category	Term	Description	LogP	Log(q-value)	InTerm_InList	Genes	Symbols
1_Summary	GO Biological Processes	GO:0006260	DNA replication	-16.2081	-11.9463	20/243	12447,12544,13211,13874,17215,17218,18392,18969,19075,19891,20135,23834,69270,72107,79456,110749,223970,272551,320209,327762,19171,27401,242705,12189,66934,69912,70315,269582,75751,319189	Ccne1,Cdc45,Dhx9,Ereg,Mcm3,Mcm5,Orc1,Pola2,Prim1,Rpa2,Rrm2,Cdc6,Gins1,Dscc1,Recql4,Chaf1b,Rmi2,Gins2,Ddx11,Dna2,Psmb10,Skp2,E2f2,Brca1,Dsn1,Nup43,Hdac8,Clspn,Ipo4,Hist2h2bb
1_Member	GO Biological Processes	GO:0006260	DNA replication	-16.2081	-11.9463	20/243	12447,12544,13211,13874,17215,17218,18392,18969,19075,19891,20135,23834,69270,72107,79456,110749,223970,272551,320209,327762	Ccne1,Cdc45,Dhx9,Ereg,Mcm3,Mcm5,Orc1,Pola2,Prim1,Rpa2,Rrm2,Cdc6,Gins1,Dscc1,Recql4,Chaf1b,Rmi2,Gins2,Ddx11,Dna2
1_Member	Reactome Gene Sets	R-MMU-69306	DNA Replication	-13.3933	-9.43262	14/123	12447,12544,17215,17218,18392,18969,19075,19171,23834,27401,69270,242705,272551,327762	Ccne1,Cdc45,Mcm3,Mcm5,Orc1,Pola2,Prim1,Psmb10,Cdc6,Skp2,Gins1,E2f2,Gins2,Dna2
1_Member	Reactome Gene Sets	R-MMU-69239	Synthesis of DNA	-12.1995	-8.41493	11/70	12447,17215,17218,18392,18969,19075,23834,27401,69270,272551,327762	Ccne1,Mcm3,Mcm5,Orc1,Pola2,Prim1,Cdc6,Skp2,Gins1,Gins2,Dna2
1_Member	GO Biological Processes	GO:0006261	DNA-dependent DNA replication	-11.5205	-7.86082	13/135	12447,12544,17215,17218,18392,18969,19075,23834,69270,72107,79456,320209,327762	Ccne1,Cdc45,Mcm3,Mcm5,Orc1,Pola2,Prim1,Cdc6,Gins1,Dscc1,Recql4,Ddx11,Dna2
1_Member	Reactome Gene Sets	R-MMU-69242	S Phase	-10.9616	-7.39887	11/90	12447,17215,17218,18392,18969,19075,23834,27401,69270,272551,327762	Ccne1,Mcm3,Mcm5,Orc1,Pola2,Prim1,Cdc6,Skp2,Gins1,Gins2,Dna2
1_Member	Reactome Gene Sets	R-MMU-69206	G1/S Transition	-10.2332	-6.86115	9/55	12447,12544,17215,17218,18392,18969,19075,23834,27401	Ccne1,Cdc45,Mcm3,Mcm5,Orc1,Pola2,Prim1,Cdc6,Skp2
1_Member	Reactome Gene Sets	R-MMU-453279	Mitotic G1-G1/S phases	-10.2198	-6.86115	10/78	12447,12544,17215,17218,18392,18969,19075,23834,27401,242705	Ccne1,Cdc45,Mcm3,Mcm5,Orc1,Pola2,Prim1,Cdc6,Skp2,E2f2
1_Member	GO Biological Processes	GO:0006270	DNA replication initiation	-9.3339	-6.15239	7/29	12447,12544,17215,17218,18392,18969,23834	Ccne1,Cdc45,Mcm3,Mcm5,Orc1,Pola2,Cdc6
1_Member	Reactome Gene Sets	R-MMU-68962	Activation of the pre-replicative complex	-9.22077	-6.10516	7/30	12544,17215,17218,18392,18969,19075,23834	Cdc45,Mcm3,Mcm5,Orc1,Pola2,Prim1,Cdc6
1_Member	Reactome Gene Sets	R-MMU-1640170	Cell Cycle	-8.75239	-5.81287	19/551	12189,12447,12544,17215,17218,18392,18969,19075,19171,23834,27401,66934,69270,69912,70315,242705,269582,272551,327762	Brca1,Ccne1,Cdc45,Mcm3,Mcm5,Orc1,Pola2,Prim1,Psmb10,Cdc6,Skp2,Dsn1,Gins1,Nup43,Hdac8,E2f2,Clspn,Gins2,Dna2
1_Member	Reactome Gene Sets	R-MMU-69002	DNA Replication Pre-Initiation	-8.63157	-5.75005	9/82	12544,17215,17218,18392,18969,19075,19171,23834,242705	Cdc45,Mcm3,Mcm5,Orc1,Pola2,Prim1,Psmb10,Cdc6,E2f2
1_Member	Reactome Gene Sets	R-MMU-69278	Cell Cycle, Mitotic	-7.8769	-5.19494	17/492	12447,12544,17215,17218,18392,18969,19075,19171,23834,27401,66934,69270,69912,70315,242705,272551,327762	Ccne1,Cdc45,Mcm3,Mcm5,Orc1,Pola2,Prim1,Psmb10,Cdc6,Skp2,Dsn1,Gins1,Nup43,Hdac8,E2f2,Gins2,Dna2
1_Member	Reactome Gene Sets	R-MMU-176187	Activation of ATR in response to replication stress	-7.18986	-4.64413	6/34	12544,17215,17218,18392,23834,269582	Cdc45,Mcm3,Mcm5,Orc1,Cdc6,Clspn
1_Member	Reactome Gene Sets	R-MMU-69052	Switching of origins to a post-replicative state	-6.49217	-4.06294	6/44	12447,17215,17218,18392,23834,27401	Ccne1,Mcm3,Mcm5,Orc1,Cdc6,Skp2
1_Member	Reactome Gene Sets	R-MMU-68949	Orc1 removal from chromatin	-6.35645	-3.95456	5/25	17215,17218,18392,23834,27401	Mcm3,Mcm5,Orc1,Cdc6,Skp2
1_Member	GO Biological Processes	GO:0000727	double-strand break repair via break-induced replication	-6.3198	-3.9379	4/11	12544,17215,17218,272551	Cdc45,Mcm3,Mcm5,Gins2
1_Member	KEGG Pathway	mmu04110	Cell cycle	-5.92547	-3.61313	8/124	12447,12544,17215,17218,18392,23834,27401,242705	Ccne1,Cdc45,Mcm3,Mcm5,Orc1,Cdc6,Skp2,E2f2
1_Member	Reactome Gene Sets	R-MMU-69620	Cell Cycle Checkpoints	-5.76622	-3.49806	10/226	12189,12447,12544,17215,17218,18392,23834,66934,69912,269582	Brca1,Ccne1,Cdc45,Mcm3,Mcm5,Orc1,Cdc6,Dsn1,Nup43,Clspn
1_Member	GO Biological Processes	GO:0033260	nuclear DNA replication	-5.4687	-3.24173	5/37	12544,17215,17218,69270,327762	Cdc45,Mcm3,Mcm5,Gins1,Dna2
1_Member	Reactome Gene Sets	R-MMU-68867	Assembly of the pre-replicative complex	-5.39318	-3.18452	6/67	17215,17218,18392,19171,23834,242705	Mcm3,Mcm5,Orc1,Psmb10,Cdc6,E2f2
1_Member	Reactome Gene Sets	R-MMU-69481	G2/M Checkpoints	-5.28755	-3.10136	7/107	12189,12544,17215,17218,18392,23834,269582	Brca1,Cdc45,Mcm3,Mcm5,Orc1,Cdc6,Clspn
1_Member	GO Biological Processes	GO:0044786	cell cycle DNA replication	-4.89857	-2.79216	5/48	12544,17215,17218,69270,327762	Cdc45,Mcm3,Mcm5,Gins1,Dna2
1_Member	Reactome Gene Sets	R-MMU-68689	CDC6 association with the ORC:origin complex	-4.54732	-2.50042	3/10	18392,23834,242705	Orc1,Cdc6,E2f2
1_Member	GO Biological Processes	GO:1902969	mitotic DNA replication	-4.07341	-2.13596	3/14	12544,17215,69270	Cdc45,Mcm3,Gins1
1_Member	GO Biological Processes	GO:0006271	DNA strand elongation involved in DNA replication	-3.89033	-1.97584	3/16	17215,69270,327762	Mcm3,Gins1,Dna2
1_Member	GO Biological Processes	GO:0022616	DNA strand elongation	-3.4043	-1.56416	3/23	17215,69270,327762	Mcm3,Gins1,Dna2
1_Member	GO Biological Processes	GO:0065004	protein-DNA complex assembly	-3.10813	-1.3264	6/172	12544,17215,17218,75751,110749,319189	Cdc45,Mcm3,Mcm5,Ipo4,Chaf1b,Hist2h2bb
1_Member	GO Biological Processes	GO:0071824	protein-DNA complex subunit organization	-2.61392	-0.931968	6/215	12544,17215,17218,75751,110749,319189	Cdc45,Mcm3,Mcm5,Ipo4,Chaf1b,Hist2h2bb
1_Member	Reactome Gene Sets	R-MMU-68827	CDT1 association with the CDC6:ORC:origin complex	-2.23275	-0.653155	3/58	18392,19171,23834	Orc1,Psmb10,Cdc6
2_Summary	GO Biological Processes	GO:0016052	carbohydrate catabolic process	-10.5823	-7.09868	15/142	13807,14433,14635,15275,16828,17319,18641,18648,18655,23956,72141,72157,74747,110095,110119,13361,14104,14555,19017,20425,22171,26568,56075,57028,59027,67800,108156,110391,236900,22271,66422,14936,15442,20525,23888,74185,270198,21915,66569,234779,14297,14718,64292,225884,12189,18822,26432,72999,216456,68401,69718,74754,19883,20135,72269,76055,107227,224794,227620,12227,12457,13211,52502,117149,26…	Eno2,Gapdh,Galk1,Hk1,Ldha,Mif,Pfkl,Pgam1,Pgk1,Neu2,Adpgk,Pgm2,Ddit4,Pygl,Mpi,Dhfr,Fasn,Gpd1,Ppargc1a,Shmt1,Tyms,Slc27a3,Pdss1,Pdxp,Nampt,Dgat2,Mthfd1,Qdpr,Pdk3,Upp1,Dctpp1,Gys1,Hpse,Slc2a1,Gpc6,Gbe1,Pfkfb4,Dtymk,Gdpd1,Plcg2,Fxn,Got1,Ptges,Gstp3,Brca1,Plod1,Plod2,Insig2,Gls2,G6pc3,Ipmk,Dhcr24,Rora,Rrm2,Cda,Oga,Macrod1,Enpp4,Uap1l1,Btg2,Noct,Dhx9,Carhsp1,Tirap,Ctif,Dna2,Ggta1,Serpine1,Egln1,Fut1,Il…
2_Member	GO Biological Processes	GO:0016052	carbohydrate catabolic process	-10.5823	-7.09868	15/142	13807,14433,14635,15275,16828,17319,18641,18648,18655,23956,72141,72157,74747,110095,110119	Eno2,Gapdh,Galk1,Hk1,Ldha,Mif,Pfkl,Pgam1,Pgk1,Neu2,Adpgk,Pgm2,Ddit4,Pygl,Mpi
2_Member	GO Biological Processes	GO:0006732	coenzyme metabolic process	-10.0742	-5.8125	26/332	13361,13807,14104,14433,14555,14635,15275,16828,17319,18641,18648,18655,19017,20425,22171,26568,56075,57028,59027,67800,72141,74747,108156,110119,110391,236900	Dhfr,Eno2,Fasn,Gapdh,Gpd1,Galk1,Hk1,Ldha,Mif,Pfkl,Pgam1,Pgk1,Ppargc1a,Shmt1,Tyms,Slc27a3,Pdss1,Pdxp,Nampt,Dgat2,Adpgk,Ddit4,Mthfd1,Mpi,Qdpr,Pdk3
2_Member	GO Biological Processes	GO:0006090	pyruvate metabolic process	-9.47164	-6.2099	13/118	13807,14433,14635,15275,16828,17319,18641,18648,18655,72141,74747,110119,236900	Eno2,Gapdh,Galk1,Hk1,Ldha,Mif,Pfkl,Pgam1,Pgk1,Adpgk,Ddit4,Mpi,Pdk3
2_Member	GO Biological Processes	GO:0046031	ADP metabolic process	-9.32356	-6.15239	12/98	13807,14433,14635,15275,16828,17319,18641,18648,18655,72141,74747,110119	Eno2,Gapdh,Galk1,Hk1,Ldha,Mif,Pfkl,Pgam1,Pgk1,Adpgk,Ddit4,Mpi
2_Member	GO Biological Processes	GO:0009108	coenzyme biosynthetic process	-9.11397	-5.40868	19/194	13361,13807,14433,14555,14635,15275,17319,18641,18648,18655,19017,56075,59027,72141,74747,108156,110119,110391,236900	Dhfr,Eno2,Gapdh,Gpd1,Galk1,Hk1,Mif,Pfkl,Pgam1,Pgk1,Ppargc1a,Pdss1,Nampt,Adpgk,Ddit4,Mthfd1,Mpi,Qdpr,Pdk3
2_Member	GO Biological Processes	GO:0009135	purine nucleoside diphosphate metabolic process	-9.06875	-6.01113	12/103	13807,14433,14635,15275,16828,17319,18641,18648,18655,72141,74747,110119	Eno2,Gapdh,Galk1,Hk1,Ldha,Mif,Pfkl,Pgam1,Pgk1,Adpgk,Ddit4,Mpi
2_Member	GO Biological Processes	GO:0009179	purine ribonucleoside diphosphate metabolic process	-9.06875	-6.01113	12/103	13807,14433,14635,15275,16828,17319,18641,18648,18655,72141,74747,110119	Eno2,Gapdh,Galk1,Hk1,Ldha,Mif,Pfkl,Pgam1,Pgk1,Adpgk,Ddit4,Mpi
2_Member	GO Biological Processes	GO:0009166	nucleotide catabolic process	-8.9292	-5.40868	16/136	13807,14433,14555,14635,15275,16828,17319,18641,18648,18655,19017,22271,66422,72141,74747,110119	Eno2,Gapdh,Gpd1,Galk1,Hk1,Ldha,Mif,Pfkl,Pgam1,Pgk1,Ppargc1a,Upp1,Dctpp1,Adpgk,Ddit4,Mpi
2_Member	GO Biological Processes	GO:0019359	nicotinamide nucleotide biosynthetic process	-8.92256	-5.89127	12/106	13807,14433,14635,15275,17319,18641,18648,18655,59027,72141,74747,110119	Eno2,Gapdh,Galk1,Hk1,Mif,Pfkl,Pgam1,Pgk1,Nampt,Adpgk,Ddit4,Mpi
2_Member	GO Biological Processes	GO:0009185	ribonucleoside diphosphate metabolic process	-8.87488	-5.86842	12/107	13807,14433,14635,15275,16828,17319,18641,18648,18655,72141,74747,110119	Eno2,Gapdh,Galk1,Hk1,Ldha,Mif,Pfkl,Pgam1,Pgk1,Adpgk,Ddit4,Mpi
2_Member	GO Biological Processes	GO:0019363	pyridine nucleotide biosynthetic process	-8.78104	-5.81287	12/109	13807,14433,14635,15275,17319,18641,18648,18655,59027,72141,74747,110119	Eno2,Gapdh,Galk1,Hk1,Mif,Pfkl,Pgam1,Pgk1,Nampt,Adpgk,Ddit4,Mpi
2_Member	Reactome Gene Sets	R-MMU-71387	Metabolism of carbohydrates	-8.76271	-5.81287	16/222	13807,14433,14635,14936,15275,15442,18641,18648,18655,20525,23888,72141,72157,74185,110095,270198	Eno2,Gapdh,Galk1,Gys1,Hk1,Hpse,Pfkl,Pgam1,Pgk1,Slc2a1,Gpc6,Adpgk,Pgm2,Gbe1,Pygl,Pfkfb4
2_Member	GO Biological Processes	GO:0009132	nucleoside diphosphate metabolic process	-8.72667	-5.40868	15/121	13807,14433,14555,14635,15275,16828,17319,18641,18648,18655,19017,21915,72141,74747,110119	Eno2,Gapdh,Gpd1,Galk1,Hk1,Ldha,Mif,Pfkl,Pgam1,Pgk1,Ppargc1a,Dtymk,Adpgk,Ddit4,Mpi
2_Member	GO Biological Processes	GO:0072524	pyridine-containing compound metabolic process	-8.64647	-5.75005	14/165	13807,14433,14635,15275,16828,17319,18641,18648,18655,57028,59027,72141,74747,110119	Eno2,Gapdh,Galk1,Hk1,Ldha,Mif,Pfkl,Pgam1,Pgk1,Pdxp,Nampt,Adpgk,Ddit4,Mpi
2_Member	GO Biological Processes	GO:0072525	pyridine-containing compound biosynthetic process	-8.59913	-5.73636	12/113	13807,14433,14635,15275,17319,18641,18648,18655,59027,72141,74747,110119	Eno2,Gapdh,Galk1,Hk1,Mif,Pfkl,Pgam1,Pgk1,Nampt,Adpgk,Ddit4,Mpi
2_Member	GO Biological Processes	GO:0006096	glycolytic process	-8.58312	-5.73636	11/90	13807,14433,14635,15275,17319,18641,18648,18655,72141,74747,110119	Eno2,Gapdh,Galk1,Hk1,Mif,Pfkl,Pgam1,Pgk1,Adpgk,Ddit4,Mpi
2_Member	GO Biological Processes	GO:0046434	organophosphate catabolic process	-8.5345	-5.40868	19/210	13807,14433,14555,14635,15275,16828,17319,18641,18648,18655,19017,22271,57028,66422,66569,72141,74747,110119,234779	Eno2,Gapdh,Gpd1,Galk1,Hk1,Ldha,Mif,Pfkl,Pgam1,Pgk1,Ppargc1a,Upp1,Pdxp,Dctpp1,Gdpd1,Adpgk,Ddit4,Mpi,Plcg2
2_Member	GO Biological Processes	GO:0006757	ATP generation from ADP	-8.53114	-5.71656	11/91	13807,14433,14635,15275,17319,18641,18648,18655,72141,74747,110119	Eno2,Gapdh,Galk1,Hk1,Mif,Pfkl,Pgam1,Pgk1,Adpgk,Ddit4,Mpi
2_Member	GO Biological Processes	GO:0051186	cofactor metabolic process	-8.52915	-5.40868	30/510	13361,13807,14104,14297,14433,14555,14635,14718,15275,16828,17319,18641,18648,18655,19017,20425,22171,26568,56075,57028,59027,64292,67800,72141,74747,108156,110119,110391,225884,236900	Dhfr,Eno2,Fasn,Fxn,Gapdh,Gpd1,Galk1,Got1,Hk1,Ldha,Mif,Pfkl,Pgam1,Pgk1,Ppargc1a,Shmt1,Tyms,Slc27a3,Pdss1,Pdxp,Nampt,Ptges,Dgat2,Adpgk,Ddit4,Mthfd1,Mpi,Qdpr,Gstp3,Pdk3
2_Member	GO Biological Processes	GO:0046394	carboxylic acid biosynthetic process	-8.5236	-5.40868	25/364	12189,13361,13807,14104,14433,14555,14635,14718,15275,16828,17319,18641,18648,18655,18822,19017,20425,26432,64292,72141,72999,74747,108156,110119,216456	Brca1,Dhfr,Eno2,Fasn,Gapdh,Gpd1,Galk1,Got1,Hk1,Ldha,Mif,Pfkl,Pgam1,Pgk1,Plod1,Ppargc1a,Shmt1,Plod2,Ptges,Adpgk,Insig2,Ddit4,Mthfd1,Mpi,Gls2
2_Member	GO Biological Processes	GO:0016053	organic acid biosynthetic process	-8.49938	-5.40868	25/365	12189,13361,13807,14104,14433,14555,14635,14718,15275,16828,17319,18641,18648,18655,18822,19017,20425,26432,64292,72141,72999,74747,108156,110119,216456	Brca1,Dhfr,Eno2,Fasn,Gapdh,Gpd1,Galk1,Got1,Hk1,Ldha,Mif,Pfkl,Pgam1,Pgk1,Plod1,Ppargc1a,Shmt1,Plod2,Ptges,Adpgk,Insig2,Ddit4,Mthfd1,Mpi,Gls2
2_Member	GO Biological Processes	GO:1901292	nucleoside phosphate catabolic process	-8.38707	-5.40409	16/148	13807,14433,14555,14635,15275,16828,17319,18641,18648,18655,19017,22271,66422,72141,74747,110119	Eno2,Gapdh,Gpd1,Galk1,Hk1,Ldha,Mif,Pfkl,Pgam1,Pgk1,Ppargc1a,Upp1,Dctpp1,Adpgk,Ddit4,Mpi
2_Member	GO Biological Processes	GO:0042866	pyruvate biosynthetic process	-8.37903	-5.57969	11/94	13807,14433,14635,15275,17319,18641,18648,18655,72141,74747,110119	Eno2,Gapdh,Galk1,Hk1,Mif,Pfkl,Pgam1,Pgk1,Adpgk,Ddit4,Mpi
2_Member	GO Biological Processes	GO:0044283	small molecule biosynthetic process	-8.26613	-5.32855	34/652	12189,13361,13807,14104,14433,14555,14635,14718,15275,16828,17319,18641,18648,18655,18822,19017,20425,22271,26432,56075,64292,66422,67800,68401,69718,72141,72999,74747,74754,108156,110119,110391,216456,234779	Brca1,Dhfr,Eno2,Fasn,Gapdh,Gpd1,Galk1,Got1,Hk1,Ldha,Mif,Pfkl,Pgam1,Pgk1,Plod1,Ppargc1a,Shmt1,Upp1,Plod2,Pdss1,Ptges,Dctpp1,Dgat2,G6pc3,Ipmk,Adpgk,Insig2,Ddit4,Dhcr24,Mthfd1,Mpi,Qdpr,Gls2,Plcg2
2_Member	KEGG Pathway	M00001	Glycolysis (Embden-Meyerhof pathway), glucose => pyruvate	-8.02883	-5.31116	7/27	13807,14433,15275,18641,18648,18655,72141	Eno2,Gapdh,Hk1,Pfkl,Pgam1,Pgk1,Adpgk
2_Member	KEGG Pathway	mmu_M00001	Glycolysis (Embden-Meyerhof pathway), glucose => pyruvate	-8.02883	-5.31116	7/27	13807,14433,15275,18641,18648,18655,72141	Eno2,Gapdh,Hk1,Pfkl,Pgam1,Pgk1,Adpgk
2_Member	GO Biological Processes	GO:0051188	cofactor biosynthetic process	-8.00076	-5.15227	20/251	13361,13807,14297,14433,14555,14635,15275,17319,18641,18648,18655,19017,56075,59027,72141,74747,108156,110119,110391,236900	Dhfr,Eno2,Fxn,Gapdh,Gpd1,Galk1,Hk1,Mif,Pfkl,Pgam1,Pgk1,Ppargc1a,Pdss1,Nampt,Adpgk,Ddit4,Mthfd1,Mpi,Qdpr,Pdk3
2_Member	GO Biological Processes	GO:0055086	nucleobase-containing small molecule metabolic process	-7.99904	-5.15227	33/635	13807,14104,14297,14433,14555,14635,15275,16828,17319,18641,18648,18655,19017,19883,20135,20425,21915,22171,22271,26568,59027,66422,67800,72141,72269,74747,76055,107227,108156,110119,224794,227620,236900	Eno2,Fasn,Fxn,Gapdh,Gpd1,Galk1,Hk1,Ldha,Mif,Pfkl,Pgam1,Pgk1,Ppargc1a,Rora,Rrm2,Shmt1,Dtymk,Tyms,Upp1,Slc27a3,Nampt,Dctpp1,Dgat2,Adpgk,Cda,Ddit4,Oga,Macrod1,Mthfd1,Mpi,Enpp4,Uap1l1,Pdk3
2_Member	GO Biological Processes	GO:0006165	nucleoside diphosphate phosphorylation	-7.95403	-5.24859	11/103	13807,14433,14635,15275,17319,18641,18648,18655,72141,74747,110119	Eno2,Gapdh,Galk1,Hk1,Mif,Pfkl,Pgam1,Pgk1,Adpgk,Ddit4,Mpi
2_Member	GO Biological Processes	GO:0046496	nicotinamide nucleotide metabolic process	-7.90555	-5.21201	13/158	13807,14433,14635,15275,16828,17319,18641,18648,18655,59027,72141,74747,110119	Eno2,Gapdh,Galk1,Hk1,Ldha,Mif,Pfkl,Pgam1,Pgk1,Nampt,Adpgk,Ddit4,Mpi
2_Member	GO Biological Processes	GO:0046939	nucleotide phosphorylation	-7.86536	-5.19468	11/105	13807,14433,14635,15275,17319,18641,18648,18655,72141,74747,110119	Eno2,Gapdh,Galk1,Hk1,Mif,Pfkl,Pgam1,Pgk1,Adpgk,Ddit4,Mpi
2_Member	GO Biological Processes	GO:0019362	pyridine nucleotide metabolic process	-7.83967	-5.18088	13/160	13807,14433,14635,15275,16828,17319,18641,18648,18655,59027,72141,74747,110119	Eno2,Gapdh,Galk1,Hk1,Ldha,Mif,Pfkl,Pgam1,Pgk1,Nampt,Adpgk,Ddit4,Mpi
2_Member	GO Biological Processes	GO:0009117	nucleotide metabolic process	-7.69234	-4.90772	30/555	13807,14104,14297,14433,14555,14635,15275,16828,17319,18641,18648,18655,19017,19883,20135,20425,21915,22171,22271,26568,59027,66422,67800,72141,72269,74747,76055,108156,110119,236900	Eno2,Fasn,Fxn,Gapdh,Gpd1,Galk1,Hk1,Ldha,Mif,Pfkl,Pgam1,Pgk1,Ppargc1a,Rora,Rrm2,Shmt1,Dtymk,Tyms,Upp1,Slc27a3,Nampt,Dctpp1,Dgat2,Adpgk,Cda,Ddit4,Oga,Mthfd1,Mpi,Pdk3
2_Member	KEGG Pathway	mmu00010	Glycolysis / Gluconeogenesis	-7.54599	-4.9277	9/66	13807,14433,15275,16828,18641,18648,18655,72141,72157	Eno2,Gapdh,Hk1,Ldha,Pfkl,Pgam1,Pgk1,Adpgk,Pgm2
2_Member	GO Biological Processes	GO:0006753	nucleoside phosphate metabolic process	-7.53637	-4.79314	30/564	13807,14104,14297,14433,14555,14635,15275,16828,17319,18641,18648,18655,19017,19883,20135,20425,21915,22171,22271,26568,59027,66422,67800,72141,72269,74747,76055,108156,110119,236900	Eno2,Fasn,Fxn,Gapdh,Gpd1,Galk1,Hk1,Ldha,Mif,Pfkl,Pgam1,Pgk1,Ppargc1a,Rora,Rrm2,Shmt1,Dtymk,Tyms,Upp1,Slc27a3,Nampt,Dctpp1,Dgat2,Adpgk,Cda,Ddit4,Oga,Mthfd1,Mpi,Pdk3
2_Member	GO Biological Processes	GO:0034404	nucleobase-containing small molecule biosynthetic process	-7.46363	-4.85511	13/172	13807,14433,14635,15275,16828,17319,18641,18648,18655,22271,72141,74747,110119	Eno2,Gapdh,Galk1,Hk1,Ldha,Mif,Pfkl,Pgam1,Pgk1,Upp1,Adpgk,Ddit4,Mpi
2_Member	Reactome Gene Sets	R-MMU-70326	Glucose metabolism	-7.39993	-4.81029	8/49	13807,14433,15275,18641,18648,18655,72141,270198	Eno2,Gapdh,Hk1,Pfkl,Pgam1,Pgk1,Adpgk,Pfkfb4
2_Member	GO Biological Processes	GO:0006733	oxidoreduction coenzyme metabolic process	-7.31593	-4.73544	13/177	13807,14433,14635,15275,16828,17319,18641,18648,18655,59027,72141,74747,110119	Eno2,Gapdh,Galk1,Hk1,Ldha,Mif,Pfkl,Pgam1,Pgk1,Nampt,Adpgk,Ddit4,Mpi
2_Member	GO Biological Processes	GO:0019439	aromatic compound catabolic process	-7.23118	-4.53765	27/485	12227,12457,13211,13807,14433,14555,14635,15275,16828,17319,18641,18648,18655,19017,22271,52502,57028,66422,72141,72269,74747,110119,110391,117149,224794,269037,327762	Btg2,Noct,Dhx9,Eno2,Gapdh,Gpd1,Galk1,Hk1,Ldha,Mif,Pfkl,Pgam1,Pgk1,Ppargc1a,Upp1,Carhsp1,Pdxp,Dctpp1,Adpgk,Cda,Ddit4,Mpi,Qdpr,Tirap,Enpp4,Ctif,Dna2
2_Member	GO Biological Processes	GO:0034655	nucleobase-containing compound catabolic process	-7.17053	-4.49864	25/426	12227,12457,13211,13807,14433,14555,14635,15275,16828,17319,18641,18648,18655,19017,22271,52502,66422,72141,72269,74747,110119,117149,224794,269037,327762	Btg2,Noct,Dhx9,Eno2,Gapdh,Gpd1,Galk1,Hk1,Ldha,Mif,Pfkl,Pgam1,Pgk1,Ppargc1a,Upp1,Carhsp1,Dctpp1,Adpgk,Cda,Ddit4,Mpi,Tirap,Enpp4,Ctif,Dna2
2_Member	GO Biological Processes	GO:0005975	carbohydrate metabolic process	-7.11071	-4.58109	22/547	13807,14433,14594,14635,14936,15275,16828,17319,18641,18648,18655,19883,23956,67800,72141,72157,74185,74747,110095,110119,236900,270198	Eno2,Gapdh,Ggta1,Galk1,Gys1,Hk1,Ldha,Mif,Pfkl,Pgam1,Pgk1,Rora,Neu2,Dgat2,Adpgk,Pgm2,Gbe1,Ddit4,Pygl,Mpi,Pdk3,Pfkfb4
2_Member	GO Biological Processes	GO:0009165	nucleotide biosynthetic process	-7.08042	-4.43146	20/285	13807,14433,14555,14635,15275,17319,18641,18648,18655,19017,20135,20425,21915,22171,59027,72141,74747,108156,110119,236900	Eno2,Gapdh,Gpd1,Galk1,Hk1,Mif,Pfkl,Pgam1,Pgk1,Ppargc1a,Rrm2,Shmt1,Dtymk,Tyms,Nampt,Adpgk,Ddit4,Mthfd1,Mpi,Pdk3
2_Member	GO Biological Processes	GO:1901293	nucleoside phosphate biosynthetic process	-6.93278	-4.31991	20/291	13807,14433,14555,14635,15275,17319,18641,18648,18655,19017,20135,20425,21915,22171,59027,72141,74747,108156,110119,236900	Eno2,Gapdh,Gpd1,Galk1,Hk1,Mif,Pfkl,Pgam1,Pgk1,Ppargc1a,Rrm2,Shmt1,Dtymk,Tyms,Nampt,Adpgk,Ddit4,Mthfd1,Mpi,Pdk3
2_Member	GO Biological Processes	GO:0044270	cellular nitrogen compound catabolic process	-6.92843	-4.31991	26/470	12227,12457,13211,13807,14433,14555,14635,15275,16828,17319,18641,18648,18655,19017,22271,52502,57028,66422,72141,72269,74747,110119,117149,224794,269037,327762	Btg2,Noct,Dhx9,Eno2,Gapdh,Gpd1,Galk1,Hk1,Ldha,Mif,Pfkl,Pgam1,Pgk1,Ppargc1a,Upp1,Carhsp1,Pdxp,Dctpp1,Adpgk,Cda,Ddit4,Mpi,Tirap,Enpp4,Ctif,Dna2
2_Member	GO Biological Processes	GO:0046700	heterocycle catabolic process	-6.82086	-4.23122	26/476	12227,12457,13211,13807,14433,14555,14635,15275,16828,17319,18641,18648,18655,19017,22271,52502,57028,66422,72141,72269,74747,110119,117149,224794,269037,327762	Btg2,Noct,Dhx9,Eno2,Gapdh,Gpd1,Galk1,Hk1,Ldha,Mif,Pfkl,Pgam1,Pgk1,Ppargc1a,Upp1,Carhsp1,Pdxp,Dctpp1,Adpgk,Cda,Ddit4,Mpi,Tirap,Enpp4,Ctif,Dna2
2_Member	GO Biological Processes	GO:0009124	nucleoside monophosphate biosynthetic process	-6.7842	-4.2037	15/168	13807,14433,14555,14635,15275,17319,18641,18648,18655,19017,20425,22171,72141,74747,110119	Eno2,Gapdh,Gpd1,Galk1,Hk1,Mif,Pfkl,Pgam1,Pgk1,Ppargc1a,Shmt1,Tyms,Adpgk,Ddit4,Mpi
2_Member	KEGG Pathway	mmu04066	HIF-1 signaling pathway	-6.72613	-4.27057	10/107	13807,14433,15275,16828,18641,18655,18787,20525,112405,234779	Eno2,Gapdh,Hk1,Ldha,Pfkl,Pgk1,Serpine1,Slc2a1,Egln1,Plcg2
2_Member	GO Biological Processes	GO:0006754	ATP biosynthetic process	-6.66496	-4.21614	11/137	13807,14433,14635,15275,17319,18641,18648,18655,72141,74747,110119	Eno2,Gapdh,Galk1,Hk1,Mif,Pfkl,Pgam1,Pgk1,Adpgk,Ddit4,Mpi
2_Member	GO Biological Processes	GO:1901361	organic cyclic compound catabolic process	-6.62306	-4.06889	27/520	12227,12457,13211,13807,14433,14555,14635,15275,16828,17319,18641,18648,18655,19017,22271,52502,57028,66422,72141,72269,74747,110119,110391,117149,224794,269037,327762	Btg2,Noct,Dhx9,Eno2,Gapdh,Gpd1,Galk1,Hk1,Ldha,Mif,Pfkl,Pgam1,Pgk1,Ppargc1a,Upp1,Carhsp1,Pdxp,Dctpp1,Adpgk,Cda,Ddit4,Mpi,Qdpr,Tirap,Enpp4,Ctif,Dna2
2_Member	GO Biological Processes	GO:1901137	carbohydrate derivative biosynthetic process	-6.41053	-3.88915	29/601	13807,14343,14433,14555,14594,14635,15275,16168,17319,18641,18648,18655,19017,20135,20425,20454,21915,22171,22340,54218,72141,74747,76055,110095,110119,216395,227620,236900,241062	Eno2,Fut1,Gapdh,Gpd1,Ggta1,Galk1,Hk1,Il15,Mif,Pfkl,Pgam1,Pgk1,Ppargc1a,Rrm2,Shmt1,St3gal5,Dtymk,Tyms,Vegfb,B3galt4,Adpgk,Ddit4,Oga,Pygl,Mpi,Rxylt1,Uap1l1,Pdk3,Pgap1
2_Member	GO Biological Processes	GO:0090407	organophosphate biosynthetic process	-6.35957	-3.8537	26/503	12716,13807,14433,14555,14635,15275,17319,18641,18648,18655,19017,20135,20425,21915,22171,59027,69718,72141,74747,108156,110095,110119,218121,234779,236900,241062	Ckmt1,Eno2,Gapdh,Gpd1,Galk1,Hk1,Mif,Pfkl,Pgam1,Pgk1,Ppargc1a,Rrm2,Shmt1,Dtymk,Tyms,Nampt,Ipmk,Adpgk,Ddit4,Mthfd1,Pygl,Mpi,Mboat1,Plcg2,Pdk3,Pgap1
2_Member	GO Biological Processes	GO:0009206	purine ribonucleoside triphosphate biosynthetic process	-6.35556	-3.95456	11/147	13807,14433,14635,15275,17319,18641,18648,18655,72141,74747,110119	Eno2,Gapdh,Galk1,Hk1,Mif,Pfkl,Pgam1,Pgk1,Adpgk,Ddit4,Mpi
2_Member	GO Biological Processes	GO:0009145	purine nucleoside triphosphate biosynthetic process	-6.32598	-3.9379	11/148	13807,14433,14635,15275,17319,18641,18648,18655,72141,74747,110119	Eno2,Gapdh,Galk1,Hk1,Mif,Pfkl,Pgam1,Pgk1,Adpgk,Ddit4,Mpi
2_Member	GO Biological Processes	GO:0009201	ribonucleoside triphosphate biosynthetic process	-6.26753	-3.89228	11/150	13807,14433,14635,15275,17319,18641,18648,18655,72141,74747,110119	Eno2,Gapdh,Galk1,Hk1,Mif,Pfkl,Pgam1,Pgk1,Adpgk,Ddit4,Mpi
2_Member	GO Biological Processes	GO:0009142	nucleoside triphosphate biosynthetic process	-6.26361	-3.79078	14/160	13807,14433,14555,14635,15275,17319,18641,18648,18655,19017,21915,72141,74747,110119	Eno2,Gapdh,Gpd1,Galk1,Hk1,Mif,Pfkl,Pgam1,Pgk1,Ppargc1a,Dtymk,Adpgk,Ddit4,Mpi
2_Member	GO Biological Processes	GO:0006091	generation of precursor metabolites and energy	-6.25073	-3.88108	17/379	12176,13807,14433,14635,14936,15275,16828,17319,18641,18648,18655,72141,72157,74185,74747,110095,110119	Bnip3,Eno2,Gapdh,Galk1,Gys1,Hk1,Ldha,Mif,Pfkl,Pgam1,Pgk1,Adpgk,Pgm2,Gbe1,Ddit4,Pygl,Mpi
2_Member	GO Biological Processes	GO:0072330	monocarboxylic acid biosynthetic process	-6.22179	-3.75939	18/265	12189,13807,14104,14433,14555,14635,15275,16828,17319,18641,18648,18655,19017,64292,72141,72999,74747,110119	Brca1,Eno2,Fasn,Gapdh,Gpd1,Galk1,Hk1,Ldha,Mif,Pfkl,Pgam1,Pgk1,Ppargc1a,Ptges,Adpgk,Insig2,Ddit4,Mpi
2_Member	GO Biological Processes	GO:0019318	hexose metabolic process	-6.13168	-3.77303	13/224	14433,14635,15275,16828,18641,18655,19883,67800,72141,72157,110119,236900,270198	Gapdh,Galk1,Hk1,Ldha,Pfkl,Pgk1,Rora,Dgat2,Adpgk,Pgm2,Mpi,Pdk3,Pfkfb4
2_Member	GO Biological Processes	GO:0009127	purine nucleoside monophosphate biosynthetic process	-6.04256	-3.71024	11/158	13807,14433,14635,15275,17319,18641,18648,18655,72141,74747,110119	Eno2,Gapdh,Galk1,Hk1,Mif,Pfkl,Pgam1,Pgk1,Adpgk,Ddit4,Mpi
2_Member	GO Biological Processes	GO:0009168	purine ribonucleoside monophosphate biosynthetic process	-6.04256	-3.71024	11/158	13807,14433,14635,15275,17319,18641,18648,18655,72141,74747,110119	Eno2,Gapdh,Galk1,Hk1,Mif,Pfkl,Pgam1,Pgk1,Adpgk,Ddit4,Mpi
2_Member	GO Biological Processes	GO:0072521	purine-containing compound metabolic process	-6.03188	-3.60265	25/490	13807,14104,14297,14433,14555,14635,15275,16828,17319,18641,18648,18655,19017,19883,20425,26568,67800,72141,74747,76055,107227,108156,110119,224794,236900	Eno2,Fasn,Fxn,Gapdh,Gpd1,Galk1,Hk1,Ldha,Mif,Pfkl,Pgam1,Pgk1,Ppargc1a,Rora,Shmt1,Slc27a3,Dgat2,Adpgk,Ddit4,Oga,Macrod1,Mthfd1,Mpi,Enpp4,Pdk3
2_Member	GO Biological Processes	GO:0009156	ribonucleoside monophosphate biosynthetic process	-5.93506	-3.61781	11/162	13807,14433,14635,15275,17319,18641,18648,18655,72141,74747,110119	Eno2,Gapdh,Galk1,Hk1,Mif,Pfkl,Pgam1,Pgk1,Adpgk,Ddit4,Mpi
2_Member	GO Biological Processes	GO:0046390	ribose phosphate biosynthetic process	-5.81562	-3.52236	13/239	13807,14433,14635,15275,17319,18641,18648,18655,72141,74747,110095,110119,236900	Eno2,Gapdh,Galk1,Hk1,Mif,Pfkl,Pgam1,Pgk1,Adpgk,Ddit4,Pygl,Mpi,Pdk3
2_Member	GO Biological Processes	GO:0005996	monosaccharide metabolic process	-5.523	-3.29065	13/254	14433,14635,15275,16828,18641,18655,19883,67800,72141,72157,110119,236900,270198	Gapdh,Galk1,Hk1,Ldha,Pfkl,Pgk1,Rora,Dgat2,Adpgk,Pgm2,Mpi,Pdk3,Pfkfb4
2_Member	GO Biological Processes	GO:0009141	nucleoside triphosphate metabolic process	-5.49262	-3.12298	18/298	13807,14297,14433,14555,14635,15275,16828,17319,18641,18648,18655,19017,21915,66422,72141,74747,76055,110119	Eno2,Fxn,Gapdh,Gpd1,Galk1,Hk1,Ldha,Mif,Pfkl,Pgam1,Pgk1,Ppargc1a,Dtymk,Dctpp1,Adpgk,Ddit4,Oga,Mpi
2_Member	GO Biological Processes	GO:0072522	purine-containing compound biosynthetic process	-5.37437	-3.01572	16/245	13807,14433,14555,14635,15275,17319,18641,18648,18655,19017,20425,72141,74747,108156,110119,236900	Eno2,Gapdh,Gpd1,Galk1,Hk1,Mif,Pfkl,Pgam1,Pgk1,Ppargc1a,Shmt1,Adpgk,Ddit4,Mthfd1,Mpi,Pdk3
2_Member	GO Biological Processes	GO:0009152	purine ribonucleotide biosynthetic process	-5.36185	-3.16457	12/223	13807,14433,14635,15275,17319,18641,18648,18655,72141,74747,110119,236900	Eno2,Gapdh,Galk1,Hk1,Mif,Pfkl,Pgam1,Pgk1,Adpgk,Ddit4,Mpi,Pdk3
2_Member	GO Biological Processes	GO:0006163	purine nucleotide metabolic process	-5.27968	-3.09713	17/447	13807,14433,14635,15275,16828,17319,18641,18648,18655,19883,26568,67800,72141,74747,76055,110119,236900	Eno2,Gapdh,Galk1,Hk1,Ldha,Mif,Pfkl,Pgam1,Pgk1,Rora,Slc27a3,Dgat2,Adpgk,Ddit4,Oga,Mpi,Pdk3
2_Member	GO Biological Processes	GO:0019693	ribose phosphate metabolic process	-5.24138	-3.06697	17/450	13807,14433,14635,15275,16828,17319,18641,18648,18655,19883,26568,67800,72141,74747,110095,110119,236900	Eno2,Gapdh,Galk1,Hk1,Ldha,Mif,Pfkl,Pgam1,Pgk1,Rora,Slc27a3,Dgat2,Adpgk,Ddit4,Pygl,Mpi,Pdk3
2_Member	GO Biological Processes	GO:0009260	ribonucleotide biosynthetic process	-5.18622	-3.02485	12/232	13807,14433,14635,15275,17319,18641,18648,18655,72141,74747,110119,236900	Eno2,Gapdh,Galk1,Hk1,Mif,Pfkl,Pgam1,Pgk1,Adpgk,Ddit4,Mpi,Pdk3
2_Member	GO Biological Processes	GO:0009123	nucleoside monophosphate metabolic process	-5.14716	-2.83902	17/285	13807,14297,14433,14555,14635,15275,16828,17319,18641,18648,18655,19017,20425,22171,72141,74747,110119	Eno2,Fxn,Gapdh,Gpd1,Galk1,Hk1,Ldha,Mif,Pfkl,Pgam1,Pgk1,Ppargc1a,Shmt1,Tyms,Adpgk,Ddit4,Mpi
2_Member	KEGG Pathway	M00002	Glycolysis, core module involving three-carbon compounds	-5.10847	-2.96401	4/13	13807,14433,18648,18655	Eno2,Gapdh,Pgam1,Pgk1
2_Member	KEGG Pathway	mmu_M00002	Glycolysis, core module involving three-carbon compounds	-5.10847	-2.96401	4/13	13807,14433,18648,18655	Eno2,Gapdh,Pgam1,Pgk1
2_Member	GO Biological Processes	GO:0009144	purine nucleoside triphosphate metabolic process	-5.04688	-2.90899	13/281	13807,14433,14635,15275,16828,17319,18641,18648,18655,72141,74747,76055,110119	Eno2,Gapdh,Galk1,Hk1,Ldha,Mif,Pfkl,Pgam1,Pgk1,Adpgk,Ddit4,Oga,Mpi
2_Member	GO Biological Processes	GO:0006164	purine nucleotide biosynthetic process	-5.03704	-2.9024	12/240	13807,14433,14635,15275,17319,18641,18648,18655,72141,74747,110119,236900	Eno2,Gapdh,Galk1,Hk1,Mif,Pfkl,Pgam1,Pgk1,Adpgk,Ddit4,Mpi,Pdk3
2_Member	GO Biological Processes	GO:0009150	purine ribonucleotide metabolic process	-4.96998	-2.84812	16/423	13807,14433,14635,15275,16828,17319,18641,18648,18655,19883,26568,67800,72141,74747,110119,236900	Eno2,Gapdh,Galk1,Hk1,Ldha,Mif,Pfkl,Pgam1,Pgk1,Rora,Slc27a3,Dgat2,Adpgk,Ddit4,Mpi,Pdk3
2_Member	GO Biological Processes	GO:0046034	ATP metabolic process	-4.91149	-2.80204	12/247	13807,14433,14635,15275,16828,17319,18641,18648,18655,72141,74747,110119	Eno2,Gapdh,Galk1,Hk1,Ldha,Mif,Pfkl,Pgam1,Pgk1,Adpgk,Ddit4,Mpi
2_Member	GO Biological Processes	GO:0009259	ribonucleotide metabolic process	-4.84464	-2.74725	16/433	13807,14433,14635,15275,16828,17319,18641,18648,18655,19883,26568,67800,72141,74747,110119,236900	Eno2,Gapdh,Galk1,Hk1,Ldha,Mif,Pfkl,Pgam1,Pgk1,Rora,Slc27a3,Dgat2,Adpgk,Ddit4,Mpi,Pdk3
2_Member	KEGG Pathway	mmu01200	Carbon metabolism	-4.51681	-2.33426	10/118	13807,14433,14718,15275,18641,18648,18655,20425,72141,104174	Eno2,Gapdh,Got1,Hk1,Pfkl,Pgam1,Pgk1,Shmt1,Adpgk,Gldc
2_Member	GO Biological Processes	GO:0009167	purine ribonucleoside monophosphate metabolic process	-4.4972	-2.46077	12/272	13807,14433,14635,15275,16828,17319,18641,18648,18655,72141,74747,110119	Eno2,Gapdh,Galk1,Hk1,Ldha,Mif,Pfkl,Pgam1,Pgk1,Adpgk,Ddit4,Mpi
2_Member	GO Biological Processes	GO:0009205	purine ribonucleoside triphosphate metabolic process	-4.4972	-2.46077	12/272	13807,14433,14635,15275,16828,17319,18641,18648,18655,72141,74747,110119	Eno2,Gapdh,Galk1,Hk1,Ldha,Mif,Pfkl,Pgam1,Pgk1,Adpgk,Ddit4,Mpi
2_Member	GO Biological Processes	GO:0009126	purine nucleoside monophosphate metabolic process	-4.48164	-2.44899	12/273	13807,14433,14635,15275,16828,17319,18641,18648,18655,72141,74747,110119	Eno2,Gapdh,Galk1,Hk1,Ldha,Mif,Pfkl,Pgam1,Pgk1,Adpgk,Ddit4,Mpi
2_Member	GO Biological Processes	GO:0032787	monocarboxylic acid metabolic process	-4.43969	-2.41422	18/573	13807,14433,14635,15275,16828,17319,18484,18641,18648,18655,26568,64292,67800,72141,72999,74747,110119,236900	Eno2,Gapdh,Galk1,Hk1,Ldha,Mif,Pam,Pfkl,Pgam1,Pgk1,Slc27a3,Ptges,Dgat2,Adpgk,Insig2,Ddit4,Mpi,Pdk3
2_Member	GO Biological Processes	GO:0009161	ribonucleoside monophosphate metabolic process	-4.43541	-2.41422	12/276	13807,14433,14635,15275,16828,17319,18641,18648,18655,72141,74747,110119	Eno2,Gapdh,Galk1,Hk1,Ldha,Mif,Pfkl,Pgam1,Pgk1,Adpgk,Ddit4,Mpi
2_Member	GO Biological Processes	GO:0009199	ribonucleoside triphosphate metabolic process	-4.43541	-2.41422	12/276	13807,14433,14635,15275,16828,17319,18641,18648,18655,72141,74747,110119	Eno2,Gapdh,Galk1,Hk1,Ldha,Mif,Pfkl,Pgam1,Pgk1,Adpgk,Ddit4,Mpi
2_Member	KEGG Pathway	M00003	Gluconeogenesis, oxaloacetate => fructose-6P	-4.39585	-2.39058	4/19	13807,14433,18648,18655	Eno2,Gapdh,Pgam1,Pgk1
2_Member	KEGG Pathway	mmu_M00003	Gluconeogenesis, oxaloacetate => fructose-6P	-4.39585	-2.39058	4/19	13807,14433,18648,18655	Eno2,Gapdh,Pgam1,Pgk1
2_Member	GO Biological Processes	GO:0006006	glucose metabolic process	-4.38005	-2.38774	10/195	14433,15275,16828,18641,18655,19883,67800,72141,72157,236900	Gapdh,Hk1,Ldha,Pfkl,Pgk1,Rora,Dgat2,Adpgk,Pgm2,Pdk3
2_Member	GO Biological Processes	GO:0044262	cellular carbohydrate metabolic process	-4.3152	-2.33676	12/284	14635,14936,15275,18648,19883,23956,67800,72157,74185,74747,110095,236900	Galk1,Gys1,Hk1,Pgam1,Rora,Neu2,Dgat2,Pgm2,Gbe1,Ddit4,Pygl,Pdk3
2_Member	KEGG Pathway	mmu01230	Biosynthesis of amino acids	-3.47465	-1.48475	7/78	13807,14433,14718,18641,18648,18655,20425	Eno2,Gapdh,Got1,Pfkl,Pgam1,Pgk1,Shmt1
2_Member	GO Biological Processes	GO:0051196	regulation of coenzyme metabolic process	-3.46574	-1.48046	6/56	14555,17319,18648,19017,74747,236900	Gpd1,Mif,Pgam1,Ppargc1a,Ddit4,Pdk3
2_Member	GO Biological Processes	GO:0006140	regulation of nucleotide metabolic process	-3.35008	-1.37838	8/107	14555,17319,18648,18655,19017,72269,74747,236900	Gpd1,Mif,Pgam1,Pgk1,Ppargc1a,Cda,Ddit4,Pdk3
2_Member	Reactome Gene Sets	R-MMU-70263	Gluconeogenesis	-3.06066	-1.16999	4/26	13807,18648,18655,68401	Eno2,Pgam1,Pgk1,G6pc3
2_Member	GO Biological Processes	GO:0030808	regulation of nucleotide biosynthetic process	-2.78872	-0.958346	6/75	14555,17319,18648,19017,74747,236900	Gpd1,Mif,Pgam1,Ppargc1a,Ddit4,Pdk3
2_Member	GO Biological Processes	GO:0051193	regulation of cofactor metabolic process	-2.78872	-0.958346	6/75	14555,17319,18648,19017,74747,236900	Gpd1,Mif,Pgam1,Ppargc1a,Ddit4,Pdk3
2_Member	GO Biological Processes	GO:1900371	regulation of purine nucleotide biosynthetic process	-2.78872	-0.958346	6/75	14555,17319,18648,19017,74747,236900	Gpd1,Mif,Pgam1,Ppargc1a,Ddit4,Pdk3
2_Member	GO Biological Processes	GO:1900542	regulation of purine nucleotide metabolic process	-2.75409	-0.934827	7/103	14555,17319,18648,18655,19017,74747,236900	Gpd1,Mif,Pgam1,Pgk1,Ppargc1a,Ddit4,Pdk3
2_Member	GO Biological Processes	GO:0017144	drug metabolic process	-2.36061	-0.742326	16/728	13807,14433,14635,15275,16828,17319,18641,18648,18655,19883,57028,72141,74747,106759,110119,110391	Eno2,Gapdh,Galk1,Hk1,Ldha,Mif,Pfkl,Pgam1,Pgk1,Rora,Pdxp,Adpgk,Ddit4,Ticam1,Mpi,Qdpr
3_Summary	GO Biological Processes	GO:0018126	protein hydroxylation	-9.9263	-6.61881	8/25	18451,18452,18453,18822,26432,65973,112405,210530,12215,12816,12831,16410,16456,17381,26368,94352,170725,240913,50527,14226	P4ha1,P4ha2,P4hb,Plod1,Plod2,Asph,Egln1,P3h2,Bsg,Col12a1,Col5a1,Itgav,F11r,Mmp12,Ceacam9,Loxl2,Capn8,Adamts4,Ero1l,Fkbp1b
3_Member	GO Biological Processes	GO:0018126	protein hydroxylation	-9.9263	-6.61881	8/25	18451,18452,18453,18822,26432,65973,112405,210530	P4ha1,P4ha2,P4hb,Plod1,Plod2,Asph,Egln1,P3h2
3_Member	Reactome Gene Sets	R-MMU-1474244	Extracellular matrix organization	-7.55061	-4.9277	16/270	12215,12816,12831,16410,16456,17381,18451,18452,18453,18822,26368,26432,94352,170725,210530,240913	Bsg,Col12a1,Col5a1,Itgav,F11r,Mmp12,P4ha1,P4ha2,P4hb,Plod1,Ceacam9,Plod2,Loxl2,Capn8,P3h2,Adamts4
3_Member	GO Biological Processes	GO:0019511	peptidyl-proline hydroxylation	-7.27593	-4.71316	5/11	18451,18452,18453,112405,210530	P4ha1,P4ha2,P4hb,Egln1,P3h2
3_Member	GO Biological Processes	GO:0019471	4-hydroxyproline metabolic process	-7.04556	-4.52419	5/12	18451,18452,18453,50527,112405	P4ha1,P4ha2,P4hb,Ero1l,Egln1
3_Member	Reactome Gene Sets	R-MMU-1474290	Collagen formation	-6.75685	-4.27327	9/81	12816,12831,18451,18452,18453,18822,26432,94352,210530	Col12a1,Col5a1,P4ha1,P4ha2,P4hb,Plod1,Plod2,Loxl2,P3h2
3_Member	Reactome Gene Sets	R-MMU-1650814	Collagen biosynthesis and modifying enzymes	-6.74723	-4.27082	8/59	12816,12831,18451,18452,18453,18822,26432,210530	Col12a1,Col5a1,P4ha1,P4ha2,P4hb,Plod1,Plod2,P3h2
3_Member	GO Biological Processes	GO:0018401	peptidyl-proline hydroxylation to 4-hydroxy-L-proline	-6.09977	-3.74652	4/8	18451,18452,18453,112405	P4ha1,P4ha2,P4hb,Egln1
3_Member	GO Biological Processes	GO:0018208	peptidyl-proline modification	-4.71395	-2.48159	6/34	14226,18451,18452,18453,112405,210530	Fkbp1b,P4ha1,P4ha2,P4hb,Egln1,P3h2
4_Summary	GO Biological Processes	GO:0001666	response to hypoxia	-9.30019	-6.15239	16/204	12176,12177,14284,17684,18453,18655,18791,19883,22359,56295,70186,74747,94352,112405,236900,246154	Bnip3,Bnip3l,Fosl2,Cited2,P4hb,Pgk1,Plat,Rora,Vldlr,Higd1a,Fam162a,Ddit4,Loxl2,Egln1,Pdk3,Vasn
4_Member	GO Biological Processes	GO:0001666	response to hypoxia	-9.30019	-6.15239	16/204	12176,12177,14284,17684,18453,18655,18791,19883,22359,56295,70186,74747,94352,112405,236900,246154	Bnip3,Bnip3l,Fosl2,Cited2,P4hb,Pgk1,Plat,Rora,Vldlr,Higd1a,Fam162a,Ddit4,Loxl2,Egln1,Pdk3,Vasn
4_Member	GO Biological Processes	GO:0036293	response to decreased oxygen levels	-8.54009	-5.71656	16/230	12176,12177,14284,17684,18453,18655,18791,19883,22359,56295,70186,74747,94352,112405,236900,246154	Bnip3,Bnip3l,Fosl2,Cited2,P4hb,Pgk1,Plat,Rora,Vldlr,Higd1a,Fam162a,Ddit4,Loxl2,Egln1,Pdk3,Vasn
4_Member	GO Biological Processes	GO:0071456	cellular response to hypoxia	-8.28067	-5.49606	11/96	12176,12177,17684,18453,18655,19883,22359,56295,70186,236900,246154	Bnip3,Bnip3l,Cited2,P4hb,Pgk1,Rora,Vldlr,Higd1a,Fam162a,Pdk3,Vasn
4_Member	GO Biological Processes	GO:0070482	response to oxygen levels	-7.28783	-4.71629	16/282	12176,12177,14284,17684,18453,18655,18791,19883,22359,56295,70186,74747,94352,112405,236900,246154	Bnip3,Bnip3l,Fosl2,Cited2,P4hb,Pgk1,Plat,Rora,Vldlr,Higd1a,Fam162a,Ddit4,Loxl2,Egln1,Pdk3,Vasn
4_Member	GO Biological Processes	GO:0036294	cellular response to decreased oxygen levels	-7.21919	-4.66502	11/121	12176,12177,17684,18453,18655,19883,22359,56295,70186,236900,246154	Bnip3,Bnip3l,Cited2,P4hb,Pgk1,Rora,Vldlr,Higd1a,Fam162a,Pdk3,Vasn
4_Member	GO Biological Processes	GO:0071453	cellular response to oxygen levels	-6.73001	-4.27057	11/135	12176,12177,17684,18453,18655,19883,22359,56295,70186,236900,246154	Bnip3,Bnip3l,Cited2,P4hb,Pgk1,Rora,Vldlr,Higd1a,Fam162a,Pdk3,Vasn
5_Summary	GO Biological Processes	GO:0006281	DNA repair	-7.4099	-4.81092	16/465	12189,12544,13211,14087,15361,17215,17218,19891,79456,110749,223970,233826,269582,272551,320209,327762,56708,381196,57913	Brca1,Cdc45,Dhx9,Fanca,Hmga1,Mcm3,Mcm5,Rpa2,Recql4,Chaf1b,Rmi2,Palb2,Clspn,Gins2,Ddx11,Dna2,Clcf1,Gm960,Pidd1
5_Member	GO Biological Processes	GO:0006281	DNA repair	-7.4099	-4.81092	16/465	12189,12544,13211,14087,15361,17215,17218,19891,79456,110749,223970,233826,269582,272551,320209,327762	Brca1,Cdc45,Dhx9,Fanca,Hmga1,Mcm3,Mcm5,Rpa2,Recql4,Chaf1b,Rmi2,Palb2,Clspn,Gins2,Ddx11,Dna2
5_Member	GO Biological Processes	GO:0000724	double-strand break repair via homologous recombination	-6.9532	-4.44734	9/127	12189,12544,17215,17218,19891,79456,223970,233826,272551	Brca1,Cdc45,Mcm3,Mcm5,Rpa2,Recql4,Rmi2,Palb2,Gins2
5_Member	GO Biological Processes	GO:0000725	recombinational repair	-6.9532	-4.44734	9/127	12189,12544,17215,17218,19891,79456,223970,233826,272551	Brca1,Cdc45,Mcm3,Mcm5,Rpa2,Recql4,Rmi2,Palb2,Gins2
5_Member	GO Biological Processes	GO:0006302	double-strand break repair	-6.82479	-4.3339	11/220	12189,12544,17215,17218,19891,79456,223970,233826,272551,320209,327762	Brca1,Cdc45,Mcm3,Mcm5,Rpa2,Recql4,Rmi2,Palb2,Gins2,Ddx11,Dna2
5_Member	GO Biological Processes	GO:0006310	DNA recombination	-5.78685	-3.50601	11/280	12189,12544,17215,17218,19891,56708,79456,223970,233826,272551,381196	Brca1,Cdc45,Mcm3,Mcm5,Rpa2,Clcf1,Recql4,Rmi2,Palb2,Gins2,Gm960
5_Member	GO Biological Processes	GO:0006974	cellular response to DNA damage stimulus	-5.38909	-3.18425	17/740	12189,12544,13211,14087,15361,17215,17218,19891,57913,79456,110749,223970,233826,269582,272551,320209,327762	Brca1,Cdc45,Dhx9,Fanca,Hmga1,Mcm3,Mcm5,Rpa2,Pidd1,Recql4,Chaf1b,Rmi2,Palb2,Clspn,Gins2,Ddx11,Dna2
5_Member	KEGG Pathway	mmu03460	Fanconi anemia pathway	-4.76781	-2.68602	5/51	12189,14087,19891,223970,233826	Brca1,Fanca,Rpa2,Rmi2,Palb2
5_Member	Reactome Gene Sets	R-MMU-5693554	Resolution of D-loop Structures through Synthesis-Dependent Strand Annealing (SDSA)	-4.76592	-2.68602	4/25	12189,223970,233826,327762	Brca1,Rmi2,Palb2,Dna2
5_Member	Reactome Gene Sets	R-MMU-5693568	Resolution of D-loop Structures through Holliday Junction Intermediates	-4.38288	-2.38774	4/31	12189,223970,233826,327762	Brca1,Rmi2,Palb2,Dna2
5_Member	Reactome Gene Sets	R-MMU-5693537	Resolution of D-Loop Structures	-4.32701	-2.3463	4/32	12189,223970,233826,327762	Brca1,Rmi2,Palb2,Dna2
5_Member	Reactome Gene Sets	R-MMU-5693579	Homologous DNA Pairing and Strand Exchange	-4.07356	-2.13596	4/37	12189,223970,233826,327762	Brca1,Rmi2,Palb2,Dna2
5_Member	Reactome Gene Sets	R-MMU-5685942	HDR through Homologous Recombination (HRR)	-3.22648	-1.42413	4/61	12189,223970,233826,327762	Brca1,Rmi2,Palb2,Dna2
5_Member	Reactome Gene Sets	R-MMU-5685938	HDR through Single Strand Annealing (SSA)	-2.93559	-1.18574	3/33	12189,223970,327762	Brca1,Rmi2,Dna2
5_Member	Reactome Gene Sets	R-MMU-5693567	HDR through Homologous Recombination (HRR) or Single Strand Annealing (SSA)	-2.89887	-1.15696	5/127	12189,223970,233826,269582,327762	Brca1,Rmi2,Palb2,Clspn,Dna2
5_Member	Reactome Gene Sets	R-MMU-5693616	Presynaptic phase of homologous DNA pairing and strand exchange	-2.89746	-1.15686	3/34	12189,223970,327762	Brca1,Rmi2,Dna2
5_Member	Reactome Gene Sets	R-MMU-5693538	Homology Directed Repair	-2.85386	-1.1236	5/130	12189,223970,233826,269582,327762	Brca1,Rmi2,Palb2,Clspn,Dna2
5_Member	KEGG Pathway	mmu03440	Homologous recombination	-2.66063	-0.961186	3/41	12189,19891,233826	Brca1,Rpa2,Palb2
5_Member	Reactome Gene Sets	R-MMU-5693607	Processing of DNA double-strand break ends	-2.52906	-0.870463	4/94	12189,223970,269582,327762	Brca1,Rmi2,Clspn,Dna2
5_Member	Reactome Gene Sets	R-MMU-5693532	DNA Double-Strand Break Repair	-2.49657	-0.844425	5/157	12189,223970,233826,269582,327762	Brca1,Rmi2,Palb2,Clspn,Dna2
6_Summary	KEGG Pathway	mmu03030	DNA replication	-7.11043	-4.58109	6/35	17215,17218,18969,19075,19891,327762,69270,272551	Mcm3,Mcm5,Pola2,Prim1,Rpa2,Dna2,Gins1,Gins2
6_Member	KEGG Pathway	mmu03030	DNA replication	-7.11043	-4.58109	6/35	17215,17218,18969,19075,19891,327762	Mcm3,Mcm5,Pola2,Prim1,Rpa2,Dna2
6_Member	Reactome Gene Sets	R-MMU-69190	DNA strand elongation	-6.6547	-4.2125	5/22	18969,19075,69270,272551,327762	Pola2,Prim1,Gins1,Gins2,Dna2
6_Member	Reactome Gene Sets	R-MMU-69166	Removal of the Flap Intermediate	-4.28808	-2.32081	3/12	18969,19075,327762	Pola2,Prim1,Dna2
6_Member	Reactome Gene Sets	R-MMU-69183	Processive synthesis on the lagging strand	-4.17614	-2.22827	3/13	18969,19075,327762	Pola2,Prim1,Dna2
6_Member	Reactome Gene Sets	R-MMU-69186	Lagging Strand Synthesis	-3.73083	-1.84016	3/18	18969,19075,327762	Pola2,Prim1,Dna2
6_Member	Reactome Gene Sets	R-MMU-174417	Telomere C-strand (Lagging Strand) Synthesis	-3.52467	-1.66405	3/21	18969,19075,327762	Pola2,Prim1,Dna2
6_Member	Reactome Gene Sets	R-MMU-180786	Extension of Telomeres	-3.4043	-1.56416	3/23	18969,19075,327762	Pola2,Prim1,Dna2
7_Summary	GO Biological Processes	GO:1903047	mitotic cell cycle process	-6.90789	-4.40958	18/645	12189,12223,12447,12544,13874,17215,18392,19891,23834,27401,57913,66934,69270,72107,93695,238555,269582,327762,70315,79456,223970,320209	Brca1,Btc,Ccne1,Cdc45,Ereg,Mcm3,Orc1,Rpa2,Cdc6,Skp2,Pidd1,Dsn1,Gins1,Dscc1,Gpnmb,Btn2a2,Clspn,Dna2,Hdac8,Recql4,Rmi2,Ddx11
7_Member	GO Biological Processes	GO:1903047	mitotic cell cycle process	-6.90789	-4.40958	18/645	12189,12223,12447,12544,13874,17215,18392,19891,23834,27401,57913,66934,69270,72107,93695,238555,269582,327762	Brca1,Btc,Ccne1,Cdc45,Ereg,Mcm3,Orc1,Rpa2,Cdc6,Skp2,Pidd1,Dsn1,Gins1,Dscc1,Gpnmb,Btn2a2,Clspn,Dna2
7_Member	GO Biological Processes	GO:0010564	regulation of cell cycle process	-6.06594	-3.72328	16/585	12189,12223,12447,12544,13874,18392,19891,23834,57913,70315,79456,93695,223970,238555,269582,320209	Brca1,Btc,Ccne1,Cdc45,Ereg,Orc1,Rpa2,Cdc6,Pidd1,Hdac8,Recql4,Gpnmb,Rmi2,Btn2a2,Clspn,Ddx11
7_Member	GO Biological Processes	GO:0000076	DNA replication checkpoint	-5.84425	-3.54155	4/14	18392,23834,269582,327762	Orc1,Cdc6,Clspn,Dna2
7_Member	GO Biological Processes	GO:1901991	negative regulation of mitotic cell cycle phase transition	-5.45992	-3.24173	8/143	12189,18392,19891,23834,57913,93695,238555,269582	Brca1,Orc1,Rpa2,Cdc6,Pidd1,Gpnmb,Btn2a2,Clspn
7_Member	GO Biological Processes	GO:1901990	regulation of mitotic cell cycle phase transition	-5.23881	-3.06697	10/259	12189,12447,12544,18392,19891,23834,57913,93695,238555,269582	Brca1,Ccne1,Cdc45,Orc1,Rpa2,Cdc6,Pidd1,Gpnmb,Btn2a2,Clspn
7_Member	GO Biological Processes	GO:0031570	DNA integrity checkpoint	-5.15604	-3.00151	7/112	12189,18392,19891,23834,57913,269582,327762	Brca1,Orc1,Rpa2,Cdc6,Pidd1,Clspn,Dna2
7_Member	GO Biological Processes	GO:1901988	negative regulation of cell cycle phase transition	-5.09902	-2.95786	8/160	12189,18392,19891,23834,57913,93695,238555,269582	Brca1,Orc1,Rpa2,Cdc6,Pidd1,Gpnmb,Btn2a2,Clspn
7_Member	GO Biological Processes	GO:0010948	negative regulation of cell cycle process	-4.87135	-2.77098	9/226	12189,18392,19891,23834,57913,79456,93695,238555,269582	Brca1,Orc1,Rpa2,Cdc6,Pidd1,Recql4,Gpnmb,Btn2a2,Clspn
7_Member	GO Biological Processes	GO:1901987	regulation of cell cycle phase transition	-4.81076	-2.71929	10/290	12189,12447,12544,18392,19891,23834,57913,93695,238555,269582	Brca1,Ccne1,Cdc45,Orc1,Rpa2,Cdc6,Pidd1,Gpnmb,Btn2a2,Clspn
7_Member	GO Biological Processes	GO:0044772	mitotic cell cycle phase transition	-4.79592	-2.70737	11/356	12189,12447,12544,18392,19891,23834,27401,57913,93695,238555,269582	Brca1,Ccne1,Cdc45,Orc1,Rpa2,Cdc6,Skp2,Pidd1,Gpnmb,Btn2a2,Clspn
7_Member	GO Biological Processes	GO:0033314	mitotic DNA replication checkpoint	-4.54732	-2.50042	3/10	18392,23834,269582	Orc1,Cdc6,Clspn
7_Member	GO Biological Processes	GO:0090068	positive regulation of cell cycle process	-4.53861	-2.49435	9/249	12189,12223,12447,12544,13874,18392,23834,57913,320209	Brca1,Btc,Ccne1,Cdc45,Ereg,Orc1,Cdc6,Pidd1,Ddx11
7_Member	GO Biological Processes	GO:0044770	cell cycle phase transition	-4.39225	-2.39058	11/394	12189,12447,12544,18392,19891,23834,27401,57913,93695,238555,269582	Brca1,Ccne1,Cdc45,Orc1,Rpa2,Cdc6,Skp2,Pidd1,Gpnmb,Btn2a2,Clspn
7_Member	GO Biological Processes	GO:0044818	mitotic G2/M transition checkpoint	-4.38288	-2.38774	4/31	12189,18392,23834,269582	Brca1,Orc1,Cdc6,Clspn
7_Member	GO Biological Processes	GO:0044774	mitotic DNA integrity checkpoint	-4.28489	-2.31982	5/64	18392,19891,23834,57913,269582	Orc1,Rpa2,Cdc6,Pidd1,Clspn
7_Member	GO Biological Processes	GO:0007346	regulation of mitotic cell cycle	-4.17021	-2.22444	12/493	12189,12223,12447,12544,13874,18392,19891,23834,57913,93695,238555,269582	Brca1,Btc,Ccne1,Cdc45,Ereg,Orc1,Rpa2,Cdc6,Pidd1,Gpnmb,Btn2a2,Clspn
7_Member	GO Biological Processes	GO:2000045	regulation of G1/S transition of mitotic cell cycle	-4.071	-2.13559	6/114	12447,12544,19891,57913,93695,238555	Ccne1,Cdc45,Rpa2,Pidd1,Gpnmb,Btn2a2
7_Member	GO Biological Processes	GO:0000082	G1/S transition of mitotic cell cycle	-3.97363	-2.04634	7/171	12447,12544,19891,27401,57913,93695,238555	Ccne1,Cdc45,Rpa2,Skp2,Pidd1,Gpnmb,Btn2a2
7_Member	GO Biological Processes	GO:0045930	negative regulation of mitotic cell cycle	-3.93469	-2.0114	8/233	12189,18392,19891,23834,57913,93695,238555,269582	Brca1,Orc1,Rpa2,Cdc6,Pidd1,Gpnmb,Btn2a2,Clspn
7_Member	GO Biological Processes	GO:0010972	negative regulation of G2/M transition of mitotic cell cycle	-3.89637	-1.97903	4/41	12189,18392,23834,269582	Brca1,Orc1,Cdc6,Clspn
7_Member	GO Biological Processes	GO:0000075	cell cycle checkpoint	-3.8502	-1.93871	7/179	12189,18392,19891,23834,57913,269582,327762	Brca1,Orc1,Rpa2,Cdc6,Pidd1,Clspn,Dna2
7_Member	GO Biological Processes	GO:1902806	regulation of cell cycle G1/S phase transition	-3.79383	-1.89003	6/128	12447,12544,19891,57913,93695,238555	Ccne1,Cdc45,Rpa2,Pidd1,Gpnmb,Btn2a2
7_Member	GO Biological Processes	GO:0044843	cell cycle G1/S phase transition	-3.76177	-1.86365	7/185	12447,12544,19891,27401,57913,93695,238555	Ccne1,Cdc45,Rpa2,Skp2,Pidd1,Gpnmb,Btn2a2
7_Member	GO Biological Processes	GO:0007093	mitotic cell cycle checkpoint	-3.75707	-1.86082	6/130	12189,18392,19891,23834,57913,269582	Brca1,Orc1,Rpa2,Cdc6,Pidd1,Clspn
7_Member	GO Biological Processes	GO:1902750	negative regulation of cell cycle G2/M phase transition	-3.49254	-1.63392	4/52	12189,18392,23834,269582	Brca1,Orc1,Cdc6,Clspn
7_Member	GO Biological Processes	GO:0045787	positive regulation of cell cycle	-3.42906	-1.57894	9/349	12189,12223,12447,12544,13874,18392,23834,57913,320209	Brca1,Btc,Ccne1,Cdc45,Ereg,Orc1,Cdc6,Pidd1,Ddx11
7_Member	GO Biological Processes	GO:2000134	negative regulation of G1/S transition of mitotic cell cycle	-3.25383	-1.44434	4/60	19891,57913,93695,238555	Rpa2,Pidd1,Gpnmb,Btn2a2
7_Member	GO Biological Processes	GO:0045786	negative regulation of cell cycle	-3.2229	-1.42206	10/453	12189,18392,19891,23834,57913,79456,93695,238555,269582,327762	Brca1,Orc1,Rpa2,Cdc6,Pidd1,Recql4,Gpnmb,Btn2a2,Clspn,Dna2
7_Member	GO Biological Processes	GO:0000086	G2/M transition of mitotic cell cycle	-3.17948	-1.38609	5/110	12189,18392,23834,27401,269582	Brca1,Orc1,Cdc6,Skp2,Clspn
7_Member	GO Biological Processes	GO:1902807	negative regulation of cell cycle G1/S phase transition	-3.14731	-1.36254	4/64	19891,57913,93695,238555	Rpa2,Pidd1,Gpnmb,Btn2a2
7_Member	GO Biological Processes	GO:0044839	cell cycle G2/M phase transition	-2.89887	-1.15696	5/127	12189,18392,23834,27401,269582	Brca1,Orc1,Cdc6,Skp2,Clspn
7_Member	GO Biological Processes	GO:0010389	regulation of G2/M transition of mitotic cell cycle	-2.82551	-1.09653	4/78	12189,18392,23834,269582	Brca1,Orc1,Cdc6,Clspn
7_Member	GO Biological Processes	GO:1902749	regulation of cell cycle G2/M phase transition	-2.52906	-0.870463	4/94	12189,18392,23834,269582	Brca1,Orc1,Cdc6,Clspn
7_Member	GO Biological Processes	GO:0000077	DNA damage checkpoint	-2.40167	-0.772384	4/102	12189,19891,57913,269582	Brca1,Rpa2,Pidd1,Clspn
7_Member	GO Biological Processes	GO:0044773	mitotic DNA damage checkpoint	-2.27534	-0.681053	3/56	19891,57913,269582	Rpa2,Pidd1,Clspn
8_Summary	GO Biological Processes	GO:0019320	hexose catabolic process	-6.73212	-4.27057	6/25	14635,15275,16828,18641,72157,110119,14433,72141,270198,18595,18648,20525,216456,14073,14718,20425,22271,57028,72269,104174,110391,224794,68401,59027,14555,227620	Galk1,Hk1,Ldha,Pfkl,Pgm2,Mpi,Gapdh,Adpgk,Pfkfb4,Pdgfra,Pgam1,Slc2a1,Gls2,Faah,Got1,Shmt1,Upp1,Pdxp,Cda,Gldc,Qdpr,Enpp4,G6pc3,Nampt,Gpd1,Uap1l1
8_Member	GO Biological Processes	GO:0019320	hexose catabolic process	-6.73212	-4.27057	6/25	14635,15275,16828,18641,72157,110119	Galk1,Hk1,Ldha,Pfkl,Pgm2,Mpi
8_Member	GO Biological Processes	GO:0046365	monosaccharide catabolic process	-6.31882	-3.9379	6/29	14635,15275,16828,18641,72157,110119	Galk1,Hk1,Ldha,Pfkl,Pgm2,Mpi
8_Member	Reactome Gene Sets	R-MMU-70171	Glycolysis	-5.45814	-3.24173	5/23	14433,15275,18641,72141,270198	Gapdh,Hk1,Pfkl,Adpgk,Pfkfb4
8_Member	KEGG Pathway	mmu05230	Central carbon metabolism in cancer	-5.32666	-3.1368	7/64	15275,16828,18595,18641,18648,20525,216456	Hk1,Ldha,Pdgfra,Pfkl,Pgam1,Slc2a1,Gls2
8_Member	GO Biological Processes	GO:0061615	glycolytic process through fructose-6-phosphate	-5.10847	-2.96401	4/13	14635,15275,18641,110119	Galk1,Hk1,Pfkl,Mpi
8_Member	GO Biological Processes	GO:0044282	small molecule catabolic process	-4.08626	-2.00061	16/312	14073,14635,14718,15275,16828,18641,20425,22271,57028,72157,72269,104174,110119,110391,216456,224794	Faah,Galk1,Got1,Hk1,Ldha,Pfkl,Shmt1,Upp1,Pdxp,Pgm2,Cda,Gldc,Mpi,Qdpr,Gls2,Enpp4
8_Member	GO Biological Processes	GO:0061620	glycolytic process through glucose-6-phosphate	-3.88928	-1.97584	3/10	14635,15275,18641	Galk1,Hk1,Pfkl
8_Member	KEGG Pathway	mmu00052	Galactose metabolism	-3.74657	-1.71783	5/32	14635,15275,18641,68401,72157	Galk1,Hk1,Pfkl,G6pc3,Pgm2
8_Member	GO Biological Processes	GO:0006007	glucose catabolic process	-3.42082	-1.57405	3/14	15275,16828,18641	Hk1,Ldha,Pfkl
8_Member	KEGG Pathway	mmu00051	Fructose and mannose metabolism	-3.32225	-1.50142	4/35	15275,18641,110119,270198	Hk1,Pfkl,Mpi,Pfkfb4
8_Member	GO Biological Processes	GO:0009435	NAD biosynthetic process	-3.01239	-1.25171	3/19	15275,18641,59027	Hk1,Pfkl,Nampt
8_Member	GO Biological Processes	GO:0019674	NAD metabolic process	-2.99692	-1.12079	5/46	14555,15275,16828,18641,59027	Gpd1,Hk1,Ldha,Pfkl,Nampt
8_Member	GO Biological Processes	GO:0006734	NADH metabolic process	-2.8768	-1.0199	4/29	14555,15275,16828,18641	Gpd1,Hk1,Ldha,Pfkl
8_Member	KEGG Pathway	mmu00520	Amino sugar and nucleotide sugar metabolism	-2.87135	-1.01785	5/49	14635,15275,72157,110119,227620	Galk1,Hk1,Pgm2,Mpi,Uap1l1
9_Summary	GO Biological Processes	GO:0090087	regulation of peptide transport	-6.46963	-4.05299	25/749	12177,12231,13830,13839,14433,15040,15275,16480,17319,17381,18413,18484,18641,19122,21929,30878,54615,65973,66914,72565,76055,79221,107765,171429,383619,16410,12703,13211,238555,16168,18453,18791,227753,20315,67000,93670	Bnip3l,Btn1a1,Stom,Epha5,Gapdh,H2-T23,Hk1,Jup,Mif,Mmp12,Osm,Pam,Pfkl,Prnp,Tnfaip3,Apln,Npff,Asph,Vps28,Uaca,Oga,Hdac9,Ankrd1,Slc26a6,Aim2,Itgav,Socs1,Dhx9,Btn2a2,Il15,P4hb,Plat,Gsn,Cxcl12,Prl3a1,Tac4
9_Member	GO Biological Processes	GO:0090087	regulation of peptide transport	-6.46963	-4.05299	25/749	12177,12231,13830,13839,14433,15040,15275,16480,17319,17381,18413,18484,18641,19122,21929,30878,54615,65973,66914,72565,76055,79221,107765,171429,383619	Bnip3l,Btn1a1,Stom,Epha5,Gapdh,H2-T23,Hk1,Jup,Mif,Mmp12,Osm,Pam,Pfkl,Prnp,Tnfaip3,Apln,Npff,Asph,Vps28,Uaca,Oga,Hdac9,Ankrd1,Slc26a6,Aim2
9_Member	GO Biological Processes	GO:0051223	regulation of protein transport	-5.78548	-3.50601	23/708	12177,12231,13830,13839,14433,15040,15275,16480,17319,17381,18413,18484,18641,19122,21929,54615,65973,66914,72565,76055,79221,107765,383619	Bnip3l,Btn1a1,Stom,Epha5,Gapdh,H2-T23,Hk1,Jup,Mif,Mmp12,Osm,Pam,Pfkl,Prnp,Tnfaip3,Npff,Asph,Vps28,Uaca,Oga,Hdac9,Ankrd1,Aim2
9_Member	GO Biological Processes	GO:0070201	regulation of establishment of protein localization	-5.4646	-3.24173	23/740	12177,12231,13830,13839,14433,15040,15275,16480,17319,17381,18413,18484,18641,19122,21929,54615,65973,66914,72565,76055,79221,107765,383619	Bnip3l,Btn1a1,Stom,Epha5,Gapdh,H2-T23,Hk1,Jup,Mif,Mmp12,Osm,Pam,Pfkl,Prnp,Tnfaip3,Npff,Asph,Vps28,Uaca,Oga,Hdac9,Ankrd1,Aim2
9_Member	GO Biological Processes	GO:0002791	regulation of peptide secretion	-4.34285	-2.35711	17/529	12231,13839,14433,15040,15275,17319,17381,18413,18484,18641,21929,30878,54615,76055,79221,107765,383619	Btn1a1,Epha5,Gapdh,H2-T23,Hk1,Mif,Mmp12,Osm,Pam,Pfkl,Tnfaip3,Apln,Npff,Oga,Hdac9,Ankrd1,Aim2
9_Member	GO Biological Processes	GO:0051222	positive regulation of protein transport	-4.23211	-2.27357	15/435	13830,14433,15040,15275,16480,17319,17381,18413,19122,65973,66914,72565,76055,107765,383619	Stom,Gapdh,H2-T23,Hk1,Jup,Mif,Mmp12,Osm,Prnp,Asph,Vps28,Uaca,Oga,Ankrd1,Aim2
9_Member	GO Biological Processes	GO:0050708	regulation of protein secretion	-4.19857	-2.24646	16/490	12231,13839,14433,15040,15275,17319,17381,18413,18484,18641,21929,54615,76055,79221,107765,383619	Btn1a1,Epha5,Gapdh,H2-T23,Hk1,Mif,Mmp12,Osm,Pam,Pfkl,Tnfaip3,Npff,Oga,Hdac9,Ankrd1,Aim2
9_Member	GO Biological Processes	GO:1904951	positive regulation of establishment of protein localization	-4.02488	-2.09356	15/454	13830,14433,15040,15275,16480,17319,17381,18413,19122,65973,66914,72565,76055,107765,383619	Stom,Gapdh,H2-T23,Hk1,Jup,Mif,Mmp12,Osm,Prnp,Asph,Vps28,Uaca,Oga,Ankrd1,Aim2
9_Member	GO Biological Processes	GO:0002790	peptide secretion	-3.73146	-1.84016	18/652	12231,13839,14433,15040,15275,16410,17319,17381,18413,18484,18641,21929,30878,54615,76055,79221,107765,383619	Btn1a1,Epha5,Gapdh,H2-T23,Hk1,Itgav,Mif,Mmp12,Osm,Pam,Pfkl,Tnfaip3,Apln,Npff,Oga,Hdac9,Ankrd1,Aim2
9_Member	GO Biological Processes	GO:0009306	protein secretion	-3.64103	-1.75587	17/605	12231,13839,14433,15040,15275,16410,17319,17381,18413,18484,18641,21929,54615,76055,79221,107765,383619	Btn1a1,Epha5,Gapdh,H2-T23,Hk1,Itgav,Mif,Mmp12,Osm,Pam,Pfkl,Tnfaip3,Npff,Oga,Hdac9,Ankrd1,Aim2
9_Member	GO Biological Processes	GO:0050663	cytokine secretion	-3.58403	-1.57756	13/244	12231,12703,13211,14433,15275,16410,17319,17381,18413,21929,79221,238555,383619	Btn1a1,Socs1,Dhx9,Gapdh,Hk1,Itgav,Mif,Mmp12,Osm,Tnfaip3,Hdac9,Btn2a2,Aim2
9_Member	GO Biological Processes	GO:0050707	regulation of cytokine secretion	-3.57034	-1.56628	12/213	12231,12703,13211,14433,15275,17319,17381,18413,21929,79221,238555,383619	Btn1a1,Socs1,Dhx9,Gapdh,Hk1,Mif,Mmp12,Osm,Tnfaip3,Hdac9,Btn2a2,Aim2
9_Member	GO Biological Processes	GO:0002793	positive regulation of peptide secretion	-2.57232	-0.90165	10/331	14433,15040,15275,17319,17381,18413,30878,76055,107765,383619	Gapdh,H2-T23,Hk1,Mif,Mmp12,Osm,Apln,Oga,Ankrd1,Aim2
9_Member	GO Biological Processes	GO:0043900	regulation of multi-organism process	-2.53088	-0.870463	11/392	13830,14433,16168,16410,17319,17381,18453,18791,21929,227753,383619	Stom,Gapdh,Il15,Itgav,Mif,Mmp12,P4hb,Plat,Tnfaip3,Gsn,Aim2
9_Member	GO Biological Processes	GO:0051047	positive regulation of secretion	-2.41409	-0.783697	13/527	14433,15040,15275,17319,17381,18413,20315,30878,67000,76055,93670,107765,383619	Gapdh,H2-T23,Hk1,Mif,Mmp12,Osm,Cxcl12,Apln,Prl3a1,Oga,Tac4,Ankrd1,Aim2
9_Member	GO Biological Processes	GO:0050714	positive regulation of protein secretion	-2.32652	-0.717993	9/302	14433,15040,15275,17319,17381,18413,76055,107765,383619	Gapdh,H2-T23,Hk1,Mif,Mmp12,Osm,Oga,Ankrd1,Aim2
9_Member	GO Biological Processes	GO:0050715	positive regulation of cytokine secretion	-2.29517	-0.695249	6/150	14433,15275,17319,17381,18413,383619	Gapdh,Hk1,Mif,Mmp12,Osm,Aim2
10_Summary	GO Biological Processes	GO:0001525	angiogenesis	-6.19763	-3.74881	26/513	11504,11535,12189,12778,13636,13638,13874,14066,15442,16007,16410,16480,18595,18655,18787,19883,20296,20315,20349,22340,30878,54409,79221,94352,112405,242705,12831,17684,18230,24051,14158,17319,18003,20359,72341,93695,117149,224617,12215,13839,19252	Adamts1,Adm,Brca1,Ackr3,Efna1,Efna3,Ereg,F3,Hpse,Ccn1,Itgav,Jup,Pdgfra,Pgk1,Serpine1,Rora,Ccl2,Cxcl12,Sema3e,Vegfb,Apln,Ramp2,Hdac9,Loxl2,Egln1,E2f2,Col5a1,Cited2,Nxn,Sgcb,Fer,Mif,Nedd9,Sema6b,Elp6,Gpnmb,Tirap,Tbc1d24,Bsg,Epha5,Dusp1
10_Member	GO Biological Processes	GO:0001525	angiogenesis	-6.19763	-3.74881	26/513	11504,11535,12189,12778,13636,13638,13874,14066,15442,16007,16410,16480,18595,18655,18787,19883,20296,20315,20349,22340,30878,54409,79221,94352,112405,242705	Adamts1,Adm,Brca1,Ackr3,Efna1,Efna3,Ereg,F3,Hpse,Ccn1,Itgav,Jup,Pdgfra,Pgk1,Serpine1,Rora,Ccl2,Cxcl12,Sema3e,Vegfb,Apln,Ramp2,Hdac9,Loxl2,Egln1,E2f2
10_Member	GO Biological Processes	GO:0072358	cardiovascular system development	-5.22745	-3.05914	23/765	11504,11535,12778,12831,13636,13638,15442,16007,16410,16480,17684,18230,18595,18655,18787,19883,20315,20349,24051,30878,79221,94352,112405	Adamts1,Adm,Ackr3,Col5a1,Efna1,Efna3,Hpse,Ccn1,Itgav,Jup,Cited2,Nxn,Pdgfra,Pgk1,Serpine1,Rora,Cxcl12,Sema3e,Sgcb,Apln,Hdac9,Loxl2,Egln1
10_Member	GO Biological Processes	GO:0048514	blood vessel morphogenesis	-5.14652	-2.83902	27/622	11504,11535,12189,12778,13636,13638,13874,14066,15442,16007,16410,16480,17684,18595,18655,18787,19883,20296,20315,20349,22340,30878,54409,79221,94352,112405,242705	Adamts1,Adm,Brca1,Ackr3,Efna1,Efna3,Ereg,F3,Hpse,Ccn1,Itgav,Jup,Cited2,Pdgfra,Pgk1,Serpine1,Rora,Ccl2,Cxcl12,Sema3e,Vegfb,Apln,Ramp2,Hdac9,Loxl2,Egln1,E2f2
10_Member	GO Biological Processes	GO:0001944	vasculature development	-4.83583	-2.74141	22/752	11504,11535,12778,12831,13636,13638,15442,16007,16410,16480,17684,18595,18655,18787,19883,20315,20349,24051,30878,79221,94352,112405	Adamts1,Adm,Ackr3,Col5a1,Efna1,Efna3,Hpse,Ccn1,Itgav,Jup,Cited2,Pdgfra,Pgk1,Serpine1,Rora,Cxcl12,Sema3e,Sgcb,Apln,Hdac9,Loxl2,Egln1
10_Member	GO Biological Processes	GO:0001568	blood vessel development	-4.62659	-2.57168	21/719	11504,11535,12778,12831,13636,13638,15442,16007,16410,16480,17684,18595,18655,18787,19883,20315,20349,30878,79221,94352,112405	Adamts1,Adm,Ackr3,Col5a1,Efna1,Efna3,Hpse,Ccn1,Itgav,Jup,Cited2,Pdgfra,Pgk1,Serpine1,Rora,Cxcl12,Sema3e,Apln,Hdac9,Loxl2,Egln1
10_Member	GO Biological Processes	GO:0045765	regulation of angiogenesis	-4.1686	-2.05943	16/307	11504,11535,12189,13636,13638,14066,16480,18655,18787,20296,20349,22340,54409,79221,112405,242705	Adamts1,Adm,Brca1,Efna1,Efna3,F3,Jup,Pgk1,Serpine1,Ccl2,Sema3e,Vegfb,Ramp2,Hdac9,Egln1,E2f2
10_Member	GO Biological Processes	GO:1901342	regulation of vasculature development	-3.64369	-1.6225	16/341	11504,11535,12189,13636,13638,14066,16480,18655,18787,20296,20349,22340,54409,79221,112405,242705	Adamts1,Adm,Brca1,Efna1,Efna3,F3,Jup,Pgk1,Serpine1,Ccl2,Sema3e,Vegfb,Ramp2,Hdac9,Egln1,E2f2
10_Member	GO Biological Processes	GO:0030335	positive regulation of cell migration	-3.07703	-1.17702	20/539	11504,12778,14066,14158,16007,16410,17319,18003,18595,18787,20296,20315,20349,20359,22340,72341,79221,93695,117149,224617	Adamts1,Ackr3,F3,Fer,Ccn1,Itgav,Mif,Nedd9,Pdgfra,Serpine1,Ccl2,Cxcl12,Sema3e,Sema6b,Vegfb,Elp6,Hdac9,Gpnmb,Tirap,Tbc1d24
10_Member	GO Biological Processes	GO:2000147	positive regulation of cell motility	-2.86782	-1.01601	20/561	11504,12778,14066,14158,16007,16410,17319,18003,18595,18787,20296,20315,20349,20359,22340,72341,79221,93695,117149,224617	Adamts1,Ackr3,F3,Fer,Ccn1,Itgav,Mif,Nedd9,Pdgfra,Serpine1,Ccl2,Cxcl12,Sema3e,Sema6b,Vegfb,Elp6,Hdac9,Gpnmb,Tirap,Tbc1d24
10_Member	GO Biological Processes	GO:0006935	chemotaxis	-2.78586	-1.06195	15/597	12215,12778,13636,13638,13839,14158,16007,16410,17319,18595,18787,19252,20315,20349,20359	Bsg,Ackr3,Efna1,Efna3,Epha5,Fer,Ccn1,Itgav,Mif,Pdgfra,Serpine1,Dusp1,Cxcl12,Sema3e,Sema6b
10_Member	GO Biological Processes	GO:0042330	taxis	-2.76475	-1.04583	15/600	12215,12778,13636,13638,13839,14158,16007,16410,17319,18595,18787,19252,20315,20349,20359	Bsg,Ackr3,Efna1,Efna3,Epha5,Fer,Ccn1,Itgav,Mif,Pdgfra,Serpine1,Dusp1,Cxcl12,Sema3e,Sema6b
10_Member	GO Biological Processes	GO:0051272	positive regulation of cellular component movement	-2.69821	-0.89284	20/580	11504,12778,14066,14158,16007,16410,17319,18003,18595,18787,20296,20315,20349,20359,22340,72341,79221,93695,117149,224617	Adamts1,Ackr3,F3,Fer,Ccn1,Itgav,Mif,Nedd9,Pdgfra,Serpine1,Ccl2,Cxcl12,Sema3e,Sema6b,Vegfb,Elp6,Hdac9,Gpnmb,Tirap,Tbc1d24
10_Member	GO Biological Processes	GO:0040017	positive regulation of locomotion	-2.58771	-0.79726	20/593	11504,12778,14066,14158,16007,16410,17319,18003,18595,18787,20296,20315,20349,20359,22340,72341,79221,93695,117149,224617	Adamts1,Ackr3,F3,Fer,Ccn1,Itgav,Mif,Nedd9,Pdgfra,Serpine1,Ccl2,Cxcl12,Sema3e,Sema6b,Vegfb,Elp6,Hdac9,Gpnmb,Tirap,Tbc1d24
10_Member	GO Biological Processes	GO:0016525	negative regulation of angiogenesis	-2.54737	-0.764203	7/112	11504,13638,18655,18787,20296,20349,242705	Adamts1,Efna3,Pgk1,Serpine1,Ccl2,Sema3e,E2f2
10_Member	GO Biological Processes	GO:0050920	regulation of chemotaxis	-2.46579	-0.703735	10/214	17319,18595,18787,19252,20296,20315,20349,20359,22340,117149	Mif,Pdgfra,Serpine1,Dusp1,Ccl2,Cxcl12,Sema3e,Sema6b,Vegfb,Tirap
10_Member	GO Biological Processes	GO:2000181	negative regulation of blood vessel morphogenesis	-2.46234	-0.701662	7/116	11504,13638,18655,18787,20296,20349,242705	Adamts1,Efna3,Pgk1,Serpine1,Ccl2,Sema3e,E2f2
11_Summary	GO Biological Processes	GO:0009219	pyrimidine deoxyribonucleotide metabolic process	-6.14583	-3.78172	4/12	20425,21915,22171,66422,20135,13361,108156,18969,19075,22271,72269,104174,14718,14297	Shmt1,Dtymk,Tyms,Dctpp1,Rrm2,Dhfr,Mthfd1,Pola2,Prim1,Upp1,Cda,Gldc,Got1,Fxn
11_Member	GO Biological Processes	GO:0009219	pyrimidine deoxyribonucleotide metabolic process	-6.14583	-3.78172	4/12	20425,21915,22171,66422	Shmt1,Dtymk,Tyms,Dctpp1
11_Member	GO Biological Processes	GO:0009263	deoxyribonucleotide biosynthetic process	-5.84425	-3.54155	4/14	20135,20425,21915,22171	Rrm2,Shmt1,Dtymk,Tyms
11_Member	GO Biological Processes	GO:0009262	deoxyribonucleotide metabolic process	-5.79312	-3.50601	5/32	20135,20425,21915,22171,66422	Rrm2,Shmt1,Dtymk,Tyms,Dctpp1
11_Member	KEGG Pathway	mmu00670	One carbon pool by folate	-5.26691	-3.08795	4/19	13361,20425,22171,108156	Dhfr,Shmt1,Tyms,Mthfd1
11_Member	GO Biological Processes	GO:0046653	tetrahydrofolate metabolic process	-5.17212	-3.01418	4/20	13361,20425,22171,108156	Dhfr,Shmt1,Tyms,Mthfd1
11_Member	GO Biological Processes	GO:0009221	pyrimidine deoxyribonucleotide biosynthetic process	-4.70021	-2.62687	3/9	20425,21915,22171	Shmt1,Dtymk,Tyms
11_Member	GO Biological Processes	GO:0006730	one-carbon metabolic process	-4.69548	-2.62687	4/26	13361,20425,22171,108156	Dhfr,Shmt1,Tyms,Mthfd1
11_Member	GO Biological Processes	GO:0006760	folic acid-containing compound metabolic process	-4.69548	-2.62687	4/26	13361,20425,22171,108156	Dhfr,Shmt1,Tyms,Mthfd1
11_Member	GO Biological Processes	GO:0009394	2'-deoxyribonucleotide metabolic process	-4.62797	-2.57168	4/27	20425,21915,22171,66422	Shmt1,Dtymk,Tyms,Dctpp1
11_Member	GO Biological Processes	GO:0019692	deoxyribose phosphate metabolic process	-4.62797	-2.57168	4/27	20425,21915,22171,66422	Shmt1,Dtymk,Tyms,Dctpp1
11_Member	GO Biological Processes	GO:0009265	2'-deoxyribonucleotide biosynthetic process	-4.41102	-2.3997	3/11	20425,21915,22171	Shmt1,Dtymk,Tyms
11_Member	GO Biological Processes	GO:0035999	tetrahydrofolate interconversion	-4.41102	-2.3997	3/11	20425,22171,108156	Shmt1,Tyms,Mthfd1
11_Member	GO Biological Processes	GO:0046385	deoxyribose phosphate biosynthetic process	-4.41102	-2.3997	3/11	20425,21915,22171	Shmt1,Dtymk,Tyms
11_Member	GO Biological Processes	GO:0006220	pyrimidine nucleotide metabolic process	-4.32701	-2.3463	4/32	20425,21915,22171,66422	Shmt1,Dtymk,Tyms,Dctpp1
11_Member	KEGG Pathway	mmu00240	Pyrimidine metabolism	-4.29366	-2.32418	6/104	18969,19075,20135,21915,22171,66422	Pola2,Prim1,Rrm2,Dtymk,Tyms,Dctpp1
11_Member	GO Biological Processes	GO:0042558	pteridine-containing compound metabolic process	-4.27301	-2.31012	4/33	13361,20425,22171,108156	Dhfr,Shmt1,Tyms,Mthfd1
11_Member	GO Biological Processes	GO:0072527	pyrimidine-containing compound metabolic process	-3.42353	-1.44735	6/57	20425,21915,22171,22271,66422,72269	Shmt1,Dtymk,Tyms,Upp1,Dctpp1,Cda
11_Member	GO Biological Processes	GO:0006221	pyrimidine nucleotide biosynthetic process	-3.3483	-1.5188	3/24	20425,21915,22171	Shmt1,Dtymk,Tyms
11_Member	GO Biological Processes	GO:0072528	pyrimidine-containing compound biosynthetic process	-3.19438	-1.39653	3/27	20425,21915,22171	Shmt1,Dtymk,Tyms
11_Member	Reactome Gene Sets	R-MMU-499943	Interconversion of nucleotide di- and triphosphates	-3.19438	-1.39653	3/27	20135,21915,22171	Rrm2,Dtymk,Tyms
11_Member	KEGG Pathway	mmu01523	Antifolate resistance	-3.05796	-1.29038	3/30	13361,20425,22171	Dhfr,Shmt1,Tyms
11_Member	GO Biological Processes	GO:0009069	serine family amino acid metabolic process	-2.72351	-1.01223	3/39	20425,104174,108156	Shmt1,Gldc,Mthfd1
11_Member	GO Biological Processes	GO:0043648	dicarboxylic acid metabolic process	-2.65113	-0.958761	4/87	13361,14718,20425,108156	Dhfr,Got1,Shmt1,Mthfd1
11_Member	GO Biological Processes	GO:0046148	pigment biosynthetic process	-2.36582	-0.745024	3/52	14297,20425,108156	Fxn,Shmt1,Mthfd1
11_Member	GO Biological Processes	GO:0042440	pigment metabolic process	-2.09564	-0.549901	3/65	14297,20425,108156	Fxn,Shmt1,Mthfd1
12_Summary	GO Biological Processes	GO:0006575	cellular modified amino acid metabolic process	-5.79451	-3.3961	14/175	12716,13361,18451,18452,18453,18822,20425,22171,26432,50527,64292,108156,112405,225884,14718,104174,110391,216456	Ckmt1,Dhfr,P4ha1,P4ha2,P4hb,Plod1,Shmt1,Tyms,Plod2,Ero1l,Ptges,Mthfd1,Egln1,Gstp3,Got1,Gldc,Qdpr,Gls2
12_Member	GO Biological Processes	GO:0006575	cellular modified amino acid metabolic process	-5.79451	-3.3961	14/175	12716,13361,18451,18452,18453,18822,20425,22171,26432,50527,64292,108156,112405,225884	Ckmt1,Dhfr,P4ha1,P4ha2,P4hb,Plod1,Shmt1,Tyms,Plod2,Ero1l,Ptges,Mthfd1,Egln1,Gstp3
12_Member	GO Biological Processes	GO:1901605	alpha-amino acid metabolic process	-4.59124	-2.38258	13/194	14718,18451,18452,18453,18822,20425,26432,50527,104174,108156,110391,112405,216456	Got1,P4ha1,P4ha2,P4hb,Plod1,Shmt1,Plod2,Ero1l,Gldc,Mthfd1,Qdpr,Egln1,Gls2
12_Member	GO Biological Processes	GO:0006520	cellular amino acid metabolic process	-3.28888	-1.34462	13/262	14718,18451,18452,18453,18822,20425,26432,50527,104174,108156,110391,112405,216456	Got1,P4ha1,P4ha2,P4hb,Plod1,Shmt1,Plod2,Ero1l,Gldc,Mthfd1,Qdpr,Egln1,Gls2
12_Member	GO Biological Processes	GO:0042398	cellular modified amino acid biosynthetic process	-3.28001	-1.33842	5/40	12716,13361,18822,26432,108156	Ckmt1,Dhfr,Plod1,Plod2,Mthfd1
12_Member	GO Biological Processes	GO:1901607	alpha-amino acid biosynthetic process	-3.26317	-1.32365	6/61	14718,18822,20425,26432,108156,216456	Got1,Plod1,Shmt1,Plod2,Mthfd1,Gls2
12_Member	GO Biological Processes	GO:0008652	cellular amino acid biosynthetic process	-3.151	-1.23366	6/64	14718,18822,20425,26432,108156,216456	Got1,Plod1,Shmt1,Plod2,Mthfd1,Gls2
13_Summary	GO Biological Processes	GO:0030003	cellular cation homeostasis	-5.3676	-3.16656	21/642	11535,11979,12176,12778,16410,17748,18595,19122,20855,22063,50527,54403,54615,59033,65973,76055,93670,104027,112405,171429,234779,15275,67800,69573,227753	Adm,Atp7b,Bnip3,Ackr3,Itgav,Mt1,Pdgfra,Prnp,Stc1,Trpc1,Ero1l,Slc4a4,Npff,Slc4a8,Asph,Oga,Tac4,Synpo,Egln1,Slc26a6,Plcg2,Hk1,Dgat2,Hilpda,Gsn
13_Member	GO Biological Processes	GO:0030003	cellular cation homeostasis	-5.3676	-3.16656	21/642	11535,11979,12176,12778,16410,17748,18595,19122,20855,22063,50527,54403,54615,59033,65973,76055,93670,104027,112405,171429,234779	Adm,Atp7b,Bnip3,Ackr3,Itgav,Mt1,Pdgfra,Prnp,Stc1,Trpc1,Ero1l,Slc4a4,Npff,Slc4a8,Asph,Oga,Tac4,Synpo,Egln1,Slc26a6,Plcg2
13_Member	GO Biological Processes	GO:0006873	cellular ion homeostasis	-5.22366	-3.05884	21/656	11535,11979,12176,12778,16410,17748,18595,19122,20855,22063,50527,54403,54615,59033,65973,76055,93670,104027,112405,171429,234779	Adm,Atp7b,Bnip3,Ackr3,Itgav,Mt1,Pdgfra,Prnp,Stc1,Trpc1,Ero1l,Slc4a4,Npff,Slc4a8,Asph,Oga,Tac4,Synpo,Egln1,Slc26a6,Plcg2
13_Member	GO Biological Processes	GO:0072503	cellular divalent inorganic cation homeostasis	-4.68303	-2.61719	17/497	11535,11979,12176,12778,16410,17748,18595,19122,20855,22063,50527,54615,65973,76055,93670,104027,234779	Adm,Atp7b,Bnip3,Ackr3,Itgav,Mt1,Pdgfra,Prnp,Stc1,Trpc1,Ero1l,Npff,Asph,Oga,Tac4,Synpo,Plcg2
13_Member	GO Biological Processes	GO:0055080	cation homeostasis	-4.51283	-2.4712	21/732	11535,11979,12176,12778,16410,17748,18595,19122,20855,22063,50527,54403,54615,59033,65973,76055,93670,104027,112405,171429,234779	Adm,Atp7b,Bnip3,Ackr3,Itgav,Mt1,Pdgfra,Prnp,Stc1,Trpc1,Ero1l,Slc4a4,Npff,Slc4a8,Asph,Oga,Tac4,Synpo,Egln1,Slc26a6,Plcg2
13_Member	GO Biological Processes	GO:0072507	divalent inorganic cation homeostasis	-4.42514	-2.40644	17/521	11535,11979,12176,12778,16410,17748,18595,19122,20855,22063,50527,54615,65973,76055,93670,104027,234779	Adm,Atp7b,Bnip3,Ackr3,Itgav,Mt1,Pdgfra,Prnp,Stc1,Trpc1,Ero1l,Npff,Asph,Oga,Tac4,Synpo,Plcg2
13_Member	GO Biological Processes	GO:0098771	inorganic ion homeostasis	-4.39363	-2.39058	21/746	11535,11979,12176,12778,16410,17748,18595,19122,20855,22063,50527,54403,54615,59033,65973,76055,93670,104027,112405,171429,234779	Adm,Atp7b,Bnip3,Ackr3,Itgav,Mt1,Pdgfra,Prnp,Stc1,Trpc1,Ero1l,Slc4a4,Npff,Slc4a8,Asph,Oga,Tac4,Synpo,Egln1,Slc26a6,Plcg2
13_Member	GO Biological Processes	GO:0006874	cellular calcium ion homeostasis	-4.37997	-2.38774	16/473	11535,11979,12176,12778,16410,18595,19122,20855,22063,50527,54615,65973,76055,93670,104027,234779	Adm,Atp7b,Bnip3,Ackr3,Itgav,Pdgfra,Prnp,Stc1,Trpc1,Ero1l,Npff,Asph,Oga,Tac4,Synpo,Plcg2
13_Member	GO Biological Processes	GO:0007204	positive regulation of cytosolic calcium ion concentration	-4.35641	-2.36651	13/327	11535,12778,16410,18595,19122,22063,50527,54615,65973,76055,93670,104027,234779	Adm,Ackr3,Itgav,Pdgfra,Prnp,Trpc1,Ero1l,Npff,Asph,Oga,Tac4,Synpo,Plcg2
13_Member	GO Biological Processes	GO:0006875	cellular metal ion homeostasis	-4.34238	-2.35711	18/583	11535,11979,12176,12778,16410,17748,18595,19122,20855,22063,50527,54615,65973,76055,93670,104027,112405,234779	Adm,Atp7b,Bnip3,Ackr3,Itgav,Mt1,Pdgfra,Prnp,Stc1,Trpc1,Ero1l,Npff,Asph,Oga,Tac4,Synpo,Egln1,Plcg2
13_Member	GO Biological Processes	GO:0055074	calcium ion homeostasis	-4.209	-2.25475	16/489	11535,11979,12176,12778,16410,18595,19122,20855,22063,50527,54615,65973,76055,93670,104027,234779	Adm,Atp7b,Bnip3,Ackr3,Itgav,Pdgfra,Prnp,Stc1,Trpc1,Ero1l,Npff,Asph,Oga,Tac4,Synpo,Plcg2
13_Member	GO Biological Processes	GO:0051480	regulation of cytosolic calcium ion concentration	-3.77153	-1.87152	13/374	11535,12778,16410,18595,19122,22063,50527,54615,65973,76055,93670,104027,234779	Adm,Ackr3,Itgav,Pdgfra,Prnp,Trpc1,Ero1l,Npff,Asph,Oga,Tac4,Synpo,Plcg2
13_Member	GO Biological Processes	GO:0055065	metal ion homeostasis	-3.63498	-1.75345	18/664	11535,11979,12176,12778,16410,17748,18595,19122,20855,22063,50527,54615,65973,76055,93670,104027,112405,234779	Adm,Atp7b,Bnip3,Ackr3,Itgav,Mt1,Pdgfra,Prnp,Stc1,Trpc1,Ero1l,Npff,Asph,Oga,Tac4,Synpo,Egln1,Plcg2
13_Member	GO Biological Processes	GO:0060402	calcium ion transport into cytosol	-2.86571	-1.13288	7/157	16410,19122,22063,50527,65973,76055,234779	Itgav,Prnp,Trpc1,Ero1l,Asph,Oga,Plcg2
13_Member	GO Biological Processes	GO:0051208	sequestering of calcium ion	-2.77593	-1.05327	6/120	11979,16410,22063,50527,65973,234779	Atp7b,Itgav,Trpc1,Ero1l,Asph,Plcg2
13_Member	GO Biological Processes	GO:0060401	cytosolic calcium ion transport	-2.66867	-0.965593	7/170	16410,19122,22063,50527,65973,76055,234779	Itgav,Prnp,Trpc1,Ero1l,Asph,Oga,Plcg2
13_Member	GO Biological Processes	GO:0051235	maintenance of location	-2.63917	-0.949552	10/324	11979,15275,16410,22063,50527,65973,67800,69573,227753,234779	Atp7b,Hk1,Itgav,Trpc1,Ero1l,Asph,Dgat2,Hilpda,Gsn,Plcg2
13_Member	GO Biological Processes	GO:0097553	calcium ion transmembrane import into cytosol	-2.50295	-0.84974	6/136	16410,19122,22063,50527,65973,234779	Itgav,Prnp,Trpc1,Ero1l,Asph,Plcg2
13_Member	GO Biological Processes	GO:0051209	release of sequestered calcium ion into cytosol	-2.13657	-0.580693	5/115	16410,22063,50527,65973,234779	Itgav,Trpc1,Ero1l,Asph,Plcg2
13_Member	GO Biological Processes	GO:0051283	negative regulation of sequestering of calcium ion	-2.10572	-0.556627	5/117	16410,22063,50527,65973,234779	Itgav,Trpc1,Ero1l,Asph,Plcg2
13_Member	GO Biological Processes	GO:0051282	regulation of sequestering of calcium ion	-2.07552	-0.53981	5/119	16410,22063,50527,65973,234779	Itgav,Trpc1,Ero1l,Asph,Plcg2
14_Summary	GO Biological Processes	GO:0001817	regulation of cytokine production	-5.34125	-2.988	29/680	12189,12231,12703,13211,13874,14433,15040,15275,15442,16168,16410,16456,17319,17381,18413,18787,19122,19883,20296,21929,69573,79221,93695,106759,107527,117149,234779,238555,383619,14087,14226,18595,19252,20315,20349,20359,21788,22174,22340,54615,56708,72565,80287,224794,235505,16197,19171,12215,14158,16007,16480,17684,27205,71436,72333,386463,14066,59027,93670,216850,16169,227753	Brca1,Btn1a1,Socs1,Dhx9,Ereg,Gapdh,H2-T23,Hk1,Hpse,Il15,Itgav,F11r,Mif,Mmp12,Osm,Serpine1,Prnp,Rora,Ccl2,Tnfaip3,Hilpda,Hdac9,Gpnmb,Ticam1,Il1rl2,Tirap,Plcg2,Btn2a2,Aim2,Fanca,Fkbp1b,Pdgfra,Dusp1,Cxcl12,Sema3e,Sema6b,Tfpi,Tyro3,Vegfb,Npff,Clcf1,Uaca,Apobec3,Enpp4,Cd109,Il7r,Psmb10,Bsg,Fer,Ccn1,Jup,Cited2,Podxl,Flrt3,Palld,Cdsn,F3,Nampt,Tac4,Kdm6b,Il15ra,Gsn
14_Member	GO Biological Processes	GO:0001817	regulation of cytokine production	-5.34125	-2.988	29/680	12189,12231,12703,13211,13874,14433,15040,15275,15442,16168,16410,16456,17319,17381,18413,18787,19122,19883,20296,21929,69573,79221,93695,106759,107527,117149,234779,238555,383619	Brca1,Btn1a1,Socs1,Dhx9,Ereg,Gapdh,H2-T23,Hk1,Hpse,Il15,Itgav,F11r,Mif,Mmp12,Osm,Serpine1,Prnp,Rora,Ccl2,Tnfaip3,Hilpda,Hdac9,Gpnmb,Ticam1,Il1rl2,Tirap,Plcg2,Btn2a2,Aim2
14_Member	GO Biological Processes	GO:0032101	regulation of response to external stimulus	-5.15745	-2.83902	31/771	13211,14087,14226,15040,15442,16168,17319,17381,18413,18595,18787,19252,19883,20296,20315,20349,20359,21788,21929,22174,22340,54615,56708,72565,80287,106759,107527,117149,224794,235505,383619	Dhx9,Fanca,Fkbp1b,H2-T23,Hpse,Il15,Mif,Mmp12,Osm,Pdgfra,Serpine1,Dusp1,Rora,Ccl2,Cxcl12,Sema3e,Sema6b,Tfpi,Tnfaip3,Tyro3,Vegfb,Npff,Clcf1,Uaca,Apobec3,Ticam1,Il1rl2,Tirap,Enpp4,Cd109,Aim2
14_Member	GO Biological Processes	GO:0001816	cytokine production	-4.482	-2.30305	29/756	12189,12231,12703,13211,13874,14433,15040,15275,15442,16168,16410,16456,17319,17381,18413,18787,19122,19883,20296,21929,69573,79221,93695,106759,107527,117149,234779,238555,383619	Brca1,Btn1a1,Socs1,Dhx9,Ereg,Gapdh,H2-T23,Hk1,Hpse,Il15,Itgav,F11r,Mif,Mmp12,Osm,Serpine1,Prnp,Rora,Ccl2,Tnfaip3,Hilpda,Hdac9,Gpnmb,Ticam1,Il1rl2,Tirap,Plcg2,Btn2a2,Aim2
14_Member	GO Biological Processes	GO:0001819	positive regulation of cytokine production	-4.10358	-2.01211	20/449	12189,13211,13874,14433,15040,15275,15442,16168,17319,17381,18413,18787,19883,20296,69573,106759,107527,117149,234779,383619	Brca1,Dhx9,Ereg,Gapdh,H2-T23,Hk1,Hpse,Il15,Mif,Mmp12,Osm,Serpine1,Rora,Ccl2,Hilpda,Ticam1,Il1rl2,Tirap,Plcg2,Aim2
14_Member	GO Biological Processes	GO:0046651	lymphocyte proliferation	-3.10869	-1.20488	14/309	12231,14226,15040,16168,16197,17319,19122,19171,20315,56708,93695,106759,117149,238555	Btn1a1,Fkbp1b,H2-T23,Il15,Il7r,Mif,Prnp,Psmb10,Cxcl12,Clcf1,Gpnmb,Ticam1,Tirap,Btn2a2
14_Member	GO Biological Processes	GO:0032943	mononuclear cell proliferation	-3.08159	-1.17968	14/311	12231,14226,15040,16168,16197,17319,19122,19171,20315,56708,93695,106759,117149,238555	Btn1a1,Fkbp1b,H2-T23,Il15,Il7r,Mif,Prnp,Psmb10,Cxcl12,Clcf1,Gpnmb,Ticam1,Tirap,Btn2a2
14_Member	GO Biological Processes	GO:0098609	cell-cell adhesion	-2.89922	-1.03716	24/724	12215,12231,12703,14158,15040,16007,16168,16197,16410,16480,17684,18595,19122,20296,20315,21929,22174,27205,71436,72333,93695,107527,238555,386463	Bsg,Btn1a1,Socs1,Fer,H2-T23,Ccn1,Il15,Il7r,Itgav,Jup,Cited2,Pdgfra,Prnp,Ccl2,Cxcl12,Tnfaip3,Tyro3,Podxl,Flrt3,Palld,Gpnmb,Il1rl2,Btn2a2,Cdsn
14_Member	GO Biological Processes	GO:0070661	leukocyte proliferation	-2.81211	-0.970329	14/332	12231,14226,15040,16168,16197,17319,19122,19171,20315,56708,93695,106759,117149,238555	Btn1a1,Fkbp1b,H2-T23,Il15,Il7r,Mif,Prnp,Psmb10,Cxcl12,Clcf1,Gpnmb,Ticam1,Tirap,Btn2a2
14_Member	GO Biological Processes	GO:0006954	inflammatory response	-2.48894	-0.722741	22/691	13211,14066,14087,15040,16410,17319,18413,18787,19883,20296,21929,22174,56708,59027,72565,79221,93670,106759,107527,117149,216850,383619	Dhx9,F3,Fanca,H2-T23,Itgav,Mif,Osm,Serpine1,Rora,Ccl2,Tnfaip3,Tyro3,Clcf1,Nampt,Uaca,Hdac9,Tac4,Ticam1,Il1rl2,Tirap,Kdm6b,Aim2
14_Member	GO Biological Processes	GO:0002694	regulation of leukocyte activation	-2.43384	-0.677248	21/655	12231,12703,14087,14158,15040,16168,16169,16197,17319,19122,19883,20296,21929,22174,56708,93695,106759,107527,117149,227753,238555	Btn1a1,Socs1,Fanca,Fer,H2-T23,Il15,Il15ra,Il7r,Mif,Prnp,Rora,Ccl2,Tnfaip3,Tyro3,Clcf1,Gpnmb,Ticam1,Il1rl2,Tirap,Gsn,Btn2a2
15_Summary	GO Biological Processes	GO:0033690	positive regulation of osteoblast proliferation	-4.96592	-2.8472	4/14	15442,16007,16410,20681,11535,17684,112405,18787	Hpse,Ccn1,Itgav,Sox8,Adm,Cited2,Egln1,Serpine1
15_Member	GO Biological Processes	GO:0033690	positive regulation of osteoblast proliferation	-4.96592	-2.8472	4/14	15442,16007,16410,20681	Hpse,Ccn1,Itgav,Sox8
15_Member	GO Biological Processes	GO:0033688	regulation of osteoblast proliferation	-3.83457	-1.92886	4/26	15442,16007,16410,20681	Hpse,Ccn1,Itgav,Sox8
15_Member	GO Biological Processes	GO:0033687	osteoblast proliferation	-3.58563	-1.72009	4/30	15442,16007,16410,20681	Hpse,Ccn1,Itgav,Sox8
15_Member	GO Biological Processes	GO:0001892	embryonic placenta development	-2.18412	-0.61611	5/112	11535,16007,16410,17684,112405	Adm,Ccn1,Itgav,Cited2,Egln1
15_Member	GO Biological Processes	GO:0001890	placenta development	-2.03801	-0.514256	6/170	11535,16007,16410,17684,18787,112405	Adm,Ccn1,Itgav,Cited2,Serpine1,Egln1
16_Summary	GO Biological Processes	GO:0030155	regulation of cell adhesion	-4.91997	-2.80745	21/687	12231,13636,13839,15040,16007,16168,16410,16480,17381,17684,18003,18787,19122,19252,20315,20349,21929,50768,67896,107527,227753,12703,27205,30060,93695,238555,14158,15442	Btn1a1,Efna1,Epha5,H2-T23,Ccn1,Il15,Itgav,Jup,Mmp12,Cited2,Nedd9,Serpine1,Prnp,Dusp1,Cxcl12,Sema3e,Tnfaip3,Dlc1,Ccdc80,Il1rl2,Gsn,Socs1,Podxl,Meltf,Gpnmb,Btn2a2,Fer,Hpse
16_Member	GO Biological Processes	GO:0030155	regulation of cell adhesion	-4.91997	-2.80745	21/687	12231,13636,13839,15040,16007,16168,16410,16480,17381,17684,18003,18787,19122,19252,20315,20349,21929,50768,67896,107527,227753	Btn1a1,Efna1,Epha5,H2-T23,Ccn1,Il15,Itgav,Jup,Mmp12,Cited2,Nedd9,Serpine1,Prnp,Dusp1,Cxcl12,Sema3e,Tnfaip3,Dlc1,Ccdc80,Il1rl2,Gsn
16_Member	GO Biological Processes	GO:0007162	negative regulation of cell adhesion	-4.00738	-1.94243	15/284	12231,12703,13839,17381,18787,19122,19252,20315,20349,21929,27205,30060,50768,93695,238555	Btn1a1,Socs1,Epha5,Mmp12,Serpine1,Prnp,Dusp1,Cxcl12,Sema3e,Tnfaip3,Podxl,Meltf,Dlc1,Gpnmb,Btn2a2
16_Member	GO Biological Processes	GO:0031589	cell-substrate adhesion	-3.59359	-1.72631	12/339	13636,14158,15442,16007,16410,16480,17381,18003,18787,20349,50768,67896	Efna1,Fer,Hpse,Ccn1,Itgav,Jup,Mmp12,Nedd9,Serpine1,Sema3e,Dlc1,Ccdc80
16_Member	GO Biological Processes	GO:0001953	negative regulation of cell-matrix adhesion	-3.18376	-1.38889	4/38	17381,18787,20349,50768	Mmp12,Serpine1,Sema3e,Dlc1
16_Member	GO Biological Processes	GO:0010810	regulation of cell-substrate adhesion	-2.75121	-1.03724	8/211	16007,16480,17381,18003,18787,20349,50768,67896	Ccn1,Jup,Mmp12,Nedd9,Serpine1,Sema3e,Dlc1,Ccdc80
16_Member	GO Biological Processes	GO:0010812	negative regulation of cell-substrate adhesion	-2.44814	-0.688832	5/61	17381,18787,20349,30060,50768	Mmp12,Serpine1,Sema3e,Meltf,Dlc1
16_Member	GO Biological Processes	GO:0007160	cell-matrix adhesion	-2.23393	-0.653155	7/204	15442,16410,16480,17381,18787,20349,50768	Hpse,Itgav,Jup,Mmp12,Serpine1,Sema3e,Dlc1
16_Member	GO Biological Processes	GO:0001952	regulation of cell-matrix adhesion	-2.1681	-0.606195	5/113	16480,17381,18787,20349,50768	Jup,Mmp12,Serpine1,Sema3e,Dlc1
17_Summary	KEGG Pathway	mmu00500	Starch and sucrose metabolism	-4.79213	-2.54323	6/33	14936,15275,68401,72157,74185,110095	Gys1,Hk1,G6pc3,Pgm2,Gbe1,Pygl
17_Member	KEGG Pathway	mmu00500	Starch and sucrose metabolism	-4.79213	-2.54323	6/33	14936,15275,68401,72157,74185,110095	Gys1,Hk1,G6pc3,Pgm2,Gbe1,Pygl
17_Member	Reactome Gene Sets	R-MMU-8982491	Glycogen metabolism	-4.30251	-2.32877	4/20	14936,72157,74185,110095	Gys1,Pgm2,Gbe1,Pygl
17_Member	Reactome Gene Sets	R-MMU-3322077	Glycogen synthesis	-4.21353	-2.25714	3/8	14936,72157,74185	Gys1,Pgm2,Gbe1
17_Member	GO Biological Processes	GO:0005977	glycogen metabolic process	-2.0387	-0.514256	4/78	14936,72157,74185,110095	Gys1,Pgm2,Gbe1,Pygl
17_Member	GO Biological Processes	GO:0006073	cellular glucan metabolic process	-2.0387	-0.514256	4/78	14936,72157,74185,110095	Gys1,Pgm2,Gbe1,Pygl
17_Member	GO Biological Processes	GO:0044042	glucan metabolic process	-2.0387	-0.514256	4/78	14936,72157,74185,110095	Gys1,Pgm2,Gbe1,Pygl
18_Summary	GO Biological Processes	GO:0032970	regulation of actin filament-based process	-4.73752	-2.66047	15/393	13839,14158,16456,16480,16518,18484,20349,20855,26401,50768,57028,69288,104027,227753,268970,18003,18595,72333,28105,66985,12831,18451,18822,26432,94352,20315,20359,382253	Epha5,Fer,F11r,Jup,Kcnj2,Pam,Sema3e,Stc1,Map3k1,Dlc1,Pdxp,Rhobtb1,Synpo,Gsn,Arhgap28,Nedd9,Pdgfra,Palld,Trim36,Rassf7,Col5a1,P4ha1,Plod1,Plod2,Loxl2,Cxcl12,Sema6b,Cdkl5
18_Member	GO Biological Processes	GO:0032970	regulation of actin filament-based process	-4.73752	-2.66047	15/393	13839,14158,16456,16480,16518,18484,20349,20855,26401,50768,57028,69288,104027,227753,268970	Epha5,Fer,F11r,Jup,Kcnj2,Pam,Sema3e,Stc1,Map3k1,Dlc1,Pdxp,Rhobtb1,Synpo,Gsn,Arhgap28
18_Member	GO Biological Processes	GO:0032956	regulation of actin cytoskeleton organization	-3.52439	-1.66405	12/345	13839,14158,16456,18484,20349,26401,50768,57028,69288,104027,227753,268970	Epha5,Fer,F11r,Pam,Sema3e,Map3k1,Dlc1,Pdxp,Rhobtb1,Synpo,Gsn,Arhgap28
18_Member	GO Biological Processes	GO:0031532	actin cytoskeleton reorganization	-3.1419	-1.35873	6/102	14158,16456,18003,20349,69288,227753	Fer,F11r,Nedd9,Sema3e,Rhobtb1,Gsn
18_Member	GO Biological Processes	GO:0030029	actin filament-based process	-3.03456	-1.26836	18/747	13839,14158,16456,16480,16518,18003,18484,18595,20349,20855,26401,50768,57028,69288,72333,104027,227753,268970	Epha5,Fer,F11r,Jup,Kcnj2,Nedd9,Pam,Pdgfra,Sema3e,Stc1,Map3k1,Dlc1,Pdxp,Rhobtb1,Palld,Synpo,Gsn,Arhgap28
18_Member	GO Biological Processes	GO:0051493	regulation of cytoskeleton organization	-2.7658	-1.04583	14/539	13839,14158,16456,18484,20349,26401,28105,50768,57028,66985,69288,104027,227753,268970	Epha5,Fer,F11r,Pam,Sema3e,Map3k1,Trim36,Dlc1,Pdxp,Rassf7,Rhobtb1,Synpo,Gsn,Arhgap28
18_Member	GO Biological Processes	GO:0030036	actin cytoskeleton organization	-2.35114	-0.733842	15/664	13839,14158,16456,18003,18484,18595,20349,26401,50768,57028,69288,72333,104027,227753,268970	Epha5,Fer,F11r,Nedd9,Pam,Pdgfra,Sema3e,Map3k1,Dlc1,Pdxp,Rhobtb1,Palld,Synpo,Gsn,Arhgap28
18_Member	GO Biological Processes	GO:0110053	regulation of actin filament organization	-2.24159	-0.656176	8/256	14158,26401,50768,57028,69288,104027,227753,268970	Fer,Map3k1,Dlc1,Pdxp,Rhobtb1,Synpo,Gsn,Arhgap28
18_Member	GO Biological Processes	GO:0097435	supramolecular fiber organization	-2.24074	-0.656176	15/683	12831,14158,18003,18451,18595,18822,26401,26432,50768,57028,69288,94352,104027,227753,268970	Col5a1,Fer,Nedd9,P4ha1,Pdgfra,Plod1,Map3k1,Plod2,Dlc1,Pdxp,Rhobtb1,Loxl2,Synpo,Gsn,Arhgap28
18_Member	GO Biological Processes	GO:0032535	regulation of cellular component size	-2.02195	-0.502153	10/398	14158,20315,20349,20359,26401,57028,69288,227753,268970,382253	Fer,Cxcl12,Sema3e,Sema6b,Map3k1,Pdxp,Rhobtb1,Gsn,Arhgap28,Cdkl5
19_Summary	GO Biological Processes	GO:0048146	positive regulation of fibroblast proliferation	-4.70184	-2.47552	8/69	12223,13211,13874,14284,17319,18595,18787,23834,60599,12447,93695,22340,14087,19017,66934,72107,381196,13983	Btc,Dhx9,Ereg,Fosl2,Mif,Pdgfra,Serpine1,Cdc6,Trp53inp1,Ccne1,Gpnmb,Vegfb,Fanca,Ppargc1a,Dsn1,Dscc1,Gm960,Esr2
19_Member	GO Biological Processes	GO:0048146	positive regulation of fibroblast proliferation	-4.70184	-2.47552	8/69	12223,13211,13874,14284,17319,18595,18787,23834	Btc,Dhx9,Ereg,Fosl2,Mif,Pdgfra,Serpine1,Cdc6
19_Member	GO Biological Processes	GO:0048145	regulation of fibroblast proliferation	-4.09489	-2.00633	9/107	12223,13211,13874,14284,17319,18595,18787,23834,60599	Btc,Dhx9,Ereg,Fosl2,Mif,Pdgfra,Serpine1,Cdc6,Trp53inp1
19_Member	GO Biological Processes	GO:0048144	fibroblast proliferation	-4.03238	-1.95249	9/109	12223,13211,13874,14284,17319,18595,18787,23834,60599	Btc,Dhx9,Ereg,Fosl2,Mif,Pdgfra,Serpine1,Cdc6,Trp53inp1
19_Member	Reactome Gene Sets	R-MMU-8848021	Signaling by PTK6	-3.62753	-1.7514	4/48	12223,12447,13874,93695	Btc,Ccne1,Ereg,Gpnmb
19_Member	Reactome Gene Sets	R-MMU-9006927	Signaling by Non-Receptor Tyrosine Kinases	-3.62753	-1.7514	4/48	12223,12447,13874,93695	Btc,Ccne1,Ereg,Gpnmb
19_Member	GO Biological Processes	GO:0051781	positive regulation of cell division	-2.80504	-1.07986	4/79	12223,13874,22340,23834	Btc,Ereg,Vegfb,Cdc6
19_Member	GO Biological Processes	GO:0048285	organelle fission	-2.61044	-0.930895	9/457	12223,12447,13874,14087,19017,23834,66934,72107,381196	Btc,Ccne1,Ereg,Fanca,Ppargc1a,Cdc6,Dsn1,Dscc1,Gm960
19_Member	GO Biological Processes	GO:0000280	nuclear division	-2.34872	-0.732408	8/410	12223,12447,13874,14087,23834,66934,72107,381196	Btc,Ccne1,Ereg,Fanca,Cdc6,Dsn1,Dscc1,Gm960
19_Member	Reactome Gene Sets	R-MMU-9009391	Extra-nuclear estrogen signaling	-2.00747	-0.491591	3/70	12223,13874,13983	Btc,Ereg,Esr2
20_Summary	GO Biological Processes	GO:0007059	chromosome segregation	-4.48028	-2.44899	10/317	12189,12447,23834,66934,69912,70315,72107,79456,223970,320209,13211,19891,12544,74016,75751,110749,319189,13361,14226,74568,117149,224617	Brca1,Ccne1,Cdc6,Dsn1,Nup43,Hdac8,Dscc1,Recql4,Rmi2,Ddx11,Dhx9,Rpa2,Cdc45,Phf19,Ipo4,Chaf1b,Hist2h2bb,Dhfr,Fkbp1b,Mlkl,Tirap,Tbc1d24
20_Member	GO Biological Processes	GO:0007059	chromosome segregation	-4.48028	-2.44899	10/317	12189,12447,23834,66934,69912,70315,72107,79456,223970,320209	Brca1,Ccne1,Cdc6,Dsn1,Nup43,Hdac8,Dscc1,Recql4,Rmi2,Ddx11
20_Member	GO Biological Processes	GO:0000819	sister chromatid segregation	-3.83522	-1.92886	7/180	23834,66934,70315,72107,79456,223970,320209	Cdc6,Dsn1,Hdac8,Dscc1,Recql4,Rmi2,Ddx11
20_Member	GO Biological Processes	GO:0033045	regulation of sister chromatid segregation	-3.74561	-1.85123	5/83	23834,70315,79456,223970,320209	Cdc6,Hdac8,Recql4,Rmi2,Ddx11
20_Member	GO Biological Processes	GO:0098813	nuclear chromosome segregation	-3.63216	-1.75244	8/258	12447,23834,66934,70315,72107,79456,223970,320209	Ccne1,Cdc6,Dsn1,Hdac8,Dscc1,Recql4,Rmi2,Ddx11
20_Member	GO Biological Processes	GO:0007063	regulation of sister chromatid cohesion	-3.463	-1.6095	3/22	70315,79456,320209	Hdac8,Recql4,Ddx11
20_Member	GO Biological Processes	GO:0007062	sister chromatid cohesion	-3.36849	-1.53633	4/56	70315,72107,79456,320209	Hdac8,Dscc1,Recql4,Ddx11
20_Member	GO Biological Processes	GO:0051983	regulation of chromosome segregation	-3.29059	-1.47133	5/104	23834,70315,79456,223970,320209	Cdc6,Hdac8,Recql4,Rmi2,Ddx11
20_Member	GO Biological Processes	GO:0006282	regulation of DNA repair	-3.05828	-1.29038	5/117	12189,13211,19891,223970,320209	Brca1,Dhx9,Rpa2,Rmi2,Ddx11
20_Member	GO Biological Processes	GO:0032508	DNA duplex unwinding	-2.97499	-1.22245	3/32	13211,79456,320209	Dhx9,Recql4,Ddx11
20_Member	GO Biological Processes	GO:0032392	DNA geometric change	-2.75628	-1.04109	3/38	13211,79456,320209	Dhx9,Recql4,Ddx11
20_Member	GO Biological Processes	GO:0033044	regulation of chromosome organization	-2.72217	-1.01223	8/356	12189,12544,23834,70315,74016,79456,223970,320209	Brca1,Cdc45,Cdc6,Hdac8,Phf19,Recql4,Rmi2,Ddx11
20_Member	GO Biological Processes	GO:0071103	DNA conformation change	-2.66495	-0.963116	6/210	13211,75751,79456,110749,319189,320209	Dhx9,Ipo4,Recql4,Chaf1b,Hist2h2bb,Ddx11
20_Member	GO Biological Processes	GO:0045739	positive regulation of DNA repair	-2.07741	-0.53981	3/66	12189,13211,320209	Brca1,Dhx9,Ddx11
20_Member	GO Biological Processes	GO:0080135	regulation of cellular response to stress	-2.00446	-0.49013	10/670	12189,13211,13361,14226,19891,74568,117149,223970,224617,320209	Brca1,Dhx9,Dhfr,Fkbp1b,Rpa2,Mlkl,Tirap,Rmi2,Tbc1d24,Ddx11

## Sheet: D7
GroupID	Category	Term	Description	LogP	Log(q-value)	InTerm_InList	Genes	Symbols
1_Summary	Reactome Gene Sets	R-MMU-212436	Generic Transcription Pathway	-8.43524	-4.1735	66/717	12443,12569,13865,18227,18519,20393,21408,22026,22259,22640,22690,22691,22696,22751,22775,24074,26399,27401,51813,56220,56314,56716,57745,64050,67911,69944,70315,71640,72180,72556,72720,72723,72739,72805,73451,73699,73729,77976,80751,106931,170763,212276,225998,228876,230162,231866,232853,233058,234725,235028,235050,237775,238693,239546,241944,243906,243963,244713,319475,319801,330788,382118,6193…	Ccnd1,Cdk5r1,Nr2f1,Nr4a2,Kat2b,Sgk1,Zfp354a,Nr2c2,Nr1h3,Zfp1,Zfp28,Zscan2,Zfp37,Zfp90,Zik1,Taf7,Map2k6,Skp2,Ccnc,Zfp386,Zfp113,Mlst8,Zfp112,Yeats4,Zfp169,2810021J22Rik,Hdac8,Zfp949,Zfp661,Zfp566,Zfp248,Zfp74,Zkscan3,Zfp839,Zfp763,Ppp2r1b,Zfp383,Nuak1,Rnf34,Kctd1,Zfp87,Zfp748,Rorb,Zfp334,Zfp189,Zfp12,Zfp954,Zfp420,Zfp612,Zfp426,Zfp810,Zfp867,Zfp58,Zfp647,Zfp267,Zfp14,Zfp473,Zfp317,Zfp672,Tigar,Zfp…
1_Member	Reactome Gene Sets	R-MMU-212436	Generic Transcription Pathway	-8.43524	-4.1735	66/717	12443,12569,13865,18227,18519,20393,21408,22026,22259,22640,22690,22691,22696,22751,22775,24074,26399,27401,51813,56220,56314,56716,57745,64050,67911,69944,70315,71640,72180,72556,72720,72723,72739,72805,73451,73699,73729,77976,80751,106931,170763,212276,225998,228876,230162,231866,232853,233058,234725,235028,235050,237775,238693,239546,241944,243906,243963,244713,319475,319801,330788,382118,6193…	Ccnd1,Cdk5r1,Nr2f1,Nr4a2,Kat2b,Sgk1,Zfp354a,Nr2c2,Nr1h3,Zfp1,Zfp28,Zscan2,Zfp37,Zfp90,Zik1,Taf7,Map2k6,Skp2,Ccnc,Zfp386,Zfp113,Mlst8,Zfp112,Yeats4,Zfp169,2810021J22Rik,Hdac8,Zfp949,Zfp661,Zfp566,Zfp248,Zfp74,Zkscan3,Zfp839,Zfp763,Ppp2r1b,Zfp383,Nuak1,Rnf34,Kctd1,Zfp87,Zfp748,Rorb,Zfp334,Zfp189,Zfp12,Zfp954,Zfp420,Zfp612,Zfp426,Zfp810,Zfp867,Zfp58,Zfp647,Zfp267,Zfp14,Zfp473,Zfp317,Zfp672,Tigar,Zfp…
2_Summary	GO Biological Processes	GO:0045859	regulation of protein kinase activity	-7.45165	-3.49094	18/664	12452,12579,13636,16007,16706,17873,18218,18712,19252,20971,21929,23882,26397,53859,63953,69534,74155,108960,11910,12778,16476,18626,56636,76788,83397,22190,17872,268930,18230,104263,12053,15939,58801,59027,107765,231070,170799,329679,208084,22031,27279,14433,18787,20439	Ccng2,Cdkn2b,Efna1,Ccn1,Ksr1,Gadd45b,Dusp8,Pim1,Dusp1,Sdc4,Tnfaip3,Gadd45g,Map2k3,Map3k14,Dusp10,Avpi1,Errfi1,Irak2,Atf3,Ackr3,Jun,Per1,Fgf21,Klhdc10,Akap12,Ubc,Ppp1r15a,Pkmyt1,Nxn,Kdm3a,Bcl6,Ier5,Pmaip1,Nampt,Ankrd1,Insig1,Rtkn2,Fnip2,Pif1,Traf3,Tnfrsf12a,Gapdh,Serpine1,Siah2
2_Member	GO Biological Processes	GO:0045859	regulation of protein kinase activity	-7.45165	-3.49094	18/664	12452,12579,13636,16007,16706,17873,18218,18712,19252,20971,21929,23882,26397,53859,63953,69534,74155,108960	Ccng2,Cdkn2b,Efna1,Ccn1,Ksr1,Gadd45b,Dusp8,Pim1,Dusp1,Sdc4,Tnfaip3,Gadd45g,Map2k3,Map3k14,Dusp10,Avpi1,Errfi1,Irak2
2_Member	GO Biological Processes	GO:0043549	regulation of kinase activity	-6.83453	-3.07009	18/730	12452,12579,13636,16007,16706,17873,18218,18712,19252,20971,21929,23882,26397,53859,63953,69534,74155,108960	Ccng2,Cdkn2b,Efna1,Ccn1,Ksr1,Gadd45b,Dusp8,Pim1,Dusp1,Sdc4,Tnfaip3,Gadd45g,Map2k3,Map3k14,Dusp10,Avpi1,Errfi1,Irak2
2_Member	GO Biological Processes	GO:0043408	regulation of MAPK cascade	-6.72976	-3.07009	18/742	11910,12778,13636,16007,16476,16706,17873,18218,18626,19252,23882,26397,56636,63953,69534,74155,76788,83397	Atf3,Ackr3,Efna1,Ccn1,Jun,Ksr1,Gadd45b,Dusp8,Per1,Dusp1,Gadd45g,Map2k3,Fgf21,Dusp10,Avpi1,Errfi1,Klhdc10,Akap12
2_Member	GO Biological Processes	GO:0038066	p38MAPK cascade	-6.48122	-2.91845	6/49	17873,18626,19252,23882,26397,63953	Gadd45b,Per1,Dusp1,Gadd45g,Map2k3,Dusp10
2_Member	GO Biological Processes	GO:0000165	MAPK cascade	-6.2597	-2.77611	18/799	11910,12778,13636,16007,16476,16706,17873,18218,18626,19252,23882,26397,56636,63953,69534,74155,76788,83397	Atf3,Ackr3,Efna1,Ccn1,Jun,Ksr1,Gadd45b,Dusp8,Per1,Dusp1,Gadd45g,Map2k3,Fgf21,Dusp10,Avpi1,Errfi1,Klhdc10,Akap12
2_Member	Reactome Gene Sets	R-MMU-5675221	Negative regulation of MAPK pathway	-6.16961	-2.75297	5/30	16706,18218,19252,22190,63953	Ksr1,Dusp8,Dusp1,Ubc,Dusp10
2_Member	GO Biological Processes	GO:0010563	negative regulation of phosphorus metabolic process	-5.59199	-2.40944	14/546	11910,12579,13636,16476,17872,17873,18218,18626,19252,21929,23882,63953,74155,268930	Atf3,Cdkn2b,Efna1,Jun,Ppp1r15a,Gadd45b,Dusp8,Per1,Dusp1,Tnfaip3,Gadd45g,Dusp10,Errfi1,Pkmyt1
2_Member	GO Biological Processes	GO:0045936	negative regulation of phosphate metabolic process	-5.59199	-2.40944	14/546	11910,12579,13636,16476,17872,17873,18218,18626,19252,21929,23882,63953,74155,268930	Atf3,Cdkn2b,Efna1,Jun,Ppp1r15a,Gadd45b,Dusp8,Per1,Dusp1,Tnfaip3,Gadd45g,Dusp10,Errfi1,Pkmyt1
2_Member	GO Biological Processes	GO:0031400	negative regulation of protein modification process	-5.42923	-2.35957	14/564	11910,13636,16476,17872,17873,18218,18230,18626,19252,21929,23882,63953,74155,104263	Atf3,Efna1,Jun,Ppp1r15a,Gadd45b,Dusp8,Nxn,Per1,Dusp1,Tnfaip3,Gadd45g,Dusp10,Errfi1,Kdm3a
2_Member	GO Biological Processes	GO:1900744	regulation of p38MAPK cascade	-5.41718	-2.35957	5/42	17873,18626,19252,23882,63953	Gadd45b,Per1,Dusp1,Gadd45g,Dusp10
2_Member	GO Biological Processes	GO:0071900	regulation of protein serine/threonine kinase activity	-5.24474	-2.22736	12/428	12452,12579,16706,17873,18218,18712,19252,21929,23882,26397,63953,69534	Ccng2,Cdkn2b,Ksr1,Gadd45b,Dusp8,Pim1,Dusp1,Tnfaip3,Gadd45g,Map2k3,Dusp10,Avpi1
2_Member	KEGG Pathway	mmu04010	MAPK signaling pathway	-4.87041	-1.96853	9/252	16476,17873,18218,19252,23882,26397,53859,56636,63953	Jun,Gadd45b,Dusp8,Dusp1,Gadd45g,Map2k3,Map3k14,Fgf21,Dusp10
2_Member	GO Biological Processes	GO:0080135	regulation of cellular response to stress	-4.58772	-1.77314	14/670	12053,12778,15939,17872,17873,18626,19252,23882,58801,59027,63953,76788,107765,231070	Bcl6,Ackr3,Ier5,Ppp1r15a,Gadd45b,Per1,Dusp1,Gadd45g,Pmaip1,Nampt,Dusp10,Klhdc10,Ankrd1,Insig1
2_Member	GO Biological Processes	GO:1902532	negative regulation of intracellular signal transduction	-4.35046	-1.63279	12/527	11910,12053,12778,13636,18218,18626,19252,21929,63953,74155,170799,329679	Atf3,Bcl6,Ackr3,Efna1,Dusp8,Per1,Dusp1,Tnfaip3,Dusp10,Errfi1,Rtkn2,Fnip2
2_Member	GO Biological Processes	GO:0031098	stress-activated protein kinase signaling cascade	-4.33308	-1.62765	9/295	17873,18626,19252,23882,26397,53859,63953,74155,76788	Gadd45b,Per1,Dusp1,Gadd45g,Map2k3,Map3k14,Dusp10,Errfi1,Klhdc10
2_Member	GO Biological Processes	GO:0043409	negative regulation of MAPK cascade	-4.26791	-1.57437	7/171	11910,13636,18218,18626,19252,63953,74155	Atf3,Efna1,Dusp8,Per1,Dusp1,Dusp10,Errfi1
2_Member	GO Biological Processes	GO:0070372	regulation of ERK1 and ERK2 cascade	-4.15648	-1.47452	9/311	11910,12778,16007,16476,19252,56636,63953,74155,83397	Atf3,Ackr3,Ccn1,Jun,Dusp1,Fgf21,Dusp10,Errfi1,Akap12
2_Member	GO Biological Processes	GO:0051348	negative regulation of transferase activity	-4.09763	-1.42696	8/246	17873,18218,19252,21929,23882,63953,74155,208084	Gadd45b,Dusp8,Dusp1,Tnfaip3,Gadd45g,Dusp10,Errfi1,Pif1
2_Member	Reactome Gene Sets	R-MMU-1280215	Cytokine Signaling in Immune system	-3.9953	-1.35681	11/487	16476,16706,18218,19252,22031,22190,26397,27279,53859,63953,108960	Jun,Ksr1,Dusp8,Dusp1,Traf3,Ubc,Map2k3,Tnfrsf12a,Map3k14,Dusp10,Irak2
2_Member	GO Biological Processes	GO:0070371	ERK1 and ERK2 cascade	-3.98045	-1.35218	9/328	11910,12778,16007,16476,19252,56636,63953,74155,83397	Atf3,Ackr3,Ccn1,Jun,Dusp1,Fgf21,Dusp10,Errfi1,Akap12
2_Member	GO Biological Processes	GO:0000188	inactivation of MAPK activity	-3.94579	-1.33727	3/17	18218,19252,63953	Dusp8,Dusp1,Dusp10
2_Member	GO Biological Processes	GO:0006469	negative regulation of protein kinase activity	-3.92406	-1.32679	7/194	17873,18218,19252,21929,23882,63953,74155	Gadd45b,Dusp8,Dusp1,Tnfaip3,Gadd45g,Dusp10,Errfi1
2_Member	GO Biological Processes	GO:0043086	negative regulation of catalytic activity	-3.89004	-1.30954	13/682	14433,17872,17873,18218,18787,19252,20439,21929,23882,63953,74155,208084,268930	Gapdh,Ppp1r15a,Gadd45b,Dusp8,Serpine1,Dusp1,Siah2,Tnfaip3,Gadd45g,Dusp10,Errfi1,Pif1,Pkmyt1
2_Member	GO Biological Processes	GO:0043410	positive regulation of MAPK cascade	-3.74653	-1.21718	11/520	12778,13636,16476,16706,17873,23882,26397,56636,69534,76788,83397	Ackr3,Efna1,Jun,Ksr1,Gadd45b,Gadd45g,Map2k3,Fgf21,Avpi1,Klhdc10,Akap12
2_Member	GO Biological Processes	GO:0045860	positive regulation of protein kinase activity	-3.69633	-1.18498	10/440	13636,16007,17873,18712,20971,23882,26397,53859,69534,108960	Efna1,Ccn1,Gadd45b,Pim1,Sdc4,Gadd45g,Map2k3,Map3k14,Avpi1,Irak2
2_Member	Reactome Gene Sets	R-MMU-112409	RAF-independent MAPK1/3 activation	-3.66162	-1.17789	3/21	18218,19252,63953	Dusp8,Dusp1,Dusp10
2_Member	GO Biological Processes	GO:0033673	negative regulation of kinase activity	-3.66148	-1.17789	7/214	17873,18218,19252,21929,23882,63953,74155	Gadd45b,Dusp8,Dusp1,Tnfaip3,Gadd45g,Dusp10,Errfi1
2_Member	GO Biological Processes	GO:0043405	regulation of MAP kinase activity	-3.54758	-1.09864	8/296	16706,17873,18218,19252,23882,26397,63953,69534	Ksr1,Gadd45b,Dusp8,Dusp1,Gadd45g,Map2k3,Dusp10,Avpi1
2_Member	GO Biological Processes	GO:0051403	stress-activated MAPK cascade	-3.13462	-0.915708	7/262	17873,18626,19252,23882,26397,63953,76788	Gadd45b,Per1,Dusp1,Gadd45g,Map2k3,Dusp10,Klhdc10
2_Member	GO Biological Processes	GO:0070373	negative regulation of ERK1 and ERK2 cascade	-3.06147	-0.864185	4/75	11910,19252,63953,74155	Atf3,Dusp1,Dusp10,Errfi1
2_Member	Reactome Gene Sets	R-MMU-449147	Signaling by Interleukins	-2.79036	-0.713312	8/387	16476,16706,18218,19252,22190,26397,63953,108960	Jun,Ksr1,Dusp8,Dusp1,Ubc,Map2k3,Dusp10,Irak2
2_Member	GO Biological Processes	GO:0032873	negative regulation of stress-activated MAPK cascade	-2.70454	-0.677051	3/44	18626,19252,63953	Per1,Dusp1,Dusp10
2_Member	GO Biological Processes	GO:0070303	negative regulation of stress-activated protein kinase signaling cascade	-2.70454	-0.677051	3/44	18626,19252,63953	Per1,Dusp1,Dusp10
2_Member	GO Biological Processes	GO:0032872	regulation of stress-activated MAPK cascade	-2.64572	-0.638909	6/236	17873,18626,19252,23882,63953,76788	Gadd45b,Per1,Dusp1,Gadd45g,Dusp10,Klhdc10
2_Member	GO Biological Processes	GO:0070302	regulation of stress-activated protein kinase signaling cascade	-2.62744	-0.638909	6/238	17873,18626,19252,23882,63953,76788	Gadd45b,Per1,Dusp1,Gadd45g,Dusp10,Klhdc10
2_Member	GO Biological Processes	GO:0032147	activation of protein kinase activity	-2.52157	-0.569464	6/250	17873,23882,26397,53859,69534,108960	Gadd45b,Gadd45g,Map2k3,Map3k14,Avpi1,Irak2
2_Member	GO Biological Processes	GO:0071901	negative regulation of protein serine/threonine kinase activity	-2.43641	-0.518307	4/111	18218,19252,21929,63953	Dusp8,Dusp1,Tnfaip3,Dusp10
2_Member	Reactome Gene Sets	R-MMU-5673001	RAF/MAP kinase cascade	-2.35259	-0.469254	5/189	16706,18218,19252,22190,63953	Ksr1,Dusp8,Dusp1,Ubc,Dusp10
2_Member	Reactome Gene Sets	R-MMU-5684996	MAPK1/MAPK3 signaling	-2.29557	-0.430328	5/195	16706,18218,19252,22190,63953	Ksr1,Dusp8,Dusp1,Ubc,Dusp10
2_Member	Reactome Gene Sets	R-MMU-9607240	FLT3 Signaling	-2.22277	-0.395605	5/203	16706,18218,19252,22190,63953	Ksr1,Dusp8,Dusp1,Ubc,Dusp10
2_Member	GO Biological Processes	GO:0043407	negative regulation of MAP kinase activity	-2.15167	-0.355315	3/69	18218,19252,63953	Dusp8,Dusp1,Dusp10
2_Member	Reactome Gene Sets	R-MMU-5683057	MAPK family signaling cascades	-2.10347	-0.342189	5/217	16706,18218,19252,22190,63953	Ksr1,Dusp8,Dusp1,Ubc,Dusp10
2_Member	Reactome Gene Sets	R-MMU-449836	Other interleukin signaling	-2.07914	-0.327948	5/220	16706,18218,19252,22190,63953	Ksr1,Dusp8,Dusp1,Ubc,Dusp10
2_Member	GO Biological Processes	GO:0002532	production of molecular mediator involved in inflammatory response	-2.06806	-0.32087	3/74	18626,18787,63953	Per1,Serpine1,Dusp10
3_Summary	GO Biological Processes	GO:0001933	negative regulation of protein phosphorylation	-5.83623	-2.11776	43/408	11910,12703,12988,13636,16173,16362,16476,17872,17873,18218,18519,18613,18626,19165,19252,19735,21929,22375,23882,24074,28084,52023,56417,56513,57783,63913,63953,66917,67603,71059,72828,74019,74155,101568,108155,108900,108995,109689,192231,227292,238555,238871,547253,12579,17762,319801	Atf3,Socs1,Csk,Efna1,Il18,Irf1,Jun,Ppp1r15a,Gadd45b,Dusp8,Kat2b,Pecam1,Per1,Psen2,Dusp1,Rgs2,Tnfaip3,Wars,Gadd45g,Taf7,Vps25,Pibf1,Adar,Pard6a,Tnip1,Fam129a,Dusp10,Chordc1,Dusp6,Hexim2,Ubash3b,Traf3ip1,Errfi1,Vrk3,Ogt,Fam72a,Tbc1d10c,Arrb1,Hexim1,Ctdsp1,Btn2a2,Pde4d,Parp14,Cdkn2b,Mapt,Tigar
3_Member	GO Biological Processes	GO:0001933	negative regulation of protein phosphorylation	-5.83623	-2.11776	43/408	11910,12703,12988,13636,16173,16362,16476,17872,17873,18218,18519,18613,18626,19165,19252,19735,21929,22375,23882,24074,28084,52023,56417,56513,57783,63913,63953,66917,67603,71059,72828,74019,74155,101568,108155,108900,108995,109689,192231,227292,238555,238871,547253	Atf3,Socs1,Csk,Efna1,Il18,Irf1,Jun,Ppp1r15a,Gadd45b,Dusp8,Kat2b,Pecam1,Per1,Psen2,Dusp1,Rgs2,Tnfaip3,Wars,Gadd45g,Taf7,Vps25,Pibf1,Adar,Pard6a,Tnip1,Fam129a,Dusp10,Chordc1,Dusp6,Hexim2,Ubash3b,Traf3ip1,Errfi1,Vrk3,Ogt,Fam72a,Tbc1d10c,Arrb1,Hexim1,Ctdsp1,Btn2a2,Pde4d,Parp14
3_Member	GO Biological Processes	GO:0042326	negative regulation of phosphorylation	-5.77744	-2.11776	46/452	11910,12579,12703,12988,13636,16173,16362,16476,17762,17872,17873,18218,18519,18613,18626,19165,19252,19735,21929,22375,23882,24074,28084,52023,56417,56513,57783,63913,63953,66917,67603,71059,72828,74019,74155,101568,108155,108900,108995,109689,192231,227292,238555,238871,319801,547253	Atf3,Cdkn2b,Socs1,Csk,Efna1,Il18,Irf1,Jun,Mapt,Ppp1r15a,Gadd45b,Dusp8,Kat2b,Pecam1,Per1,Psen2,Dusp1,Rgs2,Tnfaip3,Wars,Gadd45g,Taf7,Vps25,Pibf1,Adar,Pard6a,Tnip1,Fam129a,Dusp10,Chordc1,Dusp6,Hexim2,Ubash3b,Traf3ip1,Errfi1,Vrk3,Ogt,Fam72a,Tbc1d10c,Arrb1,Hexim1,Ctdsp1,Btn2a2,Pde4d,Tigar,Parp14
4_Summary	GO Biological Processes	GO:0044782	cilium organization	-5.68052	-2.40944	34/330	12009,21821,27078,52023,52184,55978,66264,66994,68001,68708,69297,70300,71448,71769,72569,73293,74019,76816,76967,78795,83922,99167,102747,110350,208518,217935,227753,234854,241950,243371,280408,319953,382090,385668,13609,16403,18186,18805,21809,23999,57784,69710,103742,170758,231532,623781	Cep131,Ift88,B9d1,Pibf1,Odf2l,Ift20,Ccdc28b,Cep19,Cfap298,Rabl2,Lrrc46,Fuz,Tmem80,Bbs10,Bbs5,Ccdc103,Traf3ip1,Sdccag8,2700049A03Rik,Armc9,Cep41,Ssx2ip,Lrrc49,Dync2h1,Cep78,Wdr60,Gsn,Cdk10,Bbs12,Lrrc61,Rilp,Ttll1,Cep162,Lca5l,S1pr1,Itga6,Nrp1,Pld1,Tgfb3,Twf2,Bin3,Arap1,Mien1,Rac3,Arhgap24,Gm14137
4_Member	GO Biological Processes	GO:0044782	cilium organization	-5.68052	-2.40944	34/330	12009,21821,27078,52023,52184,55978,66264,66994,68001,68708,69297,70300,71448,71769,72569,73293,74019,76816,76967,78795,83922,99167,102747,110350,208518,217935,227753,234854,241950,243371,280408,319953,382090,385668	Cep131,Ift88,B9d1,Pibf1,Odf2l,Ift20,Ccdc28b,Cep19,Cfap298,Rabl2,Lrrc46,Fuz,Tmem80,Bbs10,Bbs5,Ccdc103,Traf3ip1,Sdccag8,2700049A03Rik,Armc9,Cep41,Ssx2ip,Lrrc49,Dync2h1,Cep78,Wdr60,Gsn,Cdk10,Bbs12,Lrrc61,Rilp,Ttll1,Cep162,Lca5l
4_Member	GO Biological Processes	GO:0060271	cilium assembly	-5.17261	-2.21191	31/303	12009,21821,27078,52023,52184,55978,66264,66994,68001,68708,69297,70300,71448,71769,72569,73293,74019,76816,76967,78795,83922,99167,102747,110350,217935,227753,234854,243371,280408,319953,382090	Cep131,Ift88,B9d1,Pibf1,Odf2l,Ift20,Ccdc28b,Cep19,Cfap298,Rabl2,Lrrc46,Fuz,Tmem80,Bbs10,Bbs5,Ccdc103,Traf3ip1,Sdccag8,2700049A03Rik,Armc9,Cep41,Ssx2ip,Lrrc49,Dync2h1,Wdr60,Gsn,Cdk10,Lrrc61,Rilp,Ttll1,Cep162
4_Member	GO Biological Processes	GO:0030031	cell projection assembly	-4.79773	-1.93393	43/507	12009,13609,16403,18186,18805,21809,21821,23999,27078,52023,52184,55978,57784,66264,66994,68001,68708,69297,69710,70300,71448,71769,72569,73293,74019,76816,76967,78795,83922,99167,102747,103742,110350,170758,217935,227753,231532,234854,243371,280408,319953,382090,623781	Cep131,S1pr1,Itga6,Nrp1,Pld1,Tgfb3,Ift88,Twf2,B9d1,Pibf1,Odf2l,Ift20,Bin3,Ccdc28b,Cep19,Cfap298,Rabl2,Lrrc46,Arap1,Fuz,Tmem80,Bbs10,Bbs5,Ccdc103,Traf3ip1,Sdccag8,2700049A03Rik,Armc9,Cep41,Ssx2ip,Lrrc49,Mien1,Dync2h1,Rac3,Wdr60,Gsn,Arhgap24,Cdk10,Lrrc61,Rilp,Ttll1,Cep162,Gm14137
4_Member	GO Biological Processes	GO:0120031	plasma membrane bounded cell projection assembly	-4.72525	-1.87849	42/494	12009,13609,16403,18186,18805,21809,21821,23999,27078,52023,52184,55978,57784,66264,66994,68001,68708,69297,69710,70300,71448,71769,72569,73293,74019,76816,76967,78795,83922,99167,102747,103742,110350,217935,227753,231532,234854,243371,280408,319953,382090,623781	Cep131,S1pr1,Itga6,Nrp1,Pld1,Tgfb3,Ift88,Twf2,B9d1,Pibf1,Odf2l,Ift20,Bin3,Ccdc28b,Cep19,Cfap298,Rabl2,Lrrc46,Arap1,Fuz,Tmem80,Bbs10,Bbs5,Ccdc103,Traf3ip1,Sdccag8,2700049A03Rik,Armc9,Cep41,Ssx2ip,Lrrc49,Mien1,Dync2h1,Wdr60,Gsn,Arhgap24,Cdk10,Lrrc61,Rilp,Ttll1,Cep162,Gm14137
5_Summary	KEGG Pathway	mmu04115	p53 signaling pathway	-5.62554	-2.40944	6/68	12452,17873,18787,23882,29870,58801,12579,107995,268930,12053	Ccng2,Gadd45b,Serpine1,Gadd45g,Gtse1,Pmaip1,Cdkn2b,Cdc20,Pkmyt1,Bcl6
5_Member	KEGG Pathway	mmu04115	p53 signaling pathway	-5.62554	-2.40944	6/68	12452,17873,18787,23882,29870,58801	Ccng2,Gadd45b,Serpine1,Gadd45g,Gtse1,Pmaip1
5_Member	KEGG Pathway	mmu04110	Cell cycle	-3.15434	-0.915708	5/124	12579,17873,23882,107995,268930	Cdkn2b,Gadd45b,Gadd45g,Cdc20,Pkmyt1
5_Member	KEGG Pathway	mmu04068	FoxO signaling pathway	-3.03193	-0.847081	5/132	12053,12452,12579,17873,23882	Bcl6,Ccng2,Cdkn2b,Gadd45b,Gadd45g
6_Summary	GO Biological Processes	GO:0007623	circadian rhythm	-5.5441	-2.39631	9/208	13170,18030,18626,20439,20893,21847,59027,79362,229599,12394	Dbp,Nfil3,Per1,Siah2,Bhlhe40,Klf10,Nampt,Bhlhe41,Ciart,Runx1
6_Member	GO Biological Processes	GO:0007623	circadian rhythm	-5.5441	-2.39631	9/208	13170,18030,18626,20439,20893,21847,59027,79362,229599	Dbp,Nfil3,Per1,Siah2,Bhlhe40,Klf10,Nampt,Bhlhe41,Ciart
6_Member	GO Biological Processes	GO:0048511	rhythmic process	-5.21035	-2.22736	10/291	12394,13170,18030,18626,20439,20893,21847,59027,79362,229599	Runx1,Dbp,Nfil3,Per1,Siah2,Bhlhe40,Klf10,Nampt,Bhlhe41,Ciart
6_Member	GO Biological Processes	GO:0032922	circadian regulation of gene expression	-4.44268	-1.69946	5/66	18626,20893,59027,79362,229599	Per1,Bhlhe40,Nampt,Bhlhe41,Ciart
6_Member	KEGG Pathway	mmu04710	Circadian rhythm	-3.15064	-0.915708	3/31	18626,20893,79362	Per1,Bhlhe40,Bhlhe41
6_Member	GO Biological Processes	GO:0042752	regulation of circadian rhythm	-2.29067	-0.430328	4/122	18626,20439,20893,21847	Per1,Siah2,Bhlhe40,Klf10
7_Summary	GO Biological Processes	GO:0046426	negative regulation of JAK-STAT cascade	-5.2171	-2.22736	8/25	12703,15364,16362,52023,66406,74019,216233,547253,16173,18613,19165,28084,74155,108900,64685,80285,13019,16169,16197,18763,20847,20852,12569,18099	Socs1,Hmga2,Irf1,Pibf1,Sac3d1,Traf3ip1,Socs2,Parp14,Il18,Pecam1,Psen2,Vps25,Errfi1,Fam72a,Nmi,Parp9,Ctf1,Il15ra,Il7r,Pkd1,Stat2,Stat6,Cdk5r1,Nlk
7_Member	GO Biological Processes	GO:0046426	negative regulation of JAK-STAT cascade	-5.2171	-2.22736	8/25	12703,15364,16362,52023,66406,74019,216233,547253	Socs1,Hmga2,Irf1,Pibf1,Sac3d1,Traf3ip1,Socs2,Parp14
7_Member	GO Biological Processes	GO:1904893	negative regulation of STAT cascade	-5.07392	-2.1344	8/26	12703,15364,16362,52023,66406,74019,216233,547253	Socs1,Hmga2,Irf1,Pibf1,Sac3d1,Traf3ip1,Socs2,Parp14
7_Member	GO Biological Processes	GO:0050732	negative regulation of peptidyl-tyrosine phosphorylation	-4.26628	-1.26954	11/55	12703,16173,16362,18613,19165,28084,52023,74019,74155,108900,547253	Socs1,Il18,Irf1,Pecam1,Psen2,Vps25,Pibf1,Traf3ip1,Errfi1,Fam72a,Parp14
7_Member	GO Biological Processes	GO:0042532	negative regulation of tyrosine phosphorylation of STAT protein	-3.69084	-1.18498	5/14	12703,16362,52023,74019,547253	Socs1,Irf1,Pibf1,Traf3ip1,Parp14
7_Member	GO Biological Processes	GO:0060333	interferon-gamma-mediated signaling pathway	-2.79192	-0.713312	5/21	12703,16362,64685,80285,547253	Socs1,Irf1,Nmi,Parp9,Parp14
7_Member	GO Biological Processes	GO:0097696	STAT cascade	-2.55283	-0.59429	17/187	12703,13019,15364,16169,16173,16197,16362,18613,18763,20847,20852,52023,66406,74019,80285,216233,547253	Socs1,Ctf1,Hmga2,Il15ra,Il18,Il7r,Irf1,Pecam1,Pkd1,Stat2,Stat6,Pibf1,Sac3d1,Traf3ip1,Parp9,Socs2,Parp14
7_Member	GO Biological Processes	GO:0042509	regulation of tyrosine phosphorylation of STAT protein	-2.50184	-0.559316	9/71	12703,13019,16173,16362,18613,52023,74019,80285,547253	Socs1,Ctf1,Il18,Irf1,Pecam1,Pibf1,Traf3ip1,Parp9,Parp14
7_Member	GO Biological Processes	GO:0007260	tyrosine phosphorylation of STAT protein	-2.34035	-0.460626	9/75	12703,13019,16173,16362,18613,52023,74019,80285,547253	Socs1,Ctf1,Il18,Irf1,Pecam1,Pibf1,Traf3ip1,Parp9,Parp14
7_Member	GO Biological Processes	GO:0007259	JAK-STAT cascade	-2.29398	-0.430328	16/182	12703,13019,15364,16169,16173,16362,18613,18763,20847,20852,52023,66406,74019,80285,216233,547253	Socs1,Ctf1,Hmga2,Il15ra,Il18,Irf1,Pecam1,Pkd1,Stat2,Stat6,Pibf1,Sac3d1,Traf3ip1,Parp9,Socs2,Parp14
7_Member	GO Biological Processes	GO:1904892	regulation of STAT cascade	-2.19855	-0.385521	15/170	12569,12703,13019,15364,16173,16197,16362,18099,18613,52023,66406,74019,80285,216233,547253	Cdk5r1,Socs1,Ctf1,Hmga2,Il18,Il7r,Irf1,Nlk,Pecam1,Pibf1,Sac3d1,Traf3ip1,Parp9,Socs2,Parp14
8_Summary	GO Biological Processes	GO:0006974	cellular response to DNA damage stimulus	-5.01811	-1.71062	63/740	12015,12053,12443,12778,13211,14087,15248,15364,15368,17215,17686,17762,17766,18207,19365,20315,20393,20613,20677,20913,22040,22256,22401,22596,50883,52864,55947,56289,56489,58801,60530,66962,66983,68114,68964,69723,70925,71567,73172,74041,74522,75291,77065,77976,78412,80285,100683,106052,107765,109275,193838,208084,209200,209334,231841,268465,319583,319801,327762,329679,338371,381921,100040608	Bad,Bcl6,Ccnd1,Ackr3,Dhx9,Fanca,Hic1,Hmga2,Hmox1,Mcm3,Msh3,Mapt,Nudt1,Nthl1,Rad52,Cxcl12,Sgk1,Snai1,Sox4,Stxbp4,Trex1,Ung,Zmat3,Xrcc5,Chek2,Slx4,Dclre1a,Rassf1,Ikbke,Pmaip1,Fignl1,Swsap1,Zfp830,Pwwp3a,Ctc1,Rpain,Cdkn2aip,Mcm9,Exo5,Ddias,Morc2a,Zbtb3,Ints7,Nuak1,Cyren,Parp9,Trrap,Fbxo4,Ankrd1,Actr5,Eme2,Pif1,Dtx3l,Gen1,Brat1,Eme1,Lig4,Tigar,Dna2,Fnip2,Endov,Taok2,Fancf
8_Member	GO Biological Processes	GO:0006974	cellular response to DNA damage stimulus	-5.01811	-1.71062	63/740	12015,12053,12443,12778,13211,14087,15248,15364,15368,17215,17686,17762,17766,18207,19365,20315,20393,20613,20677,20913,22040,22256,22401,22596,50883,52864,55947,56289,56489,58801,60530,66962,66983,68114,68964,69723,70925,71567,73172,74041,74522,75291,77065,77976,78412,80285,100683,106052,107765,109275,193838,208084,209200,209334,231841,268465,319583,319801,327762,329679,338371,381921,100040608	Bad,Bcl6,Ccnd1,Ackr3,Dhx9,Fanca,Hic1,Hmga2,Hmox1,Mcm3,Msh3,Mapt,Nudt1,Nthl1,Rad52,Cxcl12,Sgk1,Snai1,Sox4,Stxbp4,Trex1,Ung,Zmat3,Xrcc5,Chek2,Slx4,Dclre1a,Rassf1,Ikbke,Pmaip1,Fignl1,Swsap1,Zfp830,Pwwp3a,Ctc1,Rpain,Cdkn2aip,Mcm9,Exo5,Ddias,Morc2a,Zbtb3,Ints7,Nuak1,Cyren,Parp9,Trrap,Fbxo4,Ankrd1,Actr5,Eme2,Pif1,Dtx3l,Gen1,Brat1,Eme1,Lig4,Tigar,Dna2,Fnip2,Endov,Taok2,Fancf
8_Member	GO Biological Processes	GO:0000726	non-recombinational repair	-2.55723	-0.594348	8/57	19365,22596,52864,55947,78412,80285,209200,319583	Rad52,Xrcc5,Slx4,Dclre1a,Cyren,Parp9,Dtx3l,Lig4
8_Member	GO Biological Processes	GO:0006281	DNA repair	-2.50091	-0.559316	33/465	13211,14087,15364,17215,17686,17766,18207,19365,22040,22256,22596,50883,52864,55947,60530,66962,68114,69723,71567,73172,78412,80285,100683,109275,193838,209200,209334,268465,319583,319801,327762,338371,100040608	Dhx9,Fanca,Hmga2,Mcm3,Msh3,Nudt1,Nthl1,Rad52,Trex1,Ung,Xrcc5,Chek2,Slx4,Dclre1a,Fignl1,Swsap1,Pwwp3a,Rpain,Mcm9,Exo5,Cyren,Parp9,Trrap,Actr5,Eme2,Dtx3l,Gen1,Eme1,Lig4,Tigar,Dna2,Endov,Fancf
8_Member	GO Biological Processes	GO:0006302	double-strand break repair	-2.18776	-0.382391	18/220	17215,19365,22596,50883,52864,55947,60530,66962,71567,78412,80285,109275,193838,209200,209334,268465,319583,327762	Mcm3,Rad52,Xrcc5,Chek2,Slx4,Dclre1a,Fignl1,Swsap1,Mcm9,Cyren,Parp9,Actr5,Eme2,Dtx3l,Gen1,Eme1,Lig4,Dna2
9_Summary	GO Biological Processes	GO:0043065	positive regulation of apoptotic process	-4.86854	-1.96853	14/632	11910,12053,14433,15368,16007,16476,17873,19252,23882,27279,58801,83397,107765,194655	Atf3,Bcl6,Gapdh,Hmox1,Ccn1,Jun,Gadd45b,Dusp1,Gadd45g,Tnfrsf12a,Pmaip1,Akap12,Ankrd1,Klf11
9_Member	GO Biological Processes	GO:0043065	positive regulation of apoptotic process	-4.86854	-1.96853	14/632	11910,12053,14433,15368,16007,16476,17873,19252,23882,27279,58801,83397,107765,194655	Atf3,Bcl6,Gapdh,Hmox1,Ccn1,Jun,Gadd45b,Dusp1,Gadd45g,Tnfrsf12a,Pmaip1,Akap12,Ankrd1,Klf11
9_Member	GO Biological Processes	GO:0043068	positive regulation of programmed cell death	-4.83036	-1.94883	14/637	11910,12053,14433,15368,16007,16476,17873,19252,23882,27279,58801,83397,107765,194655	Atf3,Bcl6,Gapdh,Hmox1,Ccn1,Jun,Gadd45b,Dusp1,Gadd45g,Tnfrsf12a,Pmaip1,Akap12,Ankrd1,Klf11
9_Member	GO Biological Processes	GO:0010942	positive regulation of cell death	-4.41403	-1.68377	14/695	11910,12053,14433,15368,16007,16476,17873,19252,23882,27279,58801,83397,107765,194655	Atf3,Bcl6,Gapdh,Hmox1,Ccn1,Jun,Gadd45b,Dusp1,Gadd45g,Tnfrsf12a,Pmaip1,Akap12,Ankrd1,Klf11
10_Summary	KEGG Pathway	mmu04621	NOD-like receptor signaling pathway	-4.63912	-1.49133	22/169	12362,12364,14082,14469,16173,16391,16476,18798,19766,20296,20847,21929,22031,24014,26414,55932,56489,59027,66724,239319,266632,383619,15512,19106,26397,26399,56417,71586,170722,230073,12015,16362,22259,71609,73699	Casp1,Casp12,Fadd,Gbp2,Il18,Irf9,Jun,Plcb4,Ripk1,Ccl2,Stat2,Tnfaip3,Traf3,Rnasel,Mapk10,Gbp3,Ikbke,Nampt,Tab3,Card6,Irak4,Aim2,Hspa2,Eif2ak2,Map2k3,Map2k6,Adar,Ifih1,Nxf7,Ddx58,Bad,Irf1,Nr1h3,Tradd,Ppp2r1b
10_Member	KEGG Pathway	mmu04621	NOD-like receptor signaling pathway	-4.63912	-1.49133	22/169	12362,12364,14082,14469,16173,16391,16476,18798,19766,20296,20847,21929,22031,24014,26414,55932,56489,59027,66724,239319,266632,383619	Casp1,Casp12,Fadd,Gbp2,Il18,Irf9,Jun,Plcb4,Ripk1,Ccl2,Stat2,Tnfaip3,Traf3,Rnasel,Mapk10,Gbp3,Ikbke,Nampt,Tab3,Card6,Irak4,Aim2
10_Member	KEGG Pathway	mmu05164	Influenza A	-2.87659	-0.381605	18/168	12362,15512,16173,16391,16476,19106,20296,20847,24014,26397,26399,26414,56417,56489,71586,170722,230073,266632	Casp1,Hspa2,Il18,Irf9,Jun,Eif2ak2,Ccl2,Stat2,Rnasel,Map2k3,Map2k6,Mapk10,Adar,Ikbke,Ifih1,Nxf7,Ddx58,Irak4
10_Member	KEGG Pathway	mmu05160	Hepatitis C	-2.31164	-0.435511	13/134	12015,16362,16391,19106,19766,20847,22259,24014,26414,56489,71609,73699,230073	Bad,Irf1,Irf9,Eif2ak2,Ripk1,Stat2,Nr1h3,Rnasel,Mapk10,Ikbke,Tradd,Ppp2r1b,Ddx58
11_Summary	GO Biological Processes	GO:0001816	cytokine production	-4.62361	-1.79323	15/756	12053,12394,14433,15368,18626,18787,19073,21929,22031,23882,26397,69573,74155,83397,383619,16476,59027,63953,108960,210029	Bcl6,Runx1,Gapdh,Hmox1,Per1,Serpine1,Srgn,Tnfaip3,Traf3,Gadd45g,Map2k3,Hilpda,Errfi1,Akap12,Aim2,Jun,Nampt,Dusp10,Irak2,Metrnl
11_Member	GO Biological Processes	GO:0001816	cytokine production	-4.62361	-1.79323	15/756	12053,12394,14433,15368,18626,18787,19073,21929,22031,23882,26397,69573,74155,83397,383619	Bcl6,Runx1,Gapdh,Hmox1,Per1,Serpine1,Srgn,Tnfaip3,Traf3,Gadd45g,Map2k3,Hilpda,Errfi1,Akap12,Aim2
11_Member	GO Biological Processes	GO:0001817	regulation of cytokine production	-4.51724	-1.72565	14/680	12053,12394,14433,15368,18626,18787,19073,21929,22031,26397,69573,74155,83397,383619	Bcl6,Runx1,Gapdh,Hmox1,Per1,Serpine1,Srgn,Tnfaip3,Traf3,Map2k3,Hilpda,Errfi1,Akap12,Aim2
11_Member	GO Biological Processes	GO:0006954	inflammatory response	-3.26169	-0.929367	12/691	12053,15368,16476,18626,18787,21929,26397,59027,63953,108960,210029,383619	Bcl6,Hmox1,Jun,Per1,Serpine1,Tnfaip3,Map2k3,Nampt,Dusp10,Irak2,Metrnl,Aim2
12_Summary	GO Biological Processes	GO:0008285	negative regulation of cell proliferation	-4.51027	-1.72565	14/681	12053,12394,12579,15368,16476,17988,18715,19252,20971,21815,21929,58801,63953,194655,11910,18787,56636,17872,20439,27279,13636,26397,68743,83397,12778,170799,329679,59027,72344,18712,20841,15277,16007,18230,74155,68481,66853,74480	Bcl6,Runx1,Cdkn2b,Hmox1,Jun,Ndrg1,Pim2,Dusp1,Sdc4,Tgif1,Tnfaip3,Pmaip1,Dusp10,Klf11,Atf3,Serpine1,Fgf21,Ppp1r15a,Siah2,Tnfrsf12a,Efna1,Map2k3,Anln,Akap12,Ackr3,Rtkn2,Fnip2,Nampt,Usp36,Pim1,Zfp143,Hk2,Ccn1,Nxn,Errfi1,Mpzl1,Pnpla2,Samd4
12_Member	GO Biological Processes	GO:0008285	negative regulation of cell proliferation	-4.51027	-1.72565	14/681	12053,12394,12579,15368,16476,17988,18715,19252,20971,21815,21929,58801,63953,194655	Bcl6,Runx1,Cdkn2b,Hmox1,Jun,Ndrg1,Pim2,Dusp1,Sdc4,Tgif1,Tnfaip3,Pmaip1,Dusp10,Klf11
12_Member	GO Biological Processes	GO:1902041	regulation of extrinsic apoptotic signaling pathway via death domain receptors	-3.84208	-1.27053	4/47	11910,15368,18787,21929	Atf3,Hmox1,Serpine1,Tnfaip3
12_Member	GO Biological Processes	GO:1904036	negative regulation of epithelial cell apoptotic process	-3.77108	-1.23173	4/49	15368,18787,21929,56636	Hmox1,Serpine1,Tnfaip3,Fgf21
12_Member	GO Biological Processes	GO:0043618	regulation of transcription from RNA polymerase II promoter in response to stress	-3.70318	-1.18498	4/51	11910,15368,16476,17872	Atf3,Hmox1,Jun,Ppp1r15a
12_Member	GO Biological Processes	GO:0043620	regulation of DNA-templated transcription in response to stress	-3.54538	-1.09864	4/56	11910,15368,16476,17872	Atf3,Hmox1,Jun,Ppp1r15a
12_Member	GO Biological Processes	GO:2001236	regulation of extrinsic apoptotic signaling pathway	-3.50705	-1.07782	6/161	11910,15368,18787,20439,21929,27279	Atf3,Hmox1,Serpine1,Siah2,Tnfaip3,Tnfrsf12a
12_Member	GO Biological Processes	GO:0001667	ameboidal-type cell migration	-3.28842	-0.945763	9/407	13636,15368,16476,18787,20971,26397,63953,68743,83397	Efna1,Hmox1,Jun,Serpine1,Sdc4,Map2k3,Dusp10,Anln,Akap12
12_Member	GO Biological Processes	GO:1902042	negative regulation of extrinsic apoptotic signaling pathway via death domain receptors	-3.23702	-0.918095	3/29	15368,18787,21929	Hmox1,Serpine1,Tnfaip3
12_Member	GO Biological Processes	GO:2001233	regulation of apoptotic signaling pathway	-3.23535	-0.918095	9/414	11910,12778,15368,18787,20439,21929,27279,58801,170799	Atf3,Ackr3,Hmox1,Serpine1,Siah2,Tnfaip3,Tnfrsf12a,Pmaip1,Rtkn2
12_Member	GO Biological Processes	GO:0097190	apoptotic signaling pathway	-3.18489	-0.915708	11/606	11910,12778,15368,16476,18787,20439,21929,27279,58801,170799,329679	Atf3,Ackr3,Hmox1,Jun,Serpine1,Siah2,Tnfaip3,Tnfrsf12a,Pmaip1,Rtkn2,Fnip2
12_Member	GO Biological Processes	GO:2000352	negative regulation of endothelial cell apoptotic process	-3.15064	-0.915708	3/31	18787,21929,56636	Serpine1,Tnfaip3,Fgf21
12_Member	GO Biological Processes	GO:0010507	negative regulation of autophagy	-3.08339	-0.878553	4/74	15368,21929,59027,72344	Hmox1,Tnfaip3,Nampt,Usp36
12_Member	GO Biological Processes	GO:0008625	extrinsic apoptotic signaling pathway via death domain receptors	-3.03987	-0.85001	4/76	11910,15368,18787,21929	Atf3,Hmox1,Serpine1,Tnfaip3
12_Member	GO Biological Processes	GO:0010631	epithelial cell migration	-2.9664	-0.821936	7/280	13636,15368,16476,18787,26397,63953,68743	Efna1,Hmox1,Jun,Serpine1,Map2k3,Dusp10,Anln
12_Member	GO Biological Processes	GO:0090132	epithelium migration	-2.94854	-0.807371	7/282	13636,15368,16476,18787,26397,63953,68743	Efna1,Hmox1,Jun,Serpine1,Map2k3,Dusp10,Anln
12_Member	GO Biological Processes	GO:0090130	tissue migration	-2.93082	-0.796189	7/284	13636,15368,16476,18787,26397,63953,68743	Efna1,Hmox1,Jun,Serpine1,Map2k3,Dusp10,Anln
12_Member	GO Biological Processes	GO:1904035	regulation of epithelial cell apoptotic process	-2.78484	-0.710627	4/89	15368,18787,21929,56636	Hmox1,Serpine1,Tnfaip3,Fgf21
12_Member	GO Biological Processes	GO:0010632	regulation of epithelial cell migration	-2.74977	-0.695197	6/225	13636,15368,16476,18787,26397,63953	Efna1,Hmox1,Jun,Serpine1,Map2k3,Dusp10
12_Member	GO Biological Processes	GO:0097191	extrinsic apoptotic signaling pathway	-2.71123	-0.677051	6/229	11910,15368,18787,20439,21929,27279	Atf3,Hmox1,Serpine1,Siah2,Tnfaip3,Tnfrsf12a
12_Member	GO Biological Processes	GO:2001234	negative regulation of apoptotic signaling pathway	-2.69227	-0.671081	6/231	12778,15368,18787,20439,21929,170799	Ackr3,Hmox1,Serpine1,Siah2,Tnfaip3,Rtkn2
12_Member	GO Biological Processes	GO:0033002	muscle cell proliferation	-2.6642	-0.652085	6/234	15368,16476,18712,20841,21929,59027	Hmox1,Jun,Pim1,Zfp143,Tnfaip3,Nampt
12_Member	GO Biological Processes	GO:2001237	negative regulation of extrinsic apoptotic signaling pathway	-2.63163	-0.638909	4/98	15368,18787,20439,21929	Hmox1,Serpine1,Siah2,Tnfaip3
12_Member	GO Biological Processes	GO:0048660	regulation of smooth muscle cell proliferation	-2.62751	-0.638909	5/163	15368,16476,20841,21929,59027	Hmox1,Jun,Zfp143,Tnfaip3,Nampt
12_Member	GO Biological Processes	GO:0001525	angiogenesis	-2.59103	-0.617096	9/513	12394,12778,13636,15277,15368,16007,16476,18787,27279	Runx1,Ackr3,Efna1,Hk2,Hmox1,Ccn1,Jun,Serpine1,Tnfrsf12a
12_Member	GO Biological Processes	GO:0048659	smooth muscle cell proliferation	-2.57075	-0.602806	5/168	15368,16476,20841,21929,59027	Hmox1,Jun,Zfp143,Tnfaip3,Nampt
12_Member	GO Biological Processes	GO:0010506	regulation of autophagy	-2.54744	-0.591056	6/247	15277,15368,18715,21929,59027,72344	Hk2,Hmox1,Pim2,Tnfaip3,Nampt,Usp36
12_Member	GO Biological Processes	GO:2000351	regulation of endothelial cell apoptotic process	-2.44983	-0.52068	3/54	18787,21929,56636	Serpine1,Tnfaip3,Fgf21
12_Member	GO Biological Processes	GO:0002695	negative regulation of leukocyte activation	-2.42195	-0.514318	5/182	12053,12394,15368,20971,21929	Bcl6,Runx1,Hmox1,Sdc4,Tnfaip3
12_Member	GO Biological Processes	GO:1904019	epithelial cell apoptotic process	-2.40871	-0.506802	4/113	15368,18787,21929,56636	Hmox1,Serpine1,Tnfaip3,Fgf21
12_Member	GO Biological Processes	GO:0072358	cardiovascular system development	-2.3888	-0.492551	11/765	12394,12778,13636,15277,15368,16007,16476,18230,18787,27279,74155	Runx1,Ackr3,Efna1,Hk2,Hmox1,Ccn1,Jun,Nxn,Serpine1,Tnfrsf12a,Errfi1
12_Member	GO Biological Processes	GO:0072577	endothelial cell apoptotic process	-2.38341	-0.490883	3/57	18787,21929,56636	Serpine1,Tnfaip3,Fgf21
12_Member	GO Biological Processes	GO:0001889	liver development	-2.30328	-0.430703	4/121	12394,15368,16476,21929	Runx1,Hmox1,Jun,Tnfaip3
12_Member	GO Biological Processes	GO:0061008	hepaticobiliary system development	-2.2658	-0.419037	4/124	12394,15368,16476,21929	Runx1,Hmox1,Jun,Tnfaip3
12_Member	GO Biological Processes	GO:0007162	negative regulation of cell adhesion	-2.253	-0.412866	6/284	12053,12394,18787,19252,20971,21929	Bcl6,Runx1,Serpine1,Dusp1,Sdc4,Tnfaip3
12_Member	GO Biological Processes	GO:0051272	positive regulation of cellular component movement	-2.24345	-0.411025	9/580	12053,12778,15368,16007,16476,18787,26397,68481,83397	Bcl6,Ackr3,Hmox1,Ccn1,Jun,Serpine1,Map2k3,Mpzl1,Akap12
12_Member	GO Biological Processes	GO:0050866	negative regulation of cell activation	-2.22277	-0.395605	5/203	12053,12394,15368,20971,21929	Bcl6,Runx1,Hmox1,Sdc4,Tnfaip3
12_Member	GO Biological Processes	GO:0031329	regulation of cellular catabolic process	-2.21464	-0.393812	10/695	13636,15277,15368,18715,21929,56636,59027,66853,72344,74480	Efna1,Hk2,Hmox1,Pim2,Tnfaip3,Fgf21,Nampt,Pnpla2,Usp36,Samd4
12_Member	GO Biological Processes	GO:0002698	negative regulation of immune effector process	-2.14813	-0.354735	4/134	12053,15368,21929,63953	Bcl6,Hmox1,Tnfaip3,Dusp10
12_Member	GO Biological Processes	GO:0009611	response to wounding	-2.12556	-0.352368	8/499	15368,16007,16476,18787,20971,21929,27279,63953	Hmox1,Ccn1,Jun,Serpine1,Sdc4,Tnfaip3,Tnfrsf12a,Dusp10
12_Member	GO Biological Processes	GO:0045765	regulation of angiogenesis	-2.09346	-0.334148	6/307	12394,13636,15277,15368,18787,27279	Runx1,Efna1,Hk2,Hmox1,Serpine1,Tnfrsf12a
12_Member	GO Biological Processes	GO:0048514	blood vessel morphogenesis	-2.0533	-0.312366	9/622	12394,12778,13636,15277,15368,16007,16476,18787,27279	Runx1,Ackr3,Efna1,Hk2,Hmox1,Ccn1,Jun,Serpine1,Tnfrsf12a
12_Member	GO Biological Processes	GO:0010634	positive regulation of epithelial cell migration	-2.05072	-0.312366	4/143	15368,16476,18787,26397	Hmox1,Jun,Serpine1,Map2k3
12_Member	KEGG Pathway	mmu05418	Fluid shear stress and atherosclerosis	-2.03006	-0.299796	4/145	15368,16476,19252,20971	Hmox1,Jun,Dusp1,Sdc4
12_Member	GO Biological Processes	GO:0031099	regeneration	-2.01985	-0.299692	4/146	15368,16476,18787,63953	Hmox1,Jun,Serpine1,Dusp10
13_Summary	KEGG Pathway	mmu04066	HIF-1 signaling pathway	-4.48546	-1.71508	6/107	13807,14433,15277,15368,18787,20525,20971,74185,59027,22271	Eno2,Gapdh,Hk2,Hmox1,Serpine1,Slc2a1,Sdc4,Gbe1,Nampt,Upp1
13_Member	KEGG Pathway	mmu04066	HIF-1 signaling pathway	-4.48546	-1.71508	6/107	13807,14433,15277,15368,18787,20525	Eno2,Gapdh,Hk2,Hmox1,Serpine1,Slc2a1
13_Member	KEGG Pathway	M00001	Glycolysis (Embden-Meyerhof pathway), glucose => pyruvate	-3.33009	-0.982163	3/27	13807,14433,15277	Eno2,Gapdh,Hk2
13_Member	KEGG Pathway	mmu_M00001	Glycolysis (Embden-Meyerhof pathway), glucose => pyruvate	-3.33009	-0.982163	3/27	13807,14433,15277	Eno2,Gapdh,Hk2
13_Member	Reactome Gene Sets	R-MMU-71387	Metabolism of carbohydrates	-2.77923	-0.707822	6/222	13807,14433,15277,20525,20971,74185	Eno2,Gapdh,Hk2,Slc2a1,Sdc4,Gbe1
13_Member	Reactome Gene Sets	R-MMU-70326	Glucose metabolism	-2.57008	-0.602806	3/49	13807,14433,15277	Eno2,Gapdh,Hk2
13_Member	GO Biological Processes	GO:0019359	nicotinamide nucleotide biosynthetic process	-2.50825	-0.562482	4/106	13807,14433,15277,59027	Eno2,Gapdh,Hk2,Nampt
13_Member	GO Biological Processes	GO:0019363	pyridine nucleotide biosynthetic process	-2.46469	-0.52929	4/109	13807,14433,15277,59027	Eno2,Gapdh,Hk2,Nampt
13_Member	GO Biological Processes	GO:0072525	pyridine-containing compound biosynthetic process	-2.40871	-0.506802	4/113	13807,14433,15277,59027	Eno2,Gapdh,Hk2,Nampt
13_Member	KEGG Pathway	mmu00010	Glycolysis / Gluconeogenesis	-2.20515	-0.38902	3/66	13807,14433,15277	Eno2,Gapdh,Hk2
13_Member	GO Biological Processes	GO:0009166	nucleotide catabolic process	-2.12583	-0.352368	4/136	13807,14433,15277,22271	Eno2,Gapdh,Hk2,Upp1
14_Summary	GO Biological Processes	GO:0043433	negative regulation of DNA-binding transcription factor activity	-4.45166	-1.69946	7/160	15368,18712,20893,21929,22031,108960,383619,22190,170799,18626,18715,53859,14433,19073,83397,74155	Hmox1,Pim1,Bhlhe40,Tnfaip3,Traf3,Irak2,Aim2,Ubc,Rtkn2,Per1,Pim2,Map3k14,Gapdh,Srgn,Akap12,Errfi1
14_Member	GO Biological Processes	GO:0043433	negative regulation of DNA-binding transcription factor activity	-4.45166	-1.69946	7/160	15368,18712,20893,21929,22031,108960,383619	Hmox1,Pim1,Bhlhe40,Tnfaip3,Traf3,Irak2,Aim2
14_Member	Reactome Gene Sets	R-MMU-168643	Nucleotide-binding domain, leucine rich repeat containing receptor (NLR) signaling pathways	-3.91643	-1.32679	4/45	21929,22190,108960,383619	Tnfaip3,Ubc,Irak2,Aim2
14_Member	Reactome Gene Sets	R-MMU-5689896	Ovarian tumor domain proteases	-3.23702	-0.918095	3/29	21929,22031,22190	Tnfaip3,Traf3,Ubc
14_Member	Reactome Gene Sets	R-MMU-168638	NOD1/2 Signaling Pathway	-3.15064	-0.915708	3/31	21929,22190,108960	Tnfaip3,Ubc,Irak2
14_Member	GO Biological Processes	GO:0032088	negative regulation of NF-kappaB transcription factor activity	-3.01858	-0.846747	4/77	21929,22031,108960,383619	Tnfaip3,Traf3,Irak2,Aim2
14_Member	GO Biological Processes	GO:0051090	regulation of DNA-binding transcription factor activity	-2.72109	-0.679687	8/397	15368,18712,20893,21929,22031,108960,170799,383619	Hmox1,Pim1,Bhlhe40,Tnfaip3,Traf3,Irak2,Rtkn2,Aim2
14_Member	GO Biological Processes	GO:0007249	I-kappaB kinase/NF-kappaB signaling	-2.30493	-0.430703	5/194	18626,18715,21929,53859,108960	Per1,Pim2,Tnfaip3,Map3k14,Irak2
14_Member	GO Biological Processes	GO:0050707	regulation of cytokine secretion	-2.13657	-0.352368	5/213	14433,19073,21929,83397,383619	Gapdh,Srgn,Tnfaip3,Akap12,Aim2
14_Member	GO Biological Processes	GO:0032651	regulation of interleukin-1 beta production	-2.06806	-0.32087	3/74	21929,74155,383619	Tnfaip3,Errfi1,Aim2
15_Summary	GO Biological Processes	GO:0044283	small molecule biosynthetic process	-4.34521	-1.30257	55/652	11668,11910,12160,13360,13807,14104,14287,14433,14555,15277,16833,17766,17855,18519,18798,18823,19091,19286,20613,20787,21391,22040,22259,22271,27364,30956,52023,52064,56075,56369,57357,58246,59031,64292,67311,67432,67993,71147,73166,74754,77590,103149,103850,104263,108155,170439,214254,231070,233011,238871,244373,257633,319801,327655,338521	Aldh1a1,Atf3,Bmp5,Dhcr7,Eno2,Fasn,Fpgs,Gapdh,Gpd1,Hk2,Ldhc,Nudt1,Mvk,Kat2b,Plcb4,Plp1,Prkg1,Pts,Snai1,Srebf1,Tbxas1,Trex1,Nr1h3,Upp1,Srr,Aass,Pibf1,Coq5,Pdss1,Apip,Srd5a3,Slc35b4,Chst12,Ptges,Nanp,Hoga1,Nudt12,Oxsm,Tm7sf2,Dhcr24,Chst15,Upb1,Nt5m,Kdm3a,Ogt,Elovl6,Nudt15,Insig1,Itpkc,Pde4d,Erlin2,Acsf3,Tigar,Ppip5k1,Fa2h
15_Member	GO Biological Processes	GO:0044283	small molecule biosynthetic process	-4.34521	-1.30257	55/652	11668,11910,12160,13360,13807,14104,14287,14433,14555,15277,16833,17766,17855,18519,18798,18823,19091,19286,20613,20787,21391,22040,22259,22271,27364,30956,52023,52064,56075,56369,57357,58246,59031,64292,67311,67432,67993,71147,73166,74754,77590,103149,103850,104263,108155,170439,214254,231070,233011,238871,244373,257633,319801,327655,338521	Aldh1a1,Atf3,Bmp5,Dhcr7,Eno2,Fasn,Fpgs,Gapdh,Gpd1,Hk2,Ldhc,Nudt1,Mvk,Kat2b,Plcb4,Plp1,Prkg1,Pts,Snai1,Srebf1,Tbxas1,Trex1,Nr1h3,Upp1,Srr,Aass,Pibf1,Coq5,Pdss1,Apip,Srd5a3,Slc35b4,Chst12,Ptges,Nanp,Hoga1,Nudt12,Oxsm,Tm7sf2,Dhcr24,Chst15,Upb1,Nt5m,Kdm3a,Ogt,Elovl6,Nudt15,Insig1,Itpkc,Pde4d,Erlin2,Acsf3,Tigar,Ppip5k1,Fa2h
15_Member	GO Biological Processes	GO:0072330	monocarboxylic acid biosynthetic process	-2.94119	-0.395456	25/265	11668,13807,14104,14433,14555,15277,16833,18823,20787,21391,22040,22259,27364,52023,59031,64292,67432,71147,108155,170439,231070,244373,257633,319801,338521	Aldh1a1,Eno2,Fasn,Gapdh,Gpd1,Hk2,Ldhc,Plp1,Srebf1,Tbxas1,Trex1,Nr1h3,Srr,Pibf1,Chst12,Ptges,Hoga1,Oxsm,Ogt,Elovl6,Insig1,Erlin2,Acsf3,Tigar,Fa2h
15_Member	GO Biological Processes	GO:0046394	carboxylic acid biosynthetic process	-2.48797	-0.262361	30/364	11668,13807,14104,14287,14433,14555,15277,16833,18823,20787,21391,22040,22259,27364,30956,52023,56369,59031,64292,67311,67432,71147,103149,108155,170439,231070,244373,257633,319801,338521	Aldh1a1,Eno2,Fasn,Fpgs,Gapdh,Gpd1,Hk2,Ldhc,Plp1,Srebf1,Tbxas1,Trex1,Nr1h3,Srr,Aass,Pibf1,Apip,Chst12,Ptges,Nanp,Hoga1,Oxsm,Upb1,Ogt,Elovl6,Insig1,Erlin2,Acsf3,Tigar,Fa2h
15_Member	GO Biological Processes	GO:0016053	organic acid biosynthetic process	-2.47061	-0.262361	30/365	11668,13807,14104,14287,14433,14555,15277,16833,18823,20787,21391,22040,22259,27364,30956,52023,56369,59031,64292,67311,67432,71147,103149,108155,170439,231070,244373,257633,319801,338521	Aldh1a1,Eno2,Fasn,Fpgs,Gapdh,Gpd1,Hk2,Ldhc,Plp1,Srebf1,Tbxas1,Trex1,Nr1h3,Srr,Aass,Pibf1,Apip,Chst12,Ptges,Nanp,Hoga1,Oxsm,Upb1,Ogt,Elovl6,Insig1,Erlin2,Acsf3,Tigar,Fa2h
16_Summary	Reactome Gene Sets	R-MMU-196854	Metabolism of vitamins and cofactors	-4.25252	-1.26954	22/179	14104,14287,15530,16975,19286,19300,20525,20971,52466,52552,56075,59027,63857,67993,77697,78038,80285,105663,225994,328417,432720,547253,18519,22375	Fasn,Fpgs,Hspg2,Lrp8,Pts,Abcd4,Slc2a1,Sdc4,Slc46a1,Parp8,Pdss1,Nampt,Bco1,Nudt12,Mmab,Mccc2,Parp9,Thtpa,Nmrk1,Parp4,Akr1c19,Parp14,Kat2b,Wars
16_Member	Reactome Gene Sets	R-MMU-196854	Metabolism of vitamins and cofactors	-4.25252	-1.26954	22/179	14104,14287,15530,16975,19286,19300,20525,20971,52466,52552,56075,59027,63857,67993,77697,78038,80285,105663,225994,328417,432720,547253	Fasn,Fpgs,Hspg2,Lrp8,Pts,Abcd4,Slc2a1,Sdc4,Slc46a1,Parp8,Pdss1,Nampt,Bco1,Nudt12,Mmab,Mccc2,Parp9,Thtpa,Nmrk1,Parp4,Akr1c19,Parp14
16_Member	Reactome Gene Sets	R-MMU-197264	Nicotinamide salvaging	-3.70169	-0.902347	6/19	52552,59027,67993,80285,328417,547253	Parp8,Nampt,Nudt12,Parp9,Parp4,Parp14
16_Member	Reactome Gene Sets	R-MMU-196807	Nicotinate metabolism	-3.33366	-0.644137	7/30	52552,59027,67993,80285,225994,328417,547253	Parp8,Nampt,Nudt12,Parp9,Nmrk1,Parp4,Parp14
16_Member	Reactome Gene Sets	R-MMU-196849	Metabolism of water-soluble vitamins and cofactors	-3.32336	-0.644137	15/116	14104,14287,19300,20525,52466,52552,59027,67993,77697,78038,80285,105663,225994,328417,547253	Fasn,Fpgs,Abcd4,Slc2a1,Slc46a1,Parp8,Nampt,Nudt12,Mmab,Mccc2,Parp9,Thtpa,Nmrk1,Parp4,Parp14
16_Member	GO Biological Processes	GO:0006471	protein ADP-ribosylation	-2.4748	-0.537343	6/35	18519,22375,52552,80285,328417,547253	Kat2b,Wars,Parp8,Parp9,Parp4,Parp14
17_Summary	GO Biological Processes	GO:2000279	negative regulation of DNA biosynthetic process	-4.07656	-1.41688	4/41	19252,68964,107765,208084,16476,67177,12053,104263	Dusp1,Ctc1,Ankrd1,Pif1,Jun,Cdt1,Bcl6,Kdm3a
17_Member	GO Biological Processes	GO:2000279	negative regulation of DNA biosynthetic process	-4.07656	-1.41688	4/41	19252,68964,107765,208084	Dusp1,Ctc1,Ankrd1,Pif1
17_Member	GO Biological Processes	GO:0045740	positive regulation of DNA replication	-2.76306	-0.7005	3/42	16476,67177,68964	Jun,Cdt1,Ctc1
17_Member	GO Biological Processes	GO:0051053	negative regulation of DNA metabolic process	-2.74742	-0.695197	5/153	12053,19252,68964,107765,208084	Bcl6,Dusp1,Ctc1,Ankrd1,Pif1
17_Member	GO Biological Processes	GO:2000278	regulation of DNA biosynthetic process	-2.32886	-0.450939	4/119	19252,68964,107765,208084	Dusp1,Ctc1,Ankrd1,Pif1
17_Member	GO Biological Processes	GO:2001251	negative regulation of chromosome organization	-2.01985	-0.299692	4/146	67177,68964,104263,208084	Cdt1,Ctc1,Kdm3a,Pif1
18_Summary	Reactome Gene Sets	R-MMU-166166	MyD88-independent TLR4 cascade	-4.0446	-1.14459	14/89	14082,16476,19766,22031,22190,26397,26399,26414,56489,66724,67603,73699,101568,108960,75669,266632	Fadd,Jun,Ripk1,Traf3,Ubc,Map2k3,Map2k6,Mapk10,Ikbke,Tab3,Dusp6,Ppp2r1b,Vrk3,Irak2,Pik3r4,Irak4
18_Member	Reactome Gene Sets	R-MMU-166166	MyD88-independent TLR4 cascade	-4.0446	-1.14459	14/89	14082,16476,19766,22031,22190,26397,26399,26414,56489,66724,67603,73699,101568,108960	Fadd,Jun,Ripk1,Traf3,Ubc,Map2k3,Map2k6,Mapk10,Ikbke,Tab3,Dusp6,Ppp2r1b,Vrk3,Irak2
18_Member	Reactome Gene Sets	R-MMU-937061	TRIF(TICAM1)-mediated TLR4 signaling	-4.0446	-1.14459	14/89	14082,16476,19766,22031,22190,26397,26399,26414,56489,66724,67603,73699,101568,108960	Fadd,Jun,Ripk1,Traf3,Ubc,Map2k3,Map2k6,Mapk10,Ikbke,Tab3,Dusp6,Ppp2r1b,Vrk3,Irak2
18_Member	Reactome Gene Sets	R-MMU-166016	Toll Like Receptor 4 (TLR4) Cascade	-3.48509	-1.0622	5/105	16476,22031,22190,26397,108960	Jun,Traf3,Ubc,Map2k3,Irak2
18_Member	Reactome Gene Sets	R-MMU-168164	Toll Like Receptor 3 (TLR3) Cascade	-3.19814	-0.915708	4/69	16476,22190,26397,108960	Jun,Ubc,Map2k3,Irak2
18_Member	Reactome Gene Sets	R-MMU-168142	Toll Like Receptor 10 (TLR10) Cascade	-3.15117	-0.915708	4/71	16476,22190,26397,108960	Jun,Ubc,Map2k3,Irak2
18_Member	Reactome Gene Sets	R-MMU-168176	Toll Like Receptor 5 (TLR5) Cascade	-3.15117	-0.915708	4/71	16476,22190,26397,108960	Jun,Ubc,Map2k3,Irak2
18_Member	Reactome Gene Sets	R-MMU-975871	MyD88 cascade initiated on plasma membrane	-3.15117	-0.915708	4/71	16476,22190,26397,108960	Jun,Ubc,Map2k3,Irak2
18_Member	Reactome Gene Sets	R-MMU-166058	MyD88:MAL(TIRAP) cascade initiated on plasma membrane	-3.12823	-0.915708	4/72	16476,22190,26397,108960	Jun,Ubc,Map2k3,Irak2
18_Member	Reactome Gene Sets	R-MMU-168179	Toll Like Receptor TLR1:TLR2 Cascade	-3.12823	-0.915708	4/72	16476,22190,26397,108960	Jun,Ubc,Map2k3,Irak2
18_Member	Reactome Gene Sets	R-MMU-168188	Toll Like Receptor TLR6:TLR2 Cascade	-3.12823	-0.915708	4/72	16476,22190,26397,108960	Jun,Ubc,Map2k3,Irak2
18_Member	Reactome Gene Sets	R-MMU-181438	Toll Like Receptor 2 (TLR2) Cascade	-3.12823	-0.915708	4/72	16476,22190,26397,108960	Jun,Ubc,Map2k3,Irak2
18_Member	Reactome Gene Sets	R-MMU-168898	Toll-like Receptor Cascades	-3.11747	-0.499182	16/134	14082,16476,19766,22031,22190,26397,26399,26414,56489,66724,67603,73699,75669,101568,108960,266632	Fadd,Jun,Ripk1,Traf3,Ubc,Map2k3,Map2k6,Mapk10,Ikbke,Tab3,Dusp6,Ppp2r1b,Pik3r4,Vrk3,Irak2,Irak4
18_Member	Reactome Gene Sets	R-MMU-168138	Toll Like Receptor 9 (TLR9) Cascade	-3.06413	-0.465151	12/86	16476,22190,26397,26399,26414,66724,67603,73699,75669,101568,108960,266632	Jun,Ubc,Map2k3,Map2k6,Mapk10,Tab3,Dusp6,Ppp2r1b,Pik3r4,Vrk3,Irak2,Irak4
18_Member	Reactome Gene Sets	R-MMU-975138	TRAF6 mediated induction of NFkB and MAP kinases upon TLR7/8 or 9 activation	-2.93641	-0.798518	4/81	16476,22190,26397,108960	Jun,Ubc,Map2k3,Irak2
18_Member	Reactome Gene Sets	R-MMU-168181	Toll Like Receptor 7/8 (TLR7/8) Cascade	-2.91657	-0.792103	4/82	16476,22190,26397,108960	Jun,Ubc,Map2k3,Irak2
18_Member	Reactome Gene Sets	R-MMU-975155	MyD88 dependent cascade initiated on endosome	-2.91657	-0.792103	4/82	16476,22190,26397,108960	Jun,Ubc,Map2k3,Irak2
18_Member	Reactome Gene Sets	R-MMU-448424	Interleukin-17 signaling	-2.8949	-0.381605	8/45	16476,22190,26397,26399,26414,67603,73699,101568	Jun,Ubc,Map2k3,Map2k6,Mapk10,Dusp6,Ppp2r1b,Vrk3
18_Member	Reactome Gene Sets	R-MMU-450294	MAP kinase activation	-2.8949	-0.381605	8/45	16476,22190,26397,26399,26414,67603,73699,101568	Jun,Ubc,Map2k3,Map2k6,Mapk10,Dusp6,Ppp2r1b,Vrk3
19_Summary	KEGG Pathway	mmu04210	Apoptosis	-4.00106	-1.11953	18/136	12015,12364,12368,13347,13368,14082,16476,17873,19766,22029,23882,26408,26414,53859,58801,71609,229445,328417,18201,21929,22190,30941,66724,20296,22031,26397,26399,74568,17762,171543,227753	Bad,Casp12,Casp6,Dffa,Dffb,Fadd,Jun,Gadd45b,Ripk1,Traf1,Gadd45g,Map3k5,Mapk10,Map3k14,Pmaip1,Tradd,Ctso,Parp4,Nsmaf,Tnfaip3,Ubc,Usp21,Tab3,Ccl2,Traf3,Map2k3,Map2k6,Mlkl,Mapt,Bmf,Gsn
19_Member	KEGG Pathway	mmu04210	Apoptosis	-4.00106	-1.11953	18/136	12015,12364,12368,13347,13368,14082,16476,17873,19766,22029,23882,26408,26414,53859,58801,71609,229445,328417	Bad,Casp12,Casp6,Dffa,Dffb,Fadd,Jun,Gadd45b,Ripk1,Traf1,Gadd45g,Map3k5,Mapk10,Map3k14,Pmaip1,Tradd,Ctso,Parp4
19_Member	Reactome Gene Sets	R-MMU-75893	TNF signaling	-3.91815	-1.05435	9/41	14082,18201,19766,21929,22029,22190,30941,66724,71609	Fadd,Nsmaf,Ripk1,Tnfaip3,Traf1,Ubc,Usp21,Tab3,Tradd
19_Member	Reactome Gene Sets	R-MMU-5357786	TNFR1-induced proapoptotic signaling	-3.80657	-0.976193	5/12	14082,19766,21929,30941,71609	Fadd,Ripk1,Tnfaip3,Usp21,Tradd
19_Member	KEGG Pathway	mmu04668	TNF signaling pathway	-3.7104	-0.902347	15/107	14082,16476,19766,20296,21929,22029,22031,26397,26399,26408,26414,53859,66724,71609,74568	Fadd,Jun,Ripk1,Ccl2,Tnfaip3,Traf1,Traf3,Map2k3,Map2k6,Map3k5,Mapk10,Map3k14,Tab3,Tradd,Mlkl
19_Member	Reactome Gene Sets	R-MMU-5357956	TNFR1-induced NFkappaB signaling pathway	-3.5323	-0.801638	7/28	19766,21929,22029,22190,30941,66724,71609	Ripk1,Tnfaip3,Traf1,Ubc,Usp21,Tab3,Tradd
19_Member	Reactome Gene Sets	R-MMU-5213460	RIPK1-mediated regulated necrosis	-2.76273	-0.327903	5/19	14082,19766,22190,71609,74568	Fadd,Ripk1,Ubc,Tradd,Mlkl
19_Member	Reactome Gene Sets	R-MMU-5218859	Regulated Necrosis	-2.76273	-0.327903	5/19	14082,19766,22190,71609,74568	Fadd,Ripk1,Ubc,Tradd,Mlkl
19_Member	Reactome Gene Sets	R-MMU-5357801	Programmed Cell Death	-2.5632	-0.293138	13/111	12015,12368,13347,13368,14082,17762,19766,22190,58801,71609,74568,171543,227753	Bad,Casp6,Dffa,Dffb,Fadd,Mapt,Ripk1,Ubc,Pmaip1,Tradd,Mlkl,Bmf,Gsn
19_Member	Reactome Gene Sets	R-MMU-3371378	Regulation by c-FLIP	-2.12859	-0.352368	3/10	14082,19766,71609	Fadd,Ripk1,Tradd
19_Member	Reactome Gene Sets	R-MMU-5218900	CASP8 activity is inhibited	-2.12859	-0.352368	3/10	14082,19766,71609	Fadd,Ripk1,Tradd
19_Member	Reactome Gene Sets	R-MMU-69416	Dimerization of procaspase-8	-2.12859	-0.352368	3/10	14082,19766,71609	Fadd,Ripk1,Tradd
20_Summary	Reactome Gene Sets	R-MMU-5676594	TNF receptor superfamily (TNFSF) members mediating non-canonical NF-kB pathway	-3.94579	-1.33727	3/17	22031,27279,53859,22190,17873,21929,16476,26397	Traf3,Tnfrsf12a,Map3k14,Ubc,Gadd45b,Tnfaip3,Jun,Map2k3
20_Member	Reactome Gene Sets	R-MMU-5676594	TNF receptor superfamily (TNFSF) members mediating non-canonical NF-kB pathway	-3.94579	-1.33727	3/17	22031,27279,53859	Traf3,Tnfrsf12a,Map3k14
20_Member	Reactome Gene Sets	R-MMU-5668541	TNFR2 non-canonical NF-kB pathway	-3.67031	-1.17789	4/52	22031,22190,27279,53859	Traf3,Ubc,Tnfrsf12a,Map3k14
20_Member	KEGG Pathway	mmu04064	NF-kappa B signaling pathway	-2.55324	-0.59429	4/103	17873,21929,22031,53859	Gadd45b,Tnfaip3,Traf3,Map3k14
20_Member	KEGG Pathway	mmu05169	Epstein-Barr virus infection	-2.07914	-0.327948	5/220	16476,21929,22031,26397,53859	Jun,Tnfaip3,Traf3,Map2k3,Map3k14

## Sheet: D11
GroupID	Category	Term	Description	LogP	Log(q-value)	InTerm_InList	Genes	Symbols
1_Summary	Reactome Gene Sets	R-MMU-1640170	Cell Cycle	-71.6935	-67.4318	108/551	12021,12235,12236,12428,12442,12448,12532,12534,12544,12615,12649,14211,15270,15366,16906,17216,17217,17218,18005,18392,18538,18817,18968,18971,18973,18974,19075,19076,19177,19348,19650,20873,20877,20878,21749,23834,26886,27214,27401,29870,30939,52276,52696,54392,56150,56438,57441,59001,60411,66311,66336,66442,66468,66570,66578,66934,66977,67037,67052,67121,67141,67177,67849,68014,68121,68240,686…	Bard1,Bub1,Bub1b,Ccna2,Ccnb2,Ccne2,Cdc25c,Cdk1,Cdc45,Cenpa,Chek1,Smc2,H2afx,Hmmr,Lmnb1,Mcm2,Mcm4,Mcm5,Nek2,Orc1,Pcna,Plk1,Pola1,Pold1,Pole,Pole2,Prim1,Prim2,Psmb7,Kif20a,Rbl1,Plk4,Aurkb,Aurka,Terf1,Cdc6,Cenph,Dbf4,Skp2,Gtse1,Pttg1,Cdca8,Zwint,Ncapg,Mad2l1,Rbx1,Gmnn,Pole3,Cenpk,Cenpw,Cenpp,Spc25,Ska1,Cenpm,Mis18a,Dsn1,Nuf2,Pmf1,Ndc80,Mastl,Fbxo5,Cdt1,Cdca5,Zwilch,Cep70,Rpa3,Ube2c,Rfc3,Gins1,Nup35,…
1_Member	Reactome Gene Sets	R-MMU-1640170	Cell Cycle	-71.6935	-67.4318	108/551	12021,12235,12236,12428,12442,12448,12532,12534,12544,12615,12649,14211,15270,15366,16906,17216,17217,17218,18005,18392,18538,18817,18968,18971,18973,18974,19075,19076,19177,19348,19650,20873,20877,20878,21749,23834,26886,27214,27401,29870,30939,52276,52696,54392,56150,56438,57441,59001,60411,66311,66336,66442,66468,66570,66578,66934,66977,67037,67052,67121,67141,67177,67849,68014,68121,68240,686…	Bard1,Bub1,Bub1b,Ccna2,Ccnb2,Ccne2,Cdc25c,Cdk1,Cdc45,Cenpa,Chek1,Smc2,H2afx,Hmmr,Lmnb1,Mcm2,Mcm4,Mcm5,Nek2,Orc1,Pcna,Plk1,Pola1,Pold1,Pole,Pole2,Prim1,Prim2,Psmb7,Kif20a,Rbl1,Plk4,Aurkb,Aurka,Terf1,Cdc6,Cenph,Dbf4,Skp2,Gtse1,Pttg1,Cdca8,Zwint,Ncapg,Mad2l1,Rbx1,Gmnn,Pole3,Cenpk,Cenpw,Cenpp,Spc25,Ska1,Cenpm,Mis18a,Dsn1,Nuf2,Pmf1,Ndc80,Mastl,Fbxo5,Cdt1,Cdca5,Zwilch,Cep70,Rpa3,Ube2c,Rfc3,Gins1,Nup35,…
1_Member	Reactome Gene Sets	R-MMU-69278	Cell Cycle, Mitotic	-67.6955	-63.7348	100/492	12235,12236,12428,12442,12448,12532,12534,12544,12615,14211,15270,15366,16906,17216,17217,17218,18005,18392,18538,18817,18968,18971,18973,18974,19075,19076,19177,19348,19650,20873,20877,20878,23834,26886,27214,27401,29870,30939,52276,52696,54392,56150,56438,57441,59001,60411,66336,66442,66468,66570,66934,66977,67037,67052,67121,67141,67177,67849,68014,68121,68240,68612,69263,69270,69482,69928,700…	Bub1,Bub1b,Ccna2,Ccnb2,Ccne2,Cdc25c,Cdk1,Cdc45,Cenpa,Smc2,H2afx,Hmmr,Lmnb1,Mcm2,Mcm4,Mcm5,Nek2,Orc1,Pcna,Plk1,Pola1,Pold1,Pole,Pole2,Prim1,Prim2,Psmb7,Kif20a,Rbl1,Plk4,Aurkb,Aurka,Cdc6,Cenph,Dbf4,Skp2,Gtse1,Pttg1,Cdca8,Zwint,Ncapg,Mad2l1,Rbx1,Gmnn,Pole3,Cenpk,Cenpp,Spc25,Ska1,Cenpm,Dsn1,Nuf2,Pmf1,Ndc80,Mastl,Fbxo5,Cdt1,Cdca5,Zwilch,Cep70,Rpa3,Ube2c,Rfc3,Gins1,Nup35,Cenps,Mcm10,Smc4,Kif23,Cenpu,Es…
1_Member	GO Biological Processes	GO:1903047	mitotic cell cycle process	-49.9257	-46.1411	94/645	12223,12235,12236,12428,12442,12448,12532,12534,12544,12615,12649,13605,13874,14211,16906,16952,17216,17217,17865,18005,18392,18538,18817,18968,18973,19348,19361,19363,19384,19650,19891,20460,20877,20878,21749,21973,22137,23834,26934,27214,27401,28010,30939,51944,52276,52679,52696,54141,54392,56150,56350,60411,66442,66934,66977,67052,67121,67141,67177,67849,68014,68612,68743,69270,70099,70218,702…	Btc,Bub1,Bub1b,Ccna2,Ccnb2,Ccne2,Cdc25c,Cdk1,Cdc45,Cenpa,Chek1,Ect2,Ereg,Smc2,Lmnb1,Anxa1,Mcm2,Mcm4,Mybl2,Nek2,Orc1,Pcna,Plk1,Pola1,Pole,Kif20a,Rad51,Rad51b,Ran,Rbl1,Rpa2,Stil,Aurkb,Aurka,Terf1,Top2a,Ttk,Cdc6,Racgap1,Dbf4,Skp2,Miip,Pttg1,Knstrn,Cdca8,E2f7,Zwint,Spag5,Ncapg,Mad2l1,Arl3,Cenpk,Spc25,Dsn1,Nuf2,Ndc80,Mastl,Fbxo5,Cdt1,Cdca5,Zwilch,Ube2c,Anln,Gins1,Smc4,Kif18b,Poc1a,Kif23,Dscc1,Tpx2,Sgo…
1_Member	GO Biological Processes	GO:0007059	chromosome segregation	-48.1504	-44.4908	69/317	12235,12236,12448,13605,14156,14211,18005,18817,19384,20460,20877,21749,21973,22137,23834,26886,26934,30939,51944,52276,52696,54141,54392,56150,60411,66311,66442,66468,66578,66934,66977,67037,67052,67141,67177,67849,69928,70099,70218,70645,71819,71878,71988,72107,72155,72415,73804,76464,78658,79456,104806,105988,107047,107995,108907,108912,110033,114714,211651,214901,215387,219114,223970,228421,2…	Bub1,Bub1b,Ccne2,Ect2,Fen1,Smc2,Nek2,Plk1,Ran,Stil,Aurkb,Terf1,Top2a,Ttk,Cdc6,Cenph,Racgap1,Pttg1,Knstrn,Cdca8,Zwint,Spag5,Ncapg,Mad2l1,Cenpk,Cenpw,Spc25,Ska1,Mis18a,Dsn1,Nuf2,Pmf1,Ndc80,Fbxo5,Cdt1,Cdca5,Cenps,Smc4,Kif18b,Oip5,Kif23,Fam83d,Esco2,Dscc1,Cenpn,Sgo1,Kif2c,Knl1,Ncapd3,Recql4,Fancm,Espl1,Psmg2,Cdc20,Nusap1,Cdca2,Kif22,Rad51c,Fancd2,Chtf18,Ncaph,Ska3,Rmi2,Kif18a,Brip1,Ccnb1,Cenpt,Hjurp,…
1_Member	GO Biological Processes	GO:0051301	cell division	-46.4585	-42.8958	86/574	12223,12235,12236,12316,12428,12442,12448,12532,12534,12615,13605,13874,14211,14793,15201,18005,18817,19348,19384,19650,20877,20878,21749,21973,23834,26934,30939,51944,52276,52679,52696,54141,56044,56150,56350,66311,66442,66468,66578,66934,66977,67037,67052,67121,67141,67177,67849,68014,68612,68743,69928,70099,70218,70645,71819,71878,72119,72415,73804,75786,76044,76123,76464,77744,77891,78658,809…	Btc,Bub1,Bub1b,Aspm,Ccna2,Ccnb2,Ccne2,Cdc25c,Cdk1,Cenpa,Ect2,Ereg,Smc2,Cdca3,Hells,Nek2,Plk1,Kif20a,Ran,Rbl1,Aurkb,Aurka,Terf1,Top2a,Cdc6,Racgap1,Pttg1,Knstrn,Cdca8,E2f7,Zwint,Spag5,Rala,Mad2l1,Arl3,Cenpw,Spc25,Ska1,Mis18a,Dsn1,Nuf2,Pmf1,Ndc80,Mastl,Fbxo5,Cdt1,Cdca5,Zwilch,Ube2c,Anln,Cenps,Smc4,Kif18b,Oip5,Kif23,Fam83d,Tpx2,Sgo1,Kif2c,Ckap5,Ncapg2,Gpsm2,Knl1,Bora,Ube2s,Ncapd3,Ckap2,Cdc20,Nusap1,C…
1_Member	Reactome Gene Sets	R-MMU-69620	Cell Cycle Checkpoints	-42.2534	-38.7698	56/226	12021,12235,12236,12428,12442,12448,12532,12534,12544,12615,12649,15270,17216,17217,17218,18392,18817,20877,23834,26886,27214,29870,52276,52696,56150,60411,66336,66442,66468,66570,66934,66977,67037,67052,68014,68240,68612,69263,69928,70024,71876,72155,72415,73804,75786,103468,103573,106344,107995,208628,228421,236930,268697,269582,319184,320394	Bard1,Bub1,Bub1b,Ccna2,Ccnb2,Ccne2,Cdc25c,Cdk1,Cdc45,Cenpa,Chek1,H2afx,Mcm2,Mcm4,Mcm5,Orc1,Plk1,Aurkb,Cdc6,Cenph,Dbf4,Gtse1,Cdca8,Zwint,Mad2l1,Cenpk,Cenpp,Spc25,Ska1,Cenpm,Dsn1,Nuf2,Pmf1,Ndc80,Zwilch,Rpa3,Ube2c,Rfc3,Cenps,Mcm10,Cenpu,Cenpn,Sgo1,Kif2c,Ckap5,Nup107,Xpo1,Rfc4,Cdc20,Kntc1,Kif18a,Ercc6l,Ccnb1,Clspn,Hist1h2bk,Cenpt
1_Member	GO Biological Processes	GO:0000280	nuclear division	-41.3865	-37.9699	70/410	12223,12235,12236,12316,12448,12649,13874,14211,17864,17865,18005,18413,18817,19183,19361,19366,19384,20460,20877,20878,21749,21973,22137,23834,26934,30939,51944,52276,52696,54141,54392,56150,60411,60530,64707,66934,66977,67052,67121,67141,67177,67849,68612,69928,70099,70218,71819,72107,72119,72415,73804,77744,77891,78658,104806,105988,107047,107995,108907,110033,114714,211651,214901,215387,22842…	Btc,Bub1,Bub1b,Aspm,Ccne2,Chek1,Ereg,Smc2,Mybl1,Mybl2,Nek2,Osm,Plk1,Psmc3ip,Rad51,Rad54l,Ran,Stil,Aurkb,Aurka,Terf1,Top2a,Ttk,Cdc6,Racgap1,Pttg1,Knstrn,Cdca8,Zwint,Spag5,Ncapg,Mad2l1,Cenpk,Fignl1,Suv39h2,Dsn1,Nuf2,Ndc80,Mastl,Fbxo5,Cdt1,Cdca5,Ube2c,Cenps,Smc4,Kif18b,Kif23,Dscc1,Tpx2,Sgo1,Kif2c,Bora,Ube2s,Ncapd3,Fancm,Espl1,Psmg2,Cdc20,Nusap1,Kif22,Rad51c,Fancd2,Chtf18,Ncaph,Kif18a,Brip1,Kif20b,Cc…
1_Member	GO Biological Processes	GO:0048285	organelle fission	-40.146	-36.7874	72/457	12176,12223,12235,12236,12316,12448,12649,13874,14211,17864,17865,18005,18413,18817,19183,19361,19366,19384,20460,20877,20878,21749,21973,22137,23834,26934,30939,51944,52276,52696,54141,54392,56150,60411,60530,64707,66934,66977,67052,67121,67141,67177,67849,68612,69928,70099,70218,71804,71819,72107,72119,72415,73804,77744,77891,78658,104806,105988,107047,107995,108907,110033,114714,211651,214901,…	Bnip3,Btc,Bub1,Bub1b,Aspm,Ccne2,Chek1,Ereg,Smc2,Mybl1,Mybl2,Nek2,Osm,Plk1,Psmc3ip,Rad51,Rad54l,Ran,Stil,Aurkb,Aurka,Terf1,Top2a,Ttk,Cdc6,Racgap1,Pttg1,Knstrn,Cdca8,Zwint,Spag5,Ncapg,Mad2l1,Cenpk,Fignl1,Suv39h2,Dsn1,Nuf2,Ndc80,Mastl,Fbxo5,Cdt1,Cdca5,Ube2c,Cenps,Smc4,Kif18b,Mtfr2,Kif23,Dscc1,Tpx2,Sgo1,Kif2c,Bora,Ube2s,Ncapd3,Fancm,Espl1,Psmg2,Cdc20,Nusap1,Kif22,Rad51c,Fancd2,Chtf18,Ncaph,Kif18a,Bri…
1_Member	GO Biological Processes	GO:0098813	nuclear chromosome segregation	-38.8626	-35.5551	56/258	12235,12236,12448,13605,14156,14211,18005,18817,19384,20460,20877,21749,21973,22137,23834,26934,30939,51944,52276,52696,54141,54392,56150,60411,66934,66977,67052,67141,67177,67849,69928,70099,70218,71819,71878,71988,72107,72415,73804,76464,78658,79456,104806,105988,107047,107995,108907,110033,114714,211651,215387,223970,228421,237911,268697,381293	Bub1,Bub1b,Ccne2,Ect2,Fen1,Smc2,Nek2,Plk1,Ran,Stil,Aurkb,Terf1,Top2a,Ttk,Cdc6,Racgap1,Pttg1,Knstrn,Cdca8,Zwint,Spag5,Ncapg,Mad2l1,Cenpk,Dsn1,Nuf2,Ndc80,Fbxo5,Cdt1,Cdca5,Cenps,Smc4,Kif18b,Kif23,Fam83d,Esco2,Dscc1,Sgo1,Kif2c,Knl1,Ncapd3,Recql4,Fancm,Espl1,Psmg2,Cdc20,Nusap1,Kif22,Rad51c,Fancd2,Ncaph,Rmi2,Kif18a,Brip1,Ccnb1,Kif14
1_Member	GO Biological Processes	GO:0000819	sister chromatid segregation	-37.8256	-34.5639	48/180	12235,12236,14156,14211,18005,18817,19384,20460,20877,21749,21973,22137,23834,26934,30939,51944,52276,52696,54141,54392,56150,60411,66934,66977,67052,67141,67177,67849,70099,70218,71819,71988,72107,72415,73804,78658,79456,105988,107047,107995,108907,110033,114714,215387,223970,228421,268697,381293	Bub1,Bub1b,Fen1,Smc2,Nek2,Plk1,Ran,Stil,Aurkb,Terf1,Top2a,Ttk,Cdc6,Racgap1,Pttg1,Knstrn,Cdca8,Zwint,Spag5,Ncapg,Mad2l1,Cenpk,Dsn1,Nuf2,Ndc80,Fbxo5,Cdt1,Cdca5,Smc4,Kif18b,Kif23,Esco2,Dscc1,Sgo1,Kif2c,Ncapd3,Recql4,Espl1,Psmg2,Cdc20,Nusap1,Kif22,Rad51c,Ncaph,Rmi2,Kif18a,Ccnb1,Kif14
1_Member	Reactome Gene Sets	R-MMU-68886	M Phase	-37.647	-34.4266	61/335	12235,12236,12442,12534,12615,14211,15270,16906,18005,18817,19348,20873,20877,26886,30939,52276,52696,54392,56150,60411,66336,66442,66468,66570,66934,66977,67037,67052,67121,67141,67849,68014,68121,68612,69482,69928,70099,71819,71876,72155,72415,73804,74470,75786,76044,77605,78658,103468,103573,105988,107995,208628,215387,219072,225659,228421,231123,236930,268697,319184,320394	Bub1,Bub1b,Ccnb2,Cdk1,Cenpa,Smc2,H2afx,Lmnb1,Nek2,Plk1,Kif20a,Plk4,Aurkb,Cenph,Pttg1,Cdca8,Zwint,Ncapg,Mad2l1,Cenpk,Cenpp,Spc25,Ska1,Cenpm,Dsn1,Nuf2,Pmf1,Ndc80,Mastl,Fbxo5,Cdca5,Zwilch,Cep70,Ube2c,Nup35,Cenps,Smc4,Kif23,Cenpu,Cenpn,Sgo1,Kif2c,Cep72,Ckap5,Ncapg2,H2afv,Ncapd3,Nup107,Xpo1,Espl1,Cdc20,Kntc1,Ncaph,Haus4,Cep76,Kif18a,Haus3,Ercc6l,Ccnb1,Hist1h2bk,Cenpt
1_Member	Reactome Gene Sets	R-MMU-68877	Mitotic Prometaphase	-35.8491	-32.6665	47/186	12235,12236,12442,12534,12615,14211,18005,18817,20873,20877,26886,52276,52696,54392,56150,60411,66336,66442,66468,66570,66934,66977,67037,67052,67849,68014,68121,69928,70099,71876,72155,72415,73804,74470,75786,103468,103573,107995,208628,215387,219072,225659,228421,231123,236930,268697,320394	Bub1,Bub1b,Ccnb2,Cdk1,Cenpa,Smc2,Nek2,Plk1,Plk4,Aurkb,Cenph,Cdca8,Zwint,Ncapg,Mad2l1,Cenpk,Cenpp,Spc25,Ska1,Cenpm,Dsn1,Nuf2,Pmf1,Ndc80,Cdca5,Zwilch,Cep70,Cenps,Smc4,Cenpu,Cenpn,Sgo1,Kif2c,Cep72,Ckap5,Nup107,Xpo1,Cdc20,Kntc1,Ncaph,Haus4,Cep76,Kif18a,Haus3,Ercc6l,Ccnb1,Cenpt
1_Member	GO Biological Processes	GO:0000070	mitotic sister chromatid segregation	-34.612	-31.4802	42/146	12235,12236,14211,18005,18817,19384,20460,20877,21749,22137,23834,26934,30939,51944,52276,52696,54141,54392,56150,60411,66934,66977,67052,67141,67177,67849,70099,70218,71819,72107,72415,73804,78658,105988,107047,107995,108907,110033,215387,228421,268697,381293	Bub1,Bub1b,Smc2,Nek2,Plk1,Ran,Stil,Aurkb,Terf1,Ttk,Cdc6,Racgap1,Pttg1,Knstrn,Cdca8,Zwint,Spag5,Ncapg,Mad2l1,Cenpk,Dsn1,Nuf2,Ndc80,Fbxo5,Cdt1,Cdca5,Smc4,Kif18b,Kif23,Dscc1,Sgo1,Kif2c,Ncapd3,Espl1,Psmg2,Cdc20,Nusap1,Kif22,Ncaph,Kif18a,Ccnb1,Kif14
1_Member	GO Biological Processes	GO:0140014	mitotic nuclear division	-34.343	-31.2573	52/258	12223,12235,12236,12649,13874,14211,17865,18005,18817,19384,20460,20877,20878,21749,22137,23834,26934,30939,51944,52276,52696,54141,54392,56150,60411,66934,66977,67052,67141,67177,67849,68612,70099,70218,71819,72107,72119,72415,73804,77744,77891,78658,105988,107047,107995,108907,110033,215387,228421,240641,268697,381293	Btc,Bub1,Bub1b,Chek1,Ereg,Smc2,Mybl2,Nek2,Plk1,Ran,Stil,Aurkb,Aurka,Terf1,Ttk,Cdc6,Racgap1,Pttg1,Knstrn,Cdca8,Zwint,Spag5,Ncapg,Mad2l1,Cenpk,Dsn1,Nuf2,Ndc80,Fbxo5,Cdt1,Cdca5,Ube2c,Smc4,Kif18b,Kif23,Dscc1,Tpx2,Sgo1,Kif2c,Bora,Ube2s,Ncapd3,Espl1,Psmg2,Cdc20,Nusap1,Kif22,Ncaph,Kif18a,Kif20b,Ccnb1,Kif14
1_Member	Reactome Gene Sets	R-MMU-2500257	Resolution of Sister Chromatid Cohesion	-30.7175	-27.6862	36/118	12235,12236,12442,12534,12615,18817,20877,26886,52276,52696,56150,60411,66336,66442,66468,66570,66934,66977,67037,67052,67849,68014,69928,71876,72155,72415,73804,75786,103468,103573,107995,208628,228421,236930,268697,320394	Bub1,Bub1b,Ccnb2,Cdk1,Cenpa,Plk1,Aurkb,Cenph,Cdca8,Zwint,Mad2l1,Cenpk,Cenpp,Spc25,Ska1,Cenpm,Dsn1,Nuf2,Pmf1,Ndc80,Cdca5,Zwilch,Cenps,Cenpu,Cenpn,Sgo1,Kif2c,Ckap5,Nup107,Xpo1,Cdc20,Kntc1,Kif18a,Ercc6l,Ccnb1,Cenpt
1_Member	Reactome Gene Sets	R-MMU-141424	Amplification of signal from the kinetochores	-29.4206	-26.4376	32/92	12235,12236,12615,18817,20877,26886,52276,52696,56150,60411,66336,66442,66468,66570,66934,66977,67037,67052,68014,69928,71876,72155,72415,73804,75786,103468,103573,107995,208628,228421,236930,320394	Bub1,Bub1b,Cenpa,Plk1,Aurkb,Cenph,Cdca8,Zwint,Mad2l1,Cenpk,Cenpp,Spc25,Ska1,Cenpm,Dsn1,Nuf2,Pmf1,Ndc80,Zwilch,Cenps,Cenpu,Cenpn,Sgo1,Kif2c,Ckap5,Nup107,Xpo1,Cdc20,Kntc1,Kif18a,Ercc6l,Cenpt
1_Member	Reactome Gene Sets	R-MMU-141444	Amplification of signal from unattached kinetochores via a MAD2 inhibitory signal	-29.4206	-26.4376	32/92	12235,12236,12615,18817,20877,26886,52276,52696,56150,60411,66336,66442,66468,66570,66934,66977,67037,67052,68014,69928,71876,72155,72415,73804,75786,103468,103573,107995,208628,228421,236930,320394	Bub1,Bub1b,Cenpa,Plk1,Aurkb,Cenph,Cdca8,Zwint,Mad2l1,Cenpk,Cenpp,Spc25,Ska1,Cenpm,Dsn1,Nuf2,Pmf1,Ndc80,Zwilch,Cenps,Cenpu,Cenpn,Sgo1,Kif2c,Ckap5,Nup107,Xpo1,Cdc20,Kntc1,Kif18a,Ercc6l,Cenpt
1_Member	Reactome Gene Sets	R-MMU-2555396	Mitotic Metaphase and Anaphase	-29.1667	-26.206	38/149	12235,12236,12615,16906,18817,20877,26886,30939,52276,52696,56150,60411,66336,66442,66468,66570,66934,66977,67037,67052,67141,67849,68014,68612,69928,71876,72155,72415,73804,75786,103468,103573,105988,107995,208628,228421,236930,320394	Bub1,Bub1b,Cenpa,Lmnb1,Plk1,Aurkb,Cenph,Pttg1,Cdca8,Zwint,Mad2l1,Cenpk,Cenpp,Spc25,Ska1,Cenpm,Dsn1,Nuf2,Pmf1,Ndc80,Fbxo5,Cdca5,Zwilch,Ube2c,Cenps,Cenpu,Cenpn,Sgo1,Kif2c,Ckap5,Nup107,Xpo1,Espl1,Cdc20,Kntc1,Kif18a,Ercc6l,Cenpt
1_Member	Reactome Gene Sets	R-MMU-69618	Mitotic Spindle Checkpoint	-28.2082	-25.2687	33/108	12235,12236,12615,18817,20877,26886,52276,52696,56150,60411,66336,66442,66468,66570,66934,66977,67037,67052,68014,68612,69928,71876,72155,72415,73804,75786,103468,103573,107995,208628,228421,236930,320394	Bub1,Bub1b,Cenpa,Plk1,Aurkb,Cenph,Cdca8,Zwint,Mad2l1,Cenpk,Cenpp,Spc25,Ska1,Cenpm,Dsn1,Nuf2,Pmf1,Ndc80,Zwilch,Ube2c,Cenps,Cenpu,Cenpn,Sgo1,Kif2c,Ckap5,Nup107,Xpo1,Cdc20,Kntc1,Kif18a,Ercc6l,Cenpt
1_Member	Reactome Gene Sets	R-MMU-68882	Mitotic Anaphase	-28.0631	-25.1438	37/148	12235,12236,12615,16906,18817,20877,26886,30939,52276,52696,56150,60411,66336,66442,66468,66570,66934,66977,67037,67052,67849,68014,68612,69928,71876,72155,72415,73804,75786,103468,103573,105988,107995,208628,228421,236930,320394	Bub1,Bub1b,Cenpa,Lmnb1,Plk1,Aurkb,Cenph,Pttg1,Cdca8,Zwint,Mad2l1,Cenpk,Cenpp,Spc25,Ska1,Cenpm,Dsn1,Nuf2,Pmf1,Ndc80,Cdca5,Zwilch,Ube2c,Cenps,Cenpu,Cenpn,Sgo1,Kif2c,Ckap5,Nup107,Xpo1,Espl1,Cdc20,Kntc1,Kif18a,Ercc6l,Cenpt
1_Member	Reactome Gene Sets	R-MMU-2467813	Separation of Sister Chromatids	-28.0258	-25.1258	36/138	12235,12236,12615,18817,20877,26886,30939,52276,52696,56150,60411,66336,66442,66468,66570,66934,66977,67037,67052,67849,68014,68612,69928,71876,72155,72415,73804,75786,103468,103573,105988,107995,208628,228421,236930,320394	Bub1,Bub1b,Cenpa,Plk1,Aurkb,Cenph,Pttg1,Cdca8,Zwint,Mad2l1,Cenpk,Cenpp,Spc25,Ska1,Cenpm,Dsn1,Nuf2,Pmf1,Ndc80,Cdca5,Zwilch,Ube2c,Cenps,Cenpu,Cenpn,Sgo1,Kif2c,Ckap5,Nup107,Xpo1,Espl1,Cdc20,Kntc1,Kif18a,Ercc6l,Cenpt
1_Member	Reactome Gene Sets	R-MMU-5663220	RHO GTPases Activate Formins	-24.9489	-22.1185	33/133	12235,12236,12615,18817,20877,26886,52276,52696,56150,56419,60411,66336,66442,66468,66570,66934,66977,67037,67052,68014,69928,71876,72155,72415,73804,75786,103468,103573,107995,208628,228421,236930,320394	Bub1,Bub1b,Cenpa,Plk1,Aurkb,Cenph,Cdca8,Zwint,Mad2l1,Diaph3,Cenpk,Cenpp,Spc25,Ska1,Cenpm,Dsn1,Nuf2,Pmf1,Ndc80,Zwilch,Cenps,Cenpu,Cenpn,Sgo1,Kif2c,Ckap5,Nup107,Xpo1,Cdc20,Kntc1,Kif18a,Ercc6l,Cenpt
1_Member	Reactome Gene Sets	R-MMU-195258	RHO GTPase Effectors	-18.233	-15.6245	39/307	12235,12236,12532,12615,15270,18817,20877,26886,52276,52696,56150,56419,60411,66336,66442,66468,66570,66934,66977,67037,67052,68014,69928,71876,72155,72415,73804,75786,77605,103468,103573,107995,208628,228421,233406,236930,319184,320394,381293	Bub1,Bub1b,Cdc25c,Cenpa,H2afx,Plk1,Aurkb,Cenph,Cdca8,Zwint,Mad2l1,Diaph3,Cenpk,Cenpp,Spc25,Ska1,Cenpm,Dsn1,Nuf2,Pmf1,Ndc80,Zwilch,Cenps,Cenpu,Cenpn,Sgo1,Kif2c,Ckap5,H2afv,Nup107,Xpo1,Cdc20,Kntc1,Kif18a,Prc1,Ercc6l,Hist1h2bk,Cenpt,Kif14
1_Member	Reactome Gene Sets	R-MMU-194315	Signaling by Rho GTPases	-17.0625	-14.5167	44/425	12235,12236,12532,12615,13605,15270,18817,20877,26886,26934,52276,52696,56150,56419,60411,66336,66442,66468,66570,66934,66977,67037,67052,68014,69928,71085,71876,72155,72415,73804,75786,77605,103468,103573,107995,108699,208628,218581,228421,233406,236930,319184,320394,381293	Bub1,Bub1b,Cdc25c,Cenpa,Ect2,H2afx,Plk1,Aurkb,Cenph,Racgap1,Cdca8,Zwint,Mad2l1,Diaph3,Cenpk,Cenpp,Spc25,Ska1,Cenpm,Dsn1,Nuf2,Pmf1,Ndc80,Zwilch,Cenps,Arhgap19,Cenpu,Cenpn,Sgo1,Kif2c,Ckap5,H2afv,Nup107,Xpo1,Cdc20,Chn1,Kntc1,Depdc1b,Kif18a,Prc1,Ercc6l,Hist1h2bk,Cenpt,Kif14
2_Summary	GO Biological Processes	GO:0006260	DNA replication	-34.5958	-31.4802	51/243	12428,12448,12534,12544,13874,14156,17216,17217,17218,18392,18538,18968,18971,18973,18974,19075,19076,19361,19891,20133,20135,21749,23834,27214,52679,57441,67141,67177,68240,69263,69270,69928,70024,71988,72107,76843,77782,79456,104806,106344,107373,109145,208084,212377,214901,218973,223970,237877,272551,319651,327762,19177,27401,56438,59001,68612,73677,67849,19650,217708,12532,12649,269582,12021,…	Ccna2,Ccne2,Cdk1,Cdc45,Ereg,Fen1,Mcm2,Mcm4,Mcm5,Orc1,Pcna,Pola1,Pold1,Pole,Pole2,Prim1,Prim2,Rad51,Rpa2,Rrm1,Rrm2,Terf1,Cdc6,Dbf4,E2f7,Gmnn,Fbxo5,Cdt1,Rpa3,Rfc3,Gins1,Cenps,Mcm10,Esco2,Dscc1,Dtl,Polq,Recql4,Fancm,Rfc4,Fam111a,Gins4,Pif1,Mms22l,Chtf18,Wdhd1,Rmi2,Atad5,Gins2,Usp37,Dna2,Psmb7,Skp2,Rbx1,Pole3,Ube2c,Psma8,Cdca5,Rbl1,Lin52,Cdc25c,Chek1,Clspn,Bard1,Ccnb2,H2afx,Gtse1,Ccnb1,Hist1h2bk
2_Member	GO Biological Processes	GO:0006260	DNA replication	-34.5958	-31.4802	51/243	12428,12448,12534,12544,13874,14156,17216,17217,17218,18392,18538,18968,18971,18973,18974,19075,19076,19361,19891,20133,20135,21749,23834,27214,52679,57441,67141,67177,68240,69263,69270,69928,70024,71988,72107,76843,77782,79456,104806,106344,107373,109145,208084,212377,214901,218973,223970,237877,272551,319651,327762	Ccna2,Ccne2,Cdk1,Cdc45,Ereg,Fen1,Mcm2,Mcm4,Mcm5,Orc1,Pcna,Pola1,Pold1,Pole,Pole2,Prim1,Prim2,Rad51,Rpa2,Rrm1,Rrm2,Terf1,Cdc6,Dbf4,E2f7,Gmnn,Fbxo5,Cdt1,Rpa3,Rfc3,Gins1,Cenps,Mcm10,Esco2,Dscc1,Dtl,Polq,Recql4,Fancm,Rfc4,Fam111a,Gins4,Pif1,Mms22l,Chtf18,Wdhd1,Rmi2,Atad5,Gins2,Usp37,Dna2
2_Member	GO Biological Processes	GO:0006261	DNA-dependent DNA replication	-27.1544	-24.2906	35/135	12448,12544,14156,17216,17217,17218,18392,18538,18968,18971,18973,18974,19075,19076,19361,23834,27214,52679,67141,67177,69263,69270,69928,70024,72107,77782,79456,104806,106344,109145,212377,214901,218973,237877,327762	Ccne2,Cdc45,Fen1,Mcm2,Mcm4,Mcm5,Orc1,Pcna,Pola1,Pold1,Pole,Pole2,Prim1,Prim2,Rad51,Cdc6,Dbf4,E2f7,Fbxo5,Cdt1,Rfc3,Gins1,Cenps,Mcm10,Dscc1,Polq,Recql4,Fancm,Rfc4,Gins4,Mms22l,Chtf18,Wdhd1,Atad5,Dna2
2_Member	Reactome Gene Sets	R-MMU-69306	DNA Replication	-24.9093	-22.0948	32/123	12428,12448,12544,17216,17217,17218,18392,18538,18968,18971,18973,18974,19075,19076,19177,23834,27214,27401,56438,57441,59001,67177,68240,68612,69263,69270,70024,73677,106344,109145,272551,327762	Ccna2,Ccne2,Cdc45,Mcm2,Mcm4,Mcm5,Orc1,Pcna,Pola1,Pold1,Pole,Pole2,Prim1,Prim2,Psmb7,Cdc6,Dbf4,Skp2,Rbx1,Gmnn,Pole3,Cdt1,Rpa3,Ube2c,Rfc3,Gins1,Mcm10,Psma8,Rfc4,Gins4,Gins2,Dna2
2_Member	Reactome Gene Sets	R-MMU-69239	Synthesis of DNA	-24.8524	-22.0531	26/70	12428,12448,17216,17217,17218,18392,18538,18968,18971,18973,18974,19075,19076,23834,27401,56438,59001,67177,68240,68612,69263,69270,106344,109145,272551,327762	Ccna2,Ccne2,Mcm2,Mcm4,Mcm5,Orc1,Pcna,Pola1,Pold1,Pole,Pole2,Prim1,Prim2,Cdc6,Skp2,Rbx1,Pole3,Cdt1,Rpa3,Ube2c,Rfc3,Gins1,Rfc4,Gins4,Gins2,Dna2
2_Member	Reactome Gene Sets	R-MMU-69242	S Phase	-24.2416	-21.457	28/90	12428,12448,17216,17217,17218,18392,18538,18968,18971,18973,18974,19075,19076,23834,27401,56438,59001,67177,67849,68240,68612,69263,69270,71988,106344,109145,272551,327762	Ccna2,Ccne2,Mcm2,Mcm4,Mcm5,Orc1,Pcna,Pola1,Pold1,Pole,Pole2,Prim1,Prim2,Cdc6,Skp2,Rbx1,Pole3,Cdt1,Cdca5,Rpa3,Ube2c,Rfc3,Gins1,Esco2,Rfc4,Gins4,Gins2,Dna2
2_Member	Reactome Gene Sets	R-MMU-68962	Activation of the pre-replicative complex	-20.4133	-17.6831	17/30	12544,17216,17217,17218,18392,18968,18973,18974,19075,19076,23834,27214,57441,59001,67177,68240,70024	Cdc45,Mcm2,Mcm4,Mcm5,Orc1,Pola1,Pole,Pole2,Prim1,Prim2,Cdc6,Dbf4,Gmnn,Pole3,Cdt1,Rpa3,Mcm10
2_Member	Reactome Gene Sets	R-MMU-69206	G1/S Transition	-19.0176	-16.324	20/55	12428,12448,12544,17216,17217,17218,18392,18968,18973,18974,19075,19076,23834,27214,27401,57441,59001,67177,68240,70024	Ccna2,Ccne2,Cdc45,Mcm2,Mcm4,Mcm5,Orc1,Pola1,Pole,Pole2,Prim1,Prim2,Cdc6,Dbf4,Skp2,Gmnn,Pole3,Cdt1,Rpa3,Mcm10
2_Member	Reactome Gene Sets	R-MMU-453279	Mitotic G1-G1/S phases	-18.1157	-15.5167	22/78	12428,12448,12544,17216,17217,17218,18392,18968,18973,18974,19075,19076,19650,23834,27214,27401,57441,59001,67177,68240,70024,217708	Ccna2,Ccne2,Cdc45,Mcm2,Mcm4,Mcm5,Orc1,Pola1,Pole,Pole2,Prim1,Prim2,Rbl1,Cdc6,Dbf4,Skp2,Gmnn,Pole3,Cdt1,Rpa3,Mcm10,Lin52
2_Member	Reactome Gene Sets	R-MMU-176187	Activation of ATR in response to replication stress	-14.3793	-11.9501	14/34	12532,12544,12649,17216,17217,17218,18392,23834,27214,68240,69263,70024,106344,269582	Cdc25c,Cdc45,Chek1,Mcm2,Mcm4,Mcm5,Orc1,Cdc6,Dbf4,Rpa3,Rfc3,Mcm10,Rfc4,Clspn
2_Member	Reactome Gene Sets	R-MMU-69002	DNA Replication Pre-Initiation	-13.9895	-11.5851	19/82	12544,17216,17217,17218,18392,18968,18973,18974,19075,19076,19177,23834,27214,57441,59001,67177,68240,70024,73677	Cdc45,Mcm2,Mcm4,Mcm5,Orc1,Pola1,Pole,Pole2,Prim1,Prim2,Psmb7,Cdc6,Dbf4,Gmnn,Pole3,Cdt1,Rpa3,Mcm10,Psma8
2_Member	Reactome Gene Sets	R-MMU-69481	G2/M Checkpoints	-13.8501	-11.4691	21/107	12021,12442,12532,12534,12544,12649,15270,17216,17217,17218,18392,23834,27214,29870,68240,69263,70024,106344,268697,269582,319184	Bard1,Ccnb2,Cdc25c,Cdk1,Cdc45,Chek1,H2afx,Mcm2,Mcm4,Mcm5,Orc1,Cdc6,Dbf4,Gtse1,Rpa3,Rfc3,Mcm10,Rfc4,Ccnb1,Clspn,Hist1h2bk
2_Member	GO Biological Processes	GO:0006270	DNA replication initiation	-9.51872	-7.43596	10/29	12448,12544,17216,17217,17218,18392,18968,23834,67177,70024	Ccne2,Cdc45,Mcm2,Mcm4,Mcm5,Orc1,Pola1,Cdc6,Cdt1,Mcm10
2_Member	Reactome Gene Sets	R-MMU-68949	Orc1 removal from chromatin	-8.81331	-6.76109	9/25	12428,17216,17217,17218,18392,23834,27401,56438,67177	Ccna2,Mcm2,Mcm4,Mcm5,Orc1,Cdc6,Skp2,Rbx1,Cdt1
2_Member	Reactome Gene Sets	R-MMU-69052	Switching of origins to a post-replicative state	-8.72734	-6.68045	11/44	12428,12448,17216,17217,17218,18392,23834,27401,56438,67177,68612	Ccna2,Ccne2,Mcm2,Mcm4,Mcm5,Orc1,Cdc6,Skp2,Rbx1,Cdt1,Ube2c
2_Member	Reactome Gene Sets	R-MMU-68867	Assembly of the pre-replicative complex	-4.84455	-3.13059	9/67	17216,17217,17218,18392,19177,23834,57441,67177,73677	Mcm2,Mcm4,Mcm5,Orc1,Psmb7,Cdc6,Gmnn,Cdt1,Psma8
2_Member	Reactome Gene Sets	R-MMU-68827	CDT1 association with the CDC6:ORC:origin complex	-2.79285	-1.48099	6/58	18392,19177,23834,57441,67177,73677	Orc1,Psmb7,Cdc6,Gmnn,Cdt1,Psma8
3_Summary	GO Biological Processes	GO:0006974	cellular response to DNA damage stimulus	-30.9955	-27.9379	78/740	12021,12505,12534,12544,12649,14156,14211,15270,15361,15368,17216,17217,17218,18140,18538,18817,18968,18971,18973,18974,19361,19362,19363,19366,19891,20393,21973,22209,22256,26909,30939,52679,56196,56289,56397,56438,58801,59001,60530,66098,67141,67196,67711,67849,68240,69928,70024,70099,71988,72391,72931,75317,76843,77782,79456,104806,107765,108705,109145,110033,110052,114714,208084,208836,211651…	Bard1,Cd44,Cdk1,Cdc45,Chek1,Fen1,Smc2,H2afx,Hmga1,Hmox1,Mcm2,Mcm4,Mcm5,Uhrf1,Pcna,Plk1,Pola1,Pold1,Pole,Pole2,Rad51,Rad51ap1,Rad51b,Rad54l,Rpa2,Sgk1,Top2a,Ube2a,Ung,Exo1,Pttg1,E2f7,Tdp2,Rassf1,Morf4l2,Rbx1,Pmaip1,Pole3,Fignl1,Chchd6,Fbxo5,Ube2t,Nsmce1,Cdca5,Rpa3,Cenps,Mcm10,Smc4,Esco2,Cdkn3,Swi5,Parpbp,Dtl,Polq,Recql4,Fancm,Ankrd1,Pttg1ip,Gins4,Kif22,Dek,Rad51c,Pif1,Fanci,Fancd2,Mms22l,Wdhd1,Rmi2…
3_Member	GO Biological Processes	GO:0006974	cellular response to DNA damage stimulus	-30.9955	-27.9379	78/740	12021,12505,12534,12544,12649,14156,14211,15270,15361,15368,17216,17217,17218,18140,18538,18817,18968,18971,18973,18974,19361,19362,19363,19366,19891,20393,21973,22209,22256,26909,30939,52679,56196,56289,56397,56438,58801,59001,60530,66098,67141,67196,67711,67849,68240,69928,70024,70099,71988,72391,72931,75317,76843,77782,79456,104806,107765,108705,109145,110033,110052,114714,208084,208836,211651…	Bard1,Cd44,Cdk1,Cdc45,Chek1,Fen1,Smc2,H2afx,Hmga1,Hmox1,Mcm2,Mcm4,Mcm5,Uhrf1,Pcna,Plk1,Pola1,Pold1,Pole,Pole2,Rad51,Rad51ap1,Rad51b,Rad54l,Rpa2,Sgk1,Top2a,Ube2a,Ung,Exo1,Pttg1,E2f7,Tdp2,Rassf1,Morf4l2,Rbx1,Pmaip1,Pole3,Fignl1,Chchd6,Fbxo5,Ube2t,Nsmce1,Cdca5,Rpa3,Cenps,Mcm10,Smc4,Esco2,Cdkn3,Swi5,Parpbp,Dtl,Polq,Recql4,Fancm,Ankrd1,Pttg1ip,Gins4,Kif22,Dek,Rad51c,Pif1,Fanci,Fancd2,Mms22l,Wdhd1,Rmi2…
3_Member	GO Biological Processes	GO:0006281	DNA repair	-27.5301	-24.6485	59/465	12021,12544,12649,14156,14211,15270,15361,17216,17217,17218,18140,18538,18968,18971,18973,18974,19361,19362,19363,19366,19891,22209,22256,26909,30939,56196,56397,56438,60530,67196,67711,67849,68240,69928,70099,71988,72931,75317,76843,77782,79456,104806,109145,110033,110052,114714,208084,208836,211651,212377,218973,223970,233826,237911,269582,272551,327762,623474,635253	Bard1,Cdc45,Chek1,Fen1,Smc2,H2afx,Hmga1,Mcm2,Mcm4,Mcm5,Uhrf1,Pcna,Pola1,Pold1,Pole,Pole2,Rad51,Rad51ap1,Rad51b,Rad54l,Rpa2,Ube2a,Ung,Exo1,Pttg1,Tdp2,Morf4l2,Rbx1,Fignl1,Ube2t,Nsmce1,Cdca5,Rpa3,Cenps,Smc4,Esco2,Swi5,Parpbp,Dtl,Polq,Recql4,Fancm,Gins4,Kif22,Dek,Rad51c,Pif1,Fanci,Fancd2,Mms22l,Wdhd1,Rmi2,Palb2,Brip1,Clspn,Gins2,Dna2,Rad54b,Usp51
3_Member	GO Biological Processes	GO:0006310	DNA recombination	-18.7763	-16.1166	38/280	12544,12649,15270,17216,17217,17218,19183,19361,19362,19363,19366,19891,21973,22256,26909,50709,60530,67711,68240,69928,72931,75317,77782,79456,97165,104806,109145,114714,208084,212377,214901,223970,233826,237877,237911,272551,623474,635253	Cdc45,Chek1,H2afx,Mcm2,Mcm4,Mcm5,Psmc3ip,Rad51,Rad51ap1,Rad51b,Rad54l,Rpa2,Top2a,Ung,Exo1,Hist1h1e,Fignl1,Nsmce1,Rpa3,Cenps,Swi5,Parpbp,Polq,Recql4,Hmgb2,Fancm,Gins4,Rad51c,Pif1,Mms22l,Chtf18,Rmi2,Palb2,Atad5,Brip1,Gins2,Rad54b,Usp51
3_Member	GO Biological Processes	GO:0006302	double-strand break repair	-17.7007	-15.1202	33/220	12544,12649,15270,17216,17217,17218,18968,19361,19362,19363,19366,19891,56196,60530,67711,67849,68240,71988,72931,75317,77782,79456,109145,110052,114714,212377,223970,233826,237911,272551,327762,623474,635253	Cdc45,Chek1,H2afx,Mcm2,Mcm4,Mcm5,Pola1,Rad51,Rad51ap1,Rad51b,Rad54l,Rpa2,Tdp2,Fignl1,Nsmce1,Cdca5,Rpa3,Esco2,Swi5,Parpbp,Polq,Recql4,Gins4,Dek,Rad51c,Mms22l,Rmi2,Palb2,Brip1,Gins2,Dna2,Rad54b,Usp51
3_Member	GO Biological Processes	GO:0000724	double-strand break repair via homologous recombination	-17.4969	-14.9428	26/127	12544,12649,15270,17216,17217,17218,19361,19362,19363,19366,19891,60530,67711,68240,72931,75317,77782,79456,109145,114714,212377,223970,233826,272551,623474,635253	Cdc45,Chek1,H2afx,Mcm2,Mcm4,Mcm5,Rad51,Rad51ap1,Rad51b,Rad54l,Rpa2,Fignl1,Nsmce1,Rpa3,Swi5,Parpbp,Polq,Recql4,Gins4,Rad51c,Mms22l,Rmi2,Palb2,Gins2,Rad54b,Usp51
3_Member	GO Biological Processes	GO:0000725	recombinational repair	-17.4969	-14.9428	26/127	12544,12649,15270,17216,17217,17218,19361,19362,19363,19366,19891,60530,67711,68240,72931,75317,77782,79456,109145,114714,212377,223970,233826,272551,623474,635253	Cdc45,Chek1,H2afx,Mcm2,Mcm4,Mcm5,Rad51,Rad51ap1,Rad51b,Rad54l,Rpa2,Fignl1,Nsmce1,Rpa3,Swi5,Parpbp,Polq,Recql4,Gins4,Rad51c,Mms22l,Rmi2,Palb2,Gins2,Rad54b,Usp51
3_Member	Reactome Gene Sets	R-MMU-73894	DNA Repair	-16.225	-13.7036	37/314	12021,12428,12649,15270,18538,18971,18973,18974,19361,19362,19363,21749,22256,26909,56196,56438,56791,59001,67196,68240,69263,69928,76843,77605,77782,104806,106344,114714,170930,208836,211651,223970,233826,237911,269582,319184,327762	Bard1,Ccna2,Chek1,H2afx,Pcna,Pold1,Pole,Pole2,Rad51,Rad51ap1,Rad51b,Terf1,Ung,Exo1,Tdp2,Rbx1,Ube2l6,Pole3,Ube2t,Rpa3,Rfc3,Cenps,Dtl,H2afv,Polq,Fancm,Rfc4,Rad51c,Sumo2,Fanci,Fancd2,Rmi2,Palb2,Brip1,Clspn,Hist1h2bk,Dna2
3_Member	Reactome Gene Sets	R-MMU-5693538	Homology Directed Repair	-16.1591	-13.6455	25/130	12021,12428,12649,15270,18538,18971,18973,18974,19361,19362,19363,26909,59001,68240,69263,77782,106344,114714,170930,223970,233826,237911,269582,319184,327762	Bard1,Ccna2,Chek1,H2afx,Pcna,Pold1,Pole,Pole2,Rad51,Rad51ap1,Rad51b,Exo1,Pole3,Rpa3,Rfc3,Polq,Rfc4,Rad51c,Sumo2,Rmi2,Palb2,Brip1,Clspn,Hist1h2bk,Dna2
3_Member	Reactome Gene Sets	R-MMU-5693567	HDR through Homologous Recombination (HRR) or Single Strand Annealing (SSA)	-15.3526	-12.8762	24/127	12021,12428,12649,15270,18538,18971,18973,18974,19361,19362,19363,26909,59001,68240,69263,106344,114714,170930,223970,233826,237911,269582,319184,327762	Bard1,Ccna2,Chek1,H2afx,Pcna,Pold1,Pole,Pole2,Rad51,Rad51ap1,Rad51b,Exo1,Pole3,Rpa3,Rfc3,Rfc4,Rad51c,Sumo2,Rmi2,Palb2,Brip1,Clspn,Hist1h2bk,Dna2
3_Member	Reactome Gene Sets	R-MMU-5685942	HDR through Homologous Recombination (HRR)	-15.3128	-12.8435	18/61	12021,18538,18971,18973,18974,19361,19362,19363,26909,59001,68240,69263,106344,114714,223970,233826,237911,327762	Bard1,Pcna,Pold1,Pole,Pole2,Rad51,Rad51ap1,Rad51b,Exo1,Pole3,Rpa3,Rfc3,Rfc4,Rad51c,Rmi2,Palb2,Brip1,Dna2
3_Member	Reactome Gene Sets	R-MMU-5693532	DNA Double-Strand Break Repair	-15.1211	-12.6587	26/157	12021,12428,12649,15270,18538,18971,18973,18974,19361,19362,19363,26909,56196,59001,68240,69263,77782,106344,114714,170930,223970,233826,237911,269582,319184,327762	Bard1,Ccna2,Chek1,H2afx,Pcna,Pold1,Pole,Pole2,Rad51,Rad51ap1,Rad51b,Exo1,Tdp2,Pole3,Rpa3,Rfc3,Polq,Rfc4,Rad51c,Sumo2,Rmi2,Palb2,Brip1,Clspn,Hist1h2bk,Dna2
3_Member	Reactome Gene Sets	R-MMU-5693579	Homologous DNA Pairing and Strand Exchange	-12.3309	-10.0137	13/37	12021,19361,19362,19363,26909,68240,69263,106344,114714,223970,233826,237911,327762	Bard1,Rad51,Rad51ap1,Rad51b,Exo1,Rpa3,Rfc3,Rfc4,Rad51c,Rmi2,Palb2,Brip1,Dna2
3_Member	Reactome Gene Sets	R-MMU-5693554	Resolution of D-loop Structures through Synthesis-Dependent Strand Annealing (SDSA)	-10.2721	-8.13421	10/25	12021,19361,19362,19363,26909,114714,223970,233826,237911,327762	Bard1,Rad51,Rad51ap1,Rad51b,Exo1,Rad51c,Rmi2,Palb2,Brip1,Dna2
3_Member	Reactome Gene Sets	R-MMU-5693616	Presynaptic phase of homologous DNA pairing and strand exchange	-10.0703	-7.9447	11/34	12021,19361,19363,26909,68240,69263,106344,114714,223970,237911,327762	Bard1,Rad51,Rad51b,Exo1,Rpa3,Rfc3,Rfc4,Rad51c,Rmi2,Brip1,Dna2
3_Member	Reactome Gene Sets	R-MMU-5693568	Resolution of D-loop Structures through Holliday Junction Intermediates	-9.19044	-7.11904	10/31	12021,19361,19362,19363,26909,114714,223970,233826,237911,327762	Bard1,Rad51,Rad51ap1,Rad51b,Exo1,Rad51c,Rmi2,Palb2,Brip1,Dna2
3_Member	KEGG Pathway	mmu03440	Homologous recombination	-9.08692	-7.02383	11/41	12021,18971,19361,19363,19366,19891,68240,114714,233826,237911,623474	Bard1,Pold1,Rad51,Rad51b,Rad54l,Rpa2,Rpa3,Rad51c,Palb2,Brip1,Rad54b
3_Member	Reactome Gene Sets	R-MMU-5693537	Resolution of D-Loop Structures	-9.03619	-6.97585	10/32	12021,19361,19362,19363,26909,114714,223970,233826,237911,327762	Bard1,Rad51,Rad51ap1,Rad51b,Exo1,Rad51c,Rmi2,Palb2,Brip1,Dna2
3_Member	Reactome Gene Sets	R-MMU-5693607	Processing of DNA double-strand break ends	-7.79931	-5.83204	14/94	12021,12428,12649,15270,26909,68240,69263,106344,170930,223970,237911,269582,319184,327762	Bard1,Ccna2,Chek1,H2afx,Exo1,Rpa3,Rfc3,Rfc4,Sumo2,Rmi2,Brip1,Clspn,Hist1h2bk,Dna2
3_Member	Reactome Gene Sets	R-MMU-5685938	HDR through Single Strand Annealing (SSA)	-7.60461	-5.64822	9/33	12021,19361,26909,68240,69263,106344,223970,237911,327762	Bard1,Rad51,Exo1,Rpa3,Rfc3,Rfc4,Rmi2,Brip1,Dna2
4_Summary	GO Biological Processes	GO:0010564	regulation of cell cycle process	-26.9962	-24.1494	65/585	12223,12235,12236,12532,12534,12544,12649,13605,13874,14156,16906,16952,17245,18005,18392,18413,18817,19348,19363,19650,19891,20460,20873,20877,20878,21749,22137,23834,26934,27214,28010,30939,51944,52679,54141,56150,56289,67052,67141,67177,67849,68612,70235,71819,71878,72119,76123,76843,77744,79456,103573,107047,107995,108907,114714,223970,225659,226419,233406,237877,240641,268697,269582,381293,6…	Btc,Bub1,Bub1b,Cdc25c,Cdk1,Cdc45,Chek1,Ect2,Ereg,Fen1,Lmnb1,Anxa1,Mdm1,Nek2,Orc1,Osm,Plk1,Kif20a,Rad51b,Rbl1,Rpa2,Stil,Plk4,Aurkb,Aurka,Terf1,Ttk,Cdc6,Racgap1,Dbf4,Miip,Pttg1,Knstrn,E2f7,Spag5,Mad2l1,Rassf1,Ndc80,Fbxo5,Cdt1,Cdca5,Ube2c,Poc1a,Kif23,Fam83d,Tpx2,Gpsm2,Dtl,Bora,Recql4,Xpo1,Psmg2,Cdc20,Nusap1,Rad51c,Rmi2,Cep76,Dyrk3,Prc1,Atad5,Kif20b,Ccnb1,Clspn,Kif14,Usp51,Ccna2,Skp2,Mastl
4_Member	GO Biological Processes	GO:0010564	regulation of cell cycle process	-26.9962	-24.1494	65/585	12223,12235,12236,12532,12534,12544,12649,13605,13874,14156,16906,16952,17245,18005,18392,18413,18817,19348,19363,19650,19891,20460,20873,20877,20878,21749,22137,23834,26934,27214,28010,30939,51944,52679,54141,56150,56289,67052,67141,67177,67849,68612,70235,71819,71878,72119,76123,76843,77744,79456,103573,107047,107995,108907,114714,223970,225659,226419,233406,237877,240641,268697,269582,381293,6…	Btc,Bub1,Bub1b,Cdc25c,Cdk1,Cdc45,Chek1,Ect2,Ereg,Fen1,Lmnb1,Anxa1,Mdm1,Nek2,Orc1,Osm,Plk1,Kif20a,Rad51b,Rbl1,Rpa2,Stil,Plk4,Aurkb,Aurka,Terf1,Ttk,Cdc6,Racgap1,Dbf4,Miip,Pttg1,Knstrn,E2f7,Spag5,Mad2l1,Rassf1,Ndc80,Fbxo5,Cdt1,Cdca5,Ube2c,Poc1a,Kif23,Fam83d,Tpx2,Gpsm2,Dtl,Bora,Recql4,Xpo1,Psmg2,Cdc20,Nusap1,Rad51c,Rmi2,Cep76,Dyrk3,Prc1,Atad5,Kif20b,Ccnb1,Clspn,Kif14,Usp51
4_Member	GO Biological Processes	GO:0090068	positive regulation of cell cycle process	-19.6559	-16.9505	37/249	12223,12532,12534,12544,13605,13874,14156,16906,16952,18392,19363,20873,20877,21749,23834,26934,27214,52679,54141,56150,67052,67141,67177,67849,68612,70235,71819,71878,76123,76843,108907,114714,226419,237877,240641,268697,381293	Btc,Cdc25c,Cdk1,Cdc45,Ect2,Ereg,Fen1,Lmnb1,Anxa1,Orc1,Rad51b,Plk4,Aurkb,Terf1,Cdc6,Racgap1,Dbf4,E2f7,Spag5,Mad2l1,Ndc80,Fbxo5,Cdt1,Cdca5,Ube2c,Poc1a,Kif23,Fam83d,Gpsm2,Dtl,Nusap1,Rad51c,Dyrk3,Atad5,Kif20b,Ccnb1,Kif14
4_Member	GO Biological Processes	GO:0045787	positive regulation of cell cycle	-17.8952	-15.3056	41/349	12223,12532,12534,12544,12649,13605,13874,14156,16906,16952,18392,19363,20460,20873,20877,20878,21749,23834,26934,27214,52679,54141,56150,56289,67052,67141,67177,67849,68612,70235,71819,71878,76123,76843,108907,114714,226419,237877,240641,268697,381293	Btc,Cdc25c,Cdk1,Cdc45,Chek1,Ect2,Ereg,Fen1,Lmnb1,Anxa1,Orc1,Rad51b,Stil,Plk4,Aurkb,Aurka,Terf1,Cdc6,Racgap1,Dbf4,E2f7,Spag5,Mad2l1,Rassf1,Ndc80,Fbxo5,Cdt1,Cdca5,Ube2c,Poc1a,Kif23,Fam83d,Gpsm2,Dtl,Nusap1,Rad51c,Dyrk3,Atad5,Kif20b,Ccnb1,Kif14
4_Member	GO Biological Processes	GO:0044839	cell cycle G2/M phase transition	-11.3434	-9.12302	20/127	12428,12532,12534,12649,16906,18392,18817,19363,23834,27401,28010,67121,67141,76843,114714,226419,237877,268697,269582,381293	Ccna2,Cdc25c,Cdk1,Chek1,Lmnb1,Orc1,Plk1,Rad51b,Cdc6,Skp2,Miip,Mastl,Fbxo5,Dtl,Rad51c,Dyrk3,Atad5,Ccnb1,Clspn,Kif14
4_Member	GO Biological Processes	GO:1902749	regulation of cell cycle G2/M phase transition	-10.724	-8.54867	17/94	12532,12534,12649,16906,18392,18817,19363,23834,28010,67141,76843,114714,226419,237877,268697,269582,381293	Cdc25c,Cdk1,Chek1,Lmnb1,Orc1,Plk1,Rad51b,Cdc6,Miip,Fbxo5,Dtl,Rad51c,Dyrk3,Atad5,Ccnb1,Clspn,Kif14
4_Member	GO Biological Processes	GO:1901989	positive regulation of cell cycle phase transition	-10.5711	-8.41114	17/96	12532,12534,12544,16906,16952,19363,27214,67141,67177,67849,68612,71878,76843,114714,226419,237877,268697	Cdc25c,Cdk1,Cdc45,Lmnb1,Anxa1,Rad51b,Dbf4,Fbxo5,Cdt1,Cdca5,Ube2c,Fam83d,Dtl,Rad51c,Dyrk3,Atad5,Ccnb1
4_Member	GO Biological Processes	GO:0000086	G2/M transition of mitotic cell cycle	-10.5569	-8.40232	18/110	12428,12532,12534,12649,16906,18392,18817,19363,23834,27401,28010,67121,67141,76843,114714,268697,269582,381293	Ccna2,Cdc25c,Cdk1,Chek1,Lmnb1,Orc1,Plk1,Rad51b,Cdc6,Skp2,Miip,Mastl,Fbxo5,Dtl,Rad51c,Ccnb1,Clspn,Kif14
4_Member	GO Biological Processes	GO:0045931	positive regulation of mitotic cell cycle	-10.0193	-7.8974	21/166	12223,12532,12534,12544,13874,16906,16952,19363,21749,27214,56150,67052,67141,67177,67849,68612,76843,108907,114714,240641,268697	Btc,Cdc25c,Cdk1,Cdc45,Ereg,Lmnb1,Anxa1,Rad51b,Terf1,Dbf4,Mad2l1,Ndc80,Fbxo5,Cdt1,Cdca5,Ube2c,Dtl,Nusap1,Rad51c,Kif20b,Ccnb1
4_Member	GO Biological Processes	GO:1902751	positive regulation of cell cycle G2/M phase transition	-9.35111	-7.27121	10/30	12532,12534,16906,19363,67141,76843,114714,226419,237877,268697	Cdc25c,Cdk1,Lmnb1,Rad51b,Fbxo5,Dtl,Rad51c,Dyrk3,Atad5,Ccnb1
4_Member	GO Biological Processes	GO:0010389	regulation of G2/M transition of mitotic cell cycle	-8.89252	-6.8349	14/78	12532,12534,12649,16906,18392,19363,23834,28010,67141,76843,114714,268697,269582,381293	Cdc25c,Cdk1,Chek1,Lmnb1,Orc1,Rad51b,Cdc6,Miip,Fbxo5,Dtl,Rad51c,Ccnb1,Clspn,Kif14
4_Member	GO Biological Processes	GO:1901992	positive regulation of mitotic cell cycle phase transition	-8.52341	-6.4972	14/83	12532,12534,12544,16906,16952,19363,27214,67141,67177,67849,68612,76843,114714,268697	Cdc25c,Cdk1,Cdc45,Lmnb1,Anxa1,Rad51b,Dbf4,Fbxo5,Cdt1,Cdca5,Ube2c,Dtl,Rad51c,Ccnb1
4_Member	GO Biological Processes	GO:0010971	positive regulation of G2/M transition of mitotic cell cycle	-7.13143	-5.21799	8/27	12532,12534,16906,19363,67141,76843,114714,268697	Cdc25c,Cdk1,Lmnb1,Rad51b,Fbxo5,Dtl,Rad51c,Ccnb1
5_Summary	GO Biological Processes	GO:0140013	meiotic nuclear division	-23.7736	-21.0032	36/179	12235,12236,12316,12448,13874,14211,17864,18413,18817,19183,19361,19366,20878,21749,21973,22137,30939,60530,64707,66977,67121,67141,69928,70099,72415,78658,104806,105988,107995,114714,211651,214901,215387,228421,237911,623474,12532,15270,18005,26909	Bub1,Bub1b,Aspm,Ccne2,Ereg,Smc2,Mybl1,Osm,Plk1,Psmc3ip,Rad51,Rad54l,Aurka,Terf1,Top2a,Ttk,Pttg1,Fignl1,Suv39h2,Nuf2,Mastl,Fbxo5,Cenps,Smc4,Sgo1,Ncapd3,Fancm,Espl1,Cdc20,Rad51c,Fancd2,Chtf18,Ncaph,Kif18a,Brip1,Rad54b,Cdc25c,H2afx,Nek2,Exo1
5_Member	GO Biological Processes	GO:0140013	meiotic nuclear division	-23.7736	-21.0032	36/179	12235,12236,12316,12448,13874,14211,17864,18413,18817,19183,19361,19366,20878,21749,21973,22137,30939,60530,64707,66977,67121,67141,69928,70099,72415,78658,104806,105988,107995,114714,211651,214901,215387,228421,237911,623474	Bub1,Bub1b,Aspm,Ccne2,Ereg,Smc2,Mybl1,Osm,Plk1,Psmc3ip,Rad51,Rad54l,Aurka,Terf1,Top2a,Ttk,Pttg1,Fignl1,Suv39h2,Nuf2,Mastl,Fbxo5,Cenps,Smc4,Sgo1,Ncapd3,Fancm,Espl1,Cdc20,Rad51c,Fancd2,Chtf18,Ncaph,Kif18a,Brip1,Rad54b
5_Member	GO Biological Processes	GO:1903046	meiotic cell cycle process	-23.237	-20.4804	37/198	12235,12236,12316,12448,12532,13874,14211,17864,18413,18817,19183,19361,19366,20878,21749,21973,22137,30939,60530,64707,66977,67121,67141,69928,70099,72415,78658,104806,105988,107995,114714,211651,214901,215387,228421,237911,623474	Bub1,Bub1b,Aspm,Ccne2,Cdc25c,Ereg,Smc2,Mybl1,Osm,Plk1,Psmc3ip,Rad51,Rad54l,Aurka,Terf1,Top2a,Ttk,Pttg1,Fignl1,Suv39h2,Nuf2,Mastl,Fbxo5,Cenps,Smc4,Sgo1,Ncapd3,Fancm,Espl1,Cdc20,Rad51c,Fancd2,Chtf18,Ncaph,Kif18a,Brip1,Rad54b
5_Member	GO Biological Processes	GO:0051321	meiotic cell cycle	-18.7367	-16.0877	40/314	12235,12236,12316,12448,12532,13874,14211,15270,17864,18005,18413,18817,19183,19361,19366,20878,21749,21973,22137,26909,30939,60530,64707,66977,67121,67141,69928,70099,72415,78658,104806,105988,107995,114714,211651,214901,215387,228421,237911,623474	Bub1,Bub1b,Aspm,Ccne2,Cdc25c,Ereg,Smc2,H2afx,Mybl1,Nek2,Osm,Plk1,Psmc3ip,Rad51,Rad54l,Aurka,Terf1,Top2a,Ttk,Exo1,Pttg1,Fignl1,Suv39h2,Nuf2,Mastl,Fbxo5,Cenps,Smc4,Sgo1,Ncapd3,Fancm,Espl1,Cdc20,Rad51c,Fancd2,Chtf18,Ncaph,Kif18a,Brip1,Rad54b
5_Member	GO Biological Processes	GO:0045132	meiotic chromosome segregation	-13.6514	-11.2817	20/97	12235,12236,12448,14211,18817,21749,21973,22137,30939,66977,69928,70099,72415,78658,104806,105988,114714,211651,215387,237911	Bub1,Bub1b,Ccne2,Smc2,Plk1,Terf1,Top2a,Ttk,Pttg1,Nuf2,Cenps,Smc4,Sgo1,Ncapd3,Fancm,Espl1,Rad51c,Fancd2,Ncaph,Brip1
5_Member	GO Biological Processes	GO:0061982	meiosis I cell cycle process	-12.1037	-9.80575	20/116	12448,12532,17864,18817,19183,19361,19366,20878,21749,21973,30939,67141,69928,104806,105988,114714,211651,214901,237911,623474	Ccne2,Cdc25c,Mybl1,Plk1,Psmc3ip,Rad51,Rad54l,Aurka,Terf1,Top2a,Pttg1,Fbxo5,Cenps,Fancm,Espl1,Rad51c,Fancd2,Chtf18,Brip1,Rad54b
5_Member	GO Biological Processes	GO:0007127	meiosis I	-11.4701	-9.23772	19/111	12448,17864,18817,19183,19361,19366,20878,21749,21973,30939,67141,69928,104806,105988,114714,211651,214901,237911,623474	Ccne2,Mybl1,Plk1,Psmc3ip,Rad51,Rad54l,Aurka,Terf1,Top2a,Pttg1,Fbxo5,Cenps,Fancm,Espl1,Rad51c,Fancd2,Chtf18,Brip1,Rad54b
5_Member	GO Biological Processes	GO:0070192	chromosome organization involved in meiotic cell cycle	-7.40104	-5.46152	12/71	12235,12236,12448,14211,19361,21749,70099,78658,114714,211651,215387,237911	Bub1,Bub1b,Ccne2,Smc2,Rad51,Terf1,Smc4,Ncapd3,Rad51c,Fancd2,Ncaph,Brip1
5_Member	GO Biological Processes	GO:0007131	reciprocal meiotic recombination	-7.16568	-5.24833	10/48	19183,19361,19366,21973,69928,104806,114714,214901,237911,623474	Psmc3ip,Rad51,Rad54l,Top2a,Cenps,Fancm,Rad51c,Chtf18,Brip1,Rad54b
5_Member	GO Biological Processes	GO:0035825	homologous recombination	-7.075	-5.16545	10/49	19183,19361,19366,21973,69928,104806,114714,214901,237911,623474	Psmc3ip,Rad51,Rad54l,Top2a,Cenps,Fancm,Rad51c,Chtf18,Brip1,Rad54b
5_Member	GO Biological Processes	GO:0045143	homologous chromosome segregation	-3.4527	-2.00052	7/61	12448,18817,21749,30939,105988,211651,237911	Ccne2,Plk1,Terf1,Pttg1,Espl1,Fancd2,Brip1
6_Summary	Reactome Gene Sets	R-MMU-73886	Chromosome Maintenance	-22.9179	-20.1747	29/109	12615,15270,18538,18968,18971,18973,18974,19075,19076,21749,26886,59001,60411,66311,66336,66570,66578,68240,69263,69928,70645,71876,72155,77605,106344,319184,320394,327762,381280,15201,102920,14211,66977,67052,67177,70099,12544,17216,17217,17218,19361,50709,72931,107435,319189	Cenpa,H2afx,Pcna,Pola1,Pold1,Pole,Pole2,Prim1,Prim2,Terf1,Cenph,Pole3,Cenpk,Cenpw,Cenpp,Cenpm,Mis18a,Rpa3,Rfc3,Cenps,Oip5,Cenpu,Cenpn,H2afv,Rfc4,Hist1h2bk,Cenpt,Dna2,Hjurp,Hells,Cenpi,Smc2,Nuf2,Ndc80,Cdt1,Smc4,Cdc45,Mcm2,Mcm4,Mcm5,Rad51,Hist1h1e,Swi5,Hat1,Hist2h2bb
6_Member	Reactome Gene Sets	R-MMU-73886	Chromosome Maintenance	-22.9179	-20.1747	29/109	12615,15270,18538,18968,18971,18973,18974,19075,19076,21749,26886,59001,60411,66311,66336,66570,66578,68240,69263,69928,70645,71876,72155,77605,106344,319184,320394,327762,381280	Cenpa,H2afx,Pcna,Pola1,Pold1,Pole,Pole2,Prim1,Prim2,Terf1,Cenph,Pole3,Cenpk,Cenpw,Cenpp,Cenpm,Mis18a,Rpa3,Rfc3,Cenps,Oip5,Cenpu,Cenpn,H2afv,Rfc4,Hist1h2bk,Cenpt,Dna2,Hjurp
6_Member	GO Biological Processes	GO:0034508	centromere complex assembly	-15.8678	-13.3619	14/28	12615,15201,26886,59001,60411,66311,66336,66578,69928,70645,72155,102920,320394,381280	Cenpa,Hells,Cenph,Pole3,Cenpk,Cenpw,Cenpp,Mis18a,Cenps,Oip5,Cenpn,Cenpi,Cenpt,Hjurp
6_Member	GO Biological Processes	GO:0051383	kinetochore organization	-14.9711	-12.5155	12/20	12615,14211,26886,60411,66311,66977,67052,67177,69928,70099,72155,320394	Cenpa,Smc2,Cenph,Cenpk,Cenpw,Nuf2,Ndc80,Cdt1,Cenps,Smc4,Cenpn,Cenpt
6_Member	GO Biological Processes	GO:0065004	protein-DNA complex assembly	-14.1337	-11.7232	26/172	12544,12615,15201,17216,17217,17218,19361,21749,26886,50709,59001,60411,66311,66336,66578,67177,69928,70645,72155,72931,102920,107435,319184,319189,320394,381280	Cdc45,Cenpa,Hells,Mcm2,Mcm4,Mcm5,Rad51,Terf1,Cenph,Hist1h1e,Pole3,Cenpk,Cenpw,Cenpp,Mis18a,Cdt1,Cenps,Oip5,Cenpn,Swi5,Cenpi,Hat1,Hist1h2bk,Hist2h2bb,Cenpt,Hjurp
6_Member	GO Biological Processes	GO:0071824	protein-DNA complex subunit organization	-11.8078	-9.5373	26/215	12544,12615,15201,17216,17217,17218,19361,21749,26886,50709,59001,60411,66311,66336,66578,67177,69928,70645,72155,72931,102920,107435,319184,319189,320394,381280	Cdc45,Cenpa,Hells,Mcm2,Mcm4,Mcm5,Rad51,Terf1,Cenph,Hist1h1e,Pole3,Cenpk,Cenpw,Cenpp,Mis18a,Cdt1,Cenps,Oip5,Cenpn,Swi5,Cenpi,Hat1,Hist1h2bk,Hist2h2bb,Cenpt,Hjurp
6_Member	Reactome Gene Sets	R-MMU-606279	Deposition of new CENPA-containing nucleosomes at the centromere	-11.0948	-8.88999	16/77	12615,15270,26886,60411,66311,66336,66570,66578,69928,70645,71876,72155,77605,319184,320394,381280	Cenpa,H2afx,Cenph,Cenpk,Cenpw,Cenpp,Cenpm,Mis18a,Cenps,Oip5,Cenpu,Cenpn,H2afv,Hist1h2bk,Cenpt,Hjurp
6_Member	Reactome Gene Sets	R-MMU-774815	Nucleosome assembly	-11.0948	-8.88999	16/77	12615,15270,26886,60411,66311,66336,66570,66578,69928,70645,71876,72155,77605,319184,320394,381280	Cenpa,H2afx,Cenph,Cenpk,Cenpw,Cenpp,Cenpm,Mis18a,Cenps,Oip5,Cenpu,Cenpn,H2afv,Hist1h2bk,Cenpt,Hjurp
6_Member	GO Biological Processes	GO:0051382	kinetochore assembly	-7.90844	-5.93	7/15	12615,26886,60411,66311,69928,72155,320394	Cenpa,Cenph,Cenpk,Cenpw,Cenps,Cenpn,Cenpt
7_Summary	GO Biological Processes	GO:0051983	regulation of chromosome segregation	-19.8429	-17.1252	26/104	12235,12236,13605,14156,18005,18817,20460,20877,21749,22137,23834,26934,30939,51944,54141,56150,67052,67141,67177,67849,73804,79456,107047,214901,223970,268697,12428,12442,12448,12532,12534,12544,12649,17216,17217,17218,17873,18392,18538,19650,27214,27401,56438,105988,107995,16906,16952,18973,19363,19891,28010,52679,67121,68612,76843,77891,114714,237877,269582,319651,381293,71878,226419,12223,138…	Bub1,Bub1b,Ect2,Fen1,Nek2,Plk1,Stil,Aurkb,Terf1,Ttk,Cdc6,Racgap1,Pttg1,Knstrn,Spag5,Mad2l1,Ndc80,Fbxo5,Cdt1,Cdca5,Kif2c,Recql4,Psmg2,Chtf18,Rmi2,Ccnb1,Ccna2,Ccnb2,Ccne2,Cdc25c,Cdk1,Cdc45,Chek1,Mcm2,Mcm4,Mcm5,Gadd45b,Orc1,Pcna,Rbl1,Dbf4,Skp2,Rbx1,Espl1,Cdc20,Lmnb1,Anxa1,Pole,Rad51b,Rpa2,Miip,E2f7,Mastl,Ube2c,Dtl,Ube2s,Rad51c,Atad5,Clspn,Usp37,Kif14,Fam83d,Dyrk3,Btc,Ereg,Top2a,Zwint,Zwilch,Rpa3,Tpx…
7_Member	GO Biological Processes	GO:0051983	regulation of chromosome segregation	-19.8429	-17.1252	26/104	12235,12236,13605,14156,18005,18817,20460,20877,21749,22137,23834,26934,30939,51944,54141,56150,67052,67141,67177,67849,73804,79456,107047,214901,223970,268697	Bub1,Bub1b,Ect2,Fen1,Nek2,Plk1,Stil,Aurkb,Terf1,Ttk,Cdc6,Racgap1,Pttg1,Knstrn,Spag5,Mad2l1,Ndc80,Fbxo5,Cdt1,Cdca5,Kif2c,Recql4,Psmg2,Chtf18,Rmi2,Ccnb1
7_Member	KEGG Pathway	mmu04110	Cell cycle	-18.89	-16.208	27/124	12235,12236,12428,12442,12448,12532,12534,12544,12649,17216,17217,17218,17873,18392,18538,18817,19650,22137,23834,27214,27401,30939,56150,56438,105988,107995,268697	Bub1,Bub1b,Ccna2,Ccnb2,Ccne2,Cdc25c,Cdk1,Cdc45,Chek1,Mcm2,Mcm4,Mcm5,Gadd45b,Orc1,Pcna,Plk1,Rbl1,Ttk,Cdc6,Dbf4,Skp2,Pttg1,Mad2l1,Rbx1,Espl1,Cdc20,Ccnb1
7_Member	GO Biological Processes	GO:0044772	mitotic cell cycle phase transition	-18.3943	-15.7661	42/356	12235,12236,12428,12442,12448,12532,12534,12544,12649,16906,16952,18392,18817,18973,19363,19650,19891,20460,20877,21749,22137,23834,27214,27401,28010,52679,56150,67052,67121,67141,67177,67849,68612,76843,77891,107047,114714,237877,268697,269582,319651,381293	Bub1,Bub1b,Ccna2,Ccnb2,Ccne2,Cdc25c,Cdk1,Cdc45,Chek1,Lmnb1,Anxa1,Orc1,Plk1,Pole,Rad51b,Rbl1,Rpa2,Stil,Aurkb,Terf1,Ttk,Cdc6,Dbf4,Skp2,Miip,E2f7,Mad2l1,Ndc80,Mastl,Fbxo5,Cdt1,Cdca5,Ube2c,Dtl,Ube2s,Psmg2,Rad51c,Atad5,Ccnb1,Clspn,Usp37,Kif14
7_Member	GO Biological Processes	GO:0044770	cell cycle phase transition	-18.3266	-15.7083	44/394	12235,12236,12428,12442,12448,12532,12534,12544,12649,16906,16952,18392,18817,18973,19363,19650,19891,20460,20877,21749,22137,23834,27214,27401,28010,52679,56150,67052,67121,67141,67177,67849,68612,71878,76843,77891,107047,114714,226419,237877,268697,269582,319651,381293	Bub1,Bub1b,Ccna2,Ccnb2,Ccne2,Cdc25c,Cdk1,Cdc45,Chek1,Lmnb1,Anxa1,Orc1,Plk1,Pole,Rad51b,Rbl1,Rpa2,Stil,Aurkb,Terf1,Ttk,Cdc6,Dbf4,Skp2,Miip,E2f7,Mad2l1,Ndc80,Mastl,Fbxo5,Cdt1,Cdca5,Ube2c,Fam83d,Dtl,Ube2s,Psmg2,Rad51c,Dyrk3,Atad5,Ccnb1,Clspn,Usp37,Kif14
7_Member	GO Biological Processes	GO:0007346	regulation of mitotic cell cycle	-17.5001	-14.9428	48/493	12223,12235,12236,12532,12534,12544,12649,13874,16906,16952,18005,18392,18817,19363,19650,19891,20460,20877,21749,21973,22137,23834,27214,28010,30939,52679,52696,56150,67052,67141,67177,67849,68014,68240,68612,72119,76123,76843,77744,107047,108907,114714,208628,237877,240641,268697,269582,381293	Btc,Bub1,Bub1b,Cdc25c,Cdk1,Cdc45,Chek1,Ereg,Lmnb1,Anxa1,Nek2,Orc1,Plk1,Rad51b,Rbl1,Rpa2,Stil,Aurkb,Terf1,Top2a,Ttk,Cdc6,Dbf4,Miip,Pttg1,E2f7,Zwint,Mad2l1,Ndc80,Fbxo5,Cdt1,Cdca5,Zwilch,Rpa3,Ube2c,Tpx2,Gpsm2,Dtl,Bora,Psmg2,Nusap1,Rad51c,Kntc1,Atad5,Kif20b,Ccnb1,Clspn,Kif14
7_Member	GO Biological Processes	GO:1901987	regulation of cell cycle phase transition	-16.5299	-13.9924	36/290	12235,12236,12532,12534,12544,12649,16906,16952,18392,18817,19363,19650,19891,20460,20877,21749,22137,23834,27214,28010,52679,56150,67052,67141,67177,67849,68612,71878,76843,107047,114714,226419,237877,268697,269582,381293	Bub1,Bub1b,Cdc25c,Cdk1,Cdc45,Chek1,Lmnb1,Anxa1,Orc1,Plk1,Rad51b,Rbl1,Rpa2,Stil,Aurkb,Terf1,Ttk,Cdc6,Dbf4,Miip,E2f7,Mad2l1,Ndc80,Fbxo5,Cdt1,Cdca5,Ube2c,Fam83d,Dtl,Psmg2,Rad51c,Dyrk3,Atad5,Ccnb1,Clspn,Kif14
7_Member	GO Biological Processes	GO:1901990	regulation of mitotic cell cycle phase transition	-16.3868	-13.8575	34/259	12235,12236,12532,12534,12544,12649,16906,16952,18392,18817,19363,19650,19891,20460,20877,21749,22137,23834,27214,28010,52679,56150,67052,67141,67177,67849,68612,76843,107047,114714,237877,268697,269582,381293	Bub1,Bub1b,Cdc25c,Cdk1,Cdc45,Chek1,Lmnb1,Anxa1,Orc1,Plk1,Rad51b,Rbl1,Rpa2,Stil,Aurkb,Terf1,Ttk,Cdc6,Dbf4,Miip,E2f7,Mad2l1,Ndc80,Fbxo5,Cdt1,Cdca5,Ube2c,Dtl,Psmg2,Rad51c,Atad5,Ccnb1,Clspn,Kif14
7_Member	GO Biological Processes	GO:0051304	chromosome separation	-14.9554	-12.5066	21/95	12235,12236,18817,20460,20877,21749,21973,22137,23834,30939,56150,67052,67141,67177,69928,78658,104806,105988,107047,215387,268697	Bub1,Bub1b,Plk1,Stil,Aurkb,Terf1,Top2a,Ttk,Cdc6,Pttg1,Mad2l1,Ndc80,Fbxo5,Cdt1,Cenps,Ncapd3,Fancm,Espl1,Psmg2,Ncaph,Ccnb1
7_Member	GO Biological Processes	GO:0000075	cell cycle checkpoint	-14.6327	-12.1905	27/179	12235,12236,12534,12649,15270,18392,18817,19891,20460,20877,20878,21749,21973,22137,23834,52696,56150,67052,67177,68014,76843,107047,208628,241627,268697,269582,327762	Bub1,Bub1b,Cdk1,Chek1,H2afx,Orc1,Plk1,Rpa2,Stil,Aurkb,Aurka,Terf1,Top2a,Ttk,Cdc6,Zwint,Mad2l1,Ndc80,Cdt1,Zwilch,Dtl,Psmg2,Kntc1,Wdr76,Ccnb1,Clspn,Dna2
7_Member	GO Biological Processes	GO:0051985	negative regulation of chromosome segregation	-14.3042	-11.8813	16/50	12235,12236,18817,20460,20877,21749,22137,30939,56150,67052,67141,67177,79456,107047,214901,268697	Bub1,Bub1b,Plk1,Stil,Aurkb,Terf1,Ttk,Pttg1,Mad2l1,Ndc80,Fbxo5,Cdt1,Recql4,Psmg2,Chtf18,Ccnb1
7_Member	GO Biological Processes	GO:0033045	regulation of sister chromatid segregation	-13.8853	-11.4987	19/83	12235,12236,14156,18817,20460,20877,21749,22137,23834,30939,56150,67052,67141,67177,67849,79456,107047,223970,268697	Bub1,Bub1b,Fen1,Plk1,Stil,Aurkb,Terf1,Ttk,Cdc6,Pttg1,Mad2l1,Ndc80,Fbxo5,Cdt1,Cdca5,Recql4,Psmg2,Rmi2,Ccnb1
7_Member	GO Biological Processes	GO:0010948	negative regulation of cell cycle process	-13.7841	-11.4089	29/226	12235,12236,12534,12649,17245,18005,18392,18413,18817,19650,19891,20460,20877,21749,22137,23834,28010,30939,52679,56150,56289,67052,67141,67177,76843,79456,107047,268697,269582	Bub1,Bub1b,Cdk1,Chek1,Mdm1,Nek2,Orc1,Osm,Plk1,Rbl1,Rpa2,Stil,Aurkb,Terf1,Ttk,Cdc6,Miip,Pttg1,E2f7,Mad2l1,Rassf1,Ndc80,Fbxo5,Cdt1,Dtl,Recql4,Psmg2,Ccnb1,Clspn
7_Member	GO Biological Processes	GO:0033046	negative regulation of sister chromatid segregation	-13.4265	-11.0624	15/47	12235,12236,18817,20460,20877,21749,22137,30939,56150,67052,67141,67177,79456,107047,268697	Bub1,Bub1b,Plk1,Stil,Aurkb,Terf1,Ttk,Pttg1,Mad2l1,Ndc80,Fbxo5,Cdt1,Recql4,Psmg2,Ccnb1
7_Member	GO Biological Processes	GO:0007093	mitotic cell cycle checkpoint	-13.0819	-10.7233	22/130	12235,12236,12534,12649,18392,18817,19891,20460,20877,21749,21973,22137,23834,52696,56150,67052,67177,68014,107047,208628,268697,269582	Bub1,Bub1b,Cdk1,Chek1,Orc1,Plk1,Rpa2,Stil,Aurkb,Terf1,Top2a,Ttk,Cdc6,Zwint,Mad2l1,Ndc80,Cdt1,Zwilch,Psmg2,Kntc1,Ccnb1,Clspn
7_Member	GO Biological Processes	GO:2000816	negative regulation of mitotic sister chromatid separation	-12.8689	-10.521	14/42	12235,12236,18817,20460,20877,21749,22137,30939,56150,67052,67141,67177,107047,268697	Bub1,Bub1b,Plk1,Stil,Aurkb,Terf1,Ttk,Pttg1,Mad2l1,Ndc80,Fbxo5,Cdt1,Psmg2,Ccnb1
7_Member	GO Biological Processes	GO:0007088	regulation of mitotic nuclear division	-12.8301	-10.4875	24/163	12223,12235,12236,12649,13874,18005,18817,20460,20877,21749,22137,23834,30939,56150,67052,67141,67177,67849,68612,77744,107047,108907,240641,268697	Btc,Bub1,Bub1b,Chek1,Ereg,Nek2,Plk1,Stil,Aurkb,Terf1,Ttk,Cdc6,Pttg1,Mad2l1,Ndc80,Fbxo5,Cdt1,Cdca5,Ube2c,Bora,Psmg2,Nusap1,Kif20b,Ccnb1
7_Member	GO Biological Processes	GO:0051783	regulation of nuclear division	-12.8098	-10.4723	26/195	12223,12235,12236,12649,13874,18005,18413,18817,20460,20877,21749,22137,23834,30939,56150,67052,67141,67177,67849,68612,77744,107047,107995,108907,240641,268697	Btc,Bub1,Bub1b,Chek1,Ereg,Nek2,Osm,Plk1,Stil,Aurkb,Terf1,Ttk,Cdc6,Pttg1,Mad2l1,Ndc80,Fbxo5,Cdt1,Cdca5,Ube2c,Bora,Psmg2,Cdc20,Nusap1,Kif20b,Ccnb1
7_Member	GO Biological Processes	GO:1905819	negative regulation of chromosome separation	-12.5488	-10.2165	14/44	12235,12236,18817,20460,20877,21749,22137,30939,56150,67052,67141,67177,107047,268697	Bub1,Bub1b,Plk1,Stil,Aurkb,Terf1,Ttk,Pttg1,Mad2l1,Ndc80,Fbxo5,Cdt1,Psmg2,Ccnb1
7_Member	GO Biological Processes	GO:0033048	negative regulation of mitotic sister chromatid segregation	-12.3956	-10.0734	14/45	12235,12236,18817,20460,20877,21749,22137,30939,56150,67052,67141,67177,107047,268697	Bub1,Bub1b,Plk1,Stil,Aurkb,Terf1,Ttk,Pttg1,Mad2l1,Ndc80,Fbxo5,Cdt1,Psmg2,Ccnb1
7_Member	GO Biological Processes	GO:0045839	negative regulation of mitotic nuclear division	-12.2962	-9.98384	15/55	12235,12236,12649,18817,20460,20877,21749,22137,30939,56150,67052,67141,67177,107047,268697	Bub1,Bub1b,Chek1,Plk1,Stil,Aurkb,Terf1,Ttk,Pttg1,Mad2l1,Ndc80,Fbxo5,Cdt1,Psmg2,Ccnb1
7_Member	GO Biological Processes	GO:1901991	negative regulation of mitotic cell cycle phase transition	-12.206	-9.90326	22/143	12235,12236,12534,12649,18392,18817,19650,19891,20460,20877,21749,22137,23834,28010,52679,56150,67052,67141,67177,107047,268697,269582	Bub1,Bub1b,Cdk1,Chek1,Orc1,Plk1,Rbl1,Rpa2,Stil,Aurkb,Terf1,Ttk,Cdc6,Miip,E2f7,Mad2l1,Ndc80,Fbxo5,Cdt1,Psmg2,Ccnb1,Clspn
7_Member	GO Biological Processes	GO:1901988	negative regulation of cell cycle phase transition	-12.0944	-9.80464	23/160	12235,12236,12534,12649,18392,18817,19650,19891,20460,20877,21749,22137,23834,28010,52679,56150,67052,67141,67177,76843,107047,268697,269582	Bub1,Bub1b,Cdk1,Chek1,Orc1,Plk1,Rbl1,Rpa2,Stil,Aurkb,Terf1,Ttk,Cdc6,Miip,E2f7,Mad2l1,Ndc80,Fbxo5,Cdt1,Dtl,Psmg2,Ccnb1,Clspn
7_Member	GO Biological Processes	GO:0051784	negative regulation of nuclear division	-12.0933	-9.80464	16/67	12235,12236,12649,18413,18817,20460,20877,21749,22137,30939,56150,67052,67141,67177,107047,268697	Bub1,Bub1b,Chek1,Osm,Plk1,Stil,Aurkb,Terf1,Ttk,Pttg1,Mad2l1,Ndc80,Fbxo5,Cdt1,Psmg2,Ccnb1
7_Member	GO Biological Processes	GO:0010965	regulation of mitotic sister chromatid separation	-11.9242	-9.64469	15/58	12235,12236,18817,20460,20877,21749,22137,23834,30939,56150,67052,67141,67177,107047,268697	Bub1,Bub1b,Plk1,Stil,Aurkb,Terf1,Ttk,Cdc6,Pttg1,Mad2l1,Ndc80,Fbxo5,Cdt1,Psmg2,Ccnb1
7_Member	GO Biological Processes	GO:0045930	negative regulation of mitotic cell cycle	-11.7943	-9.52824	27/233	12235,12236,12534,12649,18392,18817,19650,19891,20460,20877,21749,21973,22137,23834,28010,30939,52679,52696,56150,67052,67141,67177,68014,107047,208628,268697,269582	Bub1,Bub1b,Cdk1,Chek1,Orc1,Plk1,Rbl1,Rpa2,Stil,Aurkb,Terf1,Top2a,Ttk,Cdc6,Miip,Pttg1,E2f7,Zwint,Mad2l1,Ndc80,Fbxo5,Cdt1,Zwilch,Psmg2,Kntc1,Ccnb1,Clspn
7_Member	GO Biological Processes	GO:0031577	spindle checkpoint	-11.6711	-9.41796	13/41	12235,12236,18817,20460,20877,20878,21749,22137,56150,67052,67177,107047,268697	Bub1,Bub1b,Plk1,Stil,Aurkb,Aurka,Terf1,Ttk,Mad2l1,Ndc80,Cdt1,Psmg2,Ccnb1
7_Member	GO Biological Processes	GO:0045841	negative regulation of mitotic metaphase/anaphase transition	-11.6711	-9.41796	13/41	12235,12236,18817,20460,20877,21749,22137,56150,67052,67141,67177,107047,268697	Bub1,Bub1b,Plk1,Stil,Aurkb,Terf1,Ttk,Mad2l1,Ndc80,Fbxo5,Cdt1,Psmg2,Ccnb1
7_Member	GO Biological Processes	GO:0051306	mitotic sister chromatid separation	-11.4636	-9.23525	15/62	12235,12236,18817,20460,20877,21749,22137,23834,30939,56150,67052,67141,67177,107047,268697	Bub1,Bub1b,Plk1,Stil,Aurkb,Terf1,Ttk,Cdc6,Pttg1,Mad2l1,Ndc80,Fbxo5,Cdt1,Psmg2,Ccnb1
7_Member	GO Biological Processes	GO:1902100	negative regulation of metaphase/anaphase transition of cell cycle	-11.3711	-9.14681	13/43	12235,12236,18817,20460,20877,21749,22137,56150,67052,67141,67177,107047,268697	Bub1,Bub1b,Plk1,Stil,Aurkb,Terf1,Ttk,Mad2l1,Ndc80,Fbxo5,Cdt1,Psmg2,Ccnb1
7_Member	GO Biological Processes	GO:0030071	regulation of mitotic metaphase/anaphase transition	-11.3061	-9.0897	14/53	12235,12236,18817,20460,20877,21749,22137,23834,56150,67052,67141,67177,107047,268697	Bub1,Bub1b,Plk1,Stil,Aurkb,Terf1,Ttk,Cdc6,Mad2l1,Ndc80,Fbxo5,Cdt1,Psmg2,Ccnb1
7_Member	GO Biological Processes	GO:1905818	regulation of chromosome separation	-11.2468	-9.03427	15/64	12235,12236,18817,20460,20877,21749,22137,23834,30939,56150,67052,67141,67177,107047,268697	Bub1,Bub1b,Plk1,Stil,Aurkb,Terf1,Ttk,Cdc6,Pttg1,Mad2l1,Ndc80,Fbxo5,Cdt1,Psmg2,Ccnb1
7_Member	GO Biological Processes	GO:1902099	regulation of metaphase/anaphase transition of cell cycle	-10.9492	-8.7593	14/56	12235,12236,18817,20460,20877,21749,22137,23834,56150,67052,67141,67177,107047,268697	Bub1,Bub1b,Plk1,Stil,Aurkb,Terf1,Ttk,Cdc6,Mad2l1,Ndc80,Fbxo5,Cdt1,Psmg2,Ccnb1
7_Member	GO Biological Processes	GO:0007091	metaphase/anaphase transition of mitotic cell cycle	-10.8354	-8.64919	14/57	12235,12236,18817,20460,20877,21749,22137,23834,56150,67052,67141,67177,107047,268697	Bub1,Bub1b,Plk1,Stil,Aurkb,Terf1,Ttk,Cdc6,Mad2l1,Ndc80,Fbxo5,Cdt1,Psmg2,Ccnb1
7_Member	GO Biological Processes	GO:0033047	regulation of mitotic sister chromatid segregation	-10.7394	-8.56041	15/69	12235,12236,18817,20460,20877,21749,22137,23834,30939,56150,67052,67141,67177,107047,268697	Bub1,Bub1b,Plk1,Stil,Aurkb,Terf1,Ttk,Cdc6,Pttg1,Mad2l1,Ndc80,Fbxo5,Cdt1,Psmg2,Ccnb1
7_Member	GO Biological Processes	GO:0071174	mitotic spindle checkpoint	-10.6421	-8.47726	12/39	12235,12236,18817,20460,20877,21749,22137,56150,67052,67177,107047,268697	Bub1,Bub1b,Plk1,Stil,Aurkb,Terf1,Ttk,Mad2l1,Ndc80,Cdt1,Psmg2,Ccnb1
7_Member	GO Biological Processes	GO:0044784	metaphase/anaphase transition of cell cycle	-10.5083	-8.35711	14/60	12235,12236,18817,20460,20877,21749,22137,23834,56150,67052,67141,67177,107047,268697	Bub1,Bub1b,Plk1,Stil,Aurkb,Terf1,Ttk,Cdc6,Mad2l1,Ndc80,Fbxo5,Cdt1,Psmg2,Ccnb1
7_Member	GO Biological Processes	GO:2001251	negative regulation of chromosome organization	-10.2041	-8.06942	20/146	12235,12236,15381,17216,18817,20460,20877,21749,21973,22137,30939,50709,56150,67052,67141,67177,79456,107047,208084,268697	Bub1,Bub1b,Hnrnpc,Mcm2,Plk1,Stil,Aurkb,Terf1,Top2a,Ttk,Pttg1,Hist1h1e,Mad2l1,Ndc80,Fbxo5,Cdt1,Recql4,Psmg2,Pif1,Ccnb1
7_Member	GO Biological Processes	GO:0007094	mitotic spindle assembly checkpoint	-9.62046	-7.52604	11/37	12235,12236,18817,20877,21749,22137,56150,67052,67177,107047,268697	Bub1,Bub1b,Plk1,Aurkb,Terf1,Ttk,Mad2l1,Ndc80,Cdt1,Psmg2,Ccnb1
7_Member	GO Biological Processes	GO:0071173	spindle assembly checkpoint	-9.62046	-7.52604	11/37	12235,12236,18817,20877,21749,22137,56150,67052,67177,107047,268697	Bub1,Bub1b,Plk1,Aurkb,Terf1,Ttk,Mad2l1,Ndc80,Cdt1,Psmg2,Ccnb1
7_Member	GO Biological Processes	GO:0010639	negative regulation of organelle organization	-8.20576	-6.192	30/405	11567,12176,12235,12236,12649,15381,17216,17245,18005,18413,18817,19240,20393,20460,20877,21749,21973,22137,30939,50709,56150,67052,67141,67177,67254,79456,80986,107047,208084,268697	Avil,Bnip3,Bub1,Bub1b,Chek1,Hnrnpc,Mcm2,Mdm1,Nek2,Osm,Plk1,Tmsb10,Sgk1,Stil,Aurkb,Terf1,Top2a,Ttk,Pttg1,Hist1h1e,Mad2l1,Ndc80,Fbxo5,Cdt1,Bmerb1,Recql4,Ckap2,Psmg2,Pif1,Ccnb1
7_Member	GO Biological Processes	GO:0071459	protein localization to chromosome, centromeric region	-7.93136	-5.94838	8/22	12236,12534,12615,20877,22137,67052,67177,76464	Bub1b,Cdk1,Cenpa,Aurkb,Ttk,Ndc80,Cdt1,Knl1
7_Member	KEGG Pathway	mmu04114	Oocyte meiosis	-7.45916	-5.51339	15/116	12235,12442,12448,12532,12534,18817,20878,30939,56150,56438,67141,72415,105988,107995,268697	Bub1,Ccnb2,Ccne2,Cdc25c,Cdk1,Plk1,Aurka,Pttg1,Mad2l1,Rbx1,Fbxo5,Sgo1,Espl1,Cdc20,Ccnb1
7_Member	GO Biological Processes	GO:0034502	protein localization to chromosome	-7.4268	-5.48521	13/85	12236,12534,12615,18817,19891,20877,21749,22137,67052,67177,67849,71988,76464	Bub1b,Cdk1,Cenpa,Plk1,Rpa2,Aurkb,Terf1,Ttk,Ndc80,Cdt1,Cdca5,Esco2,Knl1
7_Member	GO Biological Processes	GO:0034501	protein localization to kinetochore	-5.97998	-4.15122	6/17	12534,20877,22137,67052,67177,76464	Cdk1,Aurkb,Ttk,Ndc80,Cdt1,Knl1
8_Summary	KEGG Pathway	mmu03030	DNA replication	-18.8783	-16.2076	17/35	14156,17216,17217,17218,18538,18968,18971,18973,18974,19075,19076,19891,59001,68240,69263,106344,327762,15270,21749,77605,319184,56438,76843,56791,22256,15361,77782,26909,170930,67711	Fen1,Mcm2,Mcm4,Mcm5,Pcna,Pola1,Pold1,Pole,Pole2,Prim1,Prim2,Rpa2,Pole3,Rpa3,Rfc3,Rfc4,Dna2,H2afx,Terf1,H2afv,Hist1h2bk,Rbx1,Dtl,Ube2l6,Ung,Hmga1,Polq,Exo1,Sumo2,Nsmce1
8_Member	KEGG Pathway	mmu03030	DNA replication	-18.8783	-16.2076	17/35	14156,17216,17217,17218,18538,18968,18971,18973,18974,19075,19076,19891,59001,68240,69263,106344,327762	Fen1,Mcm2,Mcm4,Mcm5,Pcna,Pola1,Pold1,Pole,Pole2,Prim1,Prim2,Rpa2,Pole3,Rpa3,Rfc3,Rfc4,Dna2
8_Member	Reactome Gene Sets	R-MMU-174417	Telomere C-strand (Lagging Strand) Synthesis	-14.6117	-12.176	12/21	18538,18968,18971,18973,18974,19075,19076,59001,68240,69263,106344,327762	Pcna,Pola1,Pold1,Pole,Pole2,Prim1,Prim2,Pole3,Rpa3,Rfc3,Rfc4,Dna2
8_Member	Reactome Gene Sets	R-MMU-180786	Extension of Telomeres	-13.9661	-11.5677	12/23	18538,18968,18971,18973,18974,19075,19076,59001,68240,69263,106344,327762	Pcna,Pola1,Pold1,Pole,Pole2,Prim1,Prim2,Pole3,Rpa3,Rfc3,Rfc4,Dna2
8_Member	Reactome Gene Sets	R-MMU-157579	Telomere Maintenance	-10.5691	-8.41114	16/83	15270,18538,18968,18971,18973,18974,19075,19076,21749,59001,68240,69263,77605,106344,319184,327762	H2afx,Pcna,Pola1,Pold1,Pole,Pole2,Prim1,Prim2,Terf1,Pole3,Rpa3,Rfc3,H2afv,Rfc4,Hist1h2bk,Dna2
8_Member	Reactome Gene Sets	R-MMU-110314	Recognition of DNA damage by PCNA-containing replication complex	-9.51872	-7.43596	10/29	18538,18971,18973,18974,56438,59001,68240,69263,76843,106344	Pcna,Pold1,Pole,Pole2,Rbx1,Pole3,Rpa3,Rfc3,Dtl,Rfc4
8_Member	Reactome Gene Sets	R-MMU-5651801	PCNA-Dependent Long Patch Base Excision Repair	-8.53281	-6.50406	8/19	18538,18971,18973,18974,59001,68240,69263,106344	Pcna,Pold1,Pole,Pole2,Pole3,Rpa3,Rfc3,Rfc4
8_Member	Reactome Gene Sets	R-MMU-73893	DNA Damage Bypass	-8.39669	-6.3755	11/47	18538,18971,18973,18974,56438,56791,59001,68240,69263,76843,106344	Pcna,Pold1,Pole,Pole2,Rbx1,Ube2l6,Pole3,Rpa3,Rfc3,Dtl,Rfc4
8_Member	Reactome Gene Sets	R-MMU-110373	Resolution of AP sites via the multiple-nucleotide patch replacement pathway	-8.11934	-6.11767	8/21	18538,18971,18973,18974,59001,68240,69263,106344	Pcna,Pold1,Pole,Pole2,Pole3,Rpa3,Rfc3,Rfc4
8_Member	Reactome Gene Sets	R-MMU-5696397	Gap-filling DNA repair synthesis and ligation in GG-NER	-8.11934	-6.11767	8/21	18538,18971,18973,18974,59001,68240,69263,106344	Pcna,Pold1,Pole,Pole2,Pole3,Rpa3,Rfc3,Rfc4
8_Member	Reactome Gene Sets	R-MMU-5656169	Termination of translesion DNA synthesis	-7.86953	-5.89559	9/31	18538,18971,18973,18974,56791,59001,68240,69263,106344	Pcna,Pold1,Pole,Pole2,Ube2l6,Pole3,Rpa3,Rfc3,Rfc4
8_Member	Reactome Gene Sets	R-MMU-73933	Resolution of Abasic Sites (AP sites)	-7.73451	-5.7738	9/32	18538,18971,18973,18974,22256,59001,68240,69263,106344	Pcna,Pold1,Pole,Pole2,Ung,Pole3,Rpa3,Rfc3,Rfc4
8_Member	KEGG Pathway	mmu03420	Nucleotide excision repair	-7.55279	-5.59855	10/44	18538,18971,18973,18974,19891,56438,59001,68240,69263,106344	Pcna,Pold1,Pole,Pole2,Rpa2,Rbx1,Pole3,Rpa3,Rfc3,Rfc4
8_Member	GO Biological Processes	GO:0006284	base-excision repair	-7.02059	-5.12246	9/38	15361,18538,18971,18973,19891,22256,68240,77782,327762	Hmga1,Pcna,Pold1,Pole,Rpa2,Ung,Rpa3,Polq,Dna2
8_Member	Reactome Gene Sets	R-MMU-110313	Translesion synthesis by Y family DNA polymerases bypasses lesions on DNA template	-7.02059	-5.12246	9/38	18538,18971,18973,18974,56791,59001,68240,69263,106344	Pcna,Pold1,Pole,Pole2,Ube2l6,Pole3,Rpa3,Rfc3,Rfc4
8_Member	Reactome Gene Sets	R-MMU-73884	Base Excision Repair	-6.94972	-5.06089	13/93	15270,18538,18971,18973,18974,21749,22256,59001,68240,69263,77605,106344,319184	H2afx,Pcna,Pold1,Pole,Pole2,Terf1,Ung,Pole3,Rpa3,Rfc3,H2afv,Rfc4,Hist1h2bk
8_Member	Reactome Gene Sets	R-MMU-5696400	Dual Incision in GG-NER	-6.91504	-5.02805	9/39	18538,18971,18973,18974,56438,59001,68240,69263,106344	Pcna,Pold1,Pole,Pole2,Rbx1,Pole3,Rpa3,Rfc3,Rfc4
8_Member	KEGG Pathway	mmu03430	Mismatch repair	-6.54261	-4.67707	7/22	18538,18971,19891,26909,68240,69263,106344	Pcna,Pold1,Rpa2,Exo1,Rpa3,Rfc3,Rfc4
8_Member	Reactome Gene Sets	R-MMU-5696399	Global Genome Nucleotide Excision Repair (GG-NER)	-5.23784	-3.47853	10/76	18538,18971,18973,18974,56438,59001,68240,69263,106344,170930	Pcna,Pold1,Pole,Pole2,Rbx1,Pole3,Rpa3,Rfc3,Rfc4,Sumo2
8_Member	Reactome Gene Sets	R-MMU-6782210	Gap-filling DNA repair synthesis and ligation in TC-NER	-5.18635	-3.43247	9/61	18538,18971,18973,18974,56438,59001,68240,69263,106344	Pcna,Pold1,Pole,Pole2,Rbx1,Pole3,Rpa3,Rfc3,Rfc4
8_Member	Reactome Gene Sets	R-MMU-6782135	Dual incision in TC-NER	-5.068	-3.3326	9/63	18538,18971,18973,18974,56438,59001,68240,69263,106344	Pcna,Pold1,Pole,Pole2,Rbx1,Pole3,Rpa3,Rfc3,Rfc4
8_Member	KEGG Pathway	mmu03410	Base excision repair	-5.0532	-3.3203	7/35	14156,18538,18971,18973,18974,22256,59001	Fen1,Pcna,Pold1,Pole,Pole2,Ung,Pole3
8_Member	Reactome Gene Sets	R-MMU-174414	Processive synthesis on the C-strand of the telomere	-4.83718	-3.12932	4/8	18538,18971,68240,327762	Pcna,Pold1,Rpa3,Dna2
8_Member	Reactome Gene Sets	R-MMU-174437	Removal of the Flap Intermediate from the C-strand	-4.83718	-3.12932	4/8	18538,18971,68240,327762	Pcna,Pold1,Rpa3,Dna2
8_Member	Reactome Gene Sets	R-MMU-6781827	Transcription-Coupled Nucleotide Excision Repair (TC-NER)	-4.53849	-2.88838	9/73	18538,18971,18973,18974,56438,59001,68240,69263,106344	Pcna,Pold1,Pole,Pole2,Rbx1,Pole3,Rpa3,Rfc3,Rfc4
8_Member	GO Biological Processes	GO:0000731	DNA synthesis involved in DNA repair	-4.49225	-2.84961	6/29	18538,18968,18971,18973,18974,76843	Pcna,Pola1,Pold1,Pole,Pole2,Dtl
8_Member	GO Biological Processes	GO:0006272	leading strand elongation	-4.39262	-2.78216	3/4	18538,18968,18973	Pcna,Pola1,Pole
8_Member	Reactome Gene Sets	R-MMU-5696398	Nucleotide Excision Repair	-4.10775	-2.5362	10/102	18538,18971,18973,18974,56438,59001,68240,69263,106344,170930	Pcna,Pold1,Pole,Pole2,Rbx1,Pole3,Rpa3,Rfc3,Rfc4,Sumo2
8_Member	GO Biological Processes	GO:0006287	base-excision repair, gap-filling	-4.00179	-2.44932	3/5	18538,18971,18973	Pcna,Pold1,Pole
8_Member	Reactome Gene Sets	R-MMU-110312	Translesion synthesis by REV1	-3.59989	-2.1134	4/15	18538,68240,69263,106344	Pcna,Rpa3,Rfc3,Rfc4
8_Member	Reactome Gene Sets	R-MMU-5655862	Translesion synthesis by POLK	-3.48246	-2.01312	4/16	18538,68240,69263,106344	Pcna,Rpa3,Rfc3,Rfc4
8_Member	Reactome Gene Sets	R-MMU-5656121	Translesion synthesis by POLI	-3.48246	-2.01312	4/16	18538,68240,69263,106344	Pcna,Rpa3,Rfc3,Rfc4
8_Member	Reactome Gene Sets	R-MMU-5358565	Mismatch repair (MMR) directed by MSH2:MSH6 (MutSalpha)	-3.27486	-1.85071	3/8	18538,26909,68240	Pcna,Exo1,Rpa3
8_Member	Reactome Gene Sets	R-MMU-110320	Translesion Synthesis by POLH	-3.27182	-1.84831	4/18	18538,68240,69263,106344	Pcna,Rpa3,Rfc3,Rfc4
8_Member	Reactome Gene Sets	R-MMU-5358508	Mismatch Repair	-3.10584	-1.72148	3/9	18538,26909,68240	Pcna,Exo1,Rpa3
8_Member	GO Biological Processes	GO:0006301	postreplication repair	-2.77607	-1.46567	4/24	18538,18974,67711,76843	Pcna,Pole2,Nsmce1,Dtl
8_Member	GO Biological Processes	GO:0006298	mismatch repair	-2.70781	-1.41409	4/25	18538,19891,26909,68240	Pcna,Rpa2,Exo1,Rpa3
8_Member	GO Biological Processes	GO:0019985	translesion synthesis	-2.33123	-1.12259	3/16	18538,18974,76843	Pcna,Pole2,Dtl
9_Summary	GO Biological Processes	GO:0000226	microtubule cytoskeleton organization	-18.4552	-15.8167	53/569	12316,12615,12649,14433,17245,17865,18005,18817,19348,20393,20460,20873,20877,20878,21749,26934,51944,54141,56150,56289,60530,66311,66442,66468,66977,67052,67141,67254,68121,70218,70235,71819,72119,72415,73804,74470,75786,76123,77744,80986,103573,105988,107995,108907,219072,219114,225659,228421,231123,233406,237436,268697,381293,56350,66061,110033,240641	Aspm,Cenpa,Chek1,Gapdh,Mdm1,Mybl2,Nek2,Plk1,Kif20a,Sgk1,Stil,Plk4,Aurkb,Aurka,Terf1,Racgap1,Knstrn,Spag5,Mad2l1,Rassf1,Fignl1,Cenpw,Spc25,Ska1,Nuf2,Ndc80,Fbxo5,Bmerb1,Cep70,Kif18b,Poc1a,Kif23,Tpx2,Sgo1,Kif2c,Cep72,Ckap5,Gpsm2,Bora,Ckap2,Xpo1,Espl1,Cdc20,Nusap1,Haus4,Ska3,Cep76,Kif18a,Haus3,Prc1,Gas2l3,Ccnb1,Kif14,Arl3,Tctex1d2,Kif22,Kif20b
9_Member	GO Biological Processes	GO:0000226	microtubule cytoskeleton organization	-18.4552	-15.8167	53/569	12316,12615,12649,14433,17245,17865,18005,18817,19348,20393,20460,20873,20877,20878,21749,26934,51944,54141,56150,56289,60530,66311,66442,66468,66977,67052,67141,67254,68121,70218,70235,71819,72119,72415,73804,74470,75786,76123,77744,80986,103573,105988,107995,108907,219072,219114,225659,228421,231123,233406,237436,268697,381293	Aspm,Cenpa,Chek1,Gapdh,Mdm1,Mybl2,Nek2,Plk1,Kif20a,Sgk1,Stil,Plk4,Aurkb,Aurka,Terf1,Racgap1,Knstrn,Spag5,Mad2l1,Rassf1,Fignl1,Cenpw,Spc25,Ska1,Nuf2,Ndc80,Fbxo5,Bmerb1,Cep70,Kif18b,Poc1a,Kif23,Tpx2,Sgo1,Kif2c,Cep72,Ckap5,Gpsm2,Bora,Ckap2,Xpo1,Espl1,Cdc20,Nusap1,Haus4,Ska3,Cep76,Kif18a,Haus3,Prc1,Gas2l3,Ccnb1,Kif14
9_Member	GO Biological Processes	GO:0007051	spindle organization	-15.4782	-12.9799	27/166	12316,17865,18005,18817,20460,20877,20878,26934,51944,54141,66311,66442,66977,67052,67141,70235,71819,72119,74470,75786,76123,77744,105988,107995,219072,231123,268697	Aspm,Mybl2,Nek2,Plk1,Stil,Aurkb,Aurka,Racgap1,Knstrn,Spag5,Cenpw,Spc25,Nuf2,Ndc80,Fbxo5,Poc1a,Kif23,Tpx2,Cep72,Ckap5,Gpsm2,Bora,Espl1,Cdc20,Haus4,Haus3,Ccnb1
9_Member	GO Biological Processes	GO:0007017	microtubule-based process	-15.453	-12.9621	57/762	12316,12615,12649,14433,17245,17865,18005,18817,19348,20393,20460,20873,20877,20878,21749,26934,51944,54141,56150,56289,56350,60530,66061,66311,66442,66468,66977,67052,67141,67254,68121,70218,70235,71819,72119,72415,73804,74470,75786,76123,77744,80986,103573,105988,107995,108907,110033,219072,219114,225659,228421,231123,233406,237436,240641,268697,381293	Aspm,Cenpa,Chek1,Gapdh,Mdm1,Mybl2,Nek2,Plk1,Kif20a,Sgk1,Stil,Plk4,Aurkb,Aurka,Terf1,Racgap1,Knstrn,Spag5,Mad2l1,Rassf1,Arl3,Fignl1,Tctex1d2,Cenpw,Spc25,Ska1,Nuf2,Ndc80,Fbxo5,Bmerb1,Cep70,Kif18b,Poc1a,Kif23,Tpx2,Sgo1,Kif2c,Cep72,Ckap5,Gpsm2,Bora,Ckap2,Xpo1,Espl1,Cdc20,Nusap1,Kif22,Haus4,Ska3,Cep76,Kif18a,Haus3,Prc1,Gas2l3,Kif20b,Ccnb1,Kif14
9_Member	GO Biological Processes	GO:1902850	microtubule cytoskeleton organization involved in mitosis	-11.0867	-8.88568	20/131	12615,17865,18005,18817,20460,20877,20878,26934,56150,66442,66977,67052,70235,71819,72119,76123,77744,107995,108907,268697	Cenpa,Mybl2,Nek2,Plk1,Stil,Aurkb,Aurka,Racgap1,Mad2l1,Spc25,Nuf2,Ndc80,Poc1a,Kif23,Tpx2,Gpsm2,Bora,Cdc20,Nusap1,Ccnb1
9_Member	GO Biological Processes	GO:0007052	mitotic spindle organization	-9.86102	-7.7485	17/106	17865,18005,18817,20460,20877,20878,26934,66442,66977,67052,70235,71819,72119,76123,77744,107995,268697	Mybl2,Nek2,Plk1,Stil,Aurkb,Aurka,Racgap1,Spc25,Nuf2,Ndc80,Poc1a,Kif23,Tpx2,Gpsm2,Bora,Cdc20,Ccnb1
9_Member	GO Biological Processes	GO:0070507	regulation of microtubule cytoskeleton organization	-9.31984	-7.24279	22/199	12649,17245,18005,18817,20393,20460,20873,21749,54141,56289,66468,67254,68121,70235,72119,76123,77744,80986,103573,219114,225659,228421	Chek1,Mdm1,Nek2,Plk1,Sgk1,Stil,Plk4,Terf1,Spag5,Rassf1,Ska1,Bmerb1,Cep70,Poc1a,Tpx2,Gpsm2,Bora,Ckap2,Xpo1,Ska3,Cep76,Kif18a
9_Member	GO Biological Processes	GO:0051225	spindle assembly	-9.10451	-7.03867	16/103	12316,17865,18005,18817,20877,20878,26934,54141,66311,67141,71819,72119,76123,107995,219072,231123	Aspm,Mybl2,Nek2,Plk1,Aurkb,Aurka,Racgap1,Spag5,Cenpw,Fbxo5,Kif23,Tpx2,Gpsm2,Cdc20,Haus4,Haus3
9_Member	GO Biological Processes	GO:0032886	regulation of microtubule-based process	-8.66948	-6.62785	23/235	12649,17245,18005,18817,20393,20460,20873,21749,54141,56289,66061,66468,67254,68121,70235,72119,76123,77744,80986,103573,219114,225659,228421	Chek1,Mdm1,Nek2,Plk1,Sgk1,Stil,Plk4,Terf1,Spag5,Rassf1,Tctex1d2,Ska1,Bmerb1,Cep70,Poc1a,Tpx2,Gpsm2,Bora,Ckap2,Xpo1,Ska3,Cep76,Kif18a
9_Member	GO Biological Processes	GO:0090307	mitotic spindle assembly	-4.45206	-2.81871	8/58	17865,18005,18817,20877,26934,71819,72119,107995	Mybl2,Nek2,Plk1,Aurkb,Racgap1,Kif23,Tpx2,Cdc20
10_Summary	GO Biological Processes	GO:0045786	negative regulation of cell cycle	-15.5176	-12.2972	113/453	11350,11789,12048,12193,12227,12235,12236,12443,12534,12569,12649,14451,14534,15270,15902,15937,16362,16798,17245,17248,17283,17349,17869,18005,18392,18413,18519,18763,18764,18817,19272,19650,19766,19891,20460,20677,20877,20878,21749,21825,21973,21981,22040,22059,22137,23834,24100,26416,26914,26941,27103,27223,28010,28114,30939,52468,52679,52696,54369,56150,56289,57441,57913,60599,66591,66854,670…	Abl1,Apc,Bcl2l1,Zfp36l2,Btg2,Bub1,Bub1b,Ccnd1,Cdk1,Cdk5r1,Chek1,Gas1,Kat2a,H2afx,Id2,Ier3,Irf1,Lats1,Mdm1,Mdm4,Men1,Mlf1,Myc,Nek2,Orc1,Osm,Kat2b,Pkd1,Pkd2,Plk1,Ptprk,Rbl1,Ripk1,Rpa2,Stil,Sox4,Aurkb,Aurka,Terf1,Thbs1,Top2a,Ppp1r13b,Trex1,Trp53,Ttk,Cdc6,Tpra1,Mapk14,H2afy,Slc9a3r1,Eif2ak4,Trp53bp1,Miip,Nsun2,Pttg1,Ctdsp2,E2f7,Zwint,Nme6,Mad2l1,Rassf1,Gmnn,Pidd1,Trp53inp1,Mad2l1bp,Trim35,Ndc80,Fbxo5…
10_Member	GO Biological Processes	GO:0045786	negative regulation of cell cycle	-15.5176	-12.2972	113/453	11350,11789,12048,12193,12227,12235,12236,12443,12534,12569,12649,14451,14534,15270,15902,15937,16362,16798,17245,17248,17283,17349,17869,18005,18392,18413,18519,18763,18764,18817,19272,19650,19766,19891,20460,20677,20877,20878,21749,21825,21973,21981,22040,22059,22137,23834,24100,26416,26914,26941,27103,27223,28010,28114,30939,52468,52679,52696,54369,56150,56289,57441,57913,60599,66591,66854,670…	Abl1,Apc,Bcl2l1,Zfp36l2,Btg2,Bub1,Bub1b,Ccnd1,Cdk1,Cdk5r1,Chek1,Gas1,Kat2a,H2afx,Id2,Ier3,Irf1,Lats1,Mdm1,Mdm4,Men1,Mlf1,Myc,Nek2,Orc1,Osm,Kat2b,Pkd1,Pkd2,Plk1,Ptprk,Rbl1,Ripk1,Rpa2,Stil,Sox4,Aurkb,Aurka,Terf1,Thbs1,Top2a,Ppp1r13b,Trex1,Trp53,Ttk,Cdc6,Tpra1,Mapk14,H2afy,Slc9a3r1,Eif2ak4,Trp53bp1,Miip,Nsun2,Pttg1,Ctdsp2,E2f7,Zwint,Nme6,Mad2l1,Rassf1,Gmnn,Pidd1,Trp53inp1,Mad2l1bp,Trim35,Ndc80,Fbxo5…
10_Member	GO Biological Processes	GO:0031570	DNA integrity checkpoint	-6.25049	-4.03408	32/112	12443,12534,12649,15270,15937,18392,18817,19891,20677,21973,22040,22059,23834,26416,27103,27223,57913,67177,71711,72440,76843,77065,104418,106052,107829,193838,235323,235610,241627,269582,327762,381921	Ccnd1,Cdk1,Chek1,H2afx,Ier3,Orc1,Plk1,Rpa2,Sox4,Top2a,Trex1,Trp53,Cdc6,Mapk14,Eif2ak4,Trp53bp1,Pidd1,Cdt1,Mus81,Rhno1,Dtl,Ints7,Dgkz,Fbxo4,Thoc5,Eme2,Usp28,Atrip,Wdr76,Clspn,Dna2,Taok2
10_Member	GO Biological Processes	GO:0000077	DNA damage checkpoint	-4.70658	-2.76982	27/102	12443,12534,12649,15270,15937,18817,19891,20677,22040,22059,26416,27103,27223,57913,71711,72440,76843,77065,104418,106052,107829,193838,235323,235610,241627,269582,381921	Ccnd1,Cdk1,Chek1,H2afx,Ier3,Plk1,Rpa2,Sox4,Trex1,Trp53,Mapk14,Eif2ak4,Trp53bp1,Pidd1,Mus81,Rhno1,Dtl,Ints7,Dgkz,Fbxo4,Thoc5,Eme2,Usp28,Atrip,Wdr76,Clspn,Taok2
11_Summary	Reactome Gene Sets	R-MMU-212436	Generic Transcription Pathway	-15.4231	-12.9395	135/717	11350,12227,12443,12569,13619,13865,13871,13983,14534,15257,15258,16825,17248,17283,17684,17869,18227,18519,19014,19411,20020,20181,20182,20587,20588,20779,20924,21406,21408,21678,21981,22025,22026,22059,22259,22260,22601,22640,22654,22658,22690,22691,22696,22704,22751,22775,23942,26379,26399,26416,27224,29871,52712,54383,56220,56314,56458,56716,56717,57745,57913,59024,60599,64050,66262,66993,671…	Abl1,Btg2,Ccnd1,Cdk5r1,Phc1,Nr2f1,Ercc2,Esr2,Kat2a,Hipk1,Hipk2,Ldb1,Mdm4,Men1,Cited2,Myc,Nr4a2,Kat2b,Med1,Rarg,Polr2a,Rxra,Rxrb,Smarcb1,Smarcc1,Src,Supt5,Tcf12,Zfp354a,Tead3,Ppp1r13b,Nr2c1,Nr2c2,Trp53,Nr1h3,Nr1h2,Yap1,Zfp1,Zfp13,Pcgf2,Zfp28,Zscan2,Zfp37,Zfp46,Zfp90,Zik1,Mta2,Esrra,Map2k6,Mapk14,Eloa,Scmh1,Zkscan6,Phc2,Zfp386,Zfp113,Foxo1,Mlst8,Mtor,Zfp112,Pidd1,Med12,Trp53inp1,Yeats4,Ing5,Smarcd3…
11_Member	Reactome Gene Sets	R-MMU-212436	Generic Transcription Pathway	-15.4231	-12.9395	135/717	11350,12227,12443,12569,13619,13865,13871,13983,14534,15257,15258,16825,17248,17283,17684,17869,18227,18519,19014,19411,20020,20181,20182,20587,20588,20779,20924,21406,21408,21678,21981,22025,22026,22059,22259,22260,22601,22640,22654,22658,22690,22691,22696,22704,22751,22775,23942,26379,26399,26416,27224,29871,52712,54383,56220,56314,56458,56716,56717,57745,57913,59024,60599,64050,66262,66993,671…	Abl1,Btg2,Ccnd1,Cdk5r1,Phc1,Nr2f1,Ercc2,Esr2,Kat2a,Hipk1,Hipk2,Ldb1,Mdm4,Men1,Cited2,Myc,Nr4a2,Kat2b,Med1,Rarg,Polr2a,Rxra,Rxrb,Smarcb1,Smarcc1,Src,Supt5,Tcf12,Zfp354a,Tead3,Ppp1r13b,Nr2c1,Nr2c2,Trp53,Nr1h3,Nr1h2,Yap1,Zfp1,Zfp13,Pcgf2,Zfp28,Zscan2,Zfp37,Zfp46,Zfp90,Zik1,Mta2,Esrra,Map2k6,Mapk14,Eloa,Scmh1,Zkscan6,Phc2,Zfp386,Zfp113,Foxo1,Mlst8,Mtor,Zfp112,Pidd1,Med12,Trp53inp1,Yeats4,Ing5,Smarcd3…
12_Summary	Reactome Gene Sets	R-MMU-69190	DNA strand elongation	-14.2778	-11.8612	12/22	18538,18968,18971,19075,19076,68240,69263,69270,106344,109145,272551,327762,18973,18974,59001,13178,20133,20135,21877,22171,22271,66422,21973,11534,23971	Pcna,Pola1,Pold1,Prim1,Prim2,Rpa3,Rfc3,Gins1,Rfc4,Gins4,Gins2,Dna2,Pole,Pole2,Pole3,Dck,Rrm1,Rrm2,Tk1,Tyms,Upp1,Dctpp1,Top2a,Adk,Papss1
12_Member	Reactome Gene Sets	R-MMU-69190	DNA strand elongation	-14.2778	-11.8612	12/22	18538,18968,18971,19075,19076,68240,69263,69270,106344,109145,272551,327762	Pcna,Pola1,Pold1,Prim1,Prim2,Rpa3,Rfc3,Gins1,Rfc4,Gins4,Gins2,Dna2
12_Member	Reactome Gene Sets	R-MMU-69186	Lagging Strand Synthesis	-10.3778	-8.23005	9/18	18538,18968,18971,19075,19076,68240,69263,106344,327762	Pcna,Pola1,Pold1,Prim1,Prim2,Rpa3,Rfc3,Rfc4,Dna2
12_Member	Reactome Gene Sets	R-MMU-69166	Removal of the Flap Intermediate	-8.7936	-6.74405	7/12	18538,18968,18971,19075,19076,68240,327762	Pcna,Pola1,Pold1,Prim1,Prim2,Rpa3,Dna2
12_Member	Reactome Gene Sets	R-MMU-174430	Telomere C-strand synthesis initiation	-8.55283	-6.51897	6/8	18968,18973,18974,19075,19076,59001	Pola1,Pole,Pole2,Prim1,Prim2,Pole3
12_Member	Reactome Gene Sets	R-MMU-68952	DNA replication initiation	-8.55283	-6.51897	6/8	18968,18973,18974,19075,19076,59001	Pola1,Pole,Pole2,Prim1,Prim2,Pole3
12_Member	Reactome Gene Sets	R-MMU-69183	Processive synthesis on the lagging strand	-8.46603	-6.44234	7/13	18538,18968,18971,19075,19076,68240,327762	Pcna,Pola1,Pold1,Prim1,Prim2,Rpa3,Dna2
12_Member	Reactome Gene Sets	R-MMU-174411	Polymerase switching on the C-strand of the telomere	-8.17322	-6.16675	7/14	18538,18968,18971,19075,19076,69263,106344	Pcna,Pola1,Pold1,Prim1,Prim2,Rfc3,Rfc4
12_Member	Reactome Gene Sets	R-MMU-69091	Polymerase switching	-8.17322	-6.16675	7/14	18538,18968,18971,19075,19076,69263,106344	Pcna,Pola1,Pold1,Prim1,Prim2,Rfc3,Rfc4
12_Member	Reactome Gene Sets	R-MMU-69109	Leading Strand Synthesis	-8.17322	-6.16675	7/14	18538,18968,18971,19075,19076,69263,106344	Pcna,Pola1,Pold1,Prim1,Prim2,Rfc3,Rfc4
12_Member	KEGG Pathway	mmu00240	Pyrimidine metabolism	-7.22619	-5.30687	14/104	13178,18968,18971,18973,18974,19075,19076,20133,20135,21877,22171,22271,59001,66422	Dck,Pola1,Pold1,Pole,Pole2,Prim1,Prim2,Rrm1,Rrm2,Tk1,Tyms,Upp1,Pole3,Dctpp1
12_Member	CORUM	CORUM:1001	DNA synthesome complex	-7.0666	-5.1628	6/12	18538,18968,18971,19075,19076,21973	Pcna,Pola1,Pold1,Prim1,Prim2,Top2a
12_Member	CORUM	CORUM:309	RC complex	-5.13065	-3.38611	4/7	18968,19075,19076,106344	Pola1,Prim1,Prim2,Rfc4
12_Member	CORUM	CORUM:1110	DNA polymerase alpha-primase complex	-4.39262	-2.78216	3/4	18968,19075,19076	Pola1,Prim1,Prim2
12_Member	CORUM	CORUM:47	DNA polymerase alpha-primase complex	-4.39262	-2.78216	3/4	18968,19075,19076	Pola1,Prim1,Prim2
12_Member	GO Biological Processes	GO:0006269	DNA replication, synthesis of RNA primer	-4.39262	-2.78216	3/4	18968,19075,19076	Pola1,Prim1,Prim2
12_Member	KEGG Pathway	mmu00230	Purine metabolism	-3.25767	-1.8373	12/178	11534,13178,18968,18971,18973,18974,19075,19076,20133,20135,23971,59001	Adk,Dck,Pola1,Pold1,Pole,Pole2,Prim1,Prim2,Rrm1,Rrm2,Papss1,Pole3
12_Member	Reactome Gene Sets	R-MMU-113501	Inhibition of replication initiation of damaged DNA by RB1/E2F1	-3.10584	-1.72148	3/9	18968,19075,19076	Pola1,Prim1,Prim2
12_Member	Reactome Gene Sets	R-MMU-113510	E2F mediated regulation of DNA replication	-3.10584	-1.72148	3/9	18968,19075,19076	Pola1,Prim1,Prim2
13_Summary	GO Biological Processes	GO:0006325	chromatin organization	-14.2751	-11.2438	156/736	11810,12428,12544,12649,12914,13016,13433,13619,13714,14013,14055,14245,14534,15201,15260,15270,15460,16825,16969,17216,17283,17769,17869,17977,18140,18150,18519,18676,18753,18760,19650,19697,19708,20585,20587,20588,20729,20787,20877,21429,21652,21752,22059,22209,22658,23942,26404,26914,29871,50709,52592,52915,54169,54387,56397,56406,56632,59001,64050,64707,66083,66262,66336,66423,66505,66578,669…	Apobec1,Ccna2,Cdc45,Chek1,Crebbp,Ctbp1,Dnmt1,Phc1,Elk4,Mecom,Ezh1,Lpin1,Kat2a,Hells,Hira,H2afx,Hr,Ldb1,Zbtb7a,Mcm2,Men1,Mthfr,Myc,Ncoa1,Uhrf1,Npm3,Kat2b,Phf2,Prkcd,Prkd1,Rbl1,Rela,Dpf2,Hltf,Smarcb1,Smarcc1,Spin1,Srebf1,Aurkb,Ubtf,Phf1,Tert,Trp53,Ube2a,Pcgf2,Mta2,Map3k12,H2afy,Scmh1,Hist1h1e,Brms1l,Zmiz2,Kat6b,Mcm3ap,Morf4l2,Ncoa6,Sphk2,Pole3,Yeats4,Suv39h2,Setd6,Ing5,Cenpp,Coprs,Zmynd11,Mis18a,Sm…
13_Member	GO Biological Processes	GO:0006325	chromatin organization	-14.2751	-11.2438	156/736	11810,12428,12544,12649,12914,13016,13433,13619,13714,14013,14055,14245,14534,15201,15260,15270,15460,16825,16969,17216,17283,17769,17869,17977,18140,18150,18519,18676,18753,18760,19650,19697,19708,20585,20587,20588,20729,20787,20877,21429,21652,21752,22059,22209,22658,23942,26404,26914,29871,50709,52592,52915,54169,54387,56397,56406,56632,59001,64050,64707,66083,66262,66336,66423,66505,66578,669…	Apobec1,Ccna2,Cdc45,Chek1,Crebbp,Ctbp1,Dnmt1,Phc1,Elk4,Mecom,Ezh1,Lpin1,Kat2a,Hells,Hira,H2afx,Hr,Ldb1,Zbtb7a,Mcm2,Men1,Mthfr,Myc,Ncoa1,Uhrf1,Npm3,Kat2b,Phf2,Prkcd,Prkd1,Rbl1,Rela,Dpf2,Hltf,Smarcb1,Smarcc1,Spin1,Srebf1,Aurkb,Ubtf,Phf1,Tert,Trp53,Ube2a,Pcgf2,Mta2,Map3k12,H2afy,Scmh1,Hist1h1e,Brms1l,Zmiz2,Kat6b,Mcm3ap,Morf4l2,Ncoa6,Sphk2,Pole3,Yeats4,Suv39h2,Setd6,Ing5,Cenpp,Coprs,Zmynd11,Mis18a,Sm…
13_Member	GO Biological Processes	GO:0016569	covalent chromatin modification	-10.4837	-7.74045	99/445	11810,12428,12649,12914,13016,13433,13619,13714,14055,14245,14534,15201,15460,16825,17283,17769,17977,18140,18519,18676,18753,18760,20587,20787,20877,21652,21752,22059,22209,22658,23942,26404,26914,50709,52592,54169,56397,56406,56632,59001,64050,64707,66083,66262,66423,67367,68911,68943,69188,69544,69587,70315,70790,70999,71041,71458,71514,71777,72195,73247,73390,74112,74522,75410,76901,78783,998…	Apobec1,Ccna2,Chek1,Crebbp,Ctbp1,Dnmt1,Phc1,Elk4,Ezh1,Lpin1,Kat2a,Hells,Hr,Ldb1,Men1,Mthfr,Ncoa1,Uhrf1,Kat2b,Phf2,Prkcd,Prkd1,Smarcb1,Srebf1,Aurkb,Phf1,Tert,Trp53,Ube2a,Pcgf2,Mta2,Map3k12,H2afy,Hist1h1e,Brms1l,Kat6b,Morf4l2,Ncoa6,Sphk2,Pole3,Yeats4,Suv39h2,Setd6,Ing5,Coprs,Paxbp1,Pygo2,Pink1,Kmt2e,Wdr5b,Pcgf3,Hdac8,Ubr5,Naa40,Pcgf6,Bcor,Sfpq,Ing3,Supt7l,Mrgbp,Msl3l2,Usp16,Morc2a,Kmt2b,Jade2,Brpf1…
13_Member	GO Biological Processes	GO:0016570	histone modification	-10.0279	-7.31026	95/428	12428,12649,12914,13016,13433,13619,13714,14055,14245,14534,15460,16825,17283,17769,17977,18140,18519,18676,18753,18760,20587,20787,20877,21652,21752,22059,22209,22658,23942,26404,26914,50709,52592,54169,56397,56406,56632,59001,64050,64707,66083,66262,66423,67367,68911,68943,69188,69544,69587,70315,70790,70999,71041,71458,71514,71777,72195,73247,73390,74112,75410,76901,78783,99890,100683,107435,1…	Ccna2,Chek1,Crebbp,Ctbp1,Dnmt1,Phc1,Elk4,Ezh1,Lpin1,Kat2a,Hr,Ldb1,Men1,Mthfr,Ncoa1,Uhrf1,Kat2b,Phf2,Prkcd,Prkd1,Smarcb1,Srebf1,Aurkb,Phf1,Tert,Trp53,Ube2a,Pcgf2,Mta2,Map3k12,H2afy,Hist1h1e,Brms1l,Kat6b,Morf4l2,Ncoa6,Sphk2,Pole3,Yeats4,Suv39h2,Setd6,Ing5,Coprs,Paxbp1,Pygo2,Pink1,Kmt2e,Wdr5b,Pcgf3,Hdac8,Ubr5,Naa40,Pcgf6,Bcor,Sfpq,Ing3,Supt7l,Mrgbp,Msl3l2,Usp16,Kmt2b,Jade2,Brpf1,Prmt6,Trrap,Hat1,Arr…
13_Member	GO Biological Processes	GO:0018205	peptidyl-lysine modification	-8.05812	-6.0612	66/346	12914,13016,13433,14055,14534,16825,16950,17977,18519,18984,19697,20587,20677,21652,21817,22658,26914,52915,54169,56406,56632,64050,66083,66262,66568,67164,68043,68073,68667,68911,69188,69544,70999,71458,72195,73247,73390,75410,76901,78783,99890,100683,104799,109689,110147,116848,192195,194388,208146,208727,214162,224727,225888,226976,229615,231151,232811,238247,246198,268936,320204,328365,328572…	Crebbp,Ctbp1,Dnmt1,Ezh1,Kat2a,Ldb1,Loxl3,Ncoa1,Kat2b,Por,Rela,Smarcb1,Sox4,Phf1,Tgm2,Pcgf2,H2afy,Zmiz2,Kat6b,Ncoa6,Sphk2,Yeats4,Setd6,Ing5,Rwdd3,Lipt2,Eef1akmt1,Atpsckmt,Trpm4,Pygo2,Kmt2e,Wdr5b,Naa40,Bcor,Supt7l,Mrgbp,Msl3l2,Kmt2b,Jade2,Brpf1,Prmt6,Trrap,Vipas39,Arrb1,Ehmt2,Baz2a,Ash1l,Tet3,Yeats2,Hdac4,Kmt2a,Bag6,Kmt5b,Kansl3,Pias3,Tada2b,Kmt5c,Arid4a,Mllt6,Brpf3,Etfbkmt,Zmiz1,Ep300,Bend3,Hdac1,…
13_Member	GO Biological Processes	GO:0018394	peptidyl-lysine acetylation	-4.59608	-2.69037	36/156	12649,12914,13016,14534,16825,17977,18519,18984,20587,20677,22658,54169,56397,56632,59001,64050,66262,70999,71777,72195,73247,73390,76901,78783,100683,107435,109689,208146,214162,224727,226976,231151,268936,328572,331623,433759	Chek1,Crebbp,Ctbp1,Kat2a,Ldb1,Ncoa1,Kat2b,Por,Smarcb1,Sox4,Pcgf2,Kat6b,Morf4l2,Sphk2,Pole3,Yeats4,Ing5,Naa40,Ing3,Supt7l,Mrgbp,Msl3l2,Jade2,Brpf1,Trrap,Hat1,Arrb1,Yeats2,Kmt2a,Bag6,Kansl3,Tada2b,Brpf3,Ep300,Bend3,Hdac1
13_Member	GO Biological Processes	GO:0018393	internal peptidyl-lysine acetylation	-4.52851	-2.63968	34/145	12649,12914,13016,14534,16825,17977,18519,18984,20587,22658,54169,56397,56632,59001,64050,66262,70999,71777,72195,73247,73390,76901,78783,100683,107435,109689,208146,214162,224727,226976,231151,268936,328572,331623	Chek1,Crebbp,Ctbp1,Kat2a,Ldb1,Ncoa1,Kat2b,Por,Smarcb1,Pcgf2,Kat6b,Morf4l2,Sphk2,Pole3,Yeats4,Ing5,Naa40,Ing3,Supt7l,Mrgbp,Msl3l2,Jade2,Brpf1,Trrap,Hat1,Arrb1,Yeats2,Kmt2a,Bag6,Kansl3,Tada2b,Brpf3,Ep300,Bend3
13_Member	GO Biological Processes	GO:0006475	internal protein amino acid acetylation	-4.33454	-2.48944	34/148	12649,12914,13016,14534,16825,17977,18519,18984,20587,22658,54169,56397,56632,59001,64050,66262,70999,71777,72195,73247,73390,76901,78783,100683,107435,109689,208146,214162,224727,226976,231151,268936,328572,331623	Chek1,Crebbp,Ctbp1,Kat2a,Ldb1,Ncoa1,Kat2b,Por,Smarcb1,Pcgf2,Kat6b,Morf4l2,Sphk2,Pole3,Yeats4,Ing5,Naa40,Ing3,Supt7l,Mrgbp,Msl3l2,Jade2,Brpf1,Trrap,Hat1,Arrb1,Yeats2,Kmt2a,Bag6,Kansl3,Tada2b,Brpf3,Ep300,Bend3
13_Member	GO Biological Processes	GO:0016573	histone acetylation	-4.07288	-2.28535	32/140	12649,12914,13016,14534,16825,17977,18519,20587,22658,54169,56397,56632,59001,64050,66262,70999,71777,72195,73247,73390,76901,78783,100683,107435,109689,208146,214162,226976,231151,268936,328572,331623	Chek1,Crebbp,Ctbp1,Kat2a,Ldb1,Ncoa1,Kat2b,Smarcb1,Pcgf2,Kat6b,Morf4l2,Sphk2,Pole3,Yeats4,Ing5,Naa40,Ing3,Supt7l,Mrgbp,Msl3l2,Jade2,Brpf1,Trrap,Hat1,Arrb1,Yeats2,Kmt2a,Kansl3,Tada2b,Brpf3,Ep300,Bend3
13_Member	GO Biological Processes	GO:0006473	protein acetylation	-3.83889	-2.0996	39/188	12649,12914,13016,14534,16825,17977,18519,18984,20587,20677,22658,24083,54169,56397,56632,59001,64050,66262,70999,71777,71988,72107,72195,73247,73390,76901,78783,100683,107435,109689,208146,214162,224727,226976,231151,268936,328572,331623,433759	Chek1,Crebbp,Ctbp1,Kat2a,Ldb1,Ncoa1,Kat2b,Por,Smarcb1,Sox4,Pcgf2,Natd1,Kat6b,Morf4l2,Sphk2,Pole3,Yeats4,Ing5,Naa40,Ing3,Esco2,Dscc1,Supt7l,Mrgbp,Msl3l2,Jade2,Brpf1,Trrap,Hat1,Arrb1,Yeats2,Kmt2a,Bag6,Kansl3,Tada2b,Brpf3,Ep300,Bend3,Hdac1
13_Member	GO Biological Processes	GO:0043543	protein acylation	-3.33356	-1.72696	44/232	12649,12914,13016,14534,14645,16825,17977,18519,18984,20587,20677,22658,24083,54169,56397,56632,59001,64050,66220,66262,70796,70999,71777,71988,72107,72195,73247,73390,76901,78783,100683,102193,107435,109689,208146,214162,216169,224727,226976,231151,268936,328572,331623,433759	Chek1,Crebbp,Ctbp1,Kat2a,Glul,Ldb1,Ncoa1,Kat2b,Por,Smarcb1,Sox4,Pcgf2,Natd1,Kat6b,Morf4l2,Sphk2,Pole3,Yeats4,Zdhhc12,Ing5,Zdhhc1,Naa40,Ing3,Esco2,Dscc1,Supt7l,Mrgbp,Msl3l2,Jade2,Brpf1,Trrap,Zdhhc7,Hat1,Arrb1,Yeats2,Kmt2a,Abhd17a,Bag6,Kansl3,Tada2b,Brpf3,Ep300,Bend3,Hdac1
13_Member	GO Biological Processes	GO:0043967	histone H4 acetylation	-3.20599	-1.6282	17/64	13016,14534,17977,20587,56397,64050,70999,71777,73390,76901,100683,107435,109689,214162,226976,328572,331623	Ctbp1,Kat2a,Ncoa1,Smarcb1,Morf4l2,Yeats4,Naa40,Ing3,Msl3l2,Jade2,Trrap,Hat1,Arrb1,Kmt2a,Kansl3,Ep300,Bend3
13_Member	GO Biological Processes	GO:0043966	histone H3 acetylation	-2.82502	-1.34071	16/63	12649,14534,16825,18519,20587,54169,56632,59001,66262,72195,76901,78783,208146,214162,268936,328572	Chek1,Kat2a,Ldb1,Kat2b,Smarcb1,Kat6b,Sphk2,Pole3,Ing5,Supt7l,Jade2,Brpf1,Yeats2,Kmt2a,Brpf3,Ep300
14_Summary	GO Biological Processes	GO:0071103	DNA conformation change	-12.8909	-10.5376	27/210	12534,14211,15201,16952,17216,17217,19361,21973,50709,54392,59001,66336,66578,67849,70099,70645,76044,78658,79456,107435,108907,208084,215387,268697,319184,319189,381280,64707	Cdk1,Smc2,Hells,Anxa1,Mcm2,Mcm4,Rad51,Top2a,Hist1h1e,Ncapg,Pole3,Cenpp,Mis18a,Cdca5,Smc4,Oip5,Ncapg2,Ncapd3,Recql4,Hat1,Nusap1,Pif1,Ncaph,Ccnb1,Hist1h2bk,Hist2h2bb,Hjurp,Suv39h2
14_Member	GO Biological Processes	GO:0071103	DNA conformation change	-12.8909	-10.5376	27/210	12534,14211,15201,16952,17216,17217,19361,21973,50709,54392,59001,66336,66578,67849,70099,70645,76044,78658,79456,107435,108907,208084,215387,268697,319184,319189,381280	Cdk1,Smc2,Hells,Anxa1,Mcm2,Mcm4,Rad51,Top2a,Hist1h1e,Ncapg,Pole3,Cenpp,Mis18a,Cdca5,Smc4,Oip5,Ncapg2,Ncapd3,Recql4,Hat1,Nusap1,Pif1,Ncaph,Ccnb1,Hist1h2bk,Hist2h2bb,Hjurp
14_Member	GO Biological Processes	GO:0006323	DNA packaging	-10.7171	-8.54528	22/169	12534,14211,15201,17216,21973,50709,54392,59001,66336,66578,67849,70099,70645,76044,78658,107435,108907,215387,268697,319184,319189,381280	Cdk1,Smc2,Hells,Mcm2,Top2a,Hist1h1e,Ncapg,Pole3,Cenpp,Mis18a,Cdca5,Smc4,Oip5,Ncapg2,Ncapd3,Hat1,Nusap1,Ncaph,Ccnb1,Hist1h2bk,Hist2h2bb,Hjurp
14_Member	GO Biological Processes	GO:0031055	chromatin remodeling at centromere	-7.35956	-5.42744	6/11	15201,59001,66336,66578,70645,381280	Hells,Pole3,Cenpp,Mis18a,Oip5,Hjurp
14_Member	GO Biological Processes	GO:0034080	CENP-A containing nucleosome assembly	-7.01096	-5.11844	5/7	59001,66336,66578,70645,381280	Pole3,Cenpp,Mis18a,Oip5,Hjurp
14_Member	GO Biological Processes	GO:0061641	CENP-A containing chromatin organization	-7.01096	-5.11844	5/7	59001,66336,66578,70645,381280	Pole3,Cenpp,Mis18a,Oip5,Hjurp
14_Member	GO Biological Processes	GO:0006336	DNA replication-independent nucleosome assembly	-4.49225	-2.84961	6/29	59001,66336,66578,70645,107435,381280	Pole3,Cenpp,Mis18a,Oip5,Hat1,Hjurp
14_Member	GO Biological Processes	GO:0034724	DNA replication-independent nucleosome organization	-4.40336	-2.78216	6/30	59001,66336,66578,70645,107435,381280	Pole3,Cenpp,Mis18a,Oip5,Hat1,Hjurp
14_Member	GO Biological Processes	GO:0006334	nucleosome assembly	-4.29464	-2.69754	10/97	17216,50709,59001,66336,66578,70645,107435,319184,319189,381280	Mcm2,Hist1h1e,Pole3,Cenpp,Mis18a,Oip5,Hat1,Hist1h2bk,Hist2h2bb,Hjurp
14_Member	GO Biological Processes	GO:0031497	chromatin assembly	-4.15922	-2.58053	11/121	15201,17216,50709,59001,66336,66578,70645,107435,319184,319189,381280	Hells,Mcm2,Hist1h1e,Pole3,Cenpp,Mis18a,Oip5,Hat1,Hist1h2bk,Hist2h2bb,Hjurp
14_Member	GO Biological Processes	GO:0006333	chromatin assembly or disassembly	-4.11463	-2.54131	12/144	15201,17216,50709,59001,64707,66336,66578,70645,107435,319184,319189,381280	Hells,Mcm2,Hist1h1e,Pole3,Suv39h2,Cenpp,Mis18a,Oip5,Hat1,Hist1h2bk,Hist2h2bb,Hjurp
14_Member	GO Biological Processes	GO:0043486	histone exchange	-3.74882	-2.24295	5/25	59001,66336,66578,70645,381280	Pole3,Cenpp,Mis18a,Oip5,Hjurp
14_Member	GO Biological Processes	GO:0034728	nucleosome organization	-3.06733	-1.68812	10/137	17216,50709,59001,66336,66578,70645,107435,319184,319189,381280	Mcm2,Hist1h1e,Pole3,Cenpp,Mis18a,Oip5,Hat1,Hist1h2bk,Hist2h2bb,Hjurp
14_Member	GO Biological Processes	GO:0043044	ATP-dependent chromatin remodeling	-2.58568	-1.31737	5/44	59001,66336,66578,70645,381280	Pole3,Cenpp,Mis18a,Oip5,Hjurp
15_Summary	GO Biological Processes	GO:0031329	regulation of cellular catabolic process	-12.4467	-10.1195	124/695	11474,11810,11836,11975,12005,12125,12193,12227,12362,12894,13179,13211,13347,13804,14238,14555,14573,15216,15258,15937,16337,16367,16798,16969,16971,17762,17869,18023,18145,18550,18709,18753,18760,18763,19017,19165,20588,20787,20821,20924,21379,21425,22040,22057,22059,22084,22224,22590,23947,24014,27059,27103,29869,56458,56717,60599,66853,67903,68034,68767,68943,69903,71240,71701,71723,71742,721…	Actn3,Apobec1,Araf,Atp6v0a1,Axin1,Bcl2l11,Zfp36l2,Btg2,Casp1,Cpt1a,Dcn,Dhx9,Dffa,Endog,Foxf2,Gpd1,Gdnf,Hfe,Hipk2,Ier3,Insr,Irs1,Lats1,Zbtb7a,Lrp1,Mapt,Myc,Nfe2l1,Npc1,Furin,Pik3r2,Prkcd,Prkd1,Pkd1,Ppargc1a,Psen2,Smarcc1,Srebf1,Trim21,Supt5,Tbrg4,Tfeb,Trex1,Tob1,Trp53,Tsc2,Usp10,Xpa,Mid2,Rnasel,Sh3d19,Eif2ak4,Ulk2,Foxo1,Mtor,Trp53inp1,Pnpla2,Gipc1,Fam122a,Washc1,Pink1,Rasip1,Osbpl7,Pnpt1,Dhx34,Ulk…
15_Member	GO Biological Processes	GO:0031329	regulation of cellular catabolic process	-12.4467	-10.1195	124/695	11474,11810,11836,11975,12005,12125,12193,12227,12362,12894,13179,13211,13347,13804,14238,14555,14573,15216,15258,15937,16337,16367,16798,16969,16971,17762,17869,18023,18145,18550,18709,18753,18760,18763,19017,19165,20588,20787,20821,20924,21379,21425,22040,22057,22059,22084,22224,22590,23947,24014,27059,27103,29869,56458,56717,60599,66853,67903,68034,68767,68943,69903,71240,71701,71723,71742,721…	Actn3,Apobec1,Araf,Atp6v0a1,Axin1,Bcl2l11,Zfp36l2,Btg2,Casp1,Cpt1a,Dcn,Dhx9,Dffa,Endog,Foxf2,Gpd1,Gdnf,Hfe,Hipk2,Ier3,Insr,Irs1,Lats1,Zbtb7a,Lrp1,Mapt,Myc,Nfe2l1,Npc1,Furin,Pik3r2,Prkcd,Prkd1,Pkd1,Ppargc1a,Psen2,Smarcc1,Srebf1,Trim21,Supt5,Tbrg4,Tfeb,Trex1,Tob1,Trp53,Tsc2,Usp10,Xpa,Mid2,Rnasel,Sh3d19,Eif2ak4,Ulk2,Foxo1,Mtor,Trp53inp1,Pnpla2,Gipc1,Fam122a,Washc1,Pink1,Rasip1,Osbpl7,Pnpt1,Dhx34,Ulk…
15_Member	GO Biological Processes	GO:0009896	positive regulation of catabolic process	-7.33788	-5.40858	74/422	11474,11789,12005,12125,12193,12227,12894,13179,13804,14555,15937,16337,16367,16971,17869,18753,18754,18760,19165,20821,20924,21425,22057,22084,23947,27059,27103,56458,60599,66853,66894,68034,68943,71240,71701,72330,72607,73158,75788,77006,77040,93679,106039,106042,208650,209200,210992,211770,213988,216157,216963,217351,217410,224727,227738,228775,230784,230895,231002,233833,233900,235542,237400,…	Actn3,Apc,Axin1,Bcl2l11,Zfp36l2,Btg2,Cpt1a,Dcn,Endog,Gpd1,Ier3,Insr,Irs1,Lrp1,Myc,Prkcd,Prkce,Prkd1,Psen2,Trim21,Supt5,Tfeb,Tob1,Tsc2,Mid2,Sh3d19,Eif2ak4,Foxo1,Trp53inp1,Pnpla2,Wwp2,Fam122a,Pink1,Osbpl7,Pnpt1,Klhl40,Usp13,Larp1,Smurf1,Ddrgk1,Atg16l1,Trim8,Gga1,Prickle1,Cblb,Dtx3l,Lpcat1,Trib1,Tnrc6b,Tmem259,Git1,Tnrc6c,Trib2,Bag6,Lrsam1,Trib3,Sesn2,Vps13d,Plekhn1,Tnrc6a,Rnf40,Ppp2r3a,Mex3d,Ago2,R…
15_Member	GO Biological Processes	GO:0031331	positive regulation of cellular catabolic process	-6.53305	-4.66926	63/355	11474,12005,12125,12193,12227,12894,13179,13804,14555,16337,16367,16971,17869,18753,18760,19165,20821,20924,21425,22057,22084,23947,27059,27103,56458,60599,66853,68034,68943,71240,71701,72330,72607,73158,75788,77006,77040,93679,106042,209200,211770,213988,216157,216963,217351,217410,224727,227738,228775,230784,230895,231002,233833,233900,237400,239528,244058,252972,269016,320311,329795,338364,384…	Actn3,Axin1,Bcl2l11,Zfp36l2,Btg2,Cpt1a,Dcn,Endog,Gpd1,Insr,Irs1,Lrp1,Myc,Prkcd,Prkd1,Psen2,Trim21,Supt5,Tfeb,Tob1,Tsc2,Mid2,Sh3d19,Eif2ak4,Foxo1,Trp53inp1,Pnpla2,Fam122a,Pink1,Osbpl7,Pnpt1,Klhl40,Usp13,Larp1,Smurf1,Ddrgk1,Atg16l1,Trim8,Prickle1,Dtx3l,Trib1,Tnrc6b,Tmem259,Git1,Tnrc6c,Trib2,Bag6,Lrsam1,Trib3,Sesn2,Vps13d,Plekhn1,Tnrc6a,Rnf40,Mex3d,Ago2,Rgma,Tpcn1,Sh3rf2,Rnf152,Tmem67,Trim65,Irs2
15_Member	GO Biological Processes	GO:0045862	positive regulation of proteolysis	-2.80452	-1.49119	47/328	12005,12015,12125,12274,12362,14066,14082,14219,17196,17283,17869,17886,18174,19165,20779,22436,26416,27059,29816,30060,50768,57783,57913,68034,70300,71240,72330,72607,75788,77006,83383,106042,109689,170770,211770,215114,216157,217410,223752,224727,227753,228775,233900,244058,269016,328572,329795	Axin1,Bad,Bcl2l11,C6,Casp1,F3,Fadd,Ccn2,Mbp,Men1,Myc,Myh9,Slc11a2,Psen2,Src,Xdh,Mapk14,Sh3d19,Hip1r,Meltf,Dlc1,Tnip1,Pidd1,Fam122a,Fuz,Osbpl7,Klhl40,Usp13,Smurf1,Ddrgk1,Tfap4,Prickle1,Arrb1,Bbc3,Trib1,Hip1,Tmem259,Trib2,Gramd4,Bag6,Gsn,Trib3,Rnf40,Rgma,Sh3rf2,Ep300,Tmem67
15_Member	GO Biological Processes	GO:0042176	regulation of protein catabolic process	-2.6963	-1.24141	62/378	11502,11789,11836,12005,13121,14238,15216,15258,15357,15937,16798,16835,16971,17248,18023,18550,18763,18817,19165,19697,20588,20878,21945,27059,52033,56150,56458,66894,67903,68034,71240,71878,72330,72607,74772,75788,76843,77006,79263,94232,101240,103573,106039,106042,108705,170930,208650,210992,211770,216157,217410,224650,224727,228775,233900,235542,244058,260302,269016,279766,280408,329795	Adam9,Apc,Araf,Axin1,Cyp51,Foxf2,Hfe,Hipk2,Hmgcr,Ier3,Lats1,Ldlr,Lrp1,Mdm4,Nfe2l1,Furin,Pkd1,Plk1,Psen2,Rela,Smarcc1,Aurka,Dedd,Sh3d19,Pbk,Mad2l1,Foxo1,Wwp2,Gipc1,Fam122a,Osbpl7,Fam83d,Klhl40,Usp13,Atp13a2,Smurf1,Dtl,Ddrgk1,Trim39,Ubqln4,Wdr91,Xpo1,Gga1,Prickle1,Pttg1ip,Sumo2,Cblb,Lpcat1,Trib1,Tmem259,Trib2,Anks1,Bag6,Trib3,Rnf40,Ppp2r3a,Rgma,Gga3,Sh3rf2,Rhbdd3,Rilp,Tmem67
15_Member	GO Biological Processes	GO:0045732	positive regulation of protein catabolic process	-2.58385	-1.15077	38/210	11502,11789,12005,15937,16835,16971,18817,19165,20878,27059,56458,66894,68034,71240,72330,72607,75788,76843,77006,106039,106042,108705,170930,208650,210992,211770,216157,217410,224727,228775,233900,235542,244058,260302,269016,279766,280408,329795	Adam9,Apc,Axin1,Ier3,Ldlr,Lrp1,Plk1,Psen2,Aurka,Sh3d19,Foxo1,Wwp2,Fam122a,Osbpl7,Klhl40,Usp13,Smurf1,Dtl,Ddrgk1,Gga1,Prickle1,Pttg1ip,Sumo2,Cblb,Lpcat1,Trib1,Tmem259,Trib2,Bag6,Trib3,Rnf40,Ppp2r3a,Rgma,Gga3,Sh3rf2,Rhbdd3,Rilp,Tmem67
16_Summary	GO Biological Processes	GO:0008608	attachment of spindle microtubules to kinetochore	-12.2202	-9.91268	12/30	13605,18005,26934,51944,54141,66977,67052,67177,72415,73804,76464,268697	Ect2,Nek2,Racgap1,Knstrn,Spag5,Nuf2,Ndc80,Cdt1,Sgo1,Kif2c,Knl1,Ccnb1
16_Member	GO Biological Processes	GO:0008608	attachment of spindle microtubules to kinetochore	-12.2202	-9.91268	12/30	13605,18005,26934,51944,54141,66977,67052,67177,72415,73804,76464,268697	Ect2,Nek2,Racgap1,Knstrn,Spag5,Nuf2,Ndc80,Cdt1,Sgo1,Kif2c,Knl1,Ccnb1
16_Member	GO Biological Processes	GO:0051988	regulation of attachment of spindle microtubules to kinetochore	-7.0666	-5.1628	6/12	13605,18005,26934,51944,54141,268697	Ect2,Nek2,Racgap1,Knstrn,Spag5,Ccnb1
17_Summary	GO Biological Processes	GO:0044786	cell cycle DNA replication	-11.9605	-9.67653	14/48	12544,17216,17217,17218,18538,18968,19361,27214,52679,67141,67177,69270,237877,327762,109145,272551,16952,21973,79456,208084	Cdc45,Mcm2,Mcm4,Mcm5,Pcna,Pola1,Rad51,Dbf4,E2f7,Fbxo5,Cdt1,Gins1,Atad5,Dna2,Gins4,Gins2,Anxa1,Top2a,Recql4,Pif1
17_Member	GO Biological Processes	GO:0044786	cell cycle DNA replication	-11.9605	-9.67653	14/48	12544,17216,17217,17218,18538,18968,19361,27214,52679,67141,67177,69270,237877,327762	Cdc45,Mcm2,Mcm4,Mcm5,Pcna,Pola1,Rad51,Dbf4,E2f7,Fbxo5,Cdt1,Gins1,Atad5,Dna2
17_Member	GO Biological Processes	GO:0033260	nuclear DNA replication	-10.9495	-8.7593	12/37	12544,17216,17217,17218,18538,18968,19361,27214,67177,69270,237877,327762	Cdc45,Mcm2,Mcm4,Mcm5,Pcna,Pola1,Rad51,Dbf4,Cdt1,Gins1,Atad5,Dna2
17_Member	GO Biological Processes	GO:0000727	double-strand break repair via break-induced replication	-7.35956	-5.42744	6/11	12544,17216,17217,17218,109145,272551	Cdc45,Mcm2,Mcm4,Mcm5,Gins4,Gins2
17_Member	GO Biological Processes	GO:1902969	mitotic DNA replication	-6.57084	-4.70004	6/14	12544,17216,17217,18968,19361,69270	Cdc45,Mcm2,Mcm4,Pola1,Rad51,Gins1
17_Member	GO Biological Processes	GO:0032508	DNA duplex unwinding	-5.32925	-3.56582	7/32	16952,17216,17217,19361,21973,79456,208084	Anxa1,Mcm2,Mcm4,Rad51,Top2a,Recql4,Pif1
17_Member	GO Biological Processes	GO:0032392	DNA geometric change	-4.8043	-3.10485	7/38	16952,17216,17217,19361,21973,79456,208084	Anxa1,Mcm2,Mcm4,Rad51,Top2a,Recql4,Pif1
17_Member	GO Biological Processes	GO:1902292	cell cycle DNA replication initiation	-4.39262	-2.78216	3/4	17216,17217,18968	Mcm2,Mcm4,Pola1
17_Member	GO Biological Processes	GO:1902315	nuclear cell cycle DNA replication initiation	-4.39262	-2.78216	3/4	17216,17217,18968	Mcm2,Mcm4,Pola1
17_Member	GO Biological Processes	GO:1902975	mitotic DNA replication initiation	-4.39262	-2.78216	3/4	17216,17217,18968	Mcm2,Mcm4,Pola1
17_Member	GO Biological Processes	GO:0006268	DNA unwinding involved in DNA replication	-3.86567	-2.33472	4/13	17216,17217,19361,79456	Mcm2,Mcm4,Rad51,Recql4
17_Member	CORUM	CORUM:122	MCM complex	-3.70785	-2.20954	3/6	17216,17217,17218	Mcm2,Mcm4,Mcm5
17_Member	GO Biological Processes	GO:0006267	pre-replicative complex assembly involved in nuclear cell cycle DNA replication	-3.4719	-2.01294	3/7	17216,17217,17218	Mcm2,Mcm4,Mcm5
17_Member	GO Biological Processes	GO:0036388	pre-replicative complex assembly	-3.4719	-2.01294	3/7	17216,17217,17218	Mcm2,Mcm4,Mcm5
17_Member	GO Biological Processes	GO:1902299	pre-replicative complex assembly involved in cell cycle DNA replication	-3.4719	-2.01294	3/7	17216,17217,17218	Mcm2,Mcm4,Mcm5
18_Summary	Reactome Gene Sets	R-MMU-69275	G2/M Transition	-11.8385	-9.56355	21/134	12428,12442,12532,12534,15366,18005,18817,20873,20878,29870,56438,68121,72119,74470,75786,77744,103573,219072,225659,231123,268697,12649,17245,20460,70235,72415,56350,66061	Ccna2,Ccnb2,Cdc25c,Cdk1,Hmmr,Nek2,Plk1,Plk4,Aurka,Gtse1,Rbx1,Cep70,Tpx2,Cep72,Ckap5,Bora,Xpo1,Haus4,Cep76,Haus3,Ccnb1,Chek1,Mdm1,Stil,Poc1a,Sgo1,Arl3,Tctex1d2
18_Member	Reactome Gene Sets	R-MMU-69275	G2/M Transition	-11.8385	-9.56355	21/134	12428,12442,12532,12534,15366,18005,18817,20873,20878,29870,56438,68121,72119,74470,75786,77744,103573,219072,225659,231123,268697	Ccna2,Ccnb2,Cdc25c,Cdk1,Hmmr,Nek2,Plk1,Plk4,Aurka,Gtse1,Rbx1,Cep70,Tpx2,Cep72,Ckap5,Bora,Xpo1,Haus4,Cep76,Haus3,Ccnb1
18_Member	Reactome Gene Sets	R-MMU-453274	Mitotic G2-G2/M phases	-11.7097	-9.44792	21/136	12428,12442,12532,12534,15366,18005,18817,20873,20878,29870,56438,68121,72119,74470,75786,77744,103573,219072,225659,231123,268697	Ccna2,Ccnb2,Cdc25c,Cdk1,Hmmr,Nek2,Plk1,Plk4,Aurka,Gtse1,Rbx1,Cep70,Tpx2,Cep72,Ckap5,Bora,Xpo1,Haus4,Cep76,Haus3,Ccnb1
18_Member	Reactome Gene Sets	R-MMU-8854518	AURKA Activation by TPX2	-8.33301	-6.31431	13/72	12534,15366,18005,18817,20873,20878,68121,72119,74470,75786,219072,225659,231123	Cdk1,Hmmr,Nek2,Plk1,Plk4,Aurka,Cep70,Tpx2,Cep72,Ckap5,Haus4,Cep76,Haus3
18_Member	GO Biological Processes	GO:0007098	centrosome cycle	-7.11348	-5.20199	15/123	12649,17245,18005,18817,20460,20873,20878,70235,72415,74470,75786,103573,219072,225659,231123	Chek1,Mdm1,Nek2,Plk1,Stil,Plk4,Aurka,Poc1a,Sgo1,Cep72,Ckap5,Xpo1,Haus4,Cep76,Haus3
18_Member	GO Biological Processes	GO:0031023	microtubule organizing center organization	-6.74745	-4.86773	15/131	12649,17245,18005,18817,20460,20873,20878,70235,72415,74470,75786,103573,219072,225659,231123	Chek1,Mdm1,Nek2,Plk1,Stil,Plk4,Aurka,Poc1a,Sgo1,Cep72,Ckap5,Xpo1,Haus4,Cep76,Haus3
18_Member	Reactome Gene Sets	R-MMU-2565942	Regulation of PLK1 Activity at G2/M Transition	-6.56636	-4.69732	12/84	12534,18005,18817,20873,20878,68121,74470,75786,77744,219072,225659,231123	Cdk1,Nek2,Plk1,Plk4,Aurka,Cep70,Cep72,Ckap5,Bora,Haus4,Cep76,Haus3
18_Member	Reactome Gene Sets	R-MMU-380259	Loss of Nlp from mitotic centrosomes	-5.62712	-3.82928	10/69	12534,18005,18817,20873,68121,74470,75786,219072,225659,231123	Cdk1,Nek2,Plk1,Plk4,Cep70,Cep72,Ckap5,Haus4,Cep76,Haus3
18_Member	Reactome Gene Sets	R-MMU-380284	Loss of proteins required for interphase microtubule organization from the centrosome	-5.62712	-3.82928	10/69	12534,18005,18817,20873,68121,74470,75786,219072,225659,231123	Cdk1,Nek2,Plk1,Plk4,Cep70,Cep72,Ckap5,Haus4,Cep76,Haus3
18_Member	Reactome Gene Sets	R-MMU-380270	Recruitment of mitotic centrosome proteins and complexes	-5.13468	-3.38611	10/78	12534,18005,18817,20873,68121,74470,75786,219072,225659,231123	Cdk1,Nek2,Plk1,Plk4,Cep70,Cep72,Ckap5,Haus4,Cep76,Haus3
18_Member	Reactome Gene Sets	R-MMU-380287	Centrosome maturation	-5.13468	-3.38611	10/78	12534,18005,18817,20873,68121,74470,75786,219072,225659,231123	Cdk1,Nek2,Plk1,Plk4,Cep70,Cep72,Ckap5,Haus4,Cep76,Haus3
18_Member	Reactome Gene Sets	R-MMU-380320	Recruitment of NuMA to mitotic centrosomes	-4.62071	-2.95777	10/89	12534,18005,18817,20873,68121,74470,75786,219072,225659,231123	Cdk1,Nek2,Plk1,Plk4,Cep70,Cep72,Ckap5,Haus4,Cep76,Haus3
18_Member	GO Biological Processes	GO:0046605	regulation of centrosome cycle	-4.45206	-2.81871	8/58	12649,17245,18005,20460,20873,70235,103573,225659	Chek1,Mdm1,Nek2,Stil,Plk4,Poc1a,Xpo1,Cep76
18_Member	Reactome Gene Sets	R-MMU-5620912	Anchoring of the basal body to the plasma membrane	-4.3335	-2.72881	10/96	12534,18005,18817,20873,68121,74470,75786,219072,225659,231123	Cdk1,Nek2,Plk1,Plk4,Cep70,Cep72,Ckap5,Haus4,Cep76,Haus3
18_Member	GO Biological Processes	GO:0051298	centrosome duplication	-3.94832	-2.40259	8/68	17245,20460,20873,70235,74470,75786,103573,225659	Mdm1,Stil,Plk4,Poc1a,Cep72,Ckap5,Xpo1,Cep76
18_Member	GO Biological Processes	GO:0010824	regulation of centrosome duplication	-3.49579	-2.02222	6/43	17245,20460,20873,70235,103573,225659	Mdm1,Stil,Plk4,Poc1a,Xpo1,Cep76
18_Member	GO Biological Processes	GO:0046599	regulation of centriole replication	-2.92328	-1.57747	4/22	17245,20460,20873,225659	Mdm1,Stil,Plk4,Cep76
18_Member	Reactome Gene Sets	R-MMU-5617833	Cilium Assembly	-2.87308	-1.53871	12/197	12534,18005,18817,20873,56350,66061,68121,74470,75786,219072,225659,231123	Cdk1,Nek2,Plk1,Plk4,Arl3,Tctex1d2,Cep70,Cep72,Ckap5,Haus4,Cep76,Haus3
18_Member	GO Biological Processes	GO:0007099	centriole replication	-2.82264	-1.50588	5/39	17245,20460,20873,74470,225659	Mdm1,Stil,Plk4,Cep72,Cep76
18_Member	GO Biological Processes	GO:0098534	centriole assembly	-2.77239	-1.46247	5/40	17245,20460,20873,74470,225659	Mdm1,Stil,Plk4,Cep72,Cep76
[truncated: 22 more rows]
