# Supplementary material for: Comprehensive Analysis of mRNA and lncRNA Transcriptomes Reveals the Differentially Hypoxic Response of Preadipocytes During Adipogenesis
Source: Front Genet. 2020 Aug 6;11:845. doi: 10.3389/fgene.2020.00845 (PMC7425071; doi:10.3389/fgene.2020.00845)
Supplement: Supplementary file 4 [file Table_4.XLSX]

## Sheet: Table S4-1
biological process	id	gene name	log2[fc(Hypoxia/Normoxia)]_D0	PValue_D0	log2[fc(Hypoxia/Normoxia)]_D1	PValue_D1	log2[fc(Hypoxia/Normoxia)]_D3	PValue_D3	log2[fc(Hypoxia/Normoxia)]_D7	PValue_D7	log2[fc(Hypoxia/Normoxia)]_D11	PValue_D11
Extracellular matrix organization	ENSCGRG00015003126	Thbs1	0.352242	0.00452721	0.51384	6.51064e-08	0.147281	0.0607919	0.672585	1.35558e-07	1.07603	4.29e-16
	ENSCGRG00015003472	Lgals3bp	-0.416377	0.00135944	-0.163253	0.232945	-0.457191	7.74273e-09	-0.107542	0.375381	1.01839	2.93e-16
	ENSCGRG00015004146	Clstn1	-0.0059771	0.950465	-0.089659	0.318474	0.26178	0.000521526	-0.349121	0.00298013	0.982943	3.63e-14
	ENSCGRG00015004556	Lamb1	-0.0529645	0.538066	-0.177027	0.0291026	0.0738781	0.286353	-0.502497	1.31137e-05	0.212373	0.0664655
	ENSCGRG00015013290	Lamb2	0.018519	0.878945	0.12215	0.225149	0.43557	2.00297e-07	-0.129382	0.30973	1.11423	4.16e-18
	ENSCGRG00015014500	Tgfbr3	-0.362462	0.00912408	0.31058	0.00417854	0.452817	0.000163053	0.427604	0.00326604	1.01395	2.03e-13
	ENSCGRG00015015626	Vcl	0.0776055	0.36507	0.285452	0.000344064	0.141106	0.0559891	0.191541	0.106511	0.132677	0.34955
	ENSCGRG00015017905	Nid2	0.418241	0.00278213	0.407546	1.41335e-05	0.956052	4.98537e-25	0.503409	0.000818419	-0.759649	1.1e-06
	ENSCGRG00015019353	Gpnmb	-0.293871	0.0412688	-0.243517	0.0216622	-1.36415	3.99698e-10	-0.00844756	0.956616	1.265	3.29e-17
	ENSCGRG00015025134	Arhgdia	0.0375455	0.668995	0.00843528	0.919671	0.101642	0.18288	0.364155	0.0021398	0.571113	1.47e-06
	ENSCGRG00015026126	Csf1	0.480511	0.00527427	0.99695	9.81934e-12	0.189323	0.0684894	-0.95318	5.60657e-09	3.01413	7.48e-113
	ENSCGRG00015027232	Spon2	2.35908	0.000150741	-0.347923	1	0.551103	0.000307794	-2.27988	6.74172e-17	3.87149	6.32e-17
	ENSCGRG00015028032	Actn1	-0.0401774	0.704209	0.100102	0.281078	-0.102971	0.1621	0.633658	5.85016e-07	0.55078	3.89e-05
Biological adhesion	ENSCGRG00015004461	Fkbp1a	-0.234323	0.103518	-0.202036	0.114655	-0.0625826	0.554899	0.280502	0.111652	-0.256005	0.179057
	ENSCGRG00015005476	B4galt1	0.0405005	0.761631	0.355625	0.0204063	0.494921	7.39723e-06	0.420369	0.00443886	0.44093	0.00167147
	ENSCGRG00015012082	Col5a1	0.85358	1.14241e-21	0.643445	1.44282e-10	1.12551	3.04052e-31	-0.164341	0.271558	0.783776	5.78e-06
	ENSCGRG00015012126	Nid1	-0.060009	0.593369	0.113207	0.166741	0.204769	0.00700142	-0.262628	0.021096	0.164253	0.224974
	ENSCGRG00015017280	Lamc1	-0.088533	0.335156	-0.36598	6.67262e-06	0.0847821	0.266022	-0.0793495	0.497124	-0.0702218	0.601941
	ENSCGRG00015019680	Col18a1	0.0481364	0.640952	-0.0650372	0.467545	0.23162	0.000708001	-0.201909	0.114822	1.58679	4.22e-27
	ENSCGRG00015021605	Hspg2	0.145611	0.378277	-0.0139076	0.916197	-0.00745508	0.948537	-1.00078	1.40912e-07	1.91551	1.25e-15
	ENSCGRG00015024638	Col4a2	0.272939	0.00970495	0.312797	0.0136603	0.739453	1.15243e-23	-0.402976	0.000507403	1.55719	2.77e-22
Acute inflammatory response	ENSCGRG00015009045	Clu	0.106997	0.397057	0.443822	9.03708e-06	-0.098957	0.376491	0.00911664	0.933512	0.245875	0.0244188
	ENSCGRG00015017993	Prdx2	-0.233883	0.0100264	-0.251345	0.00453308	-0.541774	2.98551e-14	-0.235397	0.0411317	-0.389669	0.00057455
	ENSCGRG00015028922	Fn1	0.351502	0.000111178	-0.0290291	0.835192	0.990081	3.46174e-06	-0.576213	0.000274109	0.692195	0.000685184

## Sheet: Table S4-2
biological process	id	gene name	log2[fc(Hypoxia/Normoxia)]_D0	PValue_D0	log2[fc(Hypoxia/Normoxia)]_D1	PValue_D1	log2[fc(Hypoxia/Normoxia)]_D3	PValue_D3	log2[fc(Hypoxia/Normoxia)]_D7	PValue_D7	log2[fc(Hypoxia/Normoxia)]_D11	PValue_D11
Lipogenesis	ENSCGRG00015002431	Acly	1.02754	4.11865e-30	0.877105	2.26341e-17	0.816059	5.01416e-27	0.238927	0.0244205	0.0295576	0.799543
	ENSCGRG00015020895	Fas	0.921629	0.0485255	0.970691	0.000448122	0.68348	0.0347369	0.918246	0.000565312	-0.988049	1.94e-08
	ENSCGRG00015018132	Fabp4	0.000988679	0.997271	0.0696895	0.623314	-0.248941	0.00813209	-0.928662	2.29704e-12	-0.432477	0.000231036
	ENSCGRG00015009716	Acaca	-0.153894	0.11967	-0.349578	1.07266e-05	-0.701808	3.51573e-24	-0.189553	0.0858153	-0.00608318	0.956702
	ENSCGRG00015026415	Cav1	0.722681	4.71386e-15	1.39312	1.34281e-62	0.365585	6.5343e-08	0.275163	0.0188961	-0.583088	3.57e-07
	ENSCGRG00015026406	Cav2	0.357522	0.00273477	1.06102	6.57469e-20	0.461295	3.78425e-07	0.463554	0.00407286	-1.54499	4.1e-37
	ENSCGRG00015003424	Pparg	0.355742	0.00015649	0.731367	1.19282e-13	-0.472166	2.07983e-08	0.984217	1.45338e-15	-0.856716	2.07e-13
Lipolysis	ENSCGRG00015028494	Lpl	-0.246973	0.239301	0.110676	0.68993	-0.27486	0.247427	-0.220123	0.224712	1.46596	7.05e-20
	ENSCGRG00015027742	Abca1	-0.48826	1.35983e-06	0.208595	0.0178712	0.36308	7.6853e-06	-0.158373	0.149969	2.78429	9.4e-113
	ENSCGRG00015027075	Pnpla2	-0.283895	0.110706	-0.136359	0.544168	-0.230492	0.0572106	1.11213	2.61294e-11	1.29473	1e-19
	ENSCGRG00015021761	Prkg1	-0.0271981	0.94504	0.258636	0.499481	0.158099	0.494508	-1.10814	4.84986e-06	1.1388	6.83e-08
	ENSCGRG00015020992	Lipe	0.0150079	0.918181	0.181406	0.210646	0.0702125	0.542593	0.275663	0.0547245	0.886044	1.68e-10
	ENSCGRG00015015819	Plin2	0.284733	0.00259938	1.43019	1.68932e-65	-0.0931847	0.173239	-0.365078	0.000688728	0.746551	6.68e-12
	ENSCGRG00015013749	Prkar2a	-0.257368	0.0209864	-0.27776	0.00554028	-0.449723	2.58435e-06	-0.607568	0.00020721	1.2169	1.08e-17
	ENSCGRG00015011854	Prkar1a	-0.0824115	0.590263	0.0830368	0.424559	0.0407292	0.653658	-0.574619	0.000622596	0.52156	0.000778136
	ENSCGRG00015011462	Abhd5	-0.0961871	0.270045	0.0474236	0.560208	-0.259519	0.000132848	-0.257579	0.0239041	0.829656	2.3e-13
	ENSCGRG00015005290	Prkar2b	0.870826	1.05909e-11	0.81552	2.68658e-13	0.669122	9.73088e-12	-0.579276	2.37263e-05	0.574236	0.00011153
	ENSCGRG00015002576	Gnb3	-0.00971515	1	0.0931094	0.912272	0.471032	0.103777	0.00422459	1	2.2576	7.21e-10

## Sheet: Table S4-3
biological process	id	gene name	log2[fc(Hypoxia/Normoxia)]_D0	PValue_D0	log2[fc(Hypoxia/Normoxia)]_D1	PValue_D1	log2[fc(Hypoxia/Normoxia)]_D3	PValue_D3	log2[fc(Hypoxia/Normoxia)]_D7	PValue_D7	log2[fc(Hypoxia/Normoxia)]_D11	PValue_D11
Hyperplasia	ENSCGRG00015001204	Itgb1	-0.0345116	0.703452	-0.0491911	0.565725	-0.0363366	0.588072	0.0830572	0.439781	-0.656279	1.45e-08
	ENSCGRG00015002358	Klf5	-0.263458	0.162465	-0.218105	0.232006	-0.0542644	0.745457	0.542842	0.0167783	0.164016	0.455039
	ENSCGRG00015003424	Pparg	0.355742	0.00015649	0.731367	1.19282e-13	-0.472166	2.07983e-08	0.984217	1.45338e-15	-0.856716	2.07e-13
	ENSCGRG00015004121	Zbtb43	0.0238236	0.930626	0.111196	0.685859	-0.322516	0.168951	0.894536	0.000434325	-0.385202	0.199911
	ENSCGRG00015010521	Snai2	0.10653	0.596003	0.0668827	0.658982	0.261304	0.14243	-0.846754	0.000585374	0.843199	0.00052847
	ENSCGRG00015010986	Cd44	-0.0527747	0.547095	0.0762596	0.350424	0.00415061	0.952634	0.568583	3.37012e-07	-1.56033	6e-42
	ENSCGRG00015017093	Trmt1	-0.455523	4.62612e-06	-0.960932	3.13054e-18	-0.645604	2.93534e-07	0.0968426	0.545761	0.43424	0.00101839
	ENSCGRG00015018132	Fabp4	0.000988679	0.997271	0.0696895	0.623314	-0.248941	0.00813209	-0.928662	2.29704e-12	-0.432477	0.000231036
	ENSCGRG00015022562	Cdkn2c	0.329719	0.0207958	0.280684	0.0116664	0.0819901	0.382777	-0.0284271	0.871732	-0.759643	1.58e-06
	ENSCGRG00015026668	Zeb1	0.124995	0.23915	0.0496147	0.577491	0.146702	0.0683108	0.296986	0.00988146	-0.238147	0.039973
	ENSCGRG00015027642	Klf4	0.227907	0.0628817	0.259784	0.0575274	0.258651	0.0266625	0.882352	3.69713e-06	0.371572	0.0117077
Hypertrophy	ENSCGRG00015004858	Palld	0.799229	0.000357441	0.899655	6.36621e-08	1.12297	2.16809e-09	0.0814526	0.718361	1.02535	1.16e-05
	ENSCGRG00015006178	Srebf2	0.000332798	0.998048	-0.0546186	0.518107	-0.352794	0.000592393	-0.0556547	0.620326	-0.652894	8.81e-09
	ENSCGRG00015006946	Dcn	0.503938	0.276379	0.810876	3.97809e-06	0.737842	3.42952e-09	0.0404273	0.809341	3.57902	1.06e-73
	ENSCGRG00015007570	Has2	-0.639516	0.000187804	-0.104479	0.34612	-0.446824	0.0176445	-0.590669	0.0999327	-0.945138	0.00338473
	ENSCGRG00015010745	Tm4sf1	0.126704	0.626138	0.605431	1.57473e-05	0.786205	4.87703e-07	-1.10083	1.82515e-05	-0.447619	0.0742868
	ENSCGRG00015014754	Dok1	-0.284219	0.00714697	-0.338347	0.00131885	-0.0303535	0.715568	0.0855264	0.488738	0.569804	9.62e-06
	ENSCGRG00015017357	Srebf1	-0.108096	0.531904	-0.0329309	0.822572	-0.641472	6.44278e-06	-1.29753	2.04738e-08	1.99106	1.01e-21

## Sheet: Table S4-4
biological process	id	gene name	log2[fc(Hypoxia/Normoxia)]_D0	PValue_D0	log2[fc(Hypoxia/Normoxia)]_D1	PValue_D1	log2[fc(Hypoxia/Normoxia)]_D3	PValue_D3	log2[fc(Hypoxia/Normoxia)]_D7	PValue_D7	log2[fc(Hypoxia/Normoxia)]_D11	PValue_D11
Pro-inflammatory	ENSCGRG00015000179	Lrrk2	0.305275	0.0602547	0.267743	0.00954354	0.176381	0.0152706	-0.678704	7.83381e-08	0.334543	0.0047205
	ENSCGRG00015000782	Il17rc	-0.0930163	0.624225	0.180079	0.2302	0.071936	0.539618	-0.455417	0.019169	0.931948	4.69e-05
	ENSCGRG00015000810	App	-0.0274944	0.747932	0.0741595	0.351891	0.399523	2.58924e-07	0.161059	0.131285	0.480771	1.04e-05
	ENSCGRG00015001104	Il6st	0.15078	0.0842342	0.46667	6.07564e-08	0.286137	1.86567e-05	-0.0370383	0.762048	1.50342	7.48e-39
	ENSCGRG00015001936	Stat5b	-0.204651	0.057282	0.00144733	0.991985	0.324009	3.88769e-05	-0.112978	0.369461	1.17304	1.36e-18
	ENSCGRG00015003257	Ticam1	1.05797	1.02144e-17	1.16643	3.65441e-27	1.40015	5.30131e-53	0.428708	0.00210889	0.0150681	0.931466
	ENSCGRG00015006402	Tradd	-0.070122	0.698985	-0.530454	0.00154624	-0.602211	0.000205236	-1.67346	5.10382e-11	1.6178	3.34e-12
	ENSCGRG00015007259	Clock	-0.0891286	0.332176	0.0235718	0.783976	-0.299249	7.01095e-05	-0.375192	0.00106144	0.858637	6.28e-09
	ENSCGRG00015009166	Napepld	0.369409	0.0312271	0.206827	0.151316	0.263376	0.0511995	-0.352364	0.0922942	0.941461	4.69e-08
	ENSCGRG00015009331	Serpine1	1.19009	2.53535e-13	1.479	6.55643e-62	1.49791	7.42775e-52	1.5069	3.00487e-34	0.393851	0.000314719
	ENSCGRG00015009493	Myd88	-0.139978	0.151805	-0.273433	0.0138348	-0.351268	6.78997e-06	0.128901	0.339983	0.32092	0.017619
	ENSCGRG00015011888	Il17ra	-0.544406	8.65204e-07	-0.499611	0.000332995	-0.370984	0.000454631	-0.321197	0.0790567	2.36933	1.16e-37
	ENSCGRG00015012377	Nfkbiz	-0.00573142	0.968639	0.546678	2.57441e-06	-0.0342111	0.765804	-0.58177	0.000348802	0.904296	9.65e-11
	ENSCGRG00015012672	Gprc5b	-0.623852	0.147969	-0.296049	0.433402	0.243801	0.181208	-0.218305	0.615517	4.70766	7.53e-23
	ENSCGRG00015012986	Tlr4	0.305491	0.00267093	0.491732	2.92945e-07	0.78915	1.37343e-26	-0.534504	0.000213163	1.09111	2.5e-15
	ENSCGRG00015013587	Il15	1.14497	6.7587e-07	1.21051	1.32618e-06	1.15142	1.13258e-11	-0.935519	0.000765237	1.22381	2.38e-10
	ENSCGRG00015016514	Vamp8	-0.129402	0.174742	0.368006	9.13724e-06	-0.00268894	0.976552	-0.831382	7.44202e-12	0.420108	0.000473138
	ENSCGRG00015017074	Dhx9	-0.24237	0.0301212	-0.347967	0.000789149	-1.05852	5.94392e-32	-1.59792	1.06043e-30	1.16714	9.42e-19
	ENSCGRG00015017836	Fcer1g	0.748815	0.0726842	0.549085	0.101259	0.204141	0.642689	-0.986579	0.0871997	2.72379	4.05e-07
	ENSCGRG00015020645	Tnip1	0.00475527	0.983349	0.712273	9.389e-09	-0.18476	0.12412	-1.18697	7.57595e-11	2.19065	2.08e-32
	ENSCGRG00015020795	Snx4	-0.0975246	0.28892	0.132862	0.1213	-0.11249	0.140796	-0.549843	7.95862e-06	0.0042974	0.971534
	ENSCGRG00015021623	Il18	0.754021	0.0169599	0.182864	0.827624	0.767383	0.0527995	-2.02106	1.91117e-09	1.66297	1.49e-08
	ENSCGRG00015024288	Tgm2	0.220567	0.17991	0.993135	3.23839e-14	-0.540431	5.72235e-09	-0.63994	7.14847e-06	1.83323	2.33e-29
	ENSCGRG00015026135	Cdk19	0.222807	0.0572186	0.718471	4.42738e-10	0.166477	0.117438	-0.275713	0.0471884	0.779986	3.19e-08
	ENSCGRG00015028316	Il23a	-0.84549	0.0291445	-1.94283	2.17527e-10	-0.868294	0.0109658	-0.770518	0.403822	1.20353	0.116587
Anti-inflammatory	ENSCGRG00015028416	Gpsm3	0.161888	0.470388	0.371199	0.0361261	0.162004	0.360426	-0.0125008	0.972869	0.635921	0.00414337
	ENSCGRG00015008997	Dusp10	0.55491	1.4765e-06	0.267989	0.012903	0.0345584	0.774644	1.1703	2.58261e-13	-1.02861	8.97e-15
	ENSCGRG00015009158	Pbk	0.179843	0.079396	-0.218779	0.0105472	-0.393315	8.06129e-07	0.451575	0.00171417	-2.50065	8.75e-75
	ENSCGRG00015015231	C1qtnf12	-0.155692	0.148664	-0.175592	0.0525571	-0.119133	0.149387	0.261032	0.044387	0.129179	0.31561
	ENSCGRG00015017335	Psmb4	-0.195415	0.026393	-0.244652	0.00805636	-0.312838	1.78011e-05	-0.0899704	0.459917	-0.394642	0.00105309
	ENSCGRG00015018291	Rora	1.30901	3.25293e-10	1.56229	1.43956e-17	1.4024	3.20966e-22	0.869288	3.94294e-07	0.0290229	0.842884
	ENSCGRG00015018959	Vps35	-0.0533251	0.562967	-0.0181497	0.843407	-0.0984708	0.152339	0.269376	0.0143831	-0.658167	1.83e-07
	ENSCGRG00015020016	Serpinf1	-0.994397	4.37326e-06	0.00935805	0.982404	0.119312	0.240175	-0.0349206	0.803451	-1.89532	2.09e-46
	ENSCGRG00015023747	Metrnl	0.367426	0.005053	1.04991	8.63598e-21	-0.019269	0.904787	1.00307	2.42829e-09	-0.463013	0.0033993
	ENSCGRG00015023751	Pycard	-0.141722	0.295633	0.236384	0.0291793	0.129312	0.177229	-0.886806	1.73922e-09	-0.27729	0.118383
	ENSCGRG00015024045	Mvk	0.0705838	0.543757	-0.010589	0.929818	-0.641575	4.8908e-10	-1.46551	9.97344e-14	-0.211358	0.291313
	ENSCGRG00015025367	Abcd2	0.345432	0.12049	0.177843	0.398487	0.457868	0.00689645	-0.597926	0.0120721	-0.605179	0.00972605
	ENSCGRG00015026105	Ndfip1	0.0700065	0.478298	0.170611	0.0710529	0.246745	0.000394395	0.326286	0.00383402	-0.532545	1.31e-06
	ENSCGRG00015027051	Chid1	-0.22853	0.0149703	-0.276167	0.00249246	-0.182503	0.0289907	-0.271024	0.0276258	-0.743024	5.76e-10

## Sheet: Table S4-5
id	gene name	log2[fc(Hypoxia/Normoxia)]_D0	PValue_D0	log2[fc(Hypoxia/Normoxia)]_D1	PValue_D1	log2[fc(Hypoxia/Normoxia)]_D3	PValue_D3	log2[fc(Hypoxia/Normoxia)]_D7	PValue_D7	log2[fc(Hypoxia/Normoxia)]_D11	PValue_D11
ENSCGRG00015000664	Mmp3	0.171569	0.0734524	0.676655	3.27819e-10	0.161382	0.119192	0.0591558	0.612138	-1.47743	6.02e-30
ENSCGRG00015000765	Mmp12	1.39211	3.50566e-34	1.44022	5.71074e-16	1.3546	3.54618e-12	0.654129	0.000272785	-2.20565	6.97e-50
ENSCGRG00015001955	Plod1	1.53201	2.60584e-62	1.86813	9.13378e-110	2.02778	1.27498e-154	0.26734	0.0208492	0.316045	0.0129421
ENSCGRG00015002322	Thbs3	-0.171223	0.20083	-0.365061	0.00258103	0.00198871	0.984002	-0.128922	0.347378	1.21124	2e-19
ENSCGRG00015002774	Adam15	0.334302	0.000323316	0.593524	8.87652e-13	0.736504	1.33394e-23	0.136626	0.230711	0.381873	0.002006
ENSCGRG00015003126	Thbs1	0.352242	0.00452721	0.51384	6.51064e-08	0.147281	0.0607919	0.672585	1.35558e-07	1.07603	4.29e-16
ENSCGRG00015004659	Adamtsl5	0.369581	0.0522301	0.568284	0.0781141	1.12997	4.85466e-12	-0.857139	4.37204e-05	2.44154	2.47e-18
ENSCGRG00015006649	Plod2	2.57247	8.61035e-162	2.32368	7.64019e-128	1.98917	5.54996e-158	0.162208	0.180776	0.96061	1.75e-12
ENSCGRG00015006851	Col8a1	0.0745695	0.759513	0.933345	0.000344136	0.644328	0.00127031	-1.15846	4.03267e-11	0.126088	0.489456
ENSCGRG00015007326	S100a4	0.379985	0.00684914	0.462576	1.22747e-05	-0.178296	0.00909121	-0.227367	0.049648	0.574691	1.63e-07
ENSCGRG00015007448	Loxl2	1.86155	5.16703e-74	1.99474	6.52958e-113	1.62996	1.99635e-66	-0.210808	0.0981343	0.729418	8.93e-07
ENSCGRG00015009224	Plod3	-0.0473775	0.640561	-0.0471786	0.611369	0.188039	0.00751672	-0.203933	0.0840881	0.635287	5.18e-08
ENSCGRG00015009331	Serpine1	1.19009	2.53535e-13	1.479	6.55643e-62	1.49791	7.42775e-52	1.5069	3.00487e-34	0.393851	0.000314719
ENSCGRG00015010498	Pcolce	0.364045	0.000154492	0.766286	3.12823e-17	0.219383	0.00267167	-0.051747	0.665636	0.0815011	0.510364
ENSCGRG00015011392	Col16a1	0.323446	0.00072671	0.316271	3.12823e-17	0.602845	4.48152e-16	-0.185695	0.153441	0.977383	2.36e-10
ENSCGRG00015011731	Sema3b	0.439608	0.0001138	0.165969	0.122048	0.780076	1.80728e-12	0.783643	3.06871e-11	0.844144	9.33e-11
ENSCGRG00015012082	Col5a1	0.85358	1.14241e-21	0.643445	1.44282e-10	1.12551	3.04052e-31	-0.164341	0.271558	0.783776	5.78e-06
ENSCGRG00015012817	Col12a1	0.89964	2.4179e-05	1.65008	2.50452e-24	1.63818	8.29001e-61	-0.86616	1.76617e-09	1.51873	1e-13
ENSCGRG00015014682	Loxl3	-0.105991	0.29292	-0.0854999	0.321293	0.641956	9.97243e-20	0.0705669	0.55227	1.51063	1.18e-26
ENSCGRG00015014736	Mmp23	0.17472	0.394057	-0.00966192	0.954364	0.104694	0.407837	-0.478068	0.00495554	1.94527	1.61e-43
ENSCGRG00015014918	Ltbp3	-0.379493	0.0180189	-0.130164	0.452031	-0.923813	1.01293e-10	-1.39608	9.05314e-11	2.47343	1.15e-26
ENSCGRG00015015139	Fam20b	0.00783963	0.934784	0.0697353	0.423352	-0.119229	0.0994864	-0.57022	1.59538e-06	0.716698	1.57e-09
ENSCGRG00015015151	Sema4c	-0.0567049	0.714014	0.0433952	0.735878	0.376848	0.00546314	-0.603004	0.00249137	1.63008	6.51e-19
ENSCGRG00015015259	Gpc1	0.170982	0.0884178	-0.227237	0.0264869	0.0818713	0.238792	0.351622	0.00371655	1.13398	5.29e-14
ENSCGRG00015015521	Agrn	0.140049	0.147871	0.213096	0.0191518	0.268758	0.000273383	-0.456412	0.000242669	0.410409	0.0016352
ENSCGRG00015015652	Lama5	0.00302581	0.985209	-0.377147	1.94359e-05	0.115824	0.0960868	-0.655206	4.09573e-06	1.76133	3.76e-23
ENSCGRG00015016020	Sema3a	-0.924322	3.43236e-16	-1.47827	1.99741e-44	-0.592443	1.84559e-16	-0.632189	1.25303e-05	0.834347	3.6e-09
ENSCGRG00015016481	Col4a5	0.778771	1.27055e-12	1.0273	7.34283e-32	0.761798	1.65125e-25	-0.96613	7.91396e-17	0.452565	0.00466267
ENSCGRG00015016660	Col4a6	-0.133178	0.150612	-0.243203	0.00344767	-0.141499	0.0796893	-0.82465	4.14457e-12	0.0660485	0.597716
ENSCGRG00015016961	Adam10	0.00911962	0.923083	-0.0712879	0.399052	-0.0129126	0.860575	-0.649062	1.90319e-08	0.468305	3.27e-05
ENSCGRG00015017803	Sema6d	0.0718905	0.603789	0.306507	0.00636512	0.100865	0.381552	-1.22688	1.68226e-11	0.691927	1.98e-05
ENSCGRG00015018134	Mmp11	0.95523	1.56254e-05	1.0084	0.000240118	0.967383	2.07775e-05	-0.169663	0.368486	0.83499	1.15e-06
ENSCGRG00015019482	Col6a1	-0.0449601	0.87649	0.103602	0.698596	0.125643	0.490056	-0.148285	0.491909	1.51319	3.53e-08
ENSCGRG00015019680	Col18a1	0.0481364	0.640952	-0.0650372	0.467545	0.23162	0.000708001	-0.201909	0.114822	1.58679	4.22e-27
ENSCGRG00015019768	Mfap3	-0.0481514	0.656058	0.466658	1.66049e-05	0.180448	0.0808614	-0.561501	0.000613047	0.572308	6.98e-06
ENSCGRG00015020250	Mmp14	-0.0676089	0.504417	-0.088081	0.437895	0.00715092	0.930098	0.175919	0.146461	0.929971	1.4e-11
ENSCGRG00015023545	Tgfb1	-0.431235	0.00824214	-0.683255	2.78612e-06	-0.107472	0.471831	0.188215	0.40416	0.0853171	0.671024
ENSCGRG00015023630	P4ha2	1.59209	2.60129e-59	1.99989	7.56843e-94	2.51721	1.05966e-226	0.653183	7.41527e-09	0.430943	8.69e-05
ENSCGRG00015024288	Tgm2	0.220567	0.17991	0.993135	3.23839e-14	-0.540431	5.72235e-09	-0.63994	7.14847e-06	1.83323	2.33e-29
ENSCGRG00015024638	Col4a2	0.272939	0.00970495	0.312797	0.0136603	0.739453	1.15243e-23	-0.402976	0.000507403	1.55719	2.77e-22
ENSCGRG00015024674	Col4a1	0.182436	0.10759	0.334167	0.00131072	0.733725	5.45515e-22	-0.119134	0.304748	1.18318	3.3e-14
ENSCGRG00015025361	Cspg4	1.24017	4.67896e-27	0.813036	2.36319e-17	0.385641	4.46848e-08	0.243057	0.0939796	1.15763	2.1e-12
ENSCGRG00015025659	Cilp2	0.927204	0.00011506	0.0199684	0.94206	1.02113	1.7522e-06	0.209539	0.344629	1.4559	3.88e-06
ENSCGRG00015027232	Spon2	2.35908	0.000150741	-0.347923	1	0.551103	0.000307794	-2.27988	6.74172e-17	3.87149	6.32e-17
ENSCGRG00015027560	Gpc6	0.708257	0.00129353	0.177626	0.332841	1.20524	1.79142e-25	0.0197618	0.898766	0.161685	0.285647
ENSCGRG00015028180	Mmp19	0.279242	0.00709796	1.31378	6.21081e-48	0.633435	4.42873e-16	-0.179895	0.114359	-0.687124	2.39e-08
ENSCGRG00015028725	Col5a2	0.0819556	0.386205	-0.0601274	0.613693	0.687764	1.03209e-07	-0.327559	0.00534782	-1.22998	1.98e-14
ENSCGRG00015028922	Fn1	0.351502	0.000111178	-0.0290291	0.835192	0.990081	3.46174e-06	-0.576213	0.000274109	0.692195	0.000685184
