# Supplementary material for: Comprehensive Analysis of mRNA and lncRNA Transcriptomes Reveals the Differentially Hypoxic Response of Preadipocytes During Adipogenesis
Source: Front Genet. 2020 Aug 6;11:845. doi: 10.3389/fgene.2020.00845 (PMC7425071; doi:10.3389/fgene.2020.00845)
Supplement: Supplementary file 5 [file Table_5.XLSX]

## Sheet: D0 (Hypoxia vs Normoxia)
id	Hypoxia_D0_1	Hypoxia_D0_2	Normoxia_D0_1	Normoxia_D0_2	Hypoxia_D0_1_CPM	Hypoxia_D0_2_CPM	Normoxia_D0_1_CPM	Normoxia_D0_2_CPM	Hypoxia_D0_mean	Normoxia_D0_mean	log2(fc)	PValue	FDR
ENSCGRG00015000913	91.3953	118.166	55.3505	51.7494	66.12	89.19	37.31	39.36	77.655	38.335	1.01842	0.000147705	0.00328127
ENSCGRG00015003229	438.505	500.278	202.266	128.479	317.24	377.61	136.33	97.72	347.425	117.025	1.56988	1.62273e-13	4.50612e-11
ENSCGRG00015005581	101.128	84.4743	17.0478	17.923	73.16	63.76	11.49	13.63	68.46	12.56	2.44642	3.83746e-14	1.21784e-11
ENSCGRG00015005705	19.4868	21.0557	51.118	46.3815	14.1	15.89	34.45	35.28	14.995	34.865	-1.2173	0.000529887	0.00869682
ENSCGRG00015006025	63.5046	73.242	17.3413	27.2273	45.94	55.28	11.69	20.71	50.61	16.2	1.64343	2.02182e-06	9.65907e-05
ENSCGRG00015006126	63.0299	42.6514	18.5392	19.2473	45.6	32.19	12.5	14.64	38.895	13.57	1.51916	4.69784e-05	0.00138709
ENSCGRG00015007100	30.598	42.2043	14.4751	4.96099	22.14	31.86	9.76	3.77	27	6.765	1.9968	9.34273e-05	0.00235486
ENSCGRG00015009937	0.93748	2.88119	16.1994	36.7232	0.68	2.17	10.92	27.93	1.425	19.425	-3.76888	6.87883e-06	0.000271459
ENSCGRG00015010372	146.792	245.578	73.6817	106.737	106.2	185.36	49.66	81.18	145.78	65.42	1.15599	0.000188768	0.00396749
ENSCGRG00015013638	331.16	453.684	77.4167	78.1259	239.58	342.44	52.18	59.42	291.01	55.8	2.38273	4.28674e-23	4.7615e-20
ENSCGRG00015014460	189.7	207.074	80.7267	77.2957	137.24	156.3	54.41	58.79	146.77	56.6	1.37468	1.01839e-09	1.80658e-07
ENSCGRG00015016724	45.4965	52.783	23.4199	9.89324	32.91	39.84	15.79	7.52	36.375	11.655	1.642	5.91136e-05	0.00169446
ENSCGRG00015017522	126.424	121.068	64.1168	42.7697	91.46	91.38	43.22	32.53	91.42	37.875	1.27126	4.13592e-07	2.55221e-05
ENSCGRG00015017641	533.761	517.145	152.237	181.351	386.15	390.34	102.61	137.93	388.245	120.27	1.69069	2.10921e-17	1.1714e-14
ENSCGRG00015019879	128.195	84.5906	261.309	286.433	92.74	63.85	176.12	217.85	78.295	196.985	-1.33109	1.65198e-08	1.88199e-06
ENSCGRG00015020584	51.0743	74.9132	15.8367	31.7822	36.95	56.54	10.67	24.17	46.745	17.42	1.42407	0.000471782	0.00806203
ENSCGRG00015021168	169.593	58.6543	41.0998	43.0693	122.69	44.27	27.7	32.76	83.48	30.23	1.46545	0.000365755	0.00671508
ENSCGRG00015025821	250.139	238.327	113.494	121.252	180.97	179.89	76.5	92.22	180.43	84.36	1.09681	1.2326e-07	8.97777e-06
ENSCGRG00015025852	53.6924	85.1612	28.8691	21.1463	38.84	64.28	19.46	16.08	51.56	17.77	1.53681	2.59376e-05	0.00083901
G10076	12.8225	7.01306	0	0	9.28	5.29	0	0	7.285	0.001	12.8307	0.000123437	0.00288647
G10083	56.3383	69.3514	20.8255	19.7967	40.76	52.35	14.04	15.06	46.555	14.55	1.67792	1.10537e-06	5.91707e-05
G10101	74.5593	82.821	49.5098	18.9208	53.94	62.51	33.37	14.39	58.225	23.88	1.28584	0.00037029	0.00674261
G10241	8.8895	20.5234	1.96194	0	6.43	15.49	1.32	0	10.96	0.66	4.05364	0.000289221	0.00556281
G10253	283.104	323.103	110.746	89.6	204.81	243.88	74.64	68.15	224.345	71.395	1.65182	4.67703e-15	1.73167e-12
G10340	143.55	103.832	60.9399	52.7029	103.85	78.37	41.07	40.08	91.11	40.575	1.16702	5.50444e-06	0.000232916
G10393	51.8515	63.77	106.608	131.867	37.51	48.13	71.85	100.29	42.82	86.07	-1.00723	0.000226736	0.00451744
G10406	105.079	97.2129	40.9598	50.2755	76.02	73.38	27.61	38.24	74.7	32.925	1.18192	1.28654e-05	0.000468532
G10504	37.7496	82.4735	20.8423	17.1464	27.31	62.25	14.05	13.04	44.78	13.545	1.72509	9.45818e-05	0.00236083
G10510	21.6688	21.2198	131.17	119.282	15.68	16.02	88.41	90.72	15.85	89.565	-2.49845	5.80048e-18	3.68165e-15
G10646	91.9832	85.512	36.326	48.0835	66.55	64.54	24.48	36.57	65.545	30.525	1.10249	0.000136334	0.00309048
G10658	73.2371	38.3389	8.20176	9.788	52.98	28.94	5.53	7.44	40.96	6.485	2.65904	2.46336e-08	2.48743e-06
G10678	132.9	136.665	281.688	340.062	96.15	103.15	189.86	258.64	99.65	224.25	-1.17017	7.88582e-08	6.25656e-06
G10681	314.816	261.719	151.717	118.363	227.76	197.54	102.26	90.02	212.65	96.14	1.14527	1.50232e-08	1.75652e-06
G10688	72.9735	95.2125	193.422	198.274	52.79	71.87	130.37	150.8	62.33	140.585	-1.17344	8.0507e-07	4.58581e-05
G107	19.3046	14.1443	1.05939	1.01807	13.97	10.68	0.71	0.77	12.325	0.74	4.05792	9.90717e-06	0.000366813
G10716	59.1384	56.5661	19.2967	8.99776	42.78	42.7	13.01	6.84	42.74	9.925	2.10645	3.91103e-08	3.77755e-06
G10806	101.909	86.2008	27.2465	17.8258	73.73	65.06	18.36	13.56	69.395	15.96	2.12037	1.12384e-11	2.49661e-09
G11011	57.4886	41.7383	15.2363	17.854	41.59	31.5	10.27	13.58	36.545	11.925	1.61568	3.67761e-05	0.00114263
G11066	74.4604	90.8713	13.0081	12.9424	53.87	68.59	8.77	9.84	61.23	9.305	2.71816	2.37918e-14	8.13131e-12
G11116	19.6374	8.90696	1.04777	1.9596	14.21	6.72	0.71	1.49	10.465	1.1	3.25	0.000624758	0.00991358
G11118	249.979	170.397	86.0865	63.0747	180.85	128.61	58.02	47.97	154.73	52.995	1.54582	1.05719e-09	1.80658e-07
G11221	68.839	81.8022	43.4143	33.2802	49.8	61.74	29.26	25.31	55.77	27.285	1.03138	0.000531567	0.00869682
G11385	58.172	67.8205	31.6675	23.4895	42.09	51.19	21.34	17.87	46.64	19.605	1.25035	0.000116083	0.00277289
G11386	52.4751	34.3886	19.8967	13.8175	37.96	25.96	13.41	10.51	31.96	11.96	1.41805	0.000518919	0.00860282
G11504	46.3848	44.0972	104.863	89.036	33.56	33.28	70.68	67.72	33.42	69.2	-1.05006	6.25615e-05	0.0017818
G11547	33.5111	29.5114	115.068	133.053	24.24	22.27	77.56	101.2	23.255	89.38	-1.94241	8.65598e-12	2.02413e-09
G1155	208.185	270.557	73.1188	135.456	150.61	204.21	49.28	103.02	177.41	76.15	1.22017	5.8428e-05	0.00168568
G11584	22.7615	30.5939	6.76792	8.60055	16.47	23.09	4.56	6.54	19.78	5.55	1.83348	0.000561004	0.00909687
G11689	132.727	98.2212	67.583	46.939	96.02	74.14	45.55	35.7	85.08	40.625	1.06645	5.70393e-05	0.00165638
G11875	24.7753	16.9965	2.9278	4.014	17.92	12.83	1.97	3.05	15.375	2.51	2.61483	0.000123311	0.00288647
G12173	83.6516	53.2537	167.433	212.735	60.52	40.2	112.85	161.8	50.36	137.325	-1.44724	7.36479e-08	6.05958e-06
G12389	32.3209	42.9249	16.4672	9.01981	23.38	32.4	11.1	6.86	27.89	8.98	1.63496	0.000277251	0.00537915
G12513	194.245	187.883	85.5754	91.1025	140.53	141.81	57.68	69.29	141.17	63.485	1.15295	1.99752e-07	1.36538e-05
G12643	19.8079	24.018	4.98096	3.98726	14.33	18.13	3.36	3.03	16.23	3.195	2.34478	0.000153438	0.00334179
G12828	24.8546	25.6923	4.03261	6.28123	17.98	19.39	2.72	4.78	18.685	3.75	2.31692	4.65194e-05	0.00138709
G12862	161.642	168.252	59.1047	82.7543	116.94	126.99	39.84	62.94	121.965	51.39	1.24691	5.51191e-07	3.30938e-05
G12868	107.786	123.852	54.9418	47.6837	77.98	93.48	37.03	36.27	85.73	36.65	1.22599	1.68674e-06	8.32686e-05
G12999	55.0534	74.5196	126.683	146.491	39.83	56.25	85.39	111.42	48.04	98.405	-1.0345	7.67787e-05	0.00208005
G13152	468.802	436.854	225.997	233.525	339.16	329.73	152.32	177.61	334.445	164.965	1.01961	2.43851e-08	2.48743e-06
G13184	214.591	300.07	125.142	128.279	155.25	226.49	84.35	97.56	190.87	90.955	1.06937	5.78974e-06	0.000242225
G13207	30.2659	47.57	14.8083	5.85093	21.9	35.91	9.98	4.45	28.905	7.215	2.00225	7.44989e-05	0.00203067
G13229	105.691	128.304	222.932	283.386	76.46	96.84	150.26	215.53	86.65	182.895	-1.07774	7.30569e-06	0.00028473
G13439	79.8483	77.4325	199.968	137.272	57.77	58.45	134.78	104.4	58.11	119.59	-1.04124	6.39424e-06	0.000259379
G1345	509.201	411.499	110.624	91.2008	368.39	310.6	74.56	69.36	339.495	71.96	2.23812	8.68059e-28	1.28559e-24
G135	76.9048	72.4752	31.4242	12.1419	55.64	54.7	21.18	9.23	55.17	15.205	1.85934	2.49903e-07	1.58617e-05
G13508	687.881	922.355	351.651	394.972	497.65	696.18	237.02	300.4	596.915	268.71	1.15148	6.89215e-08	5.7777e-06
G13602	508.764	415.728	177.344	227.095	368.07	313.79	119.53	172.72	340.93	146.125	1.22227	1.16412e-08	1.47777e-06
G1365	54.7144	59.9078	139.58	151.782	39.58	45.22	94.08	115.44	42.4	104.76	-1.30495	9.63439e-08	7.38028e-06
G13665	84.5781	88.9359	47.0506	41.271	61.19	67.13	31.71	31.39	64.16	31.55	1.02403	0.000193193	0.00399236
G13666	57.8556	57.3365	22.5889	26.7398	41.86	43.28	15.23	20.34	42.57	17.785	1.25918	0.000146592	0.0032729
G13780	115.529	110.101	257.652	279.43	83.58	83.1	173.66	212.53	83.34	193.095	-1.21223	8.8842e-09	1.19614e-06
G13819	1215.1	1329.16	468.639	499.519	879.08	1003.24	315.87	379.92	941.16	347.895	1.43579	2.10854e-15	9.36824e-13
G13912	261.901	223.207	59.4079	65.1457	189.47	168.47	40.04	49.55	178.97	44.795	1.99831	4.30186e-18	3.18553e-15
G13934	47.89	50.6928	10.0972	21.8463	34.65	38.26	6.81	16.62	36.455	11.715	1.63776	8.73386e-05	0.00224642
G14084	50.8556	43.1966	119.328	121.915	36.79	32.6	80.43	92.72	34.695	86.575	-1.31922	2.76396e-07	1.72962e-05
G14086	44.753	56.0712	24.4032	11.0422	32.38	42.32	16.45	8.4	37.35	12.425	1.58786	7.35602e-05	0.00201746
G14138	147.218	138.577	60.3158	63.7171	106.51	104.6	40.65	48.46	105.555	44.555	1.24434	8.6325e-08	6.7288e-06
G14163	106.389	210.159	55.1895	61.8185	76.97	158.63	37.2	47.02	117.8	42.11	1.4841	8.07945e-06	0.000306812
G14223	219.739	303.242	553.666	537.099	158.97	228.88	373.18	408.5	193.925	390.84	-1.01108	1.01934e-06	5.66116e-05
G14496	59.0993	66.7856	159.652	129.92	42.76	50.41	107.61	98.81	46.585	103.21	-1.14765	8.4097e-07	4.72966e-05
G14537	79.5321	82.7029	41.736	35.7553	57.54	62.42	28.13	27.19	59.98	27.66	1.11668	7.23418e-05	0.00200333
G14550	220.341	211.929	96.5136	93.1831	159.41	159.96	65.05	70.87	159.685	67.96	1.23247	8.84342e-09	1.19614e-06
G14722	54.607	42.0629	19.5779	16.7826	39.51	31.75	13.2	12.76	35.63	12.98	1.4568	0.000104263	0.00254527
G14819	414.518	357.574	116.799	148.421	299.89	269.89	78.72	112.88	284.89	95.8	1.57231	2.76224e-13	7.2192e-11
G14820	557.374	531.174	256.788	169.602	403.24	400.92	173.08	128.99	402.08	151.035	1.4126	6.60732e-13	1.63091e-10
G14945	397.269	483.031	221.938	203.032	287.41	364.59	149.59	154.42	326	152.005	1.10075	1.77211e-08	1.92036e-06
G14979	46.9255	47.0336	20.3439	20.5561	33.95	35.5	13.71	15.63	34.725	14.67	1.24311	0.000479932	0.0081226
G14993	44.0204	25.2561	7.51399	13.4644	31.85	19.06	5.06	10.24	25.455	7.65	1.73442	0.000620697	0.00990586
G15057	21.1334	21.1492	4.93352	4.09325	15.29	15.96	3.33	3.11	15.625	3.22	2.27872	0.000221869	0.00446047
G15081	100.282	112.394	212.698	225.491	72.55	84.83	143.36	171.5	78.69	157.43	-1.00046	6.48176e-06	0.000259446
G15137	40.5827	50.0453	17.728	16.3414	29.36	37.77	11.95	12.43	33.565	12.19	1.46126	0.000130695	0.00299319
G15265	19.1229	18.2234	44.4257	60.7776	13.83	13.75	29.94	46.23	13.79	38.085	-1.4656	0.000148616	0.00328508
G15339	66.8002	54.7088	19.0194	23.5472	48.33	41.29	12.82	17.91	44.81	15.365	1.54417	6.09105e-06	0.000250579
G15648	45.8872	31.5565	11.854	13.7757	33.2	23.82	7.99	10.48	28.51	9.235	1.62628	0.000173146	0.00373358
G1570	53.9663	47.062	20.7593	19.9659	39.04	35.52	13.99	15.19	37.28	14.59	1.35342	0.000124239	0.00289002
G1575	65.9573	60.6085	28.2422	29.4624	47.72	45.75	19.04	22.41	46.735	20.725	1.17313	0.00018787	0.00396749
G15816	70.2575	119.435	40.5518	47.8316	50.83	90.15	27.33	36.38	70.49	31.855	1.1459	0.000517195	0.00860282
G15821	32.0316	33.9563	13.2097	10.2525	23.17	25.63	8.9	7.8	24.4	8.35	1.54703	0.000480811	0.0081226
G15844	60.6869	66.4658	29.1482	32.866	43.9	50.17	19.65	25	47.035	22.325	1.07507	0.000585623	0.00939322
G15904	131.836	110.249	67.9555	51.5252	95.38	83.21	45.8	39.19	89.295	42.495	1.07129	1.40576e-05	0.000499662
G16005	55.1329	75.7313	124.044	158.119	39.89	57.16	83.61	120.26	48.525	101.935	-1.07085	9.68858e-05	0.00237825
G1617	39.4014	35.8039	14.2809	14.6347	28.51	27.02	9.63	11.13	27.765	10.38	1.41946	0.000403629	0.00720211
G16379	124.686	104.462	63.5143	52.5545	90.21	78.85	42.81	39.97	84.53	41.39	1.03018	3.10825e-05	0.000979431
G16518	76.3484	79.7126	19.1718	22.7247	55.24	60.17	12.92	17.28	57.705	15.1	1.93415	1.54549e-09	2.5432e-07
G16644	171.981	162.024	54.5555	85.8373	124.42	122.29	36.77	65.29	123.355	51.03	1.2734	1.2372e-06	6.54389e-05
G16797	1315.77	1160.66	438.844	365.326	951.91	876.05	295.78	277.86	913.98	286.82	1.67202	1.99651e-22	1.7741e-19
G16831	75.581	50.82	32.8454	20.8548	54.68	38.36	22.14	15.86	46.52	19	1.29185	0.000189311	0.00396749
G16854	97.9971	105.939	51.9086	51.8268	70.9	79.96	34.99	39.42	75.43	37.205	1.01964	7.18124e-05	0.00200333
G16867	163.026	177.852	83.6121	70.328	117.94	134.24	56.36	53.49	126.09	54.925	1.19892	5.81709e-08	5.09952e-06
G17185	30.9596	31.3878	5.91703	10.6157	22.4	23.69	3.99	8.07	23.045	6.03	1.93422	8.10271e-05	0.0021687
G2221	147.693	118.302	65.6358	57.4451	106.85	89.29	44.24	43.69	98.07	43.965	1.15746	1.62195e-06	8.09701e-05
G2363	60.0726	36.7795	4.01399	7.91751	43.46	27.76	2.71	6.02	35.61	4.365	3.02823	2.59036e-09	3.83633e-07
G2478	108.18	117.149	256.433	362.616	78.26	88.42	172.84	275.79	83.34	224.315	-1.42845	1.13139e-08	1.47777e-06
G2693	65.9334	71.814	19.0496	29.5727	47.7	54.2	12.84	22.49	50.95	17.665	1.52819	5.83347e-06	0.000242225
G2780	274.15	266.404	86.6141	77.3856	198.34	201.08	58.38	58.86	199.71	58.62	1.76844	4.14268e-17	2.0451e-14
G305	2694.65	3590.62	304.727	311.576	1949.47	2710.16	205.39	236.97	2329.82	221.18	3.39692	9.54581e-54	4.24121e-50
G3255	88.9236	97.2479	41.7712	51.5079	64.33	73.4	28.15	39.18	68.865	33.665	1.03252	0.000203363	0.00414469
G3316	40.3007	49.8116	20.2951	11.6454	29.16	37.6	13.68	8.86	33.38	11.27	1.5665	9.68182e-05	0.00237825
G3406	27.9223	15.9683	3.94316	4.97763	20.2	12.05	2.66	3.79	16.125	3.225	2.32193	0.000439013	0.00758963
G3409	57.0013	73.3197	36.5271	26.0568	41.24	55.34	24.62	19.82	48.29	22.22	1.11987	0.000532418	0.00869682
G3419	85.946	103.311	37.1442	39.129	62.18	77.98	25.04	29.76	70.08	27.4	1.35483	2.45304e-06	0.00011353
G3421	223.414	251.003	105.229	117.36	161.63	189.45	70.93	89.26	175.54	80.095	1.13202	2.41917e-07	1.58064e-05
G368	76.311	89.2367	46.3224	36.6342	55.21	67.36	31.22	27.86	61.285	29.54	1.05286	0.000240239	0.00472293
G3863	0	0	10.6898	6.94445	0	0	7.21	5.28	0.001	6.245	-12.6085	0.000309345	0.0058238
G3910	84.5304	83.0402	28.904	18.0649	61.15	62.68	19.48	13.74	61.915	16.61	1.89824	1.9306e-09	3.06345e-07
G3936	22.2973	22.4414	0.998997	3.594	16.13	16.94	0.67	2.73	16.535	1.7	3.28192	6.42173e-06	0.000259379
G3948	414.133	362.658	176.975	171.445	299.61	273.73	119.28	130.4	286.67	124.84	1.19931	1.86857e-10	3.60958e-08
G4020	2241.03	3229.77	1083.94	1285.17	1621.3	2437.8	730.59	977.46	2029.55	854.025	1.24881	5.24763e-08	4.75821e-06
G4090	71.6575	37.4931	14.2211	21.1443	51.84	28.3	9.59	16.08	40.07	12.835	1.64244	0.000126706	0.00291978
G4128	38.2407	39.1655	12.1032	4.50412	27.67	29.56	8.16	3.43	28.615	5.795	2.30389	1.46592e-06	7.66246e-05
G4176	207.455	196.244	64.7981	63.3451	150.09	148.12	43.67	48.18	149.105	45.925	1.69898	1.10943e-13	3.28613e-11
G4178	102	74.1888	25.9649	16.4491	73.79	56	17.5	12.51	64.895	15.005	2.11266	2.43393e-10	4.50582e-08
G4180	55.3773	61.2525	13.9134	14.6509	40.06	46.23	9.38	11.14	43.145	10.26	2.07216	1.99826e-08	2.11387e-06
G4189	34.2065	54.1262	12.0863	15.1737	24.75	40.85	8.15	11.54	32.8	9.845	1.73623	8.74702e-05	0.00224642
G4253	924.874	881.732	431.932	463.141	669.11	665.52	291.13	352.25	667.315	321.69	1.0527	2.46617e-09	3.77835e-07
G438	69.5793	81.0064	43.7925	32.7137	50.34	61.14	29.52	24.88	55.74	27.2	1.03511	0.000513613	0.00860282
G453	285.405	302.501	119.115	123.128	206.48	228.33	80.28	93.65	217.405	86.965	1.32188	8.07862e-11	1.7092e-08
G4533	124.729	128.224	61.7271	57.8279	90.24	96.78	41.6	43.98	93.51	42.79	1.12785	1.89704e-06	9.16149e-05
G4705	48.8337	57.7134	24.1549	20.0047	35.33	43.56	16.28	15.21	39.445	15.745	1.32495	0.000139152	0.00312249
G48	64.4069	60.7902	17.6565	30.943	46.6	45.88	11.9	23.53	46.24	17.715	1.38417	8.55782e-05	0.00222353
G4841	108.722	134.419	55.2332	13.2492	78.66	101.46	37.23	10.08	90.06	23.655	1.92874	2.54033e-06	0.000114007
G518	54.5389	37.7853	16.1507	13.5316	39.46	28.52	10.89	10.29	33.99	10.59	1.68241	3.05171e-05	0.000968483
G5310	2633.57	3509.63	380.963	319.708	1905.29	2649.03	256.77	243.16	2277.16	249.965	3.18744	2.6625e-50	5.91474e-47
G5634	71.5094	71.998	32.4977	34.6063	51.73	54.34	21.9	26.32	53.035	24.11	1.13731	0.000123213	0.00288647
G5659	47.343	62.3964	10.4843	12.2477	34.25	47.1	7.07	9.32	40.675	8.195	2.31133	1.47627e-08	1.75652e-06
G5661	67.2521	51.8757	16.0302	16.7628	48.65	39.16	10.8	12.75	43.905	11.775	1.89866	1.3285e-07	9.52019e-06
G5665	33.2327	49.2894	13.0964	14.8638	24.04	37.2	8.83	11.3	30.62	10.065	1.60513	0.000256587	0.00500008
G580	344.718	246.183	142.471	131.791	249.39	185.82	96.03	100.24	217.605	98.135	1.14887	9.86335e-08	7.42761e-06
G5810	79.2402	52.1962	164.087	146.557	57.33	39.4	110.6	111.47	48.365	111.035	-1.19898	6.86564e-07	4.01369e-05
G5812	19.1441	8.9199	72.284	53.8816	13.85	6.73	48.72	40.98	10.29	44.85	-2.12387	3.41096e-08	3.36775e-06
G5813	52.9649	31.3044	113.88	119.345	38.32	23.63	76.76	90.77	30.975	83.765	-1.43524	4.39752e-07	2.67646e-05
G6078	4.87e-08	43.4029	465.491	405.505	0	32.76	313.75	308.41	16.38	311.08	-4.24728	2.1494e-07	1.44693e-05
G6160	19.8952	28.8027	7.02603	0	14.39	21.74	4.74	0	18.065	2.37	2.93024	4.47294e-05	0.00135192
G6534	42.567	57.6738	14.0116	22.7805	30.8	43.53	9.44	17.33	37.165	13.385	1.47333	0.000285113	0.00550765
G6577	53.0496	77.2935	21.4177	10.5616	38.38	58.34	14.44	8.03	48.36	11.235	2.10581	1.21519e-07	8.97777e-06
G6722	93.3826	82.9059	30.0673	32.7874	67.56	62.58	20.27	24.94	65.07	22.605	1.52535	1.56505e-07	1.10373e-05
G6912	89.095	56.0356	24.4008	30.7083	64.46	42.3	16.45	23.36	53.38	19.905	1.42317	4.28003e-05	0.00130248
G7003	94.0867	92.2642	41.9788	49.3722	68.07	69.64	28.29	37.55	68.855	32.92	1.0646	8.99782e-05	0.00228442
G7124	68.9878	49.3798	28.7476	13.3466	49.91	37.27	19.38	10.15	43.59	14.765	1.56182	4.24975e-05	0.00130218
G722	45.5951	31.5643	18.9489	3.9414	32.99	23.82	12.77	3	28.405	7.885	1.84896	0.000544975	0.00886931
G7264	69.2733	58.9639	36.0397	14.2814	50.12	44.51	24.29	10.86	47.315	17.575	1.42877	0.000106071	0.00257525
G7282	51.1443	43.7029	15.0914	6.94952	37	32.99	10.17	5.29	34.995	7.73	2.17861	2.3883e-07	1.58064e-05
G7676	20.1302	13.7347	0	2.04025	14.56	10.37	0	1.55	12.465	0.775	4.00754	1.59923e-05	0.000559478
G7677	36.9106	29.685	8.28071	11.7871	26.7	22.41	5.58	8.96	24.555	7.27	1.75599	0.000179521	0.00381632
G7898	118.85	160.439	57.6499	47.1532	85.98	121.1	38.86	35.86	103.54	37.36	1.47062	4.14503e-08	3.91837e-06
G7984	101.826	94.9606	41.7998	30.1941	73.67	71.68	28.17	22.96	72.675	25.565	1.50729	5.8536e-08	5.09952e-06
G8055	164.928	228.435	68.9761	103.577	119.32	172.42	46.49	78.78	145.87	62.635	1.21964	1.7157e-05	0.000590918
G8088	65.008	88.6651	41.5346	28.5083	47.03	66.92	27.99	21.68	56.975	24.835	1.19795	0.000177415	0.00378969
G822	83.0622	151.852	42.457	56.4151	60.09	114.62	28.62	42.91	87.355	35.765	1.28834	0.000150521	0.00331073
G8222	16.8101	14.6601	3.02483	2.07888	12.16	11.07	2.04	1.58	11.615	1.81	2.68193	0.000413925	0.00731658
G8230	203.168	134.538	81.6261	73.4656	146.98	101.55	55.02	55.88	124.265	55.45	1.16416	2.50198e-06	0.000114007
G8277	45.7156	40.7367	10.9006	2.99773	33.07	30.75	7.35	2.28	31.91	4.815	2.7284	1.73525e-08	1.92036e-06
G8296	117.549	124.04	63.5747	59.6259	85.04	93.62	42.85	45.35	89.33	44.1	1.01837	2.07336e-05	0.000703202
G8748	34.9146	39.481	13.9612	13.8796	25.26	29.8	9.41	10.56	27.53	9.985	1.46317	0.000332994	0.00624258
G8815	95.411	88.7814	31.0458	40.4309	69.03	67.01	20.93	30.75	68.02	25.84	1.39635	1.59265e-06	8.09701e-05
G8829	107.172	108.844	307.501	203.012	77.53	82.15	207.26	154.4	79.84	180.83	-1.17945	1.61914e-07	1.12404e-05
G9169	53.138	122.63	14.842	13.6506	38.44	92.56	10	10.38	65.5	10.19	2.68434	4.98936e-09	7.15088e-07
G942	588.503	693.407	233.422	229.269	425.76	523.38	157.33	174.37	474.57	165.85	1.51674	2.46519e-15	9.95712e-13
G9520	48.4869	47.7151	12.6767	10.3308	35.08	36.01	8.54	7.86	35.545	8.2	2.11595	7.69945e-08	6.21975e-06
G9602	77.616	78.6887	49.0283	16.8064	56.15	59.39	33.05	12.78	57.77	22.915	1.33403	0.00034461	0.00640629
G9614	11.0446	18.6154	0.75585	1.58986	7.99	14.05	0.51	1.21	11.02	0.86	3.67964	8.84613e-05	0.00225881
G97	169.653	200.777	70.3879	67.7156	122.74	151.54	47.44	51.5	137.14	49.47	1.47102	1.41346e-10	2.85455e-08
G973	121.872	145.733	19.7664	47.9263	88.17	110	13.32	36.45	99.085	24.885	1.99339	1.2068e-08	1.48939e-06
G975	90.659	72.3811	26.0605	43.965	65.59	54.63	17.57	33.44	60.11	25.505	1.23682	0.000192356	0.00399236
G98	74.8667	60.453	33.9656	30.0288	54.16	45.63	22.89	22.84	49.895	22.865	1.12575	0.000238282	0.00470527
G983	76.8845	62.6701	28.1192	18.6906	55.62	47.3	18.95	14.22	51.46	16.585	1.63357	7.92875e-07	4.57499e-05

## Sheet: D1  (Hypoxia vs Normoxia)
id	Hypoxia_D1_1	Hypoxia_D1_2	Normoxia_D1_1	Normoxia_D1_2	Hypoxia_D1_1_CPM	Hypoxia_D1_2_CPM	Normoxia_D1_1_CPM	Normoxia_D1_2_CPM	Hypoxia_D1_mean	Normoxia_D1_mean	log2(fc)	PValue	FDR
ENSCGRG00015000346	177.06	169.635	60.6182	55.8702	157.67	150.22	47.38	42.59	153.945	44.985	1.7749	2.25959e-15	3.46887e-13
ENSCGRG00015000438	19.9239	16.6503	5.72248	4.65306	17.74	14.74	4.47	3.55	16.24	4.01	2.01788	0.00106965	0.00941124
ENSCGRG00015001549	95.7879	111.6	42.3772	66.6442	85.3	98.82	33.12	50.8	92.06	41.96	1.13356	2.29246e-05	0.000428825
ENSCGRG00015002236	115.054	136.058	58.6144	67.4063	102.45	120.48	45.82	51.38	111.465	48.6	1.19756	6.56723e-07	2.30215e-05
ENSCGRG00015002620	37.8785	23.4303	2.33949	7.33907	33.73	20.75	1.83	5.59	27.24	3.71	2.87624	3.03059e-06	7.93658e-05
ENSCGRG00015004324	10.3103	26.5375	0.321384	0	9.18	23.5	0.25	0	16.34	0.125	7.03034	7.47921e-07	2.4846e-05
ENSCGRG00015005581	118.179	123.109	24.8081	26.8075	105.24	109.02	19.39	20.44	107.13	19.915	2.42744	1.68278e-19	4.16208e-17
ENSCGRG00015006126	69.742	81.4725	16.2644	28.9633	62.1	72.15	12.71	22.08	67.125	17.395	1.94818	2.85727e-09	1.92736e-07
ENSCGRG00015007100	65.3816	103.001	11.0073	13.6978	58.22	91.21	8.6	10.44	74.715	9.52	2.97236	9.71402e-15	1.44156e-12
ENSCGRG00015007538	5.51641	13.1136	0	0.505819	4.91	11.61	0	0.39	8.26	0.195	5.4046	0.000184785	0.00238453
ENSCGRG00015007556	126.737	151.815	54.7116	13.6478	112.86	134.44	42.76	10.4	123.65	26.58	2.21785	8.09022e-08	3.83167e-06
ENSCGRG00015008515	15.9498	47.5511	7.84026	1.11271	14.2	42.11	6.13	0.85	28.155	3.49	3.01209	5.2374e-05	0.00085724
ENSCGRG00015009540	23.7513	41.2155	9.69915	9.65378	21.15	36.5	7.58	7.36	28.825	7.47	1.94814	0.000115263	0.00163424
ENSCGRG00015010200	11.7202	46.5319	2.6469	0.684172	10.44	41.21	2.07	0.52	25.825	1.295	4.31774	3.47528e-06	8.84111e-05
ENSCGRG00015010372	127.261	119.021	57.3757	56.7572	113.32	105.4	44.85	43.27	109.36	44.06	1.31154	1.74598e-08	9.96552e-07
ENSCGRG00015010604	30.8298	44.4275	10.8136	19.5323	27.45	39.34	8.45	14.89	33.395	11.67	1.51683	0.000603645	0.00608015
ENSCGRG00015011436	33.6492	37.6166	112.986	93.0117	29.96	33.31	88.31	70.9	31.635	79.605	-1.33134	1.2582e-06	3.86999e-05
ENSCGRG00015013480	54.5985	46.1215	28.6046	25.6952	48.62	40.84	22.36	19.59	44.73	20.975	1.09257	0.000926721	0.00841992
ENSCGRG00015013638	163.444	113.896	13.4219	2.42242	145.55	100.86	10.49	1.85	123.205	6.17	4.31965	2.35949e-28	1.75074e-25
ENSCGRG00015015067	48.3479	33.8755	8.88034	14.5751	43.05	30	6.94	11.11	36.525	9.025	2.01689	4.2226e-06	0.000103862
ENSCGRG00015015161	15.0385	31.2671	2.97355	6.13167	13.39	27.69	2.32	4.67	20.54	3.495	2.55507	0.00019597	0.00250707
ENSCGRG00015016139	46.8586	40.7512	7.71119	22.5773	41.73	36.09	6.03	17.21	38.91	11.62	1.74353	0.000105956	0.00152659
ENSCGRG00015017641	130.321	138.589	36.4848	34.7457	116.05	122.72	28.52	26.49	119.385	27.505	2.11786	3.03807e-17	6.44071e-15
ENSCGRG00015017664	154.788	127.846	81.786	78.5817	137.84	113.21	63.93	59.9	125.525	61.915	1.01961	9.13964e-06	0.000196223
ENSCGRG00015017677	115.836	101.199	55.7582	53.3954	103.15	89.61	43.58	40.7	96.38	42.14	1.19354	1.06644e-06	3.34351e-05
ENSCGRG00015018038	70.7065	69.6547	37.2705	36.0287	62.96	61.68	29.13	27.47	62.32	28.3	1.13889	5.33432e-05	0.000866729
ENSCGRG00015018547	0	0	25.6637	6.64695	0	0	20.06	5.07	0.001	12.565	-13.6171	3.60914e-05	0.000620503
ENSCGRG00015018757	15.7021	16.3383	2.99152	3.87588	13.98	14.47	2.34	2.95	14.225	2.645	2.42709	0.000586245	0.00594827
ENSCGRG00015020080	35.7768	34.8554	13.2921	12.1246	31.86	30.87	10.39	9.24	31.365	9.815	1.6761	6.79287e-05	0.00104643
ENSCGRG00015021372	45.8384	17.4116	11.146	7.25963	40.82	15.42	8.71	5.53	28.12	7.12	1.98165	0.000804685	0.00755793
ENSCGRG00015021455	71.6739	77.5668	42.0387	42.8121	63.83	68.69	32.86	32.64	66.26	32.75	1.01664	0.000164353	0.00217121
ENSCGRG00015025852	48.66	58.8985	21.0239	16.7383	43.33	52.16	16.43	12.76	47.745	14.595	1.70988	1.50264e-06	4.48976e-05
ENSCGRG00015026132	87.0529	63.2978	51.1195	29.0315	77.52	56.05	39.96	22.13	66.785	31.045	1.10516	0.000733455	0.00702224
ENSCGRG00015027740	78.8495	79.0319	21.3724	30.8475	70.21	69.98	16.71	23.52	70.095	20.115	1.80104	2.35124e-09	1.66155e-07
G10101	105.346	91.8452	43.596	66.2132	93.81	81.33	34.08	50.48	87.57	42.28	1.05046	6.42409e-05	0.001
G10174	26.3528	22.5727	7.86264	9.7465	23.47	19.99	6.15	7.43	21.73	6.79	1.6782	0.00106546	0.00939288
G10211	7.05925	16.6517	55.513	80.3634	6.29	14.75	43.39	61.26	10.52	52.325	-2.31437	1.96491e-08	1.0962e-06
G10241	9.51916	15.0493	2.10165	1.03876	8.48	13.33	1.64	0.79	10.905	1.215	3.16596	0.000863662	0.00797723
G10276	65.0769	48.8793	32.2833	25.8972	57.95	43.28	25.23	19.74	50.615	22.485	1.1706	0.00040058	0.00448086
G10380	14.013	6.31328	1.00454	0	12.48	5.59	0.79	0	9.035	0.395	4.5156	0.00054886	0.00569586
G10406	156.228	141.845	50.5873	52.1246	139.12	125.61	39.54	39.74	132.365	39.64	1.73949	3.27007e-13	4.28187e-11
G10408	37.0378	46.93	19.1417	15.0753	32.98	41.56	14.96	11.49	37.27	13.225	1.49475	0.000106836	0.00153431
G10445	14.2308	20.9709	5.9424	2.01177	12.67	18.57	4.64	1.53	15.62	3.085	2.34005	0.0010998	0.00961375
G10504	68.6525	68.4889	20.6434	27.0586	61.13	60.65	16.14	20.63	60.89	18.385	1.72768	3.81683e-08	1.93097e-06
G10587	1826.01	1749.07	954.874	833.708	1626.05	1548.84	746.37	635.55	1587.44	690.96	1.20003	1.71184e-13	2.30942e-11
G10632	78.4626	88.7358	28.6241	20.7693	69.87	78.58	22.37	15.83	74.225	19.1	1.95833	8.92669e-11	7.64262e-09
G1065	52.957	40.3529	14.5178	26.058	47.16	35.73	11.35	19.86	41.445	15.605	1.40919	0.000231331	0.00283715
G10681	322.524	373.834	208.364	155.464	287.21	331.04	162.87	118.51	309.125	140.69	1.13567	2.48459e-08	1.3327e-06
G10716	48.0004	35.272	15.5895	18.1296	42.74	31.23	12.19	13.82	36.985	13.005	1.50787	0.000130137	0.00181054
G10804	85.5323	66.2435	34.2845	24.3452	76.17	58.66	26.8	18.56	67.415	22.68	1.57165	5.18607e-07	1.90813e-05
G10806	46.126	41.0558	6.8333	5.02463	41.07	36.36	5.34	3.83	38.715	4.585	3.0779	1.17545e-10	9.87381e-09
G10909	167.526	168.093	30.2055	44.9643	149.18	148.85	23.61	34.28	149.015	28.945	2.36407	1.09424e-20	4.42871e-18
G11011	100.423	61.1263	27.6499	37.8525	89.43	54.13	21.61	28.86	71.78	25.235	1.50816	6.1918e-06	0.000140642
G11066	29.4692	21.96	1.99654	4.95408	26.24	19.45	1.56	3.78	22.845	2.67	3.09697	1.48329e-06	4.46191e-05
G11079	21.6016	25.7084	5.85998	6.97457	19.24	22.77	4.58	5.32	21.005	4.95	2.08523	0.000267546	0.0031763
G1119	40.1643	40.3021	13.579	19.3368	35.77	35.69	10.61	14.74	35.73	12.675	1.49515	0.000102962	0.00149312
G1121	48.9862	57.073	30.0224	26.0719	43.62	50.54	23.47	19.88	47.08	21.675	1.11908	0.000547313	0.00569308
G11221	87.7384	97.6562	42.5326	53.7017	78.13	86.48	33.25	40.94	82.305	37.095	1.14976	9.27382e-06	0.000196976
G1124	400.872	350.927	152.246	125.044	356.97	310.75	119	95.32	333.86	107.16	1.63948	6.8386e-17	1.38388e-14
G11345	49.8231	48.2053	24.5545	22.2891	44.37	42.69	19.19	16.99	43.53	18.09	1.26682	0.000153378	0.00206296
G11362	411.359	335.508	170.849	197.881	366.31	297.1	133.54	150.85	331.705	142.195	1.22203	2.31023e-10	1.83663e-08
G11491	272.324	178.518	57.9252	87.6921	242.5	158.08	45.28	66.85	200.29	56.065	1.83692	4.19524e-12	4.78903e-10
G1152	139.07	134.519	73.8559	68.8477	123.84	119.12	57.73	52.48	121.48	55.105	1.14046	5.49459e-07	1.98877e-05
G11531	21.2521	25.6153	5.01181	6.94475	18.92	22.68	3.92	5.29	20.8	4.605	2.17531	0.000166489	0.00218003
G11584	39.2422	65.0948	19.4583	19.8442	34.94	57.64	15.21	15.13	46.29	15.17	1.60948	3.42258e-05	0.000599894
G11645	180.047	157.487	88.1331	104.406	160.33	139.46	68.89	79.59	149.895	74.24	1.01368	1.6097e-06	4.77468e-05
G11705	121.147	121.224	254.938	326.662	107.88	107.35	199.27	249.02	107.615	224.145	-1.05855	1.45207e-07	6.4006e-06
G12310	126.91	143.099	377.283	261.038	113.01	126.72	294.9	198.99	119.865	246.945	-1.04278	3.55774e-06	8.99947e-05
G1233	90.1354	87.4834	57.065	43.5158	80.26	77.47	44.6	33.17	78.865	38.885	1.02017	8.96496e-05	0.00131723
G12353	71.5674	65.9768	36.0171	41.9869	63.73	58.42	28.15	32.01	61.075	30.08	1.02178	0.00028953	0.00339207
G12381	18.7393	16.0654	5.10154	3.04165	16.69	14.23	3.99	2.32	15.46	3.155	2.29283	0.000582011	0.00593965
G12389	50.3956	69.6874	27.2985	24.7949	44.88	61.71	21.34	18.9	53.295	20.12	1.40537	2.51109e-05	0.000462595
G12687	23.539	37.1105	11.788	5.01402	20.96	32.86	9.21	3.82	26.91	6.515	2.04631	0.000120416	0.00169649
G12700	67.4814	62.9822	43.0067	23.5052	60.09	55.77	33.62	17.92	57.93	25.77	1.16862	0.000476103	0.00511983
G12829	45.4682	60.252	23.9194	29.0497	40.49	53.35	18.7	22.15	46.92	20.425	1.19987	0.000363112	0.00414506
G12868	110.324	88.5727	47.4763	43.9948	98.24	78.43	37.11	33.54	88.335	35.325	1.3223	5.39288e-07	1.96796e-05
G1297	30.4844	31.3023	5.10302	12.9865	27.15	27.72	3.99	9.9	27.435	6.945	1.98197	6.10712e-05	0.000964146
G13005	12.9644	18.5012	3.99796	1.96664	11.54	16.38	3.12	1.5	13.96	2.31	2.59533	0.000534471	0.00559874
G1306	444.534	528.772	194.472	166.742	395.85	468.24	152.01	127.11	432.045	139.56	1.6303	1.89258e-17	4.21289e-15
G1307	80.7525	58.7525	28.4107	42.8658	71.91	52.03	22.21	32.68	61.97	27.445	1.17503	0.000237122	0.00289054
G13184	332.131	333.568	113.561	73.3665	295.76	295.38	88.76	55.93	295.57	72.345	2.03053	3.30628e-20	1.0514e-17
G13203	21.4872	26.3299	52.5644	70.7622	19.13	23.32	41.09	53.94	21.225	47.515	-1.16262	0.000598812	0.00605379
G13242	31.3807	23.9561	6.88203	10.9836	27.94	21.21	5.38	8.37	24.575	6.875	1.83776	0.000271566	0.00321545
G13244	57.4111	42.6209	10.8055	22.0435	51.12	37.74	8.45	16.8	44.43	12.625	1.81525	6.76071e-06	0.000149109
G13419	18.5249	22.6209	7.10662	5.17023	16.5	20.03	5.55	3.94	18.265	4.745	1.9446	0.000905216	0.00825824
G13421	43.0445	41.7786	7.86957	7.84553	38.33	37	6.15	5.98	37.665	6.065	2.63464	2.77131e-09	1.89813e-07
G13429	19.6888	19.6569	59.7993	60.2585	17.53	17.41	46.74	45.94	17.47	46.34	-1.40738	2.33909e-05	0.000435717
G13439	47.6582	67.427	179.247	174.234	42.44	59.71	140.11	132.82	51.075	136.465	-1.41784	3.24912e-09	2.09639e-07
G1345	780.433	916.693	136.873	123.633	694.97	811.75	106.99	94.25	753.36	100.62	2.90442	3.61789e-50	5.36895e-47
G135	92.2669	105.347	33.6125	29.6111	82.16	93.29	26.27	22.57	87.725	24.42	1.84492	1.9304e-11	1.9098e-09
G13602	437.72	444.85	161.981	117.583	389.79	393.92	126.61	89.64	391.855	108.125	1.85762	3.69256e-20	1.09595e-17
G13603	47.1158	51.1234	24.6321	27.2734	41.96	45.27	19.25	20.79	43.615	20.02	1.12338	0.000626422	0.00628115
G13611	374.021	365.505	197.617	213.278	333.06	323.66	154.46	162.59	328.36	158.525	1.05057	2.30444e-09	1.65474e-07
G13665	148.614	144.587	66.491	85.2475	132.34	128.03	51.97	64.99	130.185	58.48	1.15455	3.3836e-07	1.3571e-05
G13666	92.7515	112.796	38.4645	43.0617	82.59	99.88	30.07	32.83	91.235	31.45	1.53653	6.46674e-09	3.89053e-07
G13670	53.841	50.4336	20.9284	28.8046	47.95	44.66	16.36	21.96	46.305	19.16	1.27307	0.000149869	0.00202186
G13677	105.711	98.5122	57.7984	50.7564	94.13	87.23	45.18	38.69	90.68	41.935	1.11263	4.33359e-06	0.000104976
G13678	46.7017	61.8101	32.6387	22.8625	41.59	54.73	25.51	17.43	48.16	21.47	1.16551	0.000554606	0.0057421
G13688	63.1536	51.6829	26.259	33.8131	56.24	45.77	20.53	25.78	51.005	23.155	1.13931	0.000320521	0.00370638
G13780	84.1288	81.3777	172.679	216.74	74.92	72.06	134.97	165.22	73.49	150.095	-1.03026	1.92698e-06	5.42969e-05
G13819	746.108	802.746	262.468	197.997	664.4	710.85	205.15	150.94	687.625	178.045	1.94938	1.15937e-23	5.73503e-21
G13912	80.803	80.6974	34.8731	24.0753	71.95	71.46	27.26	18.35	71.705	22.805	1.65272	2.33813e-08	1.28511e-06
G14063	14014.4	14439.4	7362.15	7210.7	12479.7	12786.4	5754.53	5496.84	12633.1	5625.69	1.1671	9.40241e-17	1.81998e-14
G141	31.8556	31.7811	14.7699	6.98668	28.37	28.14	11.54	5.33	28.255	8.435	1.74405	0.000196924	0.00251205
G14138	148.256	174.657	54.8979	66.8896	132.02	154.66	42.91	50.99	143.34	46.95	1.61024	6.00213e-12	6.68037e-10
G14154	45.0938	27.2114	15.8254	13.3686	40.16	24.1	12.37	10.19	32.13	11.28	1.51015	0.000823734	0.00770433
G14229	111.518	114.785	48.5105	64.9962	99.31	101.64	37.92	49.55	100.475	43.735	1.19998	1.02432e-06	3.25733e-05
G14437	67.284	95.661	43.7939	44.3926	59.92	84.71	34.23	33.84	72.315	34.035	1.08728	0.00016286	0.00215789
G14443	199.885	164.35	468.324	397.178	178	145.54	366.06	302.78	161.77	334.42	-1.04772	7.1618e-08	3.42842e-06
G14515	77.8941	55.2262	9.8908	7.82237	69.36	48.9	7.73	5.96	59.13	6.845	3.11077	4.71176e-14	6.55524e-12
G14585	342.905	304.816	167.379	140.591	305.35	269.92	130.83	107.18	287.635	119.005	1.27322	3.84933e-11	3.64621e-09
G14647	129.673	117.67	51.4327	71.8322	115.47	104.2	40.2	54.76	109.835	47.48	1.20995	1.44356e-06	4.40186e-05
G14701	46.5862	33.6385	19.3957	17.7909	41.48	29.79	15.16	13.56	35.635	14.36	1.31124	0.000694552	0.00674831
G14758	30.783	35.6527	11.1176	13.2905	27.41	31.57	8.69	10.13	29.49	9.41	1.64796	0.000145646	0.00199513
G14819	205.664	245.502	87.3573	65.9277	183.14	217.4	68.28	50.26	200.27	59.27	1.75657	1.77638e-15	2.84228e-13
G14820	348.161	378.806	157.991	122.036	310.03	335.44	123.49	93.03	322.735	108.26	1.57585	1.7876e-15	2.84228e-13
G14829	236.16	264.903	128.17	154.274	210.3	234.58	100.18	117.61	222.44	108.895	1.03048	1.34129e-07	5.97141e-06
G14862	83.2213	95.9289	50.6501	44.8533	74.11	84.95	39.59	34.19	79.53	36.89	1.10827	1.81899e-05	0.00035363
G14979	64.1769	81.8371	33.7553	40.6794	57.15	72.47	26.38	31.01	64.81	28.695	1.17542	6.20445e-05	0.000972613
G15110	80.0074	89.7746	36.536	59.6759	71.25	79.5	28.56	45.49	75.375	37.025	1.02559	0.000338995	0.00388971
G1520	296.156	306.008	683.004	842.383	263.73	270.98	533.86	642.16	267.355	588.01	-1.13708	1.71406e-10	1.41315e-08
G15303	45.191	66.8426	5.90383	17.1415	40.24	59.19	4.61	13.07	49.715	8.84	2.49156	2.36923e-08	1.28632e-06
G15318	77.965	103.947	53.6604	34.9252	69.43	92.05	41.94	26.62	80.74	34.28	1.23592	2.77124e-05	0.000501528
G15339	198.797	222.884	37.5306	30.8889	177.03	197.37	29.34	23.55	187.2	26.445	2.82351	1.80009e-31	1.6028e-28
G15490	117.858	147.028	54.8498	91.385	104.95	130.2	42.87	69.66	117.575	56.265	1.06327	7.47766e-05	0.00113573
G15510	132.624	136.401	75.1676	77.9456	118.1	120.79	58.75	59.42	119.445	59.085	1.01548	6.35428e-06	0.000142875
G15531	153.505	129.465	74.7565	72.6187	136.7	114.64	58.43	55.36	125.67	56.895	1.14327	6.8831e-07	2.3572e-05
G15701	165.949	192.951	98.6001	83.6753	147.78	170.86	77.07	63.79	159.32	70.43	1.17767	4.11416e-08	2.03514e-06
G15792	4738.99	5190.46	3056.69	2250.86	4220.04	4596.27	2389.22	1715.86	4408.15	2052.54	1.10276	3.32251e-09	2.11311e-07
G15795	40.6727	59.048	17.0805	10.3771	36.22	52.29	13.35	7.91	44.255	10.63	2.0577	6.43628e-07	2.27415e-05
G15821	16.4266	42.7529	5.91511	4.29182	14.63	37.86	4.62	3.27	26.245	3.945	2.73395	3.38133e-05	0.000595008
G15975	47.5759	49.1619	15.5692	15.0696	42.37	43.53	12.17	11.49	42.95	11.83	1.86021	4.44831e-07	1.73718e-05
G1600	743.059	718.835	383.871	397.519	661.69	636.54	300.05	303.04	649.115	301.545	1.1061	1.44274e-11	1.45979e-09
G16022	44.7266	53.7961	23.286	19.0314	39.83	47.64	18.2	14.51	43.735	16.355	1.41906	5.96185e-05	0.000947934
G16114	348.596	322.014	183.541	195.158	310.42	285.15	143.46	148.77	297.785	146.115	1.02717	1.08907e-08	6.37963e-07
G16180	113.078	118.717	62.9314	64.5603	100.7	105.13	49.19	49.22	102.915	49.205	1.06458	4.33864e-06	0.000104976
G1634	232.054	252.764	161.216	116.319	206.64	223.83	126.01	88.67	215.235	107.34	1.00372	2.42154e-06	6.61392e-05
G16378	48.6751	48.2649	25.3215	25.7006	43.34	42.74	19.79	19.59	43.04	19.69	1.12821	0.000646117	0.00640108
G16518	33.1232	34.7266	15.7305	6.34603	29.5	30.75	12.3	4.84	30.125	8.57	1.81359	0.000149207	0.00201905
G16624	12.8144	11.2722	0	0.856901	11.41	9.98	0	0.65	10.695	0.325	5.04035	4.78268e-05	0.000797471
G16630	79.4192	93.3799	46.4647	33.967	70.72	82.69	36.32	25.89	76.705	31.105	1.30217	3.19089e-06	8.25921e-05
G16644	376.663	360.49	148.277	154.59	335.42	319.22	115.9	117.85	327.32	116.875	1.48574	2.45341e-16	4.55107e-14
G16797	1249.7	1676.4	505.166	524.825	1112.85	1484.49	394.86	400.08	1298.67	397.47	1.70812	4.31367e-20	1.20028e-17
G16798	31.9757	30.8709	11.8892	8.9687	28.47	27.34	9.29	6.84	27.905	8.065	1.79078	6.92759e-05	0.00106351
G17145	21.4637	9.83848	0.966826	0	19.11	8.71	0.76	0	13.91	0.38	5.19398	1.94633e-05	0.000375111
G17209	176.676	205.684	115.554	103.875	157.33	182.14	90.32	79.19	169.735	84.755	1.00191	7.53417e-07	2.4846e-05
G1735	57.229	52.2663	28.9001	22.5774	50.96	46.28	22.59	17.21	48.62	19.9	1.28878	6.22973e-05	0.00097315
G1736	50.1569	66.7338	23.1097	15.0983	44.66	59.09	18.06	11.51	51.875	14.785	1.81091	4.97092e-07	1.87449e-05
G1955	76.8147	121.503	37.8403	43.8766	68.4	107.59	29.58	33.45	87.995	31.515	1.48138	7.44805e-07	2.4846e-05
G2041	83.8543	79.2866	33.6139	48.6577	74.67	70.21	26.27	37.09	72.44	31.68	1.19321	2.16503e-05	0.000409206
G2221	148.605	129.177	85.0423	66.1846	132.33	114.39	66.47	50.45	123.36	58.46	1.07735	5.67374e-06	0.000130878
G2233	346.887	332.113	168.801	178.012	308.9	294.09	131.94	135.7	301.495	133.82	1.17184	6.99615e-11	6.10723e-09
G2363	61.0652	77.0972	4.92209	3.02653	54.38	68.27	3.85	2.31	61.325	3.08	4.31547	1.60725e-20	5.50423e-18
G2364	88.5654	133.659	26.5634	36.562	78.87	118.36	20.76	27.87	98.615	24.315	2.01996	5.82182e-11	5.28954e-09
G2536	117.096	153.929	313.987	355.619	104.27	136.31	245.42	271.09	120.29	258.255	-1.10228	2.77198e-08	1.46915e-06
G2692	31.0288	30.4196	12.6213	1.00837	27.63	26.94	9.87	0.77	27.285	5.32	2.35861	0.00021165	0.0026394
G2693	108.727	110.966	28.9114	45.1212	96.82	98.26	22.6	34.4	97.54	28.5	1.77503	6.37777e-11	5.67876e-09
G2779	233.233	160.572	106.322	115.946	207.69	142.19	83.11	88.39	174.94	85.75	1.02865	9.16764e-06	0.000196223
G2780	549.186	476.191	230.913	258.753	489.05	421.68	180.49	197.25	455.365	188.87	1.26963	1.95996e-12	2.29625e-10
G2805	100.621	88.4325	40.2513	38.7968	89.6	78.31	31.46	29.58	83.955	30.52	1.45986	3.04578e-08	1.59527e-06
G2841	59.1061	42.2033	24.931	9.42219	52.63	37.37	19.49	7.18	45	13.335	1.75471	5.73227e-05	0.000921301
G3040	615.847	653.69	379.23	330.484	548.41	578.86	296.42	251.93	563.635	274.175	1.03966	2.43813e-09	1.69602e-07
G305	2348.16	2239.16	140.079	126.538	2091.02	1982.83	109.49	96.46	2036.92	102.975	4.30603	3.93733e-116	1.7529e-112
G3170	589.956	675.819	338.328	375.975	525.35	598.45	264.45	286.61	561.9	275.53	1.0281	3.02047e-09	2.00703e-07
G3272	277.171	325.081	148.565	164.67	246.82	287.87	116.12	125.53	267.345	120.825	1.14578	1.27989e-09	9.65771e-08
G3380	141.042	91.1974	46.8805	37.7669	125.6	80.76	36.64	28.79	103.18	32.715	1.65714	1.96981e-08	1.0962e-06
G3408	65.76	60.7848	22.613	44.416	58.56	53.83	17.68	33.86	56.195	25.77	1.12475	0.000878385	0.00806303
G3409	70.2679	90.111	32.6293	51.6598	62.57	79.8	25.5	39.38	71.185	32.44	1.1338	0.000165144	0.00217521
G347	136.964	103.325	73.5354	59.0647	121.97	91.5	57.48	45.03	106.735	51.255	1.05827	4.48849e-05	0.000753796
G3570	7.04435	7.94332	0	0	6.27	7.03	0	0	6.65	0.001	12.6991	0.000431196	0.00470247
G378	48.5511	57.8359	16.549	30.0924	43.23	51.21	12.94	22.94	47.22	17.94	1.39622	0.000114412	0.00162735
G3783	28.3202	17.6556	2.75848	5.28161	25.22	15.63	2.16	4.03	20.425	3.095	2.72232	3.60984e-05	0.000620503
G3908	19.0107	56.63	95.3201	117.307	16.93	50.15	74.51	89.43	33.54	81.97	-1.28921	0.000586543	0.00594827
G3934	65.767	57.9791	26.9836	19.1329	58.57	51.34	21.09	14.59	54.955	17.84	1.62314	6.9678e-07	2.36799e-05
G3936	46.9107	80.9102	22.108	18.8402	41.77	71.65	17.28	14.36	56.71	15.82	1.84185	1.4672e-06	4.44353e-05
G3976	74.0569	73.2506	34.574	32.5371	65.95	64.87	27.02	24.8	65.41	25.91	1.336	2.7069e-06	7.19489e-05
G4020	1867.32	1690.56	777.228	891.989	1662.83	1497.03	607.51	679.98	1579.93	643.745	1.2953	1.2904e-15	2.20955e-13
G4090	8.10289	23.9838	0.772371	1.56743	7.22	21.24	0.6	1.19	14.23	0.895	3.9909	0.000143001	0.00196494
G4128	142.907	174.199	15.0275	28.5288	127.26	154.26	11.75	21.75	140.76	16.75	3.071	9.34247e-26	5.19909e-23
G4176	159.474	130.567	79.1983	62.4486	142.01	115.62	61.9	47.61	128.815	54.755	1.23424	3.25064e-07	1.31562e-05
G4177	4082.93	3479.04	1996.51	1854.99	3635.82	3080.77	1560.55	1414.09	3358.3	1487.32	1.17501	9.21923e-13	1.14011e-10
G4180	148.044	172.739	48.6152	41.469	131.83	152.96	38	31.61	142.395	34.805	2.03253	2.77606e-16	4.9436e-14
G4247	100.395	107.061	50.281	56.4994	89.4	94.8	39.3	43.07	92.1	41.185	1.16108	2.1375e-06	5.91066e-05
G4327	16.6915	15.3656	2.01849	4.0606	14.86	13.61	1.58	3.1	14.235	2.34	2.60486	0.000293365	0.003419
G4330	42.4053	30.7721	1.81826	11.1356	37.76	27.25	1.42	8.49	32.505	4.955	2.7137	1.68806e-06	4.94423e-05
G4381	53.2389	101.984	40.4628	36.7975	47.41	90.31	31.63	28.05	68.86	29.84	1.20642	0.000543714	0.0056822
G441	4.88128	3.85749	24.9375	41.5556	4.35	3.42	19.49	31.68	3.885	25.585	-2.71931	6.55098e-06	0.000145825
G4412	85.2639	59.3075	41.3503	37.9997	75.93	52.52	32.32	28.97	64.225	30.645	1.06748	0.000408266	0.00453267
G4446	38.0912	53.5949	19.1101	16.1985	33.92	47.46	14.94	12.35	40.69	13.645	1.5763	3.44314e-05	0.000601132
G4714	27.6663	16.8618	2.03616	4.94964	24.64	14.93	1.59	3.77	19.785	2.68	2.8841	3.32225e-05	0.00058693
G4792	48.0653	67.3667	16.8063	24.2798	42.8	59.65	13.14	18.51	51.225	15.825	1.69464	2.90888e-06	7.66293e-05
G4849	146.404	239.611	117.549	91.5366	130.37	212.18	91.88	69.78	171.275	80.83	1.08335	3.16424e-05	0.000563489
G485	46.0008	58.6327	12.8202	16.5635	40.96	51.92	10.02	12.63	46.44	11.325	2.03586	9.83874e-08	4.61074e-06
G5159	76.3999	123.808	64.6373	42.0867	68.03	109.64	50.52	32.08	88.835	41.3	1.10499	0.000370184	0.00421498
G518	10.1951	35.9908	2.82786	3.00365	9.08	31.87	2.21	2.29	20.475	2.25	3.18587	0.000124456	0.00174238
G5309	230.491	296.637	163.073	118.905	205.25	262.68	127.46	90.64	233.965	109.05	1.1013	6.69012e-07	2.32691e-05
G5310	2417.89	2217.99	166.227	195.881	2153.11	1964.08	129.93	149.32	2058.59	139.625	3.88203	3.17217e-97	7.06125e-94
G5395	70.4563	64.1841	20.1619	28.4624	62.74	56.84	15.76	21.7	59.79	18.73	1.67455	1.85711e-07	7.94984e-06
G5400	336.666	423.537	128.027	96.4387	299.8	375.05	100.07	73.52	337.425	86.795	1.95888	1.04872e-19	2.74642e-17
G5429	853.248	1934.56	0	82.9473	759.81	1713.09	0	63.23	1236.45	31.615	5.28945	2.37419e-06	6.52462e-05
G5618	98.1373	81.6592	32.9936	55.209	87.39	72.31	25.79	42.09	79.85	33.94	1.23431	2.1346e-05	0.000406122
G5651	57.985	47.9119	6.91773	9.66125	51.64	42.43	5.41	7.36	47.035	6.385	2.88098	1.00153e-11	1.06162e-09
G5659	50.2084	52.8483	11.1066	22.4338	44.71	46.8	8.68	17.1	45.755	12.89	1.82768	1.84466e-06	5.29833e-05
G5661	57.5589	73.8115	34.9952	33.6374	51.26	65.36	27.35	25.64	58.31	26.495	1.13802	0.000146825	0.0020051
G5677	22.436	10.9429	0.984279	4.04831	19.98	9.69	0.77	3.09	14.835	1.93	2.94233	0.000306386	0.00356143
G5825	17.1886	9.87098	1.96089	0.994232	15.31	8.74	1.53	0.76	12.025	1.145	3.39262	0.00040695	0.00453267
G5834	120.804	139.785	59.8032	51.9899	107.58	123.78	46.74	39.63	115.68	43.185	1.42154	6.032e-09	3.6787e-07
G6030	20.7865	39.5137	7.96257	5.05895	18.51	34.99	6.22	3.86	26.75	5.04	2.40804	3.94768e-05	0.000674869
G6068	38.4933	37.4336	7.95322	6.02957	34.28	33.15	6.22	4.6	33.715	5.41	2.63969	3.63686e-08	1.86915e-06
G6078	1396.03	800.88	218.731	687.58	1243.16	709.2	170.97	524.15	976.18	347.56	1.48989	0.000256356	0.00305978
G6163	338.981	394.048	171.308	241.523	301.86	348.94	133.9	184.12	325.4	159.01	1.0331	3.43512e-07	1.36546e-05
G6348	31.8036	18.701	3.87121	8.91357	28.32	16.56	3.03	6.79	22.44	4.91	2.19228	0.000385121	0.00436275
G6377	107.46	103.799	34.4672	57.3154	95.69	91.92	26.94	43.69	93.805	35.315	1.40938	1.53162e-07	6.62018e-06
G720	14.9092	12.6268	2.96658	2.00159	13.28	11.18	2.32	1.53	12.23	1.925	2.66749	0.000558575	0.00574313
G7282	165.202	156.721	92.1207	73.3509	147.11	138.78	72.01	55.92	142.945	63.965	1.16011	1.33798e-07	5.97141e-06
G7289	47.0132	48.6787	125.421	112.791	41.86	43.11	98.03	85.98	42.485	92.005	-1.11476	7.03246e-06	0.000154229
G7319	32.6301	36.1596	12.2651	16.6931	29.06	32.02	9.59	12.73	30.54	11.16	1.45236	0.000669686	0.00654761
G7332	64.7674	54.1507	29.9741	31.8976	57.67	47.95	23.43	24.32	52.81	23.875	1.14531	0.000204604	0.00257316
G7347	110.296	131.351	52.728	52.4922	98.22	116.31	41.21	40.02	107.265	40.615	1.40109	8.86592e-09	5.26281e-07
G7368	44.8129	53.6459	11.0992	17.7673	39.91	47.5	8.68	13.54	43.705	11.11	1.97594	2.86859e-07	1.20481e-05
G7399	1047.25	1095.41	313.168	379.251	932.57	970.01	244.78	289.11	951.29	266.945	1.83334	3.78099e-26	2.40471e-23
G7536	77.166	64.2528	32.926	33.7976	68.72	56.9	25.74	25.76	62.81	25.75	1.28642	1.31767e-05	0.000265442
G7679	1104.77	1078.35	619.973	540.04	983.79	954.9	484.59	411.68	969.345	448.135	1.11308	1.16881e-11	1.21013e-09
G7709	138.995	101.069	59.7451	73.5629	123.77	89.5	46.7	56.08	106.635	51.39	1.05312	4.84265e-05	0.000803094
G7719	31.294	27.8114	13.4735	3.44545	27.87	24.63	10.53	2.63	26.25	6.58	1.99616	0.000397107	0.0044532
G7798	17014.7	17665.8	8470.11	8084.8	15151.4	15643.4	6620.56	6163.18	15397.4	6391.87	1.26838	4.78436e-19	1.12105e-16
G7800	41.938	52.8439	20.8351	27.1867	37.35	46.79	16.29	20.72	42.07	18.505	1.18488	0.00072984	0.00701782
G7812	280.99	249.514	129.218	120.867	250.22	220.95	101	92.14	235.585	96.57	1.2866	4.38868e-11	4.07051e-09
G7862	38.2926	27.0239	13.9697	9.98179	34.1	23.93	10.92	7.61	29.015	9.265	1.64694	0.000334756	0.00385099
G8043	303.234	326.053	181.235	171.882	270.03	288.73	141.66	131.03	279.38	136.345	1.03497	1.12791e-08	6.52135e-07
G8050	282.231	241.465	109.896	107.365	251.32	213.82	85.9	81.85	232.57	83.875	1.47135	3.53256e-13	4.49342e-11
G8055	403.388	371.521	157.66	178.886	359.21	328.99	123.23	136.37	344.1	129.8	1.40654	1.39219e-14	1.99936e-12
G8060	15.3521	15.4835	3.11809	3.08162	13.67	13.71	2.44	2.35	13.69	2.395	2.51502	0.000790655	0.00745866
G8103	1065.5	1146.53	409.023	449.86	948.82	1015.28	319.71	342.94	982.05	331.325	1.56755	1.22793e-21	5.46676e-19
G8173	39.3794	40.6175	4.50749	6.99431	35.07	35.97	3.52	5.33	35.52	4.425	3.00488	5.76971e-10	4.42875e-08
G8230	234.985	284.381	169.387	122.736	209.25	251.83	132.4	93.56	230.54	112.98	1.02895	1.9159e-06	5.42969e-05
G8232	145.233	173.353	114.704	60.9821	129.33	153.51	89.66	46.49	141.42	68.075	1.05479	0.000154685	0.00206804
G8236	53.568	51.9202	14.825	9.9805	47.7	45.98	11.59	7.61	46.84	9.6	2.28663	3.49665e-09	2.19255e-07
G8237	21.634	34.5862	6.79603	7.92942	19.26	30.63	5.31	6.04	24.945	5.675	2.13606	6.09282e-05	0.000964146
G8244	43.375	53.2878	25.1118	22.729	38.63	47.19	19.63	17.33	42.91	18.48	1.21535	0.000416414	0.00458393
G8277	16.9116	23.5692	6.91839	3.96012	15.06	20.87	5.41	3.02	17.965	4.215	2.09158	0.000964091	0.00861874
G8296	181.949	154.96	78.7311	111.874	162.02	137.22	61.54	85.28	149.62	73.41	1.02725	6.543e-06	0.000145825
G8357	58.4016	45.6621	20.7161	33.9018	52.01	40.43	16.19	25.84	46.22	21.015	1.1371	0.00111661	0.00970925
G8407	42.9107	34.64	1.96453	3.03544	38.21	30.67	1.54	2.31	34.44	1.925	4.16115	1.38439e-12	1.66575e-10
G8493	29.1505	37.5649	9.67241	7.00042	25.96	33.26	7.56	5.34	29.61	6.45	2.19871	3.82409e-06	9.51108e-05
G8566	51.3191	99.4992	37.796	37.4041	45.7	88.11	29.54	28.51	66.905	29.025	1.20482	0.000652915	0.00643092
G8587	202.226	199.98	99.0526	95.716	180.08	177.09	77.42	72.97	178.585	75.195	1.2479	1.79516e-10	1.4531e-08
G8923	31.2592	45.9126	19.1766	13.0423	27.84	40.66	14.99	9.94	34.25	12.465	1.45822	0.000695749	0.00674831
G9144	50.511	53.0033	27.7612	16.1593	44.98	46.94	21.7	12.32	45.96	17.01	1.434	7.82487e-05	0.0011769
G9169	16.8111	30.5244	8.51426	0.657186	14.97	27.03	6.66	0.5	21	3.58	2.55236	0.000494834	0.00523278
G9226	32.3994	35.0378	11.34	14.2206	28.85	31.03	8.86	10.84	29.94	9.85	1.60388	0.000148216	0.00201787
G934	220.209	247.645	91.8203	109.469	196.09	219.3	71.77	83.45	207.695	77.61	1.42015	7.69505e-12	8.3557e-10
G942	1126.7	1191.65	288.553	271.511	1003.31	1055.23	225.54	206.98	1029.27	216.26	2.25078	2.00356e-39	2.22997e-36
G9614	8.34798	7.87376	0	0	7.43	6.97	0	0	7.2	0.001	12.8138	0.000256335	0.00305978
G963	51.4344	53.3672	11.9308	12.1933	45.8	47.26	9.33	9.3	46.53	9.315	2.32053	1.39387e-09	1.03425e-07
G9687	82.9133	128.323	44.2634	59.7065	73.83	113.63	34.6	45.52	93.73	40.06	1.22635	2.10752e-05	0.00040269
G9694	20.6851	14.6323	3.90033	4.88444	18.42	12.96	3.05	3.72	15.69	3.385	2.21262	0.00101391	0.00899191
G973	206.869	206.622	62.2289	41.2867	184.22	182.97	48.64	31.47	183.595	40.055	2.19647	1.54921e-20	5.50423e-18
G975	83.7602	96.0164	43.8113	41.5798	74.59	85.02	34.24	31.7	79.805	32.97	1.27533	1.26044e-06	3.86999e-05
G9752	44.4737	22.883	7.98075	7.99653	39.6	20.26	6.24	6.1	29.93	6.17	2.27825	2.82012e-05	0.000508306
G9753	27.6727	28.4496	12.6185	6.92786	24.64	25.19	9.86	5.28	24.915	7.57	1.71865	0.000491129	0.00523088
G9798	47.8671	57.7387	32.6748	20.6916	42.63	51.13	25.54	15.77	46.88	20.655	1.18248	0.000529213	0.00555673
G983	148.717	81.082	17.3229	34.3796	132.43	71.8	13.54	26.21	102.115	19.875	2.36117	2.84675e-10	2.22346e-08
G9897	156.444	165.672	70.8505	82.1964	139.31	146.71	55.38	62.66	143.01	59.02	1.27684	3.94386e-09	2.43862e-07
G9955	27.4638	59.4886	11.8038	15.1108	24.46	52.68	9.23	11.52	38.57	10.375	1.89437	8.78795e-05	0.0012998

## Sheet: D3  (Hypoxia vs Normoxia)
id	Hypoxia_D3_1	Hypoxia_D3_2	Normoxia_D3_1	Normoxia_D3_2	Hypoxia_D3_1_CPM	Hypoxia_D3_2_CPM	Normoxia_D3_1_CPM	Normoxia_D3_2_CPM	Hypoxia_D3_mean	Normoxia_D3_mean	log2(fc)	PValue	FDR
ENSCGRG00015000346	102.802	118.584	33.9989	53.0667	100.08	121.56	29.07	44.82	110.82	36.945	1.58477	1.54268e-07	6.95298e-06
ENSCGRG00015002620	34.9779	43.0901	2.90061	14.9248	34.05	44.17	2.48	12.61	39.11	7.545	2.37394	4.93361e-05	0.00091724
ENSCGRG00015003133	58.8097	60.6998	34.508	24.4555	57.26	62.22	29.51	20.66	59.74	25.085	1.25187	0.000410867	0.0050227
ENSCGRG00015005825	29.6131	6.68362	0.58033	1.76127	28.83	6.85	0.5	1.49	17.84	0.995	4.16428	0.000252032	0.00340778
ENSCGRG00015006126	124.157	138.593	23.1501	33.023	120.88	142.08	19.79	27.89	131.48	23.84	2.46339	3.58662e-16	6.95805e-14
ENSCGRG00015007100	130.57	130.502	36.3773	29.7058	127.12	133.78	31.1	25.09	130.45	28.095	2.21511	4.81357e-15	8.26082e-13
ENSCGRG00015007393	20.963	25.1481	78.9283	67.4014	20.41	25.78	67.49	56.93	23.095	62.21	-1.42957	5.89476e-05	0.00106058
ENSCGRG00015007538	25.3608	56.5127	14.9129	6.89024	24.69	57.93	12.75	5.82	41.31	9.285	2.15352	0.000254745	0.00343405
ENSCGRG00015008223	2.0318	8.12278	24.4854	52.0089	1.98	8.33	20.94	43.93	5.155	32.435	-2.65351	6.25822e-05	0.00112145
ENSCGRG00015008585	2.38573	40.0779	0	0.800747	2.32	41.08	0	0.68	21.7	0.34	5.99602	0.000416463	0.00507243
ENSCGRG00015009540	22.3221	34.9002	10.7561	6.85892	21.73	35.78	9.2	5.79	28.755	7.495	1.93981	0.00077718	0.00841693
ENSCGRG00015012061	177.151	428.392	174.475	140.385	172.47	439.15	149.19	118.58	305.81	133.885	1.19164	0.00054277	0.0062905
ENSCGRG00015012065	106.456	143.741	17.6627	1.1729	103.64	147.35	15.1	0.99	125.495	8.045	3.96339	8.37436e-17	1.86832e-14
ENSCGRG00015012531	28.7606	23.0906	4.22461	6.26105	28	23.67	3.61	5.29	25.835	4.45	2.53745	3.20396e-05	0.000643967
ENSCGRG00015013638	524.633	463.501	118.126	159.19	510.77	475.15	101	134.46	492.96	117.73	2.06599	3.50137e-26	1.95289e-23
ENSCGRG00015016022	20.1209	14.4723	0	1.35729	19.59	14.84	0	1.15	17.215	0.575	4.90396	4.94947e-06	0.000128398
ENSCGRG00015016674	12.3809	15.9703	0.554833	1.53033	12.05	16.37	0.47	1.29	14.21	0.88	4.01326	0.000144428	0.00214813
ENSCGRG00015017641	611.82	683.383	195.718	272.598	595.65	700.55	167.35	230.26	648.1	198.805	1.70486	7.84804e-18	2.05988e-15
ENSCGRG00015017664	89.4646	107.135	48.2706	51.2443	87.1	109.83	41.27	43.28	98.465	42.275	1.21981	2.30414e-05	0.00047819
ENSCGRG00015017677	168.214	180.139	106.892	90.9419	163.77	184.66	91.4	76.82	174.215	84.11	1.05052	1.61472e-06	4.9117e-05
ENSCGRG00015018757	39.865	28.7482	12.8508	4.92759	38.81	29.47	10.99	4.16	34.14	7.575	2.17215	7.06928e-05	0.00124186
ENSCGRG00015021366	95.6336	94.8452	201.959	256.844	93.11	97.23	172.69	216.95	95.17	194.82	-1.03356	1.5893e-06	4.89066e-05
ENSCGRG00015022784	28.2792	36.4486	11.899	7.5343	27.53	37.36	10.17	6.36	32.445	8.265	1.97291	0.000220842	0.00306024
ENSCGRG00015023027	76.5285	76.4469	39.8119	45.6079	74.51	78.37	34.04	38.52	76.44	36.28	1.07515	0.00031788	0.00408755
ENSCGRG00015024811	14.8939	20.7291	3.87738	2.95331	14.5	21.25	3.32	2.49	17.875	2.905	2.62133	0.000730131	0.00802424
ENSCGRG00015024851	80.6014	72.7583	39.6577	41.813	78.47	74.59	33.91	35.32	76.53	34.615	1.14463	0.000126562	0.0019298
ENSCGRG00015025755	8.46795	13.1665	0	0.963039	8.24	13.5	0	0.81	10.87	0.405	4.74629	0.000594382	0.0067313
ENSCGRG00015025852	56.9002	77.4454	28.5618	20.1549	55.4	79.39	24.42	17.02	67.395	20.72	1.70162	6.33788e-06	0.000155948
ENSCGRG00015026462	37.6085	35.6489	7.5999	2.95877	36.61	36.54	6.5	2.5	36.575	4.5	3.02286	7.81207e-08	3.78885e-06
G10052	51.077	26.7847	9.97296	15.4879	49.73	27.46	8.53	13.08	38.595	10.805	1.83671	0.00037924	0.00473887
G10114	174.164	152.902	455.036	357.27	169.56	156.74	389.08	301.78	163.15	345.43	-1.08219	4.16617e-08	2.11244e-06
G10221	8.86984	2.9564	47.942	34.7145	8.64	3.03	40.99	29.32	5.835	35.155	-2.59093	5.70122e-06	0.000144539
G10241	28.2415	34.377	4.9395	6.41498	27.5	35.24	4.22	5.42	31.37	4.82	2.70228	3.59424e-06	9.71969e-05
G10246	41.6779	38.298	11.8696	10.9835	40.58	39.26	10.15	9.28	39.92	9.715	2.03883	1.45125e-05	0.000315877
G10406	83.6271	108.632	41.0971	50.2235	81.42	111.36	35.14	42.42	96.39	38.78	1.31357	1.4884e-05	0.00032239
G10504	87.8034	122.663	27.9599	47.5657	85.48	125.75	23.91	40.18	105.615	32.045	1.72064	4.15348e-07	1.64007e-05
G10511	467.683	532.251	204.444	218.769	455.32	545.62	174.81	184.79	500.47	179.8	1.47689	6.46664e-16	1.20226e-13
G10585	15.7622	12.746	0	3.1089	15.35	13.07	0	2.63	14.21	1.315	3.43377	0.000618518	0.00696926
G10587	4334.63	3928.68	1819.24	1649.02	4220.06	4027.39	1555.57	1392.89	4123.73	1474.23	1.48399	7.89581e-25	3.52311e-22
G10623	371.682	465.338	239.661	242.977	361.86	477.03	204.92	205.24	419.445	205.08	1.03229	8.22297e-08	3.94526e-06
G10632	200.349	176.456	24.9082	33.3564	195.05	180.89	21.3	28.18	187.97	24.74	2.92559	7.18663e-29	5.34446e-26
G107	24.931	34.5641	6.29272	0	24.27	35.43	5.38	0	29.85	2.69	3.47205	4.27445e-06	0.000112856
G10716	43.9491	59.8341	20.226	21.6891	42.79	61.34	17.29	18.32	52.065	17.805	1.54803	0.000110948	0.0017642
G10806	88.0294	42.4968	22.8553	33.0539	85.7	43.56	19.54	27.92	64.63	23.73	1.44549	0.000541363	0.0062905
G10926	24.9243	47.195	3.87841	5.90675	24.27	48.38	3.32	4.99	36.325	4.155	3.12804	1.23182e-06	4.01197e-05
G10959	53.6598	73.124	10.8725	11.0314	52.24	74.96	9.3	9.32	63.6	9.31	2.77217	2.95358e-10	2.13126e-08
G11011	188.731	210.154	73.5667	69.2325	183.74	215.43	62.9	58.48	199.585	60.69	1.71747	2.85529e-14	4.55012e-12
G11066	40.8029	40.5889	11.6549	19.7233	39.72	41.61	9.97	16.66	40.665	13.315	1.61074	0.000285623	0.00374592
G11118	222.918	234.231	120.511	145.79	217.03	240.12	103.04	123.15	228.575	113.095	1.01513	3.85824e-07	1.5794e-05
G11120	76.709	75.8587	21.3596	16.0839	74.68	77.76	18.26	13.59	76.22	15.925	2.25888	2.70194e-10	2.00934e-08
G11148	381.596	471.865	247.468	238.902	371.51	483.72	211.6	201.8	427.615	206.7	1.04877	3.92877e-08	2.01496e-06
G1122	29.9775	26.6789	9.75455	4.94901	29.19	27.35	8.34	4.18	28.27	6.26	2.17504	0.000125613	0.00192606
G1152	119.872	146.408	74.303	67.4932	116.7	150.09	63.53	57.01	133.395	60.27	1.14619	6.0327e-06	0.000151224
G11547	103.126	87.7435	46.4919	47.949	100.4	89.95	39.75	40.5	95.175	40.125	1.24608	8.73888e-06	0.000206312
G11689	64.3911	100.021	39.7436	35.2331	62.69	102.53	33.98	29.76	82.61	31.87	1.37412	7.34747e-05	0.00127071
G1195	149.33	118.944	382.171	366.423	145.38	121.93	326.78	309.51	133.655	318.145	-1.25117	3.72393e-11	3.53536e-09
G12326	54.9788	45.5787	15.3605	10.6447	53.53	46.72	13.13	8.99	50.125	11.06	2.18018	5.18498e-07	1.97738e-05
G12328	573.397	281.861	1003.98	1076.72	558.24	288.94	858.46	909.48	423.59	883.97	-1.06133	2.42632e-05	0.000501215
G12389	44.1649	46.3397	19.7771	16.977	43	47.5	16.91	14.34	45.25	15.625	1.53406	0.000168209	0.00243685
G12643	31.7925	22.6859	3.99132	2.99536	30.95	23.26	3.41	2.53	27.105	2.97	3.19002	2.07562e-06	6.01391e-05
G12675	90.0911	92.1561	257.228	266.646	87.71	94.47	219.95	225.23	91.09	222.59	-1.28902	1.48977e-10	1.18703e-08
G12737	59.152	71.4324	27.9974	34.9358	57.59	73.23	23.94	29.51	65.41	26.725	1.29132	0.000153483	0.00224538
G12805	128.423	154.863	374.124	411.561	125.03	158.75	319.9	347.64	141.89	333.77	-1.23408	1.9984e-10	1.51133e-08
G12868	139.812	133.242	53.1063	77.8235	136.12	136.59	45.41	65.74	136.355	55.575	1.29486	4.57452e-07	1.75961e-05
G13145	74.2306	108.865	250.954	209.438	72.27	111.6	214.58	176.91	91.935	195.745	-1.09029	5.77914e-06	0.000145687
G13184	843.387	844.705	447.447	491.186	821.1	865.93	382.59	414.89	843.515	398.74	1.08097	1.69596e-12	2.16211e-10
G1332	641.23	612.769	1726.54	1779.46	624.28	628.16	1476.3	1503.07	626.22	1489.68	-1.25027	3.96626e-18	1.10609e-15
G13334	68.3887	68.0808	40.7688	34.3656	66.58	69.79	34.86	29.03	68.185	31.945	1.09386	0.000633056	0.00711511
G13341	104.926	90.4921	43.4811	68.5827	102.15	92.77	37.18	57.93	97.46	47.555	1.03521	0.000524911	0.00613129
G13431	20.8174	38.6391	4.99492	5.99798	20.27	39.61	4.27	5.07	29.94	4.67	2.68058	3.85112e-05	0.000750381
G1345	1227.95	1423.64	207.74	255.756	1195.49	1459.41	177.63	216.03	1327.45	196.83	2.75364	2.863e-49	1.27747e-45
G1349	80.3782	62.9177	34.6861	39.3476	78.25	64.5	29.66	33.24	71.375	31.45	1.18236	0.000228424	0.00314577
G135	74.7277	91.6598	48.4494	41.7963	72.75	93.96	41.43	35.3	83.355	38.365	1.11948	0.000232557	0.0031733
G13508	381.702	381.759	177.59	204.997	371.61	391.35	151.85	173.16	381.48	162.505	1.23112	7.51033e-12	8.17343e-10
G13519	205.609	191.767	102.636	126.954	200.18	196.58	87.76	107.24	198.38	97.5	1.02479	8.52302e-07	3.04909e-05
G1352	57.3129	43.6458	14.8287	20.7275	55.8	44.74	12.68	17.51	50.27	15.095	1.73563	2.47177e-05	0.000508251
G13602	317.314	246.379	151.093	173.582	308.93	252.57	129.19	146.62	280.75	137.905	1.02561	1.79688e-07	7.86046e-06
G13678	65.1991	59.4647	33.278	20.8815	63.48	60.96	28.45	17.64	62.22	23.045	1.43292	7.18636e-05	0.00125282
G13717	48.5939	46.1365	21.6785	15.189	47.31	47.3	18.54	12.83	47.305	15.685	1.59261	0.000140867	0.00210923
G13819	1558.76	1544	589.835	659.62	1517.56	1582.8	504.35	557.17	1550.18	530.76	1.5463	4.25773e-25	2.11089e-22
G13912	428.72	537.769	89.2013	159.601	417.39	551.28	76.27	134.81	484.335	105.54	2.19822	1.32227e-17	3.10524e-15
G14163	166.674	193.244	739.925	490.756	162.27	198.1	632.68	414.53	180.185	523.605	-1.539	2.05496e-11	1.99331e-09
G14214	94.8524	106.811	34.3115	67.3192	92.35	109.49	29.34	56.86	100.92	43.1	1.22745	0.000191335	0.00271027
G14229	119.908	111.937	62.1402	64.1976	116.74	114.75	53.13	54.23	115.745	53.68	1.10849	1.07334e-05	0.000241178
G14463	52.9468	53.8421	28.7324	17.9997	51.55	55.19	24.57	15.2	53.37	19.885	1.42435	0.000286275	0.00374592
G14496	29.2533	22.625	91.8068	83.0658	28.48	23.19	78.5	70.16	25.835	74.33	-1.52462	3.43382e-06	9.38274e-05
G14572	212.731	287.879	147.879	141.491	207.11	295.11	126.45	119.51	251.11	122.98	1.0299	2.47194e-06	7.02535e-05
G14577	74.3043	88.1426	249.9	198.576	72.34	90.36	213.68	167.73	81.35	190.705	-1.22913	1.38214e-07	6.29296e-06
G14585	319.612	276.202	106.303	149.492	311.16	283.14	90.9	126.27	297.15	108.585	1.45237	2.20946e-12	2.66448e-10
G14793	15.894	11.8025	2.95422	0.999695	15.47	12.1	2.53	0.84	13.785	1.685	3.03228	0.000560815	0.00643279
G14796	30.8598	31.8971	86.6673	84.1427	30.04	32.7	74.11	71.07	31.37	72.59	-1.21039	0.000108553	0.00173607
G14819	367.578	349.722	190.025	136.05	357.86	358.51	162.48	114.92	358.185	138.7	1.36874	1.26432e-11	1.25364e-09
G1483	502.607	509.408	240.606	296.093	489.32	522.21	205.73	250.1	505.765	227.915	1.14997	1.20642e-10	9.96861e-09
G14993	43.9675	41.8015	12.9989	22.4997	42.81	42.85	11.11	19	42.83	15.055	1.50838	0.000592649	0.00672875
G15273	96.6998	92.7157	208.75	273.971	94.14	95.05	178.49	231.42	94.595	204.955	-1.11547	3.95226e-07	1.58874e-05
G15318	64.8783	63.7397	20.4528	41.5584	63.16	65.34	17.49	35.1	64.25	26.295	1.28891	0.000655293	0.00734653
G15339	220.606	212.699	50.4574	56.718	214.78	218.04	43.14	47.91	216.41	45.525	2.24904	4.7146e-23	1.75304e-20
G1535	213.876	151.991	93.5962	100.689	208.22	155.81	80.03	85.05	182.015	82.54	1.14089	7.83532e-07	2.84237e-05
G15360	78.6294	75.9615	35.0824	43.2647	76.55	77.87	30	36.54	77.21	33.27	1.21457	7.62802e-05	0.00129415
G15361	365.18	294.974	1234.54	1042.11	355.53	302.39	1055.61	880.25	328.96	967.93	-1.55699	2.84557e-19	9.76687e-17
G15490	262.244	377.58	83.0656	126.418	255.31	387.07	71.03	106.78	321.19	88.905	1.85309	8.24505e-13	1.08204e-10
G15505	1481.3	1447.5	732.952	932.62	1442.15	1483.87	626.72	787.76	1463.01	707.24	1.04867	9.46309e-11	8.28e-09
G15506	751.899	818.373	345.388	366.294	732.03	838.93	295.33	309.4	785.48	302.365	1.37728	1.31239e-17	3.10524e-15
G15507	85.9766	120.449	40.2174	61.7279	83.7	123.48	34.39	52.14	103.59	43.265	1.25961	7.92462e-05	0.00133938
G15508	780.415	848.551	395.098	524.725	759.79	869.87	337.83	443.22	814.83	390.525	1.06108	3.034e-09	1.82942e-07
G15510	297.063	319.92	166.019	186.729	289.21	327.96	141.96	157.73	308.585	149.845	1.0422	2.39764e-08	1.2736e-06
G15511	620.61	738.351	290.66	356.876	604.21	756.9	248.53	301.45	680.555	274.99	1.30733	4.13126e-12	4.85097e-10
G15534	119.141	131.822	58.8968	67.9024	115.99	135.13	50.36	57.36	125.56	53.86	1.22109	1.51558e-06	4.79613e-05
G15563	570.332	501.489	265.362	297.488	555.26	514.09	226.9	251.28	534.675	239.09	1.16111	1.15474e-11	1.17101e-09
G15597	465.769	277.618	157.959	199.911	453.46	284.59	135.06	168.86	369.025	151.96	1.28003	1.07122e-07	5.03137e-06
G15637	1870.04	1348.2	4063.12	3794.91	1820.62	1382.07	3474.22	3205.48	1601.35	3339.85	-1.0605	3.71034e-10	2.5868e-08
G15708	30.6047	44.1333	8.99983	7.05794	29.8	45.24	7.7	5.96	37.52	6.83	2.4577	2.93447e-06	8.23496e-05
G15780	104.216	56.5986	41.0697	26.083	101.46	58.02	35.12	22.03	79.74	28.575	1.48055	8.68503e-05	0.00144062
G15887	581.823	2318.66	388.707	404.374	566.44	2376.92	332.37	341.57	1471.68	336.97	2.12677	3.64313e-06	9.79255e-05
G15910	16.8649	32.6328	4.8631	3.95138	16.42	33.45	4.16	3.34	24.935	3.75	2.73321	0.000125416	0.00192606
G16072	78.5254	72.4808	47.9808	39.3868	76.45	74.3	41.03	33.27	75.375	37.15	1.02072	0.000688816	0.00764551
G16180	109.952	109.391	59.7317	42.3616	107.05	112.14	51.07	35.78	109.595	43.425	1.33558	1.87547e-06	5.54196e-05
G1634	232.689	252.513	135.641	104.238	226.54	258.86	115.98	88.05	242.7	102.015	1.25039	2.65435e-09	1.64496e-07
G16604	11.2787	0	167.093	110	10.98	0	142.87	92.91	5.49	117.89	-4.42449	5.01972e-19	1.4932e-16
G16797	3785.5	3823.27	1043.9	1235.38	3685.44	3919.33	892.6	1043.5	3802.39	968.05	1.97375	6.02229e-38	6.71787e-35
G16798	25.8476	44.7008	3.95048	5.97304	25.16	45.82	3.38	5.05	35.49	4.215	3.07381	1.06308e-06	3.6488e-05
G16831	55.6466	94.6844	37.6039	18.6318	54.18	97.06	32.15	15.74	75.62	23.945	1.65904	9.70513e-05	0.00159795
G17008	42.3473	54.5609	2.94151	18.7187	41.23	55.93	2.52	15.81	48.58	9.165	2.40616	3.97784e-05	0.000768359
G17069	32.0667	28.7676	3.06149	6.10155	31.22	29.49	2.62	5.15	30.355	3.885	2.96595	1.2785e-06	4.13382e-05
G17145	45.3195	27.7023	3.03351	6.09778	44.12	28.4	2.59	5.15	36.26	3.87	3.22797	1.32967e-07	6.18022e-06
G1735	54.0953	58.3269	20.1668	28.3137	52.67	59.79	17.24	23.92	56.23	20.58	1.4501	0.000100504	0.00163668
G1809	0.429953	0.922191	19.7156	13.905	0.42	0.95	16.86	11.75	0.685	14.305	-4.38427	0.000127696	0.00193802
G1937	23.332	34.888	3.93245	4.97116	22.72	35.76	3.36	4.2	29.24	3.78	2.95149	5.12073e-06	0.000132073
G2024	74.2022	53.1683	23.3217	38.4263	72.24	54.5	19.94	32.46	63.37	26.2	1.27423	0.000499243	0.00584677
G2045	44.5384	39.3872	16.4676	8.29698	43.36	40.38	14.08	7.01	41.87	10.545	1.98936	2.52475e-05	0.000516764
G2063	8.66196	7.50526	27.8509	45.1912	8.43	7.69	23.81	38.17	8.06	30.99	-1.94295	0.000380214	0.00473887
G2233	224.063	179.448	120.59	109.695	218.14	183.96	103.11	92.66	201.05	97.885	1.03839	7.3056e-07	2.69402e-05
G2363	154.044	95.9599	42.1646	37.7127	149.97	98.37	36.05	31.86	124.17	33.955	1.87062	1.72418e-09	1.09904e-07
G2364	155.015	153.772	49.3571	40.0885	150.92	157.64	42.2	33.86	154.28	38.03	2.02034	1.87523e-15	3.34692e-13
G2474	21.8907	27.6354	82.1043	94.3059	21.31	28.33	70.2	79.66	24.82	74.93	-1.59404	1.68595e-06	5.01515e-05
G2536	207.304	178.215	542.587	565.786	201.83	182.69	463.94	477.91	192.26	470.925	-1.29244	9.42496e-14	1.40181e-11
G2600	25.972	7.91184	114.36	60.9091	25.29	8.11	97.78	51.45	16.7	74.615	-2.15962	9.39027e-06	0.000218226
G2693	87.443	80.4523	41.6987	45.3323	85.13	82.47	35.65	38.29	83.8	36.97	1.1806	4.90399e-05	0.000915549
G2739	91.1689	91.7712	52.5755	45.2957	88.76	94.08	44.96	38.26	91.42	41.61	1.13558	7.44215e-05	0.00127719
G2780	307.885	315.497	157.04	176.106	299.75	323.42	134.28	148.75	311.585	141.515	1.13867	6.37297e-10	4.24421e-08
G2805	34.0772	22.2569	1.0786	5.42357	33.18	22.82	0.92	4.58	28	2.75	3.34792	4.07879e-06	0.000108331
G2841	67.9171	56.2732	32.5924	29.9709	66.12	57.69	27.87	25.32	61.905	26.595	1.2189	0.000299	0.00387516
G2918	69.0044	72.8305	40.2504	28.7679	67.18	74.66	34.42	24.3	70.92	29.36	1.27234	0.000111992	0.00177202
G3031	57.9029	81.3511	34.3048	26.8222	56.37	83.39	29.33	22.66	69.88	25.995	1.42665	6.99522e-05	0.0012337
G305	4031.85	3153.5	829.693	972.883	3925.29	3232.73	709.44	821.77	3579.01	765.605	2.22489	3.1952e-40	7.12849e-37
G3181	40.0264	28.0432	9.43759	9.0634	38.97	28.75	8.07	7.66	33.86	7.865	2.10606	5.17778e-05	0.000946854
G3570	15.8295	10.8802	0	0	15.41	11.15	0	0	13.28	0.001	13.697	9.77772e-06	0.000224888
G3677	15.0041	16.7379	2.00458	4.04443	14.61	17.16	1.71	3.42	15.885	2.565	2.63063	0.000871646	0.0092602
G368	198.87	152.692	100.649	91.7053	193.61	156.53	86.06	77.46	175.07	81.76	1.09846	9.75238e-07	3.37326e-05
G3751	143.513	171.615	85.8652	96.4175	139.72	175.93	73.42	81.44	157.825	77.43	1.02736	8.97135e-06	0.000210685
G3759	125.107	122.331	349.584	279.977	121.8	125.4	298.92	236.49	123.6	267.705	-1.11497	2.93461e-08	1.52259e-06
G3783	52.4651	44.8977	10.071	0.848006	51.08	46.03	8.61	0.72	48.555	4.665	3.37967	5.89583e-09	3.33003e-07
G3848	198.232	170.162	531.724	418.505	192.99	174.44	454.66	353.5	183.715	404.08	-1.13717	4.99909e-09	2.85974e-07
G3908	46.6371	32.2188	100.622	95.3668	45.4	33.03	86.04	80.55	39.215	83.295	-1.08682	0.000400977	0.00491528
G3910	68.5996	80.8219	19.6497	16.9914	66.79	82.85	16.8	14.35	74.82	15.575	2.26419	6.34777e-10	4.24421e-08
G4052	223.583	240.303	118.722	124.575	217.67	246.34	101.51	105.23	232.005	103.37	1.16634	4.1338e-09	2.39546e-07
G4128	465.426	552.2	22.2641	59.7943	453.12	566.07	19.04	50.51	509.595	34.775	3.87323	1.15455e-38	1.7172e-35
G4180	61.1951	54.8784	26.2357	12.5342	59.58	56.26	22.43	10.59	57.92	16.51	1.81072	1.07562e-05	0.000241178
G4327	22.3146	31.2011	2.95772	7.88466	21.72	31.98	2.53	6.66	26.85	4.595	2.54679	9.80224e-05	0.001608
G438	55.7672	53.2869	16.0166	23.0421	54.29	54.63	13.7	19.46	54.46	16.58	1.71575	8.72129e-06	0.000206312
G4572	73.4237	97.7213	45.4531	51.982	71.48	100.18	38.87	43.91	85.83	41.39	1.0522	0.000679844	0.00758366
G4654	83.2652	57.0212	27.3181	9.63617	81.06	58.45	23.36	8.14	69.755	15.75	2.14694	1.29905e-06	4.17005e-05
G4760	2.7725	2.35843	28.7097	16.7631	2.7	2.42	24.55	14.16	2.56	19.355	-2.91849	0.000336382	0.00428839
G4841	130.363	33.552	20.9973	25.5096	126.92	34.39	17.95	21.55	80.655	19.75	2.02991	0.000145035	0.00214999
G4860	85.1198	76.4247	39.445	50.7	82.87	78.34	33.73	42.83	80.605	38.28	1.07428	0.000278502	0.00367655
G4916	52.4377	48.2382	23.7604	23.8653	51.05	49.45	20.32	20.16	50.25	20.24	1.31191	0.000391639	0.00483671
G4999	152.255	170.583	361.543	407.071	148.23	174.87	309.14	343.84	161.55	326.49	-1.01506	5.6989e-08	2.85714e-06
G5168	44.1756	44.7097	16.5514	21.7648	43.01	45.83	14.15	18.38	44.42	16.265	1.44944	0.000490241	0.00577165
G518	19.3014	21.1655	4.02501	4.0621	18.79	21.7	3.44	3.43	20.245	3.435	2.55918	0.000224276	0.00309821
G5310	3999.46	3278.63	874.253	1101.87	3893.75	3361	747.54	930.72	3627.38	839.13	2.11196	1.54282e-35	1.37681e-32
G5325	21.0293	21.0422	1.98218	0	20.47	21.57	1.69	0	21.02	0.845	4.63667	1.66138e-06	5.00882e-05
G5400	274.588	198.032	49.9417	78.2319	267.33	203.01	42.7	66.08	235.17	54.39	2.11229	1.1737e-16	2.49384e-14
G5651	78.7222	74.9526	27.9508	24.6348	76.64	76.84	23.9	20.81	76.74	22.355	1.77938	7.57601e-08	3.71474e-06
G5659	53.7416	54.4301	17.5657	15.8271	52.32	55.8	15.02	13.37	54.06	14.195	1.92918	1.12615e-06	3.80751e-05
G5661	98.1662	83.9876	24.7324	27.9154	95.57	86.1	21.15	23.58	90.835	22.365	2.02201	1.98814e-10	1.51133e-08
G5682	670.347	611.925	1677.48	1729.8	652.63	627.3	1434.34	1461.12	639.965	1447.73	-1.17773	3.50277e-16	6.95805e-14
G5716	167.147	139.003	89.6725	77.5199	162.73	142.5	76.68	65.48	152.615	71.08	1.10238	1.48626e-06	4.73691e-05
G5744	261.771	284.065	141.759	147.221	254.85	291.2	121.21	124.35	273.025	122.78	1.15296	1.35e-09	8.72998e-08
G575	28.9332	29.5127	81.5018	96.5071	28.17	30.25	69.69	81.52	29.21	75.605	-1.37202	1.60071e-05	0.000343383
G580	402.132	384.951	161.475	222	391.5	394.62	138.07	187.52	393.06	162.795	1.27169	6.43293e-11	5.85791e-09
G5806	256.484	282.54	701.431	658.66	249.71	289.64	599.77	556.36	269.675	578.065	-1.10001	1.16358e-10	9.82367e-09
G5812	70.4125	42.5209	19.0629	30.9526	68.55	43.59	16.3	26.14	56.07	21.22	1.4018	0.000720343	0.00795587
G592	33.8748	26.0445	95.2676	98.4796	32.98	26.7	81.46	83.18	29.84	82.32	-1.464	1.99083e-06	5.84414e-05
G6021	19.1868	36.9378	6.13407	5.15839	18.68	37.87	5.25	4.36	28.275	4.805	2.55692	8.54581e-05	0.00142814
G6068	58.033	14.9274	4.84989	8.88728	56.5	15.3	4.15	7.51	35.9	5.83	2.62242	0.000168917	0.00243918
G6130	46.8525	41.1499	17.6592	17.8066	45.61	42.18	15.1	15.04	43.895	15.07	1.54238	0.000203258	0.00283418
G6163	535.527	521.466	253.97	367.674	521.37	534.57	217.16	310.57	527.97	263.865	1.00066	3.94564e-07	1.58874e-05
G6222	37.9538	47.2453	119.485	149.613	36.95	48.43	102.17	126.38	42.69	114.275	-1.42054	5.94805e-07	2.24917e-05
G6377	123.47	126.204	62.3761	57.6957	120.21	129.37	53.34	48.73	124.79	51.035	1.28994	3.23636e-07	1.34959e-05
G6442	64.1069	67.8429	166.842	167.47	62.41	69.55	142.66	141.46	65.98	142.06	-1.1064	1.17579e-06	3.91522e-05
G6458	13.146	26.344	1.97548	1.98838	12.8	27.01	1.69	1.68	19.905	1.685	3.56231	3.77506e-05	0.000738785
G6509	18.3614	14.1727	53.4449	58.6759	17.88	14.53	45.7	49.56	16.205	47.63	-1.55543	0.000142029	0.00211951
G6711	80.8362	72.154	181.477	240.942	78.7	73.97	155.17	203.52	76.335	179.345	-1.23232	1.36448e-07	6.27661e-06
G6789	64.657	48.5056	124.47	142.634	62.95	49.72	106.43	120.48	56.335	113.455	-1.01002	0.000115257	0.00181083
G6912	114.118	90.7691	24.3042	35.1462	111.1	93.05	20.78	29.69	102.075	25.235	2.01613	2.96141e-10	2.13126e-08
G6941	172.514	147.861	62.6718	71.7522	167.95	151.58	53.59	60.61	159.765	57.1	1.48439	1.99823e-10	1.51133e-08
G6987	445.554	397.738	1242.72	1065.59	433.78	407.73	1062.6	900.08	420.755	981.34	-1.22177	4.30922e-14	6.63026e-12
G6992	98.1678	120.31	52.9394	56.5542	95.57	123.33	45.27	47.77	109.45	46.52	1.23435	8.58996e-06	0.000204965
G7003	140.592	128.319	67.0793	75.6038	136.88	131.54	57.36	63.86	134.21	60.61	1.14686	1.22003e-06	4.00277e-05
G7095	21.254	32.7345	93.4895	89.187	20.69	33.56	79.94	75.33	27.125	77.635	-1.51708	6.26841e-06	0.000155387
G7132	331.939	262.612	166.88	143.019	323.17	269.21	142.69	120.8	296.19	131.745	1.16877	2.97999e-09	1.82147e-07
G722	48.5037	57.9863	17.888	20	47.22	59.44	15.3	16.89	53.33	16.095	1.72833	1.07154e-05	0.000241178
G7473	33.2483	33.9728	5.12669	9.32737	32.37	34.83	4.38	7.88	33.6	6.13	2.4545	7.28119e-06	0.000176569
G7654	28.9953	9.97885	1.98525	1.00428	28.23	10.23	1.7	0.85	19.23	1.275	3.91479	0.000128369	0.00193936
G7679	851.863	894.489	463.17	416.542	829.35	916.96	396.04	351.84	873.155	373.94	1.22343	1.5375e-14	2.54086e-12
G7798	13682.8	15431.9	8231.53	7244.37	13321.1	15819.6	7038.46	6119.16	14570.4	6578.81	1.14714	2.24451e-13	3.12969e-11
G7812	300.325	304.512	144.582	173.705	292.39	312.16	123.63	146.72	302.275	135.175	1.16103	8.33501e-10	5.46924e-08
G8014	35.0381	35.5828	7.86893	17.6451	34.11	36.48	6.73	14.9	35.295	10.815	1.70643	0.000684021	0.00761122
G8027	48.9495	48.7817	27.5701	14.9076	47.66	50.01	23.57	12.59	48.835	18.08	1.43352	0.000668665	0.00747765
G8050	190.657	276.235	88.5214	53.4836	185.62	283.17	75.69	45.18	234.395	60.435	1.95549	5.7819e-12	6.44971e-10
G8055	127.943	188.022	39.4446	62.9262	124.56	192.75	33.73	53.15	158.655	43.44	1.8688	5.91786e-10	4.06239e-08
G8060	34.378	37.9227	7.65494	3.94186	33.47	38.88	6.55	3.33	36.175	4.94	2.87241	2.01442e-07	8.72656e-06
G8103	917.209	746.031	439.862	417.28	892.97	764.77	376.11	352.47	828.87	364.29	1.18606	2.02908e-13	2.92056e-11
G8120	8.20375	12.4309	1.04412	0	7.99	12.74	0.89	0	10.365	0.445	4.54177	0.000774699	0.00841048
G8123	89.2608	73.3839	32.8058	33.2727	86.9	75.23	28.05	28.1	81.065	28.075	1.52979	9.20436e-07	3.23385e-05
G8125	42.5522	22.6702	118.322	109.534	41.43	23.24	101.17	92.52	32.335	96.845	-1.58258	8.61017e-07	3.04909e-05
G8135	75.6726	77.0956	391.626	347.361	73.67	79.03	334.86	293.41	76.35	314.135	-2.04068	6.65362e-24	2.69895e-21
G8138	42.9509	45.4951	137.365	96.0394	41.82	46.64	117.46	81.12	44.23	99.29	-1.16662	0.000128653	0.00193936
G8173	76.5547	53.8292	11.4756	4.5746	74.53	55.18	9.81	3.86	64.855	6.835	3.2462	4.61702e-12	5.28235e-10
G820	102.076	126.478	68.6812	56.0663	99.38	129.66	58.73	47.36	114.52	53.045	1.11031	4.98282e-05	0.000920767
G8214	120.095	46.2203	273.789	225.868	116.92	47.38	234.11	190.79	82.15	212.45	-1.37079	2.03776e-05	0.000426877
G8230	144.684	167.59	84.4955	75.3437	140.86	171.8	72.25	63.64	156.33	67.945	1.20216	2.64616e-07	1.12449e-05
G8232	108.617	100.565	60.8452	58.4105	105.75	103.09	52.03	49.34	104.42	50.685	1.04277	6.41825e-05	0.00114553
G8270	40.2903	24.4502	11.128	10.1304	39.23	25.06	9.52	8.56	32.145	9.04	1.8302	0.000435406	0.00523661
G8341	41.8691	31.3374	11.6135	16.015	40.76	32.12	9.93	13.53	36.44	11.73	1.63532	0.000471825	0.00561409
G841	44.9069	86.4459	15.7194	26.7073	43.72	88.62	13.44	22.56	66.17	18	1.87818	3.27912e-05	0.000656119
G8575	185.151	153.793	89.3613	75.8936	180.26	157.66	76.41	64.11	168.96	70.26	1.26591	2.12408e-08	1.14189e-06
G8643	1257.82	770.307	3398.36	2811.4	1224.57	789.66	2905.8	2374.73	1007.12	2640.26	-1.39045	4.54866e-11	4.22836e-09
G8645	567.874	471.396	2258.73	1921.73	552.86	483.24	1931.36	1623.25	518.05	1777.31	-1.77853	2.55679e-27	1.62977e-24
G8697	7267.42	8821.32	4292.21	4102.64	7075.34	9042.94	3670.1	3465.41	8059.14	3567.76	1.17561	4.9295e-13	6.66528e-11
G9129	79.9544	65.7006	42.0637	37.5166	77.84	67.35	35.97	31.69	72.595	33.83	1.10157	0.000383524	0.00476681
G9144	48.2676	27.1832	14.0804	12.0967	46.99	27.87	12.04	10.22	37.43	11.13	1.74974	0.000479663	0.00567708
G9263	36.1719	29.4437	78.8488	81.9472	35.22	30.18	67.42	69.22	32.7	68.32	-1.06302	0.000800511	0.00860693
G934	258.358	309.138	102.786	138.327	251.53	316.9	87.89	116.84	284.215	102.365	1.47326	8.77738e-12	9.10807e-10
G942	1204.16	1381.76	503.081	576.66	1172.34	1416.47	430.17	487.09	1294.4	458.63	1.49689	3.51278e-19	1.11957e-16
G9520	60.5064	66.3381	30.1551	35.3546	58.91	68	25.78	29.86	63.455	27.82	1.18961	0.000388322	0.00481304
G963	34.9497	25.0004	4.95188	12.9908	34.03	25.63	4.23	10.97	29.83	7.6	1.97269	0.000579033	0.00660779
G9694	24.1073	24.574	3.09467	3.11232	23.47	25.19	2.65	2.63	24.33	2.64	3.20413	3.03764e-06	8.4186e-05
G973	172.193	177.948	69.179	73.4725	167.64	182.42	59.15	62.06	175.03	60.605	1.53009	8.25649e-12	8.77154e-10
G9745	54.4646	54.5457	16.8037	27.98	53.03	55.92	14.37	23.63	54.475	19	1.51959	0.000103076	0.00166639
G975	123.705	123.574	53.519	70.4213	120.44	126.68	45.76	59.48	123.56	52.62	1.23153	1.61815e-06	4.9117e-05
G983	66.726	76.1929	17.7329	19.4954	64.96	78.11	15.16	16.47	71.535	15.815	2.17736	3.5732e-09	2.09784e-07

## Sheet: D7  (Hypoxia vs Normoxia)
id	Hypoxia_D7_1	Hypoxia_D7_2	Normoxia_D7_1	Normoxia_D7_2	Hypoxia_D7_1_CPM	Hypoxia_D7_2_CPM	Normoxia_D7_1_CPM	Normoxia_D7_2_CPM	Hypoxia_D7_mean	Normoxia_D7_mean	log2(fc)	PValue	FDR
ENSCGRG00015000214	6.97507	6.97496	84.0028	76.0883	6.74	5.99	76.73	64.07	6.365	70.4	-3.46734	2.21404e-13	3.5757e-11
ENSCGRG00015000346	34.9958	20.2815	94.3673	118.299	33.79	17.41	86.2	99.61	25.6	92.905	-1.85961	2.29745e-06	5.13909e-05
ENSCGRG00015000377	15.9846	22.9424	53.3645	51.0687	15.44	19.7	48.74	43	17.57	45.87	-1.38444	0.00098909	0.00686627
ENSCGRG00015000513	14.2878	51.128	92.3688	109.512	13.8	43.89	84.37	92.21	28.845	88.29	-1.61393	0.000462393	0.00380658
ENSCGRG00015001001	226.867	156.706	570.899	519.995	219.08	134.53	521.47	437.84	176.805	479.655	-1.43984	1.75261e-05	0.000288561
ENSCGRG00015003031	1.8612	2.11038	46.3703	76.4866	1.8	1.81	42.36	64.4	1.805	53.38	-4.88623	6.8573e-14	1.3805e-11
ENSCGRG00015003216	1.94253	3.07768	25.2091	21.1346	1.88	2.64	23.03	17.8	2.26	20.415	-3.17523	2.16458e-05	0.000341171
ENSCGRG00015003654	3.6385	3.03859	19.6609	34.3041	3.51	2.61	17.96	28.88	3.06	23.42	-2.93614	3.21398e-05	0.000465187
ENSCGRG00015003962	0	0	42.1352	17.1355	0	0	38.49	14.43	0.001	26.46	-14.6915	1.47598e-08	6.88118e-07
ENSCGRG00015003983	3.40551	4.99132	35.388	60.6593	3.29	4.28	32.32	51.08	3.785	41.7	-3.46168	1.37812e-08	6.63443e-07
ENSCGRG00015004419	12.505	17.6877	54.1685	40.2415	12.08	15.18	49.48	33.88	13.63	41.68	-1.61257	0.000681092	0.0051302
ENSCGRG00015004420	21.9558	20.1208	64.1395	51.7816	21.2	17.27	58.59	43.6	19.235	51.095	-1.40945	0.000927388	0.00650935
ENSCGRG00015004492	71.9926	38.1836	131.001	200.88	69.52	32.78	119.66	169.14	51.15	144.4	-1.49726	0.000187112	0.0019139
ENSCGRG00015004523	8.17327	1.9389	20.0915	37.1317	7.89	1.66	18.35	31.26	4.775	24.805	-2.37706	0.000797718	0.00583018
ENSCGRG00015004531	20.9548	14.403	77.8276	82.9406	20.24	12.36	71.09	69.84	16.3	70.465	-2.11203	4.03778e-07	1.20022e-05
ENSCGRG00015006057	11.3432	7.05323	42.6282	58.2459	10.95	6.06	38.94	49.04	8.505	43.99	-2.37079	1.88635e-06	4.39718e-05
ENSCGRG00015007100	56.8827	52.2998	208.212	207.657	54.93	44.9	190.18	174.85	49.915	182.515	-1.87047	8.79835e-09	4.58446e-07
ENSCGRG00015007393	1.0234	2.03744	28.7828	22.4885	0.99	1.75	26.29	18.94	1.37	22.615	-4.04503	7.47447e-07	2.03095e-05
ENSCGRG00015007456	0.936621	3.74727	31.4337	27.8956	0.9	3.22	28.71	23.49	2.06	26.1	-3.66333	7.85512e-07	2.10851e-05
ENSCGRG00015007545	5.23016	3.07228	24.2918	20.2863	5.05	2.64	22.19	17.08	3.845	19.635	-2.35237	0.000875105	0.00624231
ENSCGRG00015007549	56.9581	29.3638	138.583	137.499	55	25.21	126.58	115.77	40.105	121.175	-1.59524	4.84852e-05	0.000642937
ENSCGRG00015008282	10.7693	4.98429	31.2245	49.3359	10.4	4.28	28.52	41.54	7.34	35.03	-2.25474	5.28638e-05	0.000683455
ENSCGRG00015009937	1.36056	0.455953	13.2971	70.2025	1.31	0.39	12.15	59.11	0.85	35.63	-5.38949	4.2461e-07	1.25314e-05
ENSCGRG00015010200	6.98266	3.53497	27.3934	23.4363	6.74	3.03	25.02	19.73	4.885	22.375	-2.19546	0.000663694	0.00503447
ENSCGRG00015010974	0	0.636761	15.7172	7.4967	0	0.55	14.36	6.31	0.275	10.335	-5.23196	0.000878067	0.00624231
ENSCGRG00015011334	60.9654	33.9144	126.927	112.834	58.87	29.11	115.94	95.01	43.99	105.475	-1.26165	0.00112493	0.00762989
ENSCGRG00015011939	49.5619	35.2912	131.587	166.158	47.86	30.3	120.19	139.91	39.08	130.05	-1.73456	1.14417e-06	2.86753e-05
ENSCGRG00015012061	27.7853	40.8607	745.339	268.994	26.83	35.08	680.8	226.49	30.955	453.645	-3.87332	5.22075e-14	1.10108e-11
ENSCGRG00015012065	0	2.34559	5.82028	46.1848	0	2.01	5.32	38.89	1.005	22.105	-4.45911	0.000200645	0.00201967
ENSCGRG00015012261	0.790107	2.35648	14.409	14.2413	0.76	2.02	13.16	11.99	1.39	12.575	-3.1774	0.00072103	0.00539433
ENSCGRG00015012327	31.2827	21.2372	71.9903	78.1433	30.21	18.23	65.76	65.8	24.22	65.78	-1.44145	0.000315243	0.00287286
ENSCGRG00015012531	2.40578	5.59873	30.8938	33.0207	2.32	4.81	28.22	27.8	3.565	28.01	-2.97397	2.44855e-06	5.42231e-05
ENSCGRG00015013361	7.85526	9.74638	41.0127	28.3139	7.59	8.37	37.46	23.84	7.98	30.65	-1.94143	0.000415168	0.00351583
ENSCGRG00015014021	536.377	411.695	975.357	1068.23	517.96	353.43	890.91	899.45	435.695	895.18	-1.03886	0.00087796	0.00624231
ENSCGRG00015014391	5.15719	3.87183	17.3352	25.0299	4.98	3.32	15.83	21.08	4.15	18.455	-2.15283	0.00152056	0.00976022
ENSCGRG00015014460	46.211	58.7123	244.117	163.006	44.62	50.4	222.98	137.25	47.51	180.115	-1.92262	1.36575e-07	4.80071e-06
ENSCGRG00015014517	407.949	341.8	771.349	820.63	393.94	293.43	704.56	690.97	343.685	697.765	-1.02165	0.000746368	0.00554793
ENSCGRG00015015148	0	1.04851	10.6035	12.8975	0	0.9	9.69	10.86	0.45	10.275	-4.51307	0.000322098	0.00291733
ENSCGRG00015015557	1.52094	1.45734	15.7996	11.9864	1.47	1.25	14.43	10.09	1.36	12.26	-3.17228	0.00106073	0.00724993
ENSCGRG00015016531	25.5	11.7691	76.7797	48.9375	24.62	10.1	70.13	41.21	17.36	55.67	-1.68113	0.000792216	0.00579955
ENSCGRG00015016667	40.166	17	216.858	220.649	38.79	14.59	198.08	185.79	26.69	191.935	-2.84625	5.6433e-12	6.94283e-10
ENSCGRG00015016674	17.3528	5.48535	43.8864	44.0689	16.76	4.71	40.09	37.11	10.735	38.6	-1.84628	0.000781673	0.00574134
ENSCGRG00015017358	133.719	102.015	255.233	278.719	129.13	87.58	233.13	234.68	108.355	233.905	-1.11016	0.000627114	0.00481115
ENSCGRG00015018343	1.8965	1.86232	19.7422	20.9821	1.83	1.6	18.03	17.67	1.715	17.85	-3.37964	3.98255e-05	0.000541065
ENSCGRG00015018757	9.71992	5.86804	38.1889	51.1537	9.39	5.04	34.88	43.07	7.215	38.975	-2.43348	3.57554e-06	7.13336e-05
ENSCGRG00015018932	26.8119	15.2871	46.266	88.4439	25.89	13.12	42.26	74.47	19.505	58.365	-1.58126	0.000912018	0.00643205
ENSCGRG00015018962	45.42	25.251	86.1529	113.918	43.86	21.68	78.69	95.92	32.77	87.305	-1.41369	0.000361424	0.00318874
ENSCGRG00015018979	12.9837	9.28825	41.6488	49.3575	12.54	7.97	38.04	41.56	10.255	39.8	-1.95644	5.29232e-05	0.000683455
ENSCGRG00015019044	34.4218	43.1024	98.7275	106.541	33.24	37	90.18	89.71	35.12	89.945	-1.35675	7.85656e-05	0.000910909
ENSCGRG00015019296	92.9179	75.1882	201.565	211.311	89.73	64.55	184.11	177.92	77.14	181.015	-1.23056	0.000165169	0.00176698
ENSCGRG00015019837	3.82555	3.63395	63.5199	72.0777	3.69	3.12	58.02	60.69	3.405	59.355	-4.12364	4.77085e-14	1.10108e-11
ENSCGRG00015019879	43.4385	29.3202	171.424	112.683	41.95	25.17	156.58	94.88	33.56	125.73	-1.90551	2.03157e-06	4.63805e-05
ENSCGRG00015019889	70.2888	89.9202	202.723	208.575	67.88	77.19	185.17	175.62	72.535	180.395	-1.31441	3.47375e-05	0.000484484
ENSCGRG00015020080	11.0631	1.40334	27.8376	37.8476	10.68	1.2	25.43	31.87	5.94	28.65	-2.27	0.00080371	0.00585466
ENSCGRG00015020308	228.552	294.797	75.7555	98.2661	220.71	253.07	69.2	82.74	236.89	75.97	1.64072	2.65894e-07	8.17807e-06
ENSCGRG00015020736	12.282	10.0858	56.5259	88.899	11.86	8.66	51.63	74.85	10.26	63.24	-2.62381	1.73585e-08	7.92585e-07
ENSCGRG00015021180	13.7977	3.96039	49.4126	27.7851	13.32	3.4	45.13	23.4	8.36	34.265	-2.03516	0.00155878	0.00996298
ENSCGRG00015021366	61.0223	57.3193	192.524	256.838	58.93	49.21	175.85	216.26	54.07	196.055	-1.85836	2.29644e-08	9.87469e-07
ENSCGRG00015021479	1.75253	0.872677	55.7778	27.7565	1.69	0.75	50.95	23.37	1.22	37.16	-4.9288	3.46302e-09	1.96357e-07
ENSCGRG00015022961	0.828575	0	10.409	9.86025	0.8	0	9.51	8.3	0.4	8.905	-4.47654	0.000946927	0.00661066
ENSCGRG00015023249	14.8885	5.06571	150.535	156.409	14.38	4.35	137.5	131.7	9.365	134.6	-3.84526	3.23191e-18	2.77407e-15
ENSCGRG00015023489	2.10265	3.10519	19.7676	19.2924	2.03	2.67	18.06	16.24	2.35	17.15	-2.86748	0.000178991	0.00187412
ENSCGRG00015024360	22.6087	8.06784	167.948	152.326	21.83	6.93	153.41	128.26	14.38	140.835	-3.29187	5.07376e-14	1.10108e-11
ENSCGRG00015024363	20.7246	2.62961	218.763	177.807	20.01	2.26	199.82	149.71	11.135	174.765	-3.97224	1.50467e-13	2.66567e-11
ENSCGRG00015024811	0	0.993918	14.0007	7.07121	0	0.85	12.79	5.95	0.425	9.37	-4.46251	0.00138175	0.00898643
ENSCGRG00015024949	15.0872	8.41021	68.5482	79.054	14.57	7.22	62.61	66.56	10.895	64.585	-2.56753	1.15648e-08	5.69116e-07
ENSCGRG00015025821	499.483	598.617	193.876	196.53	482.34	513.9	177.09	165.48	498.12	171.285	1.54009	2.38698e-07	7.39296e-06
ENSCGRG00015025851	22.2179	32.2193	93.0964	100.621	21.46	27.66	85.04	84.72	24.56	84.88	-1.78911	1.18016e-06	2.93648e-05
ENSCGRG00015026132	33.6056	30.0345	100.166	113.437	32.45	25.78	91.49	95.51	29.115	93.5	-1.6832	2.02765e-06	4.63805e-05
ENSCGRG00015026315	0	2.0082	12.1346	14.8444	0	1.72	11.08	12.5	0.86	11.79	-3.77708	0.000546539	0.004341
ENSCGRG00015026403	399.545	290.579	1055.84	927.815	385.83	249.45	964.42	781.22	317.64	872.82	-1.45829	9.53081e-06	0.000170209
ENSCGRG00015026507	23.8485	19.1484	162.458	168.577	23.03	16.44	148.39	141.94	19.735	145.165	-2.87887	3.61695e-15	1.00122e-12
ENSCGRG00015026550	1.01459	1.01334	28.9531	12.2351	0.98	0.87	26.45	10.3	0.925	18.375	-4.31215	3.47857e-05	0.000484484
ENSCGRG00015027078	52.3463	39.2931	112.882	164.43	50.55	33.73	103.11	138.45	42.14	120.78	-1.51912	2.21729e-05	0.000345787
ENSCGRG00015028027	0.952222	4.86907	32.97	26.5816	0.92	4.18	30.12	22.38	2.55	26.25	-3.36375	2.94243e-06	6.23541e-05
ENSCGRG00015028860	319.504	205.124	625.516	546.886	308.54	176.09	571.36	460.48	242.315	515.92	-1.09026	0.00152821	0.00979516
G100	25.3389	29.6597	73.1251	89.1216	24.47	25.46	66.79	75.04	24.965	70.915	-1.50618	5.64412e-05	0.000717717
G10022	62.8449	83.7105	27.4177	35.3036	60.69	71.86	25.04	29.73	66.275	27.385	1.27508	0.000752809	0.00557557
G1008	2192.63	3301.09	1285.73	1409.34	2117.36	2833.9	1174.41	1186.67	2475.63	1180.54	1.06835	0.000433189	0.00361317
G10082	10.6573	6.98282	53.5608	45.9863	10.29	5.99	48.92	38.72	8.14	43.82	-2.42849	1.27844e-06	3.1283e-05
G10083	14.5443	0.9877	42.0652	71.0139	14.05	0.85	38.42	59.79	7.45	49.105	-2.72056	4.69269e-05	0.000624142
G10094	3.11308	5.99835	23.994	20.226	3.01	5.15	21.92	17.03	4.08	19.475	-2.25498	0.000799509	0.00583365
G10095	14.0355	6.77294	53.8238	78.6817	13.55	5.81	49.16	66.25	9.68	57.705	-2.57562	1.7863e-07	5.90412e-06
G10101	22.5396	14.7762	92.852	64.2669	21.77	12.68	84.81	54.11	17.225	69.46	-2.01168	7.48718e-06	0.00013535
G10221	0.976012	0	8.63333	13.741	0.94	0	7.89	11.57	0.47	9.73	-4.37171	0.000571785	0.00449013
G10240	54.3624	59.073	18.1138	21.3247	52.5	50.71	16.55	17.96	51.605	17.255	1.5805	0.000158982	0.0017174
G10374	82.329	77.8951	26.7065	25.1647	79.5	66.87	24.39	21.19	73.185	22.79	1.68315	1.19208e-05	0.00020464
G1044	288.803	270.828	641.343	729.62	278.89	232.5	585.81	614.34	255.695	600.075	-1.23072	3.30661e-05	0.000469984
G10456	216.008	263.135	105.115	99.0815	208.59	225.89	96.01	83.43	217.24	89.72	1.27579	4.46778e-05	0.000597819
G10501	496.415	429.447	998.831	1033.81	479.37	368.67	912.35	870.47	424.02	891.41	-1.07196	0.000366737	0.00321639
G10510	3.08879	9.22067	33.5487	31.4225	2.98	7.92	30.64	26.46	5.45	28.55	-2.38916	6.0302e-05	0.000754457
G10561	66.2763	59.5973	143.252	152.055	64	51.16	130.85	128.03	57.58	129.44	-1.16864	0.000383481	0.00331772
G10566	207.146	222.999	488.878	426.748	200.03	191.44	446.55	359.32	195.735	402.935	-1.04165	0.000583351	0.00455672
G10593	2.01304	4.14252	24.2873	29.2672	1.94	3.56	22.18	24.64	2.75	23.41	-3.08962	5.81678e-06	0.000108246
G10681	78.3454	83.9326	438.448	483.852	75.66	72.05	400.48	407.4	73.855	403.94	-2.45137	1.10181e-14	2.87055e-12
G10767	1.98642	4.95366	22.7618	16.8871	1.92	4.25	20.79	14.22	3.085	17.505	-2.50442	0.00107034	0.00729311
G10769	29.2605	27.4459	64.0086	77.844	28.26	23.56	58.47	65.54	25.91	62.005	-1.25888	0.00102691	0.00707337
G10799	12.2853	7.55121	39.5596	54.1752	11.86	6.48	36.13	45.62	9.17	40.875	-2.15623	2.11273e-05	0.000335386
G10805	27.0475	25.9994	107.475	90.5478	26.12	22.32	98.17	76.24	24.22	87.205	-1.84821	7.96248e-07	2.12445e-05
G10849	10.0107	16.2767	64.5543	62.4023	9.67	13.97	58.96	52.54	11.82	55.75	-2.23774	5.67175e-07	1.60001e-05
G10860	0	1.97695	20.1215	15.1425	0	1.7	18.38	12.75	0.85	15.565	-4.1947	4.44528e-05	0.000596611
G10872	28.2019	22.605	72.0999	95.7639	27.23	19.41	65.86	80.63	23.32	73.245	-1.65116	2.12485e-05	0.000336106
G10898	56.245	17.4277	671.103	667.794	54.31	14.96	613	562.28	34.635	587.64	-4.08463	1.16741e-17	6.46306e-15
G10932	59.9416	58.0836	104.758	162.04	57.88	49.86	95.69	136.44	53.87	116.065	-1.10738	0.00133818	0.00875453
G10933	72.2125	62.8011	123.124	195.752	69.73	53.91	112.46	164.82	61.82	138.64	-1.1652	0.000848781	0.00611261
G10957	0.975716	3.02892	16.9832	13.1753	0.94	2.6	15.51	11.09	1.77	13.3	-2.9096	0.00125837	0.00834329
G10960	56.9998	16.992	169.875	209.498	55.04	14.59	155.17	176.4	34.815	165.785	-2.25153	2.6129e-06	5.67281e-05
G10961	201.471	98.6208	356.193	468.277	194.55	84.66	325.35	394.29	139.605	359.82	-1.36592	0.00045693	0.00377564
G10962	541.308	231.847	986.707	1297.51	522.73	199.03	901.27	1092.51	360.88	996.89	-1.46592	0.000450529	0.00373669
G10963	99.7007	67.2528	192.722	221.76	96.28	57.73	176.03	186.72	77.005	181.375	-1.23595	0.000326334	0.00294415
G10980	150.114	110.487	496.541	531.783	144.96	94.85	453.55	447.76	119.905	450.655	-1.91013	6.24619e-09	3.3737e-07
G11057	30.4558	20.8912	88.7854	83.3459	29.41	17.93	81.1	70.18	23.67	75.64	-1.67609	2.38803e-05	0.000368527
G1106	225.244	177.258	686.894	643.152	217.51	152.17	627.42	541.53	184.84	584.475	-1.66086	1.98256e-07	6.45645e-06
G11077	0	0	17.6505	16.8421	0	0	16.12	14.18	0.001	15.15	-13.887	8.545e-07	2.25273e-05
G11079	0	3.6749	15.4218	20.3533	0	3.15	14.09	17.14	1.575	15.615	-3.30951	0.000473531	0.00389103
G11093	3.02762	3.04971	14.0288	22.4481	2.92	2.62	12.81	18.9	2.77	15.855	-2.51698	0.000991601	0.00687293
G11096	9.03579	12.9842	58.4352	52.355	8.73	11.15	53.38	44.08	9.94	48.73	-2.29349	7.16012e-07	1.95754e-05
G11099	20.4878	24.1266	78.4078	69.7808	19.78	20.71	71.62	58.76	20.245	65.19	-1.68709	1.69392e-05	0.00027994
G11119	2.07109	2.05015	35.9543	17.0486	2	1.76	32.84	14.35	1.88	23.595	-3.64968	1.1016e-05	0.000192086
G11120	45	14.4029	105.43	131.992	43.46	12.36	96.3	111.14	27.91	103.72	-1.89384	6.57831e-05	0.000802909
G11131	66.504	67.3483	193.179	222.597	64.22	57.82	176.45	187.43	61.02	181.94	-1.57611	5.90649e-07	1.65298e-05
G11148	212.4	192.118	438.616	452.769	205.11	164.93	400.64	381.23	185.02	390.935	-1.07925	0.00036292	0.00319506
G11192	1.02012	0	8.32276	12.2409	0.99	0	7.6	10.31	0.495	8.955	-4.17719	0.0010503	0.00721203
G1124	126.994	91.2415	689.383	826.561	122.63	78.33	629.69	695.97	100.48	662.83	-2.72173	1.15151e-15	3.64288e-13
G11251	30.4118	14.483	56.9673	80.7183	29.37	12.43	52.03	67.96	20.9	59.995	-1.52134	0.000876407	0.00624231
G11286	13.8393	14.1563	44.1127	43.2839	13.36	12.15	40.29	36.45	12.755	38.37	-1.58892	0.000607973	0.00469932
G11294	20.1367	12.9629	65.4942	62.1243	19.45	11.13	59.82	52.31	15.29	56.065	-1.87451	1.67133e-05	0.000278283
G1130	16.6316	6.67926	34.7978	60.9623	16.06	5.73	31.78	51.33	10.895	41.555	-1.93136	0.000352125	0.00313795
G11345	32.2097	14.0504	106.028	100.085	31.1	12.06	96.85	84.27	21.58	90.56	-2.06918	1.42507e-06	3.41169e-05
G11362	198.805	115.865	452.526	395.558	191.98	99.47	413.34	333.06	145.725	373.2	-1.3567	0.000180617	0.00187916
G11367	7.87025	8.83863	33.3097	38.6078	7.6	7.59	30.43	32.51	7.595	31.47	-2.05086	7.76152e-05	0.000904626
G11396	623.731	593.814	224.046	313.115	602.32	509.77	204.65	263.64	556.045	234.145	1.2478	4.95818e-05	0.000653565
G114	1.20957	1.90512	25.1661	25.6707	1.17	1.64	22.99	21.61	1.405	22.3	-3.9884	5.24368e-07	1.48873e-05
G11427	107.44	81.2361	216.438	218.276	103.75	69.74	197.7	183.79	86.745	190.745	-1.13679	0.000517787	0.00419246
G11464	4.9743	5.88678	20.8543	35.5492	4.8	5.05	19.05	29.93	4.925	24.49	-2.314	0.000234934	0.00227676
G11466	333.404	262.76	798.908	745.335	321.96	225.57	729.73	627.57	273.765	678.65	-1.30973	3.31079e-05	0.000469984
G11480	205.581	156.365	389.509	404.987	198.52	134.23	355.78	341	166.375	348.39	-1.06626	0.000785899	0.00576283
G11484	32.4211	28.9821	92.7293	74.5837	31.31	24.88	84.7	62.8	28.095	73.75	-1.39233	0.000290268	0.00267833
G11491	61.7171	70.1173	140.66	145.789	59.6	60.19	128.48	122.75	59.895	125.615	-1.0685	0.000945589	0.00661066
G1152	29.7634	32.4387	147.207	127.932	28.74	27.85	134.46	107.72	28.295	121.09	-2.09746	4.38856e-09	2.40542e-07
G11531	36.7989	15.9614	90.0251	81.7321	35.54	13.7	82.23	68.82	24.62	75.525	-1.61712	0.000279426	0.00259945
G11547	15.8692	8.76931	47.2794	60.9351	15.32	7.53	43.19	51.31	11.425	47.25	-2.04812	1.99117e-05	0.000321857
G1155	125.864	97.9535	303.913	313.646	121.54	84.09	277.6	264.09	102.815	270.845	-1.39742	1.52529e-05	0.000257844
G11574	1.9767	1.94756	27.7744	10.8592	1.91	1.67	25.37	9.14	1.79	17.255	-3.26898	0.000511081	0.00414575
G11587	11.8418	16.5075	48.5344	56.5386	11.44	14.17	44.33	47.61	12.805	45.97	-1.84399	3.70168e-05	0.000507577
G11645	173.349	237.109	92.4639	116.341	167.4	203.55	84.46	97.96	185.475	91.21	1.02396	0.00113819	0.00768322
G11711	4.93747	2.00798	33.8549	25.1795	4.77	1.72	30.92	21.2	3.245	26.06	-3.00555	9.82798e-06	0.000174812
G11779	155.416	127.817	329.324	309.322	150.08	109.73	300.81	260.45	129.905	280.63	-1.11121	0.000498801	0.00406101
G11799	40.6408	39.9594	81.3385	113.049	39.25	34.3	74.3	95.19	36.775	84.745	-1.2044	0.000639451	0.00488298
G11804	175.791	150.805	370.266	443.928	169.76	129.46	338.21	373.79	149.61	356	-1.25067	5.45135e-05	0.000697805
G11806	13.8277	5.03053	42.9615	42.3708	13.35	4.32	39.24	35.68	8.835	37.46	-2.08405	0.00013765	0.00152413
G11840	112.3	96.4061	211.723	242.008	108.45	82.76	193.39	203.77	95.605	198.58	-1.05456	0.000770185	0.00567579
G11848	164.386	148.781	524.784	535.552	158.74	127.72	479.35	450.94	143.23	465.145	-1.69935	3.36889e-08	1.40762e-06
G11860	8.4877	2.18313	27.5622	26.4396	8.2	1.87	25.18	22.26	5.035	23.72	-2.23604	0.000663836	0.00503447
G11861	9.64983	23.7698	80.1204	49.737	9.32	20.41	73.18	41.88	14.865	57.53	-1.9524	7.855e-05	0.000910909
G11863	0	0	15.0945	6.00765	0	0	13.79	5.06	0.001	9.425	-13.2023	0.000383498	0.00331772
G11875	4.97926	1.983	21.0832	29.998	4.81	1.7	19.26	25.26	3.255	22.26	-2.77372	6.02029e-05	0.000754457
G119	46.4754	55.191	152.484	137.469	44.88	47.38	139.28	115.75	46.13	127.515	-1.46689	9.46052e-06	0.000169638
G11914	15.7948	33.5927	59.9784	79.6538	15.25	28.84	54.79	67.07	22.045	60.93	-1.4667	0.000586237	0.00456354
G120	29.5479	31.2216	78.3203	93.7643	28.53	26.8	71.54	78.95	27.665	75.245	-1.44353	7.0908e-05	0.000846082
G12008	0.985414	0	5.8568	17.7456	0.95	0	5.35	14.94	0.475	10.145	-4.4167	0.00127973	0.00844699
G12019	18.1954	17.1556	115.201	173.154	17.57	14.73	105.23	145.8	16.15	125.515	-2.95825	7.76988e-14	1.49621e-11
G12062	74.9821	82.2393	262.284	238.85	72.41	70.6	239.57	201.11	71.505	220.34	-1.62362	2.78498e-07	8.49854e-06
G12157	353.524	258.869	961.217	916.319	341.39	222.23	877.99	771.54	281.81	824.765	-1.54926	1.83402e-06	4.29782e-05
G12163	28.5624	31.7288	144.065	145.035	27.58	27.24	131.59	122.12	27.41	126.855	-2.21041	2.23535e-10	1.98007e-08
G12181	74.2775	81.8464	159.594	171.931	71.73	70.26	145.78	144.77	70.995	145.275	-1.033	0.000947791	0.00661066
G12237	0	0	17.2362	16.8479	0	0	15.74	14.19	0.001	14.965	-13.8693	8.62944e-07	2.26153e-05
G12314	21.5042	36.427	125.238	107.272	20.77	31.27	114.39	90.32	26.02	102.355	-1.97589	1.14684e-07	4.16949e-06
G12326	2.51267	9.83392	32.9431	21.9407	2.43	8.44	30.09	18.47	5.435	24.28	-2.15942	0.00128949	0.00849876
G12328	739.869	1422.48	413.435	409.983	714.47	1221.16	377.64	345.21	967.815	361.425	1.42103	2.77141e-05	0.000410698
G12335	5.39035	7.04357	38.5523	28.5378	5.21	6.05	35.21	24.03	5.63	29.62	-2.39536	5.4053e-05	0.000693915
G1235	55.6184	45.4168	164.725	192.078	53.71	38.99	150.46	161.73	46.35	156.095	-1.75178	2.29382e-07	7.25666e-06
G12365	535.106	357.455	933.001	1039.68	516.74	306.87	852.22	875.41	411.805	863.815	-1.06876	0.00124125	0.00827192
G12386	34.0276	17.3722	69.5424	71.4129	32.86	14.91	63.52	60.13	23.885	61.825	-1.37209	0.00141628	0.00919749
G12389	159.118	112.861	39.8631	72.8631	153.66	96.89	36.41	61.35	125.275	48.88	1.35778	0.000422161	0.00355466
G12399	0	2.96157	16.767	18.0269	0	2.54	15.32	15.18	1.27	15.25	-3.58591	0.000164987	0.00176698
G1242	93.2464	87.376	203.796	212.138	90.05	75.01	186.15	178.62	82.53	182.385	-1.144	0.000274946	0.00257994
G12453	25.6554	22.5658	62.8959	60.3931	24.77	19.37	57.45	50.85	22.07	54.15	-1.29487	0.00113136	0.0076541
G12481	24.8737	25.6018	80.5701	76.6057	24.02	21.98	73.59	64.5	23	69.045	-1.5859	3.59511e-05	0.000496035
G12512	119.804	114.01	325.377	358.537	115.69	97.87	297.2	301.89	106.78	299.545	-1.48813	1.41275e-06	3.40057e-05
G1255	40.8535	49.6137	108.975	106.83	39.45	42.59	99.54	89.95	41.02	94.745	-1.20772	0.000427074	0.00358241
G12573	89.322	72.3081	187.842	232.234	86.26	62.07	171.58	195.54	74.165	183.56	-1.30744	7.01229e-05	0.000841665
G12602	0	0.954887	17.722	12.3226	0	0.82	16.19	10.38	0.41	13.285	-5.01803	5.06503e-05	0.000665668
G12621	1086.92	776.491	2379.7	2660.15	1049.61	666.6	2173.66	2239.85	858.105	2206.76	-1.3627	2.67313e-05	0.000400071
G128	2.02143	2.04229	10.0916	21.4323	1.95	1.75	9.22	18.05	1.85	13.635	-2.88172	0.00137544	0.00895857
G12826	0	1.00971	13.8504	24.9788	0	0.87	12.65	21.03	0.435	16.84	-5.27473	4.93899e-06	9.55232e-05
G12862	42.1258	41.525	112.121	86.6796	40.68	35.65	102.41	72.98	38.165	87.695	-1.20024	0.000913558	0.00643267
G1294	1.00637	0	21.7499	13.964	0.97	0	19.87	11.76	0.485	15.815	-5.02716	1.22813e-05	0.000209207
G12940	6900.77	9674.08	3622.34	3819.34	6663.87	8304.94	3308.7	3215.89	7484.4	3262.3	1.198	6.58063e-05	0.000802909
G12972	108.341	117.308	47.8657	35.686	104.62	100.71	43.72	30.05	102.665	36.885	1.47684	2.48138e-05	0.000381598
G13014	42.3156	44.2446	115.497	96.2387	40.86	37.98	105.5	81.03	39.42	93.265	-1.24241	0.000432917	0.00361317
G13018	4.80498	0	21.3517	17.3468	4.64	0	19.5	14.61	2.32	17.055	-2.878	0.000837606	0.00606169
G1303	30.1226	13.9537	63.1826	71.4857	29.09	11.98	57.71	60.19	20.535	58.95	-1.52141	0.000688991	0.0051721
G13109	55.1704	81.4556	141.839	189.428	53.28	69.93	129.56	159.5	61.605	144.53	-1.23025	0.000221678	0.00217215
G13198	448.829	356.967	890.809	822.565	433.42	306.45	813.68	692.6	369.935	753.14	-1.02565	0.00105699	0.00724679
G13207	5.01665	0	24.2289	45.0222	4.84	0	22.13	37.91	2.42	30.02	-3.63285	1.39445e-06	3.37487e-05
G13216	102.301	60.6289	277.143	276.668	98.79	52.05	253.15	232.95	75.42	243.05	-1.68823	3.00293e-06	6.33332e-05
G13234	23.3189	23.8521	97.718	65.0013	22.52	20.48	89.26	54.73	21.5	71.995	-1.74356	3.26905e-05	0.000467521
G1331	706.959	479.954	1373	1632.69	682.69	412.03	1254.12	1374.73	547.36	1314.42	-1.26387	0.000140658	0.00154202
G1332	261.324	189.15	988.088	889.457	252.35	162.38	902.53	748.92	207.365	825.725	-1.99349	2.11198e-09	1.25324e-07
G13325	35.4892	23.3849	95.7272	63.1202	34.27	20.08	87.44	53.15	27.175	70.295	-1.37114	0.00146997	0.00946292
G13334	30.1576	17.3249	78.466	65.8513	29.12	14.87	71.67	55.45	21.995	63.56	-1.53094	0.000356016	0.00315359
G13341	25.7643	16.0569	69.1465	72.1577	24.88	13.78	63.16	60.76	19.33	61.96	-1.6805	5.1335e-05	0.000672671
G13383	63.7077	23.0409	146.76	113.595	61.52	19.78	134.05	95.65	40.65	114.85	-1.49842	0.00119749	0.00802372
G13402	24.272	17.7148	104.485	113.467	23.44	15.21	95.44	95.54	19.325	95.49	-2.30488	1.5777e-09	9.84176e-08
G13428	36.8633	33.118	108.027	90.5544	35.6	28.43	98.67	76.25	32.015	87.46	-1.44988	7.07717e-05	0.000846082
G13443	31.464	22.9494	64.6218	84.3444	30.38	19.7	59.03	71.02	25.04	65.025	-1.37676	0.000546673	0.004341
G1350	173.452	107.69	415.815	400.604	167.5	92.45	379.81	337.31	129.975	358.56	-1.46398	2.97259e-05	0.000434508
G13508	116.174	90.5737	225.579	235.318	112.19	77.76	206.05	198.14	94.975	202.095	-1.08941	0.000859833	0.00617387
G13552	0	2.96791	24.6499	36.6625	0	2.55	22.52	30.87	1.275	26.695	-4.388	8.06132e-08	3.13189e-06
G1356	202.677	319.811	80.2644	97.2757	195.72	274.55	73.31	81.91	235.135	77.61	1.59917	1.46774e-06	3.47626e-05
G13560	80.3233	67.4967	169.783	193.998	77.57	57.94	155.08	163.35	67.755	159.215	-1.23258	0.00013986	0.00154202
G13594	7.26409	8.17815	38.0351	28.3012	7.01	7.02	34.74	23.83	7.015	29.285	-2.06165	0.000235439	0.00227676
G13598	2.00864	0	29.3377	16.022	1.94	0	26.8	13.49	0.97	20.145	-4.37629	6.43165e-06	0.00011771
G13600	71359.1	90515	39025.5	43259.4	68909.4	77704.7	35646.5	36424.5	73307	36035.5	1.02453	0.000484971	0.00397031
G13631	13.2926	10.2443	35.5235	63.7711	12.84	8.79	32.45	53.7	10.815	43.075	-1.99382	6.05872e-05	0.000755363
G13670	7.05889	16.9757	49.2319	39.9869	6.82	14.57	44.97	33.67	10.695	39.32	-1.87833	0.000236178	0.00227894
G13690	130.739	170.021	462.289	468.624	126.25	145.96	422.26	394.58	136.105	408.42	-1.58533	1.9399e-07	6.36432e-06
G13696	346.248	234.378	736.906	849.682	334.36	201.21	673.1	715.43	267.785	694.265	-1.37441	3.39868e-05	0.000476352
G13727	10.0407	7.37219	35.7983	32.7112	9.7	6.33	32.7	27.54	8.015	30.12	-1.90995	0.000374032	0.00326638
G1374	18.0766	15.1415	57.9247	61.4801	17.46	13	52.91	51.77	15.23	52.34	-1.781	2.86378e-05	0.000422789
G13742	514.443	537.583	1258.43	1286.51	496.78	461.5	1149.47	1083.25	479.14	1116.36	-1.22028	2.96879e-05	0.000434508
G13791	13.7219	18.0734	136.023	111.724	13.25	15.52	124.25	94.07	14.385	109.16	-2.92381	2.26055e-13	3.5757e-11
G13794	43.9	44.6126	82.0408	130.075	42.39	38.3	74.94	109.52	40.345	92.23	-1.19285	0.00103736	0.00713425
G13811	48.3265	47.9914	176.105	168.376	46.67	41.2	160.86	141.77	43.935	151.315	-1.78411	1.05777e-07	3.97024e-06
G13814	7.90775	7.73932	30.2191	52.7916	7.64	6.64	27.6	44.45	7.14	36.025	-2.335	2.30704e-05	0.000358523
G13831	100.193	125.567	17.7045	13.3381	96.75	107.8	16.17	11.23	102.275	13.7	2.90021	2.16459e-13	3.5757e-11
G13893	119.598	119.379	301.072	301.112	115.49	102.48	275	253.54	108.985	264.27	-1.27788	3.06475e-05	0.000446506
G1390	25.9766	17.0724	69.7354	79.4923	25.08	14.66	63.7	66.93	19.87	65.315	-1.71682	3.50658e-05	0.000486854
G13934	12.3945	10.5788	45.35	36.3011	11.97	9.08	41.42	30.57	10.525	35.995	-1.77398	0.000395294	0.00336684
G13965	3.98596	0.987492	39.8196	48.4722	3.85	0.85	36.37	40.81	2.35	38.59	-4.03749	2.47446e-10	2.11206e-08
G14136	27.2719	12.8801	87.915	111.983	26.34	11.06	80.3	94.29	18.7	87.295	-2.22286	2.13572e-07	6.833e-06
G14138	46.2663	12.3768	231.068	251.277	44.68	10.63	211.06	211.58	27.655	211.32	-2.93382	1.10969e-09	7.33556e-08
G14158	869.606	549.719	1723.09	1668.83	839.75	471.92	1573.9	1405.15	655.835	1489.53	-1.18345	0.00055889	0.00439667
G14237	158.556	175.828	41.3488	52.8559	153.11	150.94	37.77	44.5	152.025	41.135	1.88587	1.94502e-08	8.70151e-07
G14242	26.0028	23.303	133.027	119.124	25.11	20.01	121.51	100.3	22.56	110.905	-2.29749	9.73496e-10	6.84383e-08
G14259	96.236	74.7228	288.353	340.643	92.93	64.15	263.39	286.82	78.54	275.105	-1.80848	4.03752e-08	1.62565e-06
G14273	88.9047	79.5983	317.434	311.278	85.85	68.33	289.95	262.1	77.09	276.025	-1.84018	9.376e-09	4.82864e-07
G14276	59.7197	81.5222	138.357	160.216	57.67	69.98	126.38	134.9	63.825	130.64	-1.0334	0.00146625	0.00945274
G14281	204.526	140.761	583.131	673.654	197.51	120.84	532.64	567.22	159.175	549.93	-1.78863	8.57865e-08	3.3039e-06
G14286	5.9115	3.28149	19.4819	31.7344	5.71	2.82	17.8	26.72	4.265	22.26	-2.38384	0.00049067	0.00400955
G14288	122.232	88.2822	271.13	272.499	118.04	75.79	247.65	229.44	96.915	238.545	-1.29947	9.22949e-05	0.00105944
G14294	4.92873	12.9826	53.663	57.5952	4.76	11.15	49.02	48.5	7.955	48.76	-2.61576	1.67031e-07	5.64719e-06
G14295	2.88611	6.79056	20.8038	29.8994	2.79	5.83	19	25.18	4.31	22.09	-2.35763	0.000386313	0.00332229
G14296	11.3914	24.4893	85.6915	67.9062	11	21.02	78.27	57.18	16.01	67.725	-2.08072	2.4674e-06	5.43687e-05
G14309	10.3549	10.8955	63.392	57.1374	10	9.35	57.9	48.11	9.675	53.005	-2.45379	1.16359e-07	4.18986e-06
G14401	758.138	858.6	204.312	250.047	732.11	737.08	186.62	210.54	734.595	198.58	1.88723	3.14743e-10	2.44561e-08
G14421	147.685	108.507	403.745	359.215	142.62	93.15	368.79	302.46	117.885	335.625	-1.50947	6.22621e-06	0.000114899
G14434	8.42261	4.14343	32.2449	47.6143	8.13	3.56	29.45	40.09	5.845	34.77	-2.57257	6.18124e-06	0.000114547
G14500	23.3162	10.8616	47.3939	63.8087	22.52	9.32	43.29	53.73	15.92	48.51	-1.60744	0.000809913	0.0058805
G14515	13.4425	5.71775	38.1552	50.8576	12.98	4.91	34.85	42.82	8.945	38.835	-2.1182	6.49836e-05	0.000798655
G14526	33.7157	21.9134	78.0965	78.7018	32.56	18.81	71.33	66.27	25.685	68.8	-1.42148	0.000423396	0.0035583
G14527	24.5026	14.204	99.7191	103.887	23.66	12.19	91.08	87.47	17.925	89.275	-2.31628	1.08655e-08	5.4071e-07
G1454	2.5613	0	23.4207	24.2433	2.47	0	21.39	20.41	1.235	20.9	-4.08092	2.71011e-06	5.82674e-05
G14540	23.1084	15.893	92.5161	76.3446	22.32	13.64	84.51	64.28	17.98	74.395	-2.04881	8.45415e-07	2.24212e-05
G14548	71.7649	47.8285	253.307	251.543	69.3	41.06	231.37	211.8	55.18	221.585	-2.00564	9.93961e-09	5.00256e-07
G14549	334.317	261.11	1709.16	1666.41	322.84	224.16	1561.17	1403.12	273.5	1482.14	-2.43807	8.63319e-14	1.59318e-11
G1455	152.206	184.89	356.963	395.973	146.98	158.72	326.06	333.41	152.85	329.735	-1.10919	0.000206935	0.00206422
G14550	54.5643	63.0959	212.374	186.64	52.69	54.17	193.99	157.15	53.43	175.57	-1.71632	1.63435e-07	5.58074e-06
G14556	325.355	210.321	690.823	709.203	314.19	180.55	631.01	597.15	247.37	614.08	-1.31176	0.000101519	0.00114995
G14577	199.908	233.669	113.588	76.3143	193.05	200.6	103.75	64.26	196.825	84.005	1.22837	0.000270122	0.00254006
G14584	2.03947	0	11.989	20.1243	1.97	0	10.95	16.94	0.985	13.945	-3.82348	0.000177402	0.0018698
G14598	26.7274	13.771	104.67	107.285	25.81	11.82	95.61	90.33	18.815	92.97	-2.30488	2.08155e-08	9.21919e-07
G14619	21.0698	15.8749	71.3882	69.7294	20.35	13.63	65.21	58.71	16.99	61.96	-1.86665	5.71913e-06	0.000107331
G14626	23.3157	14.386	63.9917	68.84	22.52	12.35	58.45	57.96	17.435	58.205	-1.73916	5.29296e-05	0.000683455
G14640	67.8438	67.7279	180.948	183.194	65.51	58.14	165.28	154.25	61.825	159.765	-1.36969	1.68958e-05	0.00027994
G14647	993.219	709.068	1851.38	1993.45	959.12	608.72	1691.08	1678.49	783.92	1684.79	-1.10379	0.000632365	0.00483721
G14650	792.979	593.72	2282.69	2716.62	765.76	509.69	2085.04	2287.4	637.725	2186.22	-1.77743	3.8044e-08	1.56016e-06
G14652	15.0471	23.4682	38.4157	73.4856	14.53	20.15	35.09	61.88	17.34	48.485	-1.48343	0.00156088	0.00996298
G14684	29.0063	17.8256	102.061	104.984	28.01	15.3	93.22	88.4	21.655	90.81	-2.06815	1.75458e-07	5.84287e-06
G14686	3.0072	5.98144	26.5842	19.0221	2.9	5.13	24.28	16.02	4.015	20.15	-2.32731	0.000847316	0.00611199
G14704	133.061	126.123	48.9372	70.0127	128.49	108.27	44.7	58.95	118.38	51.825	1.19171	0.000379593	0.00330298
G14710	15.1326	8.87095	43.0582	53.0511	14.61	7.62	39.33	44.67	11.115	42	-1.91788	7.37228e-05	0.000873044
G14775	15.3547	18.3559	92.1892	80.5078	14.83	15.76	84.21	67.79	15.295	76	-2.31294	1.30772e-08	6.36474e-07
G14776	98.3334	58.9736	506.665	513.478	94.96	50.63	462.8	432.35	72.795	447.575	-2.62022	4.94563e-13	7.06587e-11
G14777	62.515	64.5729	197.7	183.878	60.37	55.43	180.58	154.83	57.9	167.705	-1.53429	1.96481e-06	4.53237e-05
G14780	4.89705	0	53.7208	65.9081	4.73	0	49.07	55.49	2.365	52.28	-4.46635	4.05106e-13	6.18695e-11
G14793	3.92936	3.91817	29.6856	30.7325	3.79	3.36	27.12	25.88	3.575	26.5	-2.88998	5.23185e-06	0.000100311
G14808	36.5425	18.7333	98.7809	106.474	35.29	16.08	90.23	89.65	25.685	89.94	-1.80804	1.01709e-05	0.000180187
G14811	341.039	176.942	762.987	661.504	329.33	151.9	696.92	556.99	240.615	626.955	-1.38164	0.000292421	0.00269259
G14829	74.1649	64.0513	515.342	536.479	71.62	54.99	470.72	451.72	63.305	461.22	-2.86506	3.75805e-18	2.77407e-15
G14957	96.0675	93.4162	266.226	242.85	92.77	80.2	243.17	204.48	86.485	223.825	-1.37185	1.56355e-05	0.000263306
G14963	53.3593	68.8568	155.315	145.902	51.53	59.11	141.87	122.85	55.32	132.36	-1.25859	0.000140607	0.00154202
G15090	65.559	59.6866	125.132	203.023	63.31	51.24	114.3	170.95	57.275	142.625	-1.31625	0.00018181	0.00187916
G15098	867.401	534.824	2643.54	2901.1	837.62	459.13	2414.65	2442.73	648.375	2428.69	-1.90528	6.02517e-08	2.38263e-06
G15099	153.864	82.1743	393.419	440.262	148.58	70.54	359.35	370.7	109.56	365.025	-1.73627	3.33383e-06	6.83589e-05
G15100	33.6121	22.3702	86.7553	113.846	32.46	19.2	79.24	95.86	25.83	87.55	-1.76106	5.67807e-06	0.000107013
G15101	107.535	70.8982	345.124	349.022	103.84	60.86	315.24	293.88	82.35	304.56	-1.88689	4.85081e-08	1.93552e-06
G15111	4.95842	0.952828	24.8357	33.647	4.79	0.82	22.69	28.33	2.805	25.51	-3.18499	5.2867e-06	0.000100926
G15221	38.3455	31.0694	92.7866	89.9252	37.03	26.67	84.75	75.72	31.85	80.235	-1.33294	0.000225933	0.00220409
G15226	46.6405	43.8609	121.024	120.783	45.04	37.65	110.54	101.7	41.345	106.12	-1.35991	5.68924e-05	0.000717881
G15272	120.352	64.3582	228.452	234.197	116.22	55.25	208.67	197.19	85.735	202.93	-1.24303	0.000890003	0.00630973
G15311	11.8538	3.00113	33.0412	44.315	11.45	2.58	30.18	37.31	7.015	33.745	-2.26616	0.000167108	0.00178343
G15313	16.4013	18.2636	43.529	61.3034	15.84	15.68	39.76	51.62	15.76	45.69	-1.53561	0.000429136	0.0035929
G15315	4.10118	1.02805	17.3952	22.2715	3.96	0.88	15.89	18.75	2.42	17.32	-2.83936	0.000248016	0.00238176
G1535	108.951	84.4796	196.91	248.698	105.21	72.52	179.86	209.4	88.865	194.63	-1.13105	0.000557607	0.00439667
G15360	22.3256	10.9472	89.9988	86.1486	21.56	9.4	82.21	72.54	15.48	77.375	-2.32146	1.46317e-07	5.10264e-06
G15361	57.58	47.9804	481.526	438.647	55.6	41.19	439.83	369.34	48.395	404.585	-3.06351	7.21946e-19	7.99375e-16
G15362	240.605	136.583	861.963	1366.02	232.35	117.25	787.33	1150.19	174.8	968.76	-2.47043	2.47973e-10	2.11206e-08
G1537	8.51751	16.1018	50.3654	48.8557	8.23	13.82	46	41.14	11.025	43.57	-1.98256	2.72271e-05	0.000406023
G1550	46.4841	57.0186	226.335	137.31	44.89	48.95	206.74	115.62	46.92	161.18	-1.7804	2.59534e-06	5.66245e-05
G15507	30.8106	15.527	83.8024	67.7311	29.75	13.33	76.55	57.03	21.54	66.79	-1.63261	0.000257949	0.00244637
G15508	344.944	225.857	675.664	605.705	333.1	193.89	617.16	510	263.495	563.58	-1.09684	0.00124597	0.00828586
G15531	13.7909	20.913	44.8223	49.6766	13.32	17.95	40.94	41.83	15.635	41.385	-1.40433	0.00134752	0.00880263
G15534	45.949	38.61	185.786	141.322	44.37	33.15	169.7	118.99	38.76	144.345	-1.89688	1.49195e-07	5.16236e-06
G15546	38.3532	26.9583	75.2045	116.469	37.04	23.14	68.69	98.07	30.09	83.38	-1.47042	0.000169194	0.00180135
G15558	32.2733	20.9761	148.354	72.2422	31.17	18.01	135.51	60.83	24.59	98.17	-1.99721	1.93911e-05	0.000314591
G15561	15.2686	9.2569	53.319	39.2027	14.74	7.95	48.7	33.01	11.345	40.855	-1.84846	0.000226545	0.0022052
G15585	0.994021	0.97153	47.8283	36.5257	0.96	0.83	43.69	30.75	0.895	37.22	-5.37805	1.27631e-11	1.52778e-09
G1559	389.925	374.914	1062.25	1017.6	376.54	321.85	970.28	856.82	349.195	913.55	-1.38745	3.43656e-06	6.98189e-05
G15597	57.4067	41.8449	214.473	375.086	55.44	35.92	195.9	315.82	45.68	255.86	-2.48572	7.95506e-11	8.19372e-09
G15623	111.401	67.031	222.563	295.861	107.58	57.54	203.29	249.12	82.56	226.205	-1.45412	6.23063e-05	0.000772982
G15628	61.0841	49.8425	125.042	177.911	58.99	42.79	114.21	149.8	50.89	132.005	-1.37514	6.97149e-05	0.000839041
G15637	3882.93	4229.72	1812.63	1872.64	3749.63	3631.1	1655.68	1576.76	3690.36	1616.22	1.19114	4.28206e-05	0.000576451
G15659	270.721	165.885	654.924	807.415	261.43	142.41	598.22	679.84	201.92	639.03	-1.6621	2.09726e-06	4.73916e-05
G15734	54.8703	26.5205	118.662	176.75	52.99	22.77	108.39	148.82	37.88	128.605	-1.76344	2.04223e-05	0.000328595
G15758	42.6817	40.4256	91.1102	111.098	41.22	34.7	83.22	93.54	37.96	88.38	-1.21924	0.000369295	0.00323243
G15780	17.2766	17.1154	58.0566	57.9903	16.68	14.69	53.03	48.83	15.685	50.93	-1.69913	5.65553e-05	0.000717717
G15823	44.0616	17.727	109.849	138.732	42.55	15.22	100.34	116.81	28.885	108.575	-1.9103	1.18705e-05	0.00020457
G15825	9.82735	8.13598	31.8449	30.2111	9.49	6.98	29.09	25.44	8.235	27.265	-1.72721	0.00107001	0.00729311
G15831	69.7189	40.2882	145.643	151.914	67.33	34.59	133.03	127.91	50.96	130.47	-1.35628	0.000258805	0.00244925
G15832	1924.49	2525.92	837.132	934.364	1858.42	2168.44	764.65	786.74	2013.43	775.695	1.37609	3.17751e-06	6.60713e-05
G15838	41.68	24.2596	94.3196	84.7026	40.25	20.83	86.15	71.32	30.54	78.735	-1.36631	0.000624152	0.0048076
G15846	5.83039	13.2459	35.7057	46.8705	5.63	11.37	32.61	39.47	8.5	36.04	-2.08406	6.72615e-05	0.00081841
G15850	14.8562	20.3064	134.449	108.847	14.35	17.43	122.81	91.65	15.89	107.23	-2.75452	4.67563e-12	5.91668e-10
G15851	9.96271	6.94248	57.1827	64.6929	9.62	5.96	52.23	54.47	7.79	53.35	-2.77579	9.49907e-09	4.83579e-07
G15860	9.00891	5.01981	29.3876	29.5634	8.7	4.31	26.84	24.89	6.505	25.865	-1.99138	0.000774671	0.00569937
G15866	80.9604	41.457	166.407	159.222	78.18	35.59	152	134.07	56.885	143.035	-1.33025	0.000665516	0.00503858
G15873	4.96319	1.01123	11.2105	34.1304	4.79	0.87	10.24	28.74	2.83	19.49	-2.78386	0.00125354	0.00832376
G15901	38.2998	38.2463	12.5996	9.80659	36.98	32.83	11.51	8.26	34.905	9.885	1.82012	0.000257507	0.00244637
G15905	123.254	64.3222	295.948	302.726	119.02	55.22	270.32	254.9	87.12	262.61	-1.59185	2.57416e-05	0.000391785
G15907	60.4834	45.172	115.77	139.288	58.41	38.78	105.75	117.28	48.595	111.515	-1.19836	0.000539888	0.00432399
G15910	0	0.999226	17.0281	14.254	0	0.86	15.55	12	0.43	13.775	-5.00157	2.67377e-05	0.000400071
G15917	6.09627	4.07518	25.7389	27.179	5.89	3.5	23.51	22.88	4.695	23.195	-2.30462	0.000278893	0.00259945
G15924	84.9227	65.2596	197.962	277.442	82.01	56.02	180.82	233.61	69.015	207.215	-1.58615	3.27851e-06	6.7853e-05
G15938	31.147	33.4457	124.945	158.024	30.08	28.71	114.13	133.06	29.395	123.595	-2.07198	2.49886e-09	1.45624e-07
G15947	120.814	101.681	261.973	292.1	116.67	87.29	239.29	245.95	101.98	242.62	-1.25041	7.66122e-05	0.000897747
G15952	3.18085	6.44746	42.3551	20.5143	3.07	5.53	38.69	17.27	4.3	27.98	-2.70199	0.000129973	0.00144274
G15953	246.234	270.224	1023.18	992.842	237.78	231.98	934.59	835.97	234.88	885.28	-1.91421	1.79807e-10	1.73123e-08
G15954	10.054	12.8899	43.9502	63.4065	9.71	11.07	40.14	53.39	10.39	46.765	-2.17023	3.40618e-06	6.95207e-05
G15975	7.02617	4.01083	35.8745	40.5101	6.78	3.44	32.77	34.11	5.11	33.44	-2.71018	2.69689e-06	5.8266e-05
G15984	106.492	81.9961	255.652	292.504	102.84	70.39	233.52	246.29	86.615	239.905	-1.46977	6.97878e-06	0.000126676
G15991	331.723	2256.91	344.784	263.997	320.34	1937.49	314.93	222.29	1128.91	268.61	2.07135	0.000766175	0.00566509
G16004	9.83472	3.93441	41.4592	50.5618	9.5	3.38	37.87	42.57	6.44	40.22	-2.64278	9.0507e-07	2.35797e-05
G16018	12.604	12.9089	52.8936	101.265	12.17	11.08	48.31	85.27	11.625	66.79	-2.5224	9.33594e-08	3.53409e-06
G16019	18.5801	26.4837	124.873	124.705	17.94	22.74	114.06	105	20.34	109.53	-2.42893	3.79686e-11	4.10154e-09
G16031	44.7853	24.876	85.4061	95.2725	43.25	21.36	78.01	80.22	32.305	79.115	-1.29219	0.00113973	0.00768322
G16034	223.596	221.381	1048.03	1007.95	215.92	190.05	957.29	848.7	202.985	902.995	-2.15334	1.89289e-12	2.54049e-10
G16048	17.7302	20.1082	62.0248	85.0327	17.12	17.26	56.65	71.6	17.19	64.125	-1.89932	3.53135e-06	7.07708e-05
G1605	155.122	135.708	312.2	313.604	149.8	116.5	285.17	264.06	133.15	274.615	-1.04436	0.0007691	0.00567579
G16082	151.058	143.846	858.055	842.942	145.87	123.49	783.76	709.76	134.68	746.76	-2.47111	2.60598e-15	7.69458e-13
G16093	1.3242	0	14.7779	10.9853	1.28	0	13.5	9.25	0.64	11.375	-4.15165	0.000216038	0.00213103
G16112	148.227	121.067	549.008	533.751	143.14	103.93	501.47	449.42	123.535	475.445	-1.94436	1.33238e-09	8.55231e-08
G16114	34.0315	26.6534	250.658	175.984	32.86	22.88	228.95	148.18	27.87	188.565	-2.75828	1.16367e-12	1.61059e-10
G16122	34.1563	23.0929	120.365	137.995	32.98	19.82	109.94	116.19	26.4	113.065	-2.09854	1.62248e-08	7.4854e-07
G16124	33.4221	16.7119	90.4151	119.745	32.27	14.35	82.59	100.83	23.31	91.71	-1.97613	1.93674e-06	4.491e-05
G16137	193.913	227.147	566.857	557.454	187.26	195	517.78	469.38	191.13	493.58	-1.36873	4.05507e-06	7.98217e-05
G16140	281.087	2463.73	305.466	284.213	271.44	2115.05	279.02	239.31	1193.24	259.165	2.20295	0.000937205	0.00656785
G16257	13.9678	11.4512	73.7406	62.0858	13.49	9.83	67.36	52.28	11.66	59.82	-2.35906	1.32002e-07	4.67708e-06
G16261	185.708	166.295	406.103	482.442	179.33	142.76	370.94	406.22	161.045	388.58	-1.27075	3.37301e-05	0.000475766
G16287	3.94054	7.87793	40.6468	46.7607	3.81	6.76	37.13	39.37	5.285	38.25	-2.85548	2.34157e-07	7.34898e-06
G1632	4.006	0	19.6823	15.6074	3.87	0	17.98	13.14	1.935	15.56	-3.00744	0.000718215	0.00538236
G16333	90.5227	57.6189	226.443	187.355	87.42	49.46	206.84	157.75	68.44	182.295	-1.41336	0.000105016	0.00117666
G16379	3.96365	7.89057	56.7981	31.1014	3.83	6.77	51.88	26.19	5.3	39.035	-2.8807	3.46221e-06	7.00188e-05
G16387	11.9087	16.3783	61.0979	44.5042	11.5	14.06	55.81	37.47	12.78	46.64	-1.86768	7.58003e-05	0.000892871
G16442	94.6722	88.8312	203.705	227.395	91.42	76.26	186.07	191.47	83.84	188.77	-1.17092	0.000178156	0.0018698
G16452	26.2988	20.7226	98.8299	124.202	25.4	17.79	90.27	104.58	21.595	97.425	-2.17359	6.93785e-09	3.70214e-07
G16551	243.325	230.409	1035.68	928.397	234.97	197.8	946.01	781.71	216.385	863.86	-1.9972	1.12577e-10	1.13319e-08
G16616	65.58	80.7252	204.524	183.207	63.33	69.3	186.82	154.26	66.315	170.54	-1.3627	1.92419e-05	0.000313317
G16619	32.8737	35.615	79.2985	83.5797	31.75	30.57	72.43	70.37	31.16	71.4	-1.19623	0.000875604	0.00624231
G16639	3.00895	1.01503	19.7049	35.0512	2.91	0.87	18	29.51	1.89	23.755	-3.65177	3.13e-06	6.53904e-05
G16640	3.93882	0.988955	50.5321	43.1163	3.8	0.85	46.16	36.3	2.325	41.23	-4.14839	1.64641e-10	1.62043e-08
G16641	11.8803	4.95058	38.6122	49.9183	11.47	4.25	35.27	42.03	7.86	38.65	-2.29787	2.19541e-05	0.000343585
G16642	3.1803	0	25.2964	30.7974	3.07	0	23.11	25.93	1.535	24.52	-3.99765	9.90857e-07	2.53671e-05
G16644	39.7808	21.7311	101.867	102.237	38.42	18.66	93.05	86.08	28.54	89.565	-1.64995	3.39107e-05	0.000476352
G16681	61.3862	45.9231	142.309	122.703	59.28	39.42	129.99	103.32	49.35	116.655	-1.24113	0.000392495	0.00334944
G16723	30.5161	43.7646	157.789	175.839	29.47	37.57	144.13	148.06	33.52	146.095	-2.12381	4.97022e-10	3.73104e-08
G16734	49.039	39.6793	130.835	153.146	47.36	34.06	119.51	128.95	40.71	124.23	-1.60956	2.27699e-06	5.11919e-05
G16760	6.70931	7.6764	49.3704	33.5449	6.48	6.59	45.1	28.24	6.535	36.67	-2.48834	1.05782e-05	0.000186657
G16765	12.8198	8.01228	46.2328	63.4675	12.38	6.88	42.23	53.44	9.63	47.835	-2.31246	2.33441e-06	5.19553e-05
G16802	38.3073	40.734	164.258	184.552	36.99	34.97	150.04	155.39	35.98	152.715	-2.08557	8.47289e-10	6.05265e-08
G16803	112.675	90.1705	327.771	342.871	108.81	77.41	299.39	288.7	93.11	294.045	-1.65903	3.0143e-07	9.08187e-06
G16811	21.9637	17.6872	59.0685	61.4674	21.21	15.18	53.95	51.76	18.195	52.855	-1.5385	0.000247557	0.00238176
G16847	85.1539	62.1753	199.796	168.751	82.23	53.38	182.5	142.09	67.805	162.295	-1.25915	0.000279959	0.00259945
G16850	11.8466	11.0871	111.494	74.4116	11.44	9.52	101.84	62.65	10.48	82.245	-2.97229	2.16824e-10	1.95982e-08
G16871	2.10281	0	15.5863	12.1038	2.03	0	14.24	10.19	1.015	12.215	-3.5891	0.000528641	0.004257
G16875	16.7935	17.3923	43.255	72.2407	16.22	14.93	39.51	60.83	15.575	50.17	-1.68759	0.000173704	0.00184492
G16880	48.3281	29.0086	306.165	345.488	46.67	24.9	279.66	290.9	35.785	285.28	-2.99495	5.59898e-16	2.06649e-13
G1690	4.14433	7.00361	48.8654	67.1991	4	6.01	44.63	56.58	5.005	50.605	-3.33784	1.96386e-10	1.81207e-08
G16930	14.9284	3.82945	41.1964	44.8304	14.42	3.29	37.63	37.75	8.855	37.69	-2.08962	0.000297635	0.00272925
G16958	92.8689	64.5925	221.943	218.568	89.68	55.45	202.73	184.03	72.565	193.38	-1.41409	3.27188e-05	0.000467521
G17080	27.4317	22.6122	53.296	75.4973	26.49	19.41	48.68	63.57	22.95	56.125	-1.29015	0.00132653	0.00869113
G17084	271.491	144.907	496.699	578.144	262.17	124.4	453.69	486.8	193.285	470.245	-1.28268	0.000534285	0.00429464
G17089	52.5557	64.4596	9.11541	10.8998	50.75	55.34	8.33	9.18	53.045	8.755	2.59904	1.46252e-08	6.88118e-07
G1736	21.0224	16.3097	42.7098	90.6944	20.3	14	39.01	76.36	17.15	57.685	-1.74999	0.000248448	0.00238176
G1763	1720.42	1122.06	3246.9	3992.73	1661.36	963.26	2965.76	3361.89	1312.31	3163.82	-1.26956	0.000182217	0.00187916
G1766	3.04138	3.92454	17.3807	29.846	2.94	3.37	15.88	25.13	3.155	20.505	-2.70026	0.000174515	0.00184911
G1771	240.452	173.198	741.621	640.79	232.2	148.69	677.41	539.55	190.445	608.48	-1.67584	5.23636e-07	1.48873e-05
G1790	128.424	111.102	243.635	297.714	124.02	95.38	222.54	250.68	109.7	236.61	-1.10895	0.00044952	0.00373532
G1818	5.11253	5.92256	43.1186	80.3037	4.94	5.08	39.39	67.62	5.01	53.505	-3.41679	7.69066e-10	5.58392e-08
G1844	27.8741	21.9491	63.8176	98.8009	26.92	18.84	58.29	83.19	22.88	70.74	-1.62844	6.07155e-05	0.000755363
G1985	141.267	146.902	413.468	340.266	136.42	126.11	377.67	286.5	131.265	332.085	-1.33907	2.10507e-05	0.000335386
G1999	97.0928	65.5517	196.213	241.319	93.76	56.27	179.22	203.19	75.015	191.205	-1.34987	9.50077e-05	0.00108451
G206	34.8058	18.9005	80.0371	73.2203	33.61	16.23	73.11	61.65	24.92	67.38	-1.43502	0.000736593	0.0054922
G2077	23.3328	22.4159	91.3113	64.2665	22.53	19.24	83.41	54.11	20.885	68.76	-1.7191	4.11606e-05	0.000557493
G2102	0	4.03236	18.129	26.2323	0	3.46	16.56	22.09	1.73	19.325	-3.48162	5.33582e-05	0.000686987
G2160	2.96723	1.96813	17.0213	21.2142	2.87	1.69	15.55	17.86	2.28	16.705	-2.87317	0.000269707	0.00254006
G2162	10.0601	7.97974	33.7622	68.6215	9.71	6.85	30.84	57.78	8.28	44.31	-2.41993	8.75799e-06	0.000157679
G2171	22.6428	15.3275	61.1148	48.3686	21.87	13.16	55.82	40.73	17.515	48.275	-1.46269	0.00110089	0.0074783
G2186	29.548	43.5511	126.563	103.908	28.53	37.39	115.6	87.49	32.96	101.545	-1.62333	1.06671e-05	0.000187478
G2195	0	0	12.1737	8.19498	0	0	11.12	6.9	0.001	9.01	-13.1373	0.00020129	0.00202157
G2196	1.99943	0	30.3395	38.8533	1.93	0	27.71	32.71	0.965	30.21	-4.96835	6.72312e-10	4.96278e-08
G227	105.219	60.1071	281.799	391.244	101.61	51.6	257.4	329.43	76.605	293.415	-1.93743	2.35619e-07	7.34898e-06
G230	15.0633	2.8765	27.6538	56.0605	14.55	2.47	25.26	47.2	8.51	36.23	-2.08995	0.00156114	0.00996298
G2323	14.5803	14.3538	38.6336	57.6128	14.08	12.32	35.29	48.51	13.2	41.9	-1.66641	0.000341501	0.00306176
G2346	878.084	656.022	1594.35	1966.21	847.94	563.18	1456.3	1655.55	705.56	1555.92	-1.14093	0.000359916	0.00318177
G2371	383.378	361.12	116.002	154.958	370.22	310.01	105.96	130.48	340.115	118.22	1.52455	1.19738e-06	2.95796e-05
G2374	502.662	439.424	1427.42	1627.07	485.41	377.23	1303.83	1370	431.32	1336.91	-1.63208	8.70786e-08	3.32475e-06
G2437	175.021	120.243	356.854	347.752	169.01	103.23	325.96	292.81	136.12	309.385	-1.18452	0.000414492	0.00351583
G246	4.02164	2.97213	18.8181	22.9935	3.88	2.55	17.19	19.36	3.215	18.275	-2.50698	0.000355784	0.00315359
G247	14.4227	7.3062	41.3164	41.3799	13.93	6.27	37.74	34.84	10.1	36.29	-1.84522	0.000392042	0.00334944
G2474	8.85236	5.95378	29.763	29.4444	8.55	5.11	27.19	24.79	6.83	25.99	-1.928	0.000627872	0.00481115
G2475	75.0171	77.1017	162.738	158.807	72.44	66.19	148.65	133.72	69.315	141.185	-1.02635	0.00119969	0.00802631
G2536	66.49	38.4814	268.886	282.188	64.21	33.04	245.6	237.6	48.625	241.6	-2.31285	2.87063e-10	2.33415e-08
G2600	0	1.00734	14.3223	25.1041	0	0.86	13.08	21.14	0.43	17.11	-5.31436	4.29516e-06	8.41737e-05
G2673	121.859	96.9305	327.989	316.51	117.68	83.21	299.59	266.5	100.445	283.045	-1.49463	3.94389e-06	7.79798e-05
G2677	72.1937	62.646	156.756	189.812	69.72	53.78	143.18	159.82	61.75	151.5	-1.29481	7.1064e-05	0.000846082
G269	93.2568	48.7836	218.936	215.872	90.06	41.88	199.98	181.76	65.97	190.87	-1.53271	6.41453e-05	0.000791363
G2713	271.475	203.136	593.594	603.772	262.16	174.39	542.2	508.38	218.275	525.29	-1.26697	7.32699e-05	0.000870006
G2739	22.2281	18.3259	90.3413	71.783	21.47	15.73	82.52	60.44	18.6	71.48	-1.94224	3.08342e-06	6.47227e-05
G2742	22.1593	8.96503	72.2295	73.1152	21.4	7.7	65.98	61.56	14.55	63.77	-2.13186	5.44128e-06	0.000102989
G2743	20.0207	20.8008	109.05	102.818	19.33	17.86	99.61	86.57	18.595	93.09	-2.32371	1.02809e-09	7.05545e-08
G2757	15.1121	6.04941	58.4518	46.4551	14.59	5.19	53.39	39.12	9.89	46.255	-2.22557	1.64495e-05	0.000274923
G2779	76.238	47.358	177.286	156.232	73.62	40.66	161.94	131.55	57.14	146.745	-1.36074	0.000216526	0.00213109
G2780	205.974	138.271	406.794	418.196	198.9	118.7	371.57	352.12	158.8	361.845	-1.18816	0.000374649	0.00326638
G2805	3.66185	10.9973	32.4941	31.7937	3.54	9.44	29.68	26.77	6.49	28.225	-2.12068	0.000384283	0.00331772
G2817	209.865	139.188	727.629	662.759	202.66	119.49	664.63	558.04	161.075	611.335	-1.92423	2.26306e-08	9.82656e-07
G2845	3.88474	1.94601	32.9669	25.568	3.75	1.67	30.11	21.53	2.71	25.82	-3.25212	2.80141e-06	5.96512e-05
G2863	48.4654	37.1508	121.265	105.409	46.8	31.89	110.77	88.75	39.345	99.76	-1.34228	0.000195016	0.00197649
G2903	122.86	132.163	61.0012	63.0638	118.64	113.46	55.72	53.1	116.05	54.41	1.0928	0.000658131	0.00500836
G2918	7.68437	7.74852	33.6024	41.0895	7.42	6.65	30.69	34.6	7.035	32.645	-2.21424	3.27233e-05	0.000467521
G3020	17.2684	18.3092	86.7181	124.267	16.68	15.72	79.21	104.63	16.2	91.92	-2.50438	2.89859e-10	2.33415e-08
G3060	0	0	14.2088	19.4323	0	0	12.98	16.36	0.001	14.67	-13.8406	1.43885e-06	3.42617e-05
G3086	39.1215	32.4204	100.452	90.0068	37.78	27.83	91.75	75.79	32.805	83.77	-1.35252	0.000175481	0.0018549
G3149	0	0	7.7067	9.48316	0	0	7.04	7.98	0.001	7.51	-12.8746	0.000456606	0.00377564
G3150	35.4611	44.4461	91.2125	105.4	34.24	38.16	83.31	88.75	36.2	86.03	-1.24885	0.000276468	0.00258827
G3158	57.5273	43.3345	127.988	132.592	55.55	37.2	116.91	111.64	46.375	114.275	-1.30109	0.000160049	0.00172204
G3170	123.393	81.6635	345.462	374.077	119.16	70.11	315.55	314.97	94.635	315.26	-1.7361	4.43241e-07	1.28386e-05
G3175	54.4011	34.0993	108.125	138.102	52.53	29.27	98.76	116.28	40.9	107.52	-1.39443	0.000193856	0.00196924
G3176	3.9591	7.95611	25.6023	27.9894	3.82	6.83	23.39	23.57	5.325	23.48	-2.14058	0.00039231	0.00334944
G3203	118.585	106.468	391.248	413.245	114.51	91.4	357.37	347.95	102.955	352.66	-1.77626	1.4679e-08	6.88118e-07
G3285	73.138	47.7305	138.712	163.678	70.63	40.98	126.7	137.82	55.805	132.26	-1.24491	0.00054267	0.00433061
G332	55.0779	57.1384	152.401	139.208	53.19	49.05	139.21	117.21	51.12	128.21	-1.32655	5.63002e-05	0.000717717
G3380	24.9759	20.5513	86.293	89.6731	24.12	17.64	78.82	75.5	20.88	77.16	-1.88573	1.06088e-06	2.70037e-05
G347	46.0235	37.7621	149.967	97.3036	44.44	32.42	136.98	81.93	38.43	109.455	-1.51003	9.38647e-05	0.00107423
G3526	178.301	162.466	81.5568	58.3494	172.18	139.47	74.5	49.13	155.825	61.815	1.3339	0.000101795	0.00115013
G353	1031.46	675.191	2476.3	2753.95	996.05	579.63	2261.89	2318.83	787.84	2290.36	-1.5396	5.42702e-06	0.000102989
G3656	435.68	284.407	787.34	811.803	420.72	244.16	719.17	683.54	332.44	701.355	-1.07705	0.00127318	0.00841631
G3664	15.7866	10.0544	44.5658	44.4644	15.24	8.63	40.71	37.44	11.935	39.075	-1.71105	0.000363583	0.00319506
G368	55.9178	57.5086	208.328	254.751	54	49.37	190.29	214.5	51.685	202.395	-1.96936	1.85458e-09	1.1252e-07
G3749	48.066	44.9398	111.465	114.36	46.42	38.58	101.81	96.29	42.5	99.05	-1.22069	0.00028247	0.00261181
G3751	88.6217	63.0412	155.345	181.27	85.58	54.12	141.89	152.63	69.85	147.26	-1.07603	0.00146255	0.00945274
G3778	63.9135	41.2424	159.932	149.895	61.72	35.41	146.08	126.21	48.565	136.145	-1.48716	3.69703e-05	0.000507577
G3830	22.1171	14.564	100.966	99.7191	21.36	12.5	92.22	83.96	16.93	88.09	-2.3794	3.50241e-09	1.96357e-07
G3863	3.78381	2.81698	31.6388	14.9059	3.65	2.42	28.9	12.55	3.035	20.725	-2.7716	0.000547902	0.00434107
G3904	69.2654	53.1239	117.045	167.627	66.89	45.61	106.91	141.14	56.25	124.025	-1.14071	0.0011008	0.0074783
G3908	8.20984	3.6393	29.2281	25.9931	7.93	3.12	26.7	21.89	5.525	24.295	-2.13661	0.000538355	0.00431952
G3932	152.764	122.368	342.541	356.338	147.52	105.05	312.88	300.04	126.285	306.46	-1.27902	5.96432e-05	0.000750454
G3936	10.9318	18.7056	69.2857	73.8927	10.56	16.06	63.29	62.22	13.31	62.755	-2.23722	1.63806e-07	5.58074e-06
G3940	115.296	156.088	356.814	395.955	111.34	134	325.92	333.39	122.67	329.655	-1.42617	3.51739e-06	7.07708e-05
G3948	160.314	136.35	298.733	361.909	154.81	117.05	272.87	304.73	135.93	288.8	-1.08721	0.000522524	0.0042231
G3977	377.86	224.022	826.511	837.876	364.89	192.32	754.95	705.49	278.605	730.22	-1.39011	8.02488e-05	0.000927995
G4019	67.7003	44.7787	209.224	216.426	65.38	38.44	191.11	182.23	51.91	186.67	-1.84641	1.09405e-07	4.07188e-06
G4058	32.615	33.7642	75.6345	88.9204	31.5	28.99	69.09	74.87	30.245	71.98	-1.2509	0.000586285	0.00456354
G4070	10.0881	19.9826	143.939	159.499	9.74	17.15	131.48	134.3	13.445	132.89	-3.30509	7.98063e-17	3.53462e-14
G4085	8.88045	7.92712	24.6617	49.988	8.58	6.81	22.53	42.09	7.695	32.31	-2.06999	0.00025308	0.00241159
G4128	1830.6	1240.74	657.612	734.929	1767.75	1065.15	600.67	618.81	1416.45	609.74	1.21601	0.000252396	0.00241159
G4145	149.237	129.101	342.079	370.801	144.11	110.83	312.46	312.21	127.47	312.335	-1.29294	3.14488e-05	0.000456677
G418	31.6991	16.3749	79.7403	95.723	30.61	14.06	72.84	80.6	22.335	76.72	-1.7803	2.38806e-05	0.000368527
G4194	36.099	23.1655	69.6442	81.0389	34.86	19.89	63.61	68.23	27.375	65.92	-1.26786	0.00146507	0.00945274
G4263	3.89868	0	22.2571	12.7436	3.76	0	20.33	10.73	1.88	15.53	-3.04625	0.00123939	0.00827192
G4362	10.7817	10.8442	48.4752	34.7696	10.41	9.31	44.28	29.28	9.86	36.78	-1.89926	0.00019192	0.00195405
G4365	30.3735	17.5972	80.1673	71.7308	29.33	15.11	73.23	60.4	22.22	66.815	-1.58831	0.000181798	0.00187916
G4398	2.89617	1.97896	33.3627	18.2636	2.8	1.7	30.47	15.38	2.25	22.925	-3.34892	2.61895e-05	0.000395719
G4446	11.0164	4.91195	47.8656	32.9178	10.64	4.22	43.72	27.72	7.43	35.72	-2.2653	0.000105206	0.00117666
G4612	62.5992	27.012	9.3558	14.2777	60.45	23.19	8.55	12.02	41.82	10.285	2.02365	0.000591097	0.00459293
G4750	138.537	159.303	75.6998	71.3125	133.78	136.76	69.15	60.05	135.27	64.6	1.06624	0.000824774	0.0059786
G4768	353.198	264.801	678.98	892.82	341.07	227.32	620.19	751.76	284.195	685.975	-1.27127	8.16342e-05	0.000941557
G479	12.3072	14.1461	52.0299	48.2395	11.88	12.14	47.52	40.62	12.01	44.07	-1.87556	3.34713e-05	0.000473624
G480	14.9044	5.02909	92.2883	95.3631	14.39	4.32	84.3	80.3	9.355	82.3	-3.13708	3.34063e-11	3.69891e-09
G4837	66.062	38.6302	156.665	231.996	63.79	33.16	143.1	195.34	48.475	169.22	-1.80359	2.49762e-06	5.47621e-05
G4849	117.463	95.0067	239.801	232.065	113.43	81.56	219.04	195.4	97.495	207.22	-1.08776	0.000746571	0.00554793
G485	13.7076	19.7096	47.0817	49.446	13.24	16.92	43.01	41.63	15.08	42.32	-1.4887	0.000729941	0.00545178
G4997	2.0282	1.01281	17.3485	13.3789	1.96	0.87	15.85	11.27	1.415	13.56	-3.26048	0.000459716	0.00379159
G5005	569.527	431.177	1226.29	1226.48	549.98	370.15	1120.11	1032.7	460.065	1076.4	-1.22631	0.000109167	0.00121788
G5158	3.03644	3.96096	20.2167	21.8419	2.93	3.4	18.47	18.39	3.165	18.43	-2.54178	0.000333711	0.00300408
G5167	0	0.997716	8.98048	15.9025	0	0.86	8.2	13.39	0.43	10.795	-4.64988	0.000344173	0.00307948
G5174	73.753	65.6469	210.719	194.681	71.22	56.36	192.47	163.92	63.79	178.195	-1.48205	4.38572e-06	8.55699e-05
G5262	7.25635	3.8181	56.9128	32.156	7.01	3.28	51.99	27.08	5.145	39.535	-2.94189	2.78466e-06	5.95809e-05
G5275	23.0905	8.80764	109.537	74.9893	22.3	7.56	100.05	63.14	14.93	81.595	-2.45027	4.43511e-07	1.28386e-05
G5278	2108.26	1371.15	4356.5	3941.24	2035.89	1177.1	3979.29	3318.53	1606.49	3648.91	-1.18355	0.000546913	0.004341
G5279	398.856	193.058	886.325	911.494	385.16	165.74	809.58	767.48	275.45	788.53	-1.51738	9.83422e-05	0.00111969
G5309	50.5683	42.1422	115.615	117.611	48.83	36.18	105.6	99.03	42.505	102.315	-1.26731	0.00021546	0.00213008
G5322	61.1352	35.3059	165.989	142.066	59.04	30.31	151.62	119.62	44.675	135.62	-1.60203	2.55317e-05	0.000389931
G5344	115.472	72.014	314.861	337.315	111.51	61.82	287.6	284.02	86.665	285.81	-1.72154	9.50951e-07	2.4487e-05
G5368	6.78702	4.95316	21.2828	30.3253	6.55	4.25	19.44	25.53	5.4	22.485	-2.05793	0.000893207	0.00631951
G5379	15.2575	5.05837	55.5545	35.6319	14.73	4.34	50.74	30	9.535	40.37	-2.08198	0.000303737	0.00277371
G5456	0	0	8.90939	9.93631	0	0	8.14	8.37	0.001	8.255	-13.0111	0.000204845	0.00205262
G546	23.8358	33.0538	92.1027	73.4385	23.02	28.38	84.13	61.84	25.7	72.985	-1.50583	0.000126428	0.00140691
G5482	7.0376	0	33.3128	20.9125	6.8	0	30.43	17.61	3.4	24.02	-2.82063	0.000606324	0.00469477
G5490	40.4182	32.0472	125.422	122.573	39.03	27.51	114.56	103.21	33.27	108.885	-1.71051	1.54454e-06	3.63872e-05
G5495	328.366	357.896	762.019	709.957	317.09	307.24	696.04	597.78	312.165	646.91	-1.05126	0.000353414	0.00314312
G5531	62.0103	35.1217	119.4	187.534	59.88	30.15	109.06	157.9	45.015	133.48	-1.56815	7.53789e-05	0.000890275
G5552	66.4783	59.5712	130.013	157.98	64.2	51.14	118.76	133.02	57.67	125.89	-1.12627	0.000554923	0.00438884
G5592	67.8387	45.1647	259.704	289.136	65.51	38.77	237.22	243.45	52.14	240.335	-2.20458	2.66748e-10	2.2291e-08
G5624	4.17889	5.91576	22.0269	27.8045	4.04	5.08	20.12	23.41	4.56	21.765	-2.2549	0.000296004	0.00271992
G5650	35.6221	33.5612	86.0112	112.467	34.4	28.81	78.56	94.7	31.605	86.63	-1.45471	4.94434e-05	0.000653565
G5651	11.4035	20.8872	58.6	49.6041	11.01	17.93	53.53	41.77	14.47	47.65	-1.71941	0.000180857	0.00187916
G5655	22.6739	23.2331	189.442	223.778	21.9	19.94	173.04	188.42	20.92	180.73	-3.11088	9.83644e-18	6.22365e-15
G5661	24.6461	28.4845	96.4931	81.6584	23.8	24.45	88.14	68.76	24.125	78.45	-1.70124	6.72775e-06	0.000122622
G5682	142.113	115.976	353.676	279.171	137.23	99.56	323.05	235.06	118.395	279.055	-1.23694	0.000199896	0.00201672
G569	29.3147	18.1398	68.5374	65.1502	28.31	15.57	62.6	54.86	21.94	58.73	-1.42053	0.000627127	0.00481115
G5716	19.933	19.1225	45.5754	63.6595	19.25	16.42	41.63	53.6	17.835	47.615	-1.4167	0.000895055	0.00632248
G5724	15.274	16.9091	59.2794	51.197	14.75	14.52	54.15	43.11	14.635	48.63	-1.73242	7.66196e-05	0.000897747
G5760	1.00974	2.03526	15.4348	15.4592	0.98	1.75	14.1	13.02	1.365	13.56	-3.31238	0.000338403	0.00304013
G5762	120.479	96.7288	246.262	241.922	116.34	83.04	224.94	203.7	99.69	214.32	-1.10425	0.000600508	0.00465788
G5764	188.983	140.312	426.677	469.587	182.5	120.45	389.73	395.39	151.475	392.56	-1.37383	2.04769e-05	0.000328595
G5778	8.29746	16.2936	89.3574	82.9581	8.01	13.99	81.62	69.85	11	75.735	-2.78346	2.96605e-10	2.34583e-08
G5806	68.2971	50.8384	159.043	138.328	65.95	43.64	145.27	116.47	54.795	130.87	-1.25602	0.000383772	0.00331772
G5810	7.07927	9.09514	64.0066	63.0504	6.84	7.81	58.46	53.09	7.325	55.775	-2.92872	1.22388e-09	7.97145e-08
G5813	4.30289	5.96141	40.8261	70.7185	4.16	5.12	37.29	59.55	4.64	48.42	-3.38341	3.05147e-09	1.75519e-07
G5824	86.9212	63.5485	485.893	567.927	83.94	54.55	443.82	478.2	69.245	461.01	-2.73502	1.01365e-15	3.45342e-13
G5825	0	0.973841	34.8132	45.0048	0	0.84	31.8	37.89	0.42	34.845	-6.37442	2.56317e-12	3.33891e-10
G5834	53.8462	48.2625	250.601	204.191	52	41.43	228.9	171.93	46.715	200.415	-2.10103	1.05391e-09	7.07235e-08
G585	46.3374	27.4352	161.766	167.303	44.75	23.55	147.76	140.87	34.15	144.315	-2.07926	2.77663e-08	1.17121e-06
G5857	2.1078	3.15446	16.0514	24.1358	2.04	2.71	14.66	20.32	2.375	17.49	-2.88053	0.000179484	0.00187484
G5899	0.994783	4.03433	23.624	18.3207	0.96	3.46	21.58	15.43	2.21	18.505	-3.0658	0.000148331	0.00161968
G5914	44.2232	32.1927	92.2268	130.701	42.71	27.64	84.24	110.05	35.175	97.145	-1.46559	0.000100811	0.00114485
G598	8.53474	12.6996	80.5443	88.4079	8.24	10.9	73.57	74.44	9.57	74.005	-2.95103	1.70675e-11	1.98926e-09
G6025	96.2207	98.719	245.258	211.07	92.92	84.75	224.02	177.72	88.835	200.87	-1.17706	0.000190072	0.0019397
G6070	417.566	299.463	681.147	941.737	403.23	257.08	622.17	792.94	330.155	707.555	-1.0997	0.00086147	0.00617387
G6075	5.77848	5.816	40.3081	46.0753	5.58	4.99	36.82	38.8	5.285	37.81	-2.83879	2.08662e-07	6.74574e-06
G6088	28.8602	13.791	93.5829	71.1452	27.87	11.84	85.48	59.9	19.855	72.69	-1.87225	3.26299e-05	0.000467521
G609	27.5415	36.0581	91.7882	118.152	26.6	30.95	83.84	99.48	28.775	91.66	-1.67148	3.61094e-06	7.17168e-05
G6103	53.4674	41.0515	150.403	95.6901	51.63	35.24	137.38	80.57	43.435	108.975	-1.32707	0.000615619	0.00475013
G6158	28.5737	16.1216	61.3217	64.5627	27.59	13.84	56.01	54.36	20.715	55.185	-1.4136	0.000993811	0.00687725
G6161	87.8057	80.5942	210.215	203.187	84.79	69.19	192.01	171.08	76.99	181.545	-1.23758	0.000104017	0.00116927
G6382	4.82845	12.2417	33.6986	32.1742	4.66	10.51	30.78	27.09	7.585	28.935	-1.93159	0.000541683	0.00433053
G6481	28589.2	33863.1	15483.1	15571.6	27607.7	29070.5	14142.5	13111.4	28339.1	13626.9	1.05634	0.000301526	0.00275921
G6513	229.972	170.304	588.408	571.074	222.08	146.2	537.46	480.85	184.14	509.155	-1.4673	5.81463e-06	0.000108246
G6543	6580.83	4336.54	45086.1	47836.6	6354.92	3722.8	41182.3	40278.5	5038.86	40730.4	-3.01494	4.69952e-17	2.31269e-14
G6577	28.2663	17.1917	58.5932	87.3408	27.3	14.76	53.52	73.54	21.03	63.53	-1.59499	0.000218075	0.00214158
G6615	77.0794	38.1511	155.022	190.596	74.43	32.75	141.6	160.48	53.59	151.04	-1.49489	0.00015717	0.00170198
G6637	32.2644	15.7452	76.1663	79.4643	31.16	13.52	69.57	66.91	22.34	68.24	-1.61099	0.000206351	0.00206305
G6647	0	3.09637	11.4489	22.0147	0	2.66	10.46	18.54	1.33	14.5	-3.44655	0.000506342	0.00411484
G665	117.859	37.5553	8.27433	23.042	113.81	32.24	7.56	19.4	73.025	13.48	2.43757	0.000103574	0.00116725
G6727	10.8685	7.00683	40.922	48.901	10.5	6.02	37.38	41.17	8.26	39.275	-2.2494	1.15711e-05	0.000200188
G6753	23.1359	14.2016	66.2787	67.717	22.34	12.19	60.54	57.02	17.265	58.78	-1.76748	3.95586e-05	0.000539092
G6789	28.4641	16.656	98.3189	120.857	27.49	14.3	89.81	101.76	20.895	95.785	-2.19664	3.54032e-08	1.46543e-06
G68	24.5013	15.8059	48.0633	73.0816	23.66	13.57	43.9	61.53	18.615	52.715	-1.50175	0.000842595	0.00608785
G6800	18.6687	30.5767	112.79	123.607	18.03	26.25	103.02	104.08	22.14	103.55	-2.2256	1.75222e-09	1.07786e-07
G685	2.20249	0	28.2358	50.9068	2.13	0	25.79	42.86	1.065	34.325	-5.01033	3.85734e-10	2.94554e-08
G686	4.23647	1.97194	41.3461	62.9779	4.09	1.69	37.77	53.03	2.89	45.4	-3.97355	1.83733e-10	1.73139e-08
G6912	17.9326	13.585	66.7665	76.9811	17.32	11.66	60.99	64.82	14.49	62.905	-2.11812	5.93417e-07	1.65298e-05
G6932	1.05188	1.03402	10.409	19.1527	1.02	0.89	9.51	16.13	0.955	12.82	-3.74675	0.000277001	0.00258827
G6981	177.718	138.223	388.465	370.922	171.62	118.66	354.83	312.32	145.14	333.575	-1.20057	0.000183791	0.00188866
G6986	300.014	203.334	690.736	732.838	289.72	174.56	630.93	617.05	232.14	623.99	-1.42653	1.62937e-05	0.000273352
G6992	41.1423	21.7911	95.3718	110.479	39.73	18.71	87.11	93.02	29.22	90.065	-1.62401	4.51887e-05	0.000602833
G7003	48.5947	25.3685	134.422	155.5	46.93	21.78	122.78	130.93	34.355	126.855	-1.88459	1.35251e-06	3.29135e-05
G7045	81.8874	80.6499	253.663	253.097	79.08	69.24	231.7	213.11	74.16	222.405	-1.58448	3.97947e-07	1.19088e-05
G7050	35.9843	31.3494	78.9145	115.012	34.75	26.91	72.08	96.84	30.83	84.46	-1.45393	9.2333e-05	0.00105944
G7051	51.6434	26.36	157.27	199.757	49.87	22.63	143.65	168.2	36.25	155.925	-2.1048	1.14852e-07	4.16949e-06
G7053	1.42105	1.84812	16.2275	23.9388	1.37	1.59	14.82	20.16	1.48	17.49	-3.56286	2.49424e-05	0.000382248
G7054	331.784	262.735	829.501	733.944	320.39	225.55	757.68	617.98	272.97	687.83	-1.33331	2.77261e-05	0.000410698
G7055	38.5433	25.4722	86.6509	106.886	37.22	21.87	79.15	90	29.545	84.575	-1.51732	6.4e-05	0.000791363
G7064	110.087	88.2717	402.294	307.358	106.31	75.78	367.46	258.8	91.045	313.13	-1.78211	2.14447e-07	6.833e-06
G7065	1.01459	1.00142	13.0554	13.2034	0.98	0.86	11.92	11.12	0.92	11.52	-3.64636	0.000385076	0.00331809
G7070	1.97195	5.01798	9.12784	44.8708	1.9	4.31	8.34	37.78	3.105	23.06	-2.89273	0.00126511	0.00837544
G7071	14.2142	7.07164	51.7846	48.4449	13.73	6.07	47.3	40.79	9.9	44.045	-2.15348	1.20239e-05	0.000205614
G7085	12.1174	6.60008	105.286	91.9959	11.7	5.67	96.17	77.46	8.685	86.815	-3.32135	4.82731e-13	7.06587e-11
G7157	121.993	61.495	341.487	277.297	117.8	52.79	311.92	233.48	85.295	272.7	-1.67678	2.19022e-05	0.000343585
G7168	4.21659	3.11191	35.4131	21.3066	4.07	2.67	32.35	17.94	3.37	25.145	-2.89945	5.19855e-05	0.000679185
G7170	424.949	260.526	776.126	832.165	410.36	223.65	708.93	700.68	317.005	704.805	-1.15272	0.000808375	0.00587897
G7179	363.217	289.243	597.822	810.259	350.75	248.31	546.06	682.24	299.53	614.15	-1.03589	0.00106016	0.00724993
G7184	52.7147	25.3113	116.446	136.475	50.91	21.73	106.36	114.91	36.32	110.635	-1.60697	6.74708e-05	0.000818707
G7207	6.77122	3.48551	58.7099	45.6233	6.54	2.99	53.63	38.41	4.765	46.02	-3.27171	7.39685e-09	3.90008e-07
G7248	42.4908	31.3548	89.7172	98.777	41.03	26.92	81.95	83.17	33.975	82.56	-1.28097	0.000436853	0.00363688
G732	46.1974	35.4821	102.125	105.097	44.61	30.46	93.28	88.49	37.535	90.885	-1.27581	0.000280786	0.00260167
G7329	4.75489	19.1743	47.211	46.3602	4.59	16.46	43.12	39.04	10.525	41.08	-1.96462	0.000326389	0.00294415
G7367	6.6638	12.4221	49.0873	46.3398	6.44	10.66	44.84	39.02	8.55	41.93	-2.29399	3.31131e-06	6.8213e-05
G7385	5.86443	5.81858	36.7419	21.1976	5.66	5	33.56	17.85	5.33	25.705	-2.26984	0.000477334	0.00391502
G7434	4.53046	8.4532	42.8524	32.4823	4.37	7.26	39.14	27.35	5.815	33.245	-2.51529	1.13063e-05	0.000196376
G7446	6.05684	5.06362	36.9635	41.1703	5.85	4.35	33.76	34.67	5.1	34.215	-2.74606	1.14393e-06	2.86753e-05
G7462	33.5959	36.4009	91.641	74.272	32.44	31.25	83.71	62.54	31.845	73.125	-1.1993	0.00113196	0.0076541
G750	250.912	204.917	496.709	553.727	242.3	175.92	453.7	466.24	209.11	459.97	-1.13728	0.000232097	0.00225429
G7527	17.1897	13.0464	58.7841	41.5718	16.6	11.2	53.69	35	13.9	44.345	-1.67369	0.000403097	0.00342671
G7529	8.02924	6.64041	26.6633	31.6021	7.75	5.7	24.35	26.61	6.725	25.48	-1.92176	0.000684775	0.00514918
G7652	322.13	171.145	1686.45	1207.68	311.07	146.92	1540.43	1016.87	228.995	1278.65	-2.48123	1.03546e-09	7.05545e-08
G7667	425.437	327.436	877.184	1075.1	410.83	281.1	801.23	905.24	345.965	853.235	-1.30232	3.88317e-05	0.00053082
G7707	19.9636	15.0765	44.0729	55.7253	19.28	12.94	40.26	46.92	16.11	43.59	-1.43604	0.00114506	0.00770738
G7749	161.243	101.231	459.712	461.06	155.71	86.9	419.91	388.21	121.305	404.06	-1.73593	6.46607e-07	1.77877e-05
G7794	22.4423	16.3445	70.9478	95.8496	21.67	14.03	64.8	80.71	17.85	72.755	-2.02712	9.17018e-07	2.37513e-05
G7798	37407.6	34869.8	16590.5	16320.4	36123.4	29934.8	15154	13741.8	33029.1	14447.9	1.19288	6.87269e-05	0.000829404
G7803	179.53	157.507	509.709	579.332	173.37	135.22	465.58	487.8	154.295	476.69	-1.62736	1.22332e-07	4.36941e-06
G7838	14.101	12.781	49.8321	40.9328	13.62	10.97	45.52	34.47	12.295	39.995	-1.70175	0.000320211	0.00290618
G7871	88.1166	46.6669	235.316	340.747	85.09	40.06	214.94	286.91	62.575	250.925	-2.0036	2.8015e-07	8.49854e-06
G7938	1038.06	1468.65	534.974	584.16	1002.43	1260.79	488.65	491.86	1131.61	490.255	1.20677	5.67256e-05	0.000717822
G8030	147.155	73.2203	315.848	319.328	142.1	62.86	288.5	268.87	102.48	278.685	-1.44329	0.000177805	0.0018698
G8039	25.9572	28.5294	200.736	184.264	25.07	24.49	183.36	155.15	24.78	169.255	-2.77195	1.52745e-14	3.75839e-12
G8043	118.367	67.8974	415.584	400.834	114.3	58.29	379.6	337.5	86.295	358.55	-2.05483	2.13307e-08	9.35383e-07
G8050	162.035	91.2752	364.51	411.274	156.47	78.36	332.95	346.29	117.415	339.62	-1.5323	2.62681e-05	0.000395719
G8055	12.018	17.0482	45.8504	113.919	11.61	14.64	41.88	95.92	13.125	68.9	-2.39219	2.07225e-06	4.70666e-05
G8073	38.0648	18.1114	107.36	113.393	36.76	15.55	98.06	95.48	26.155	96.77	-1.88747	5.11247e-06	9.84485e-05
G8075	284.009	307.196	83.4346	126.55	274.26	263.72	76.21	106.56	268.99	91.385	1.55752	1.20215e-06	2.95796e-05
G8086	2.08092	4.10113	20.6216	17.0848	2.01	3.52	18.84	14.39	2.765	16.615	-2.58713	0.000674947	0.00509257
G8088	28.2186	31.9268	79.0473	76.2165	27.25	27.41	72.2	64.17	27.33	68.185	-1.31897	0.000348012	0.00310755
G8103	1441.36	1211.57	445.378	435.666	1391.88	1040.1	406.81	366.83	1215.99	386.82	1.6524	1.10619e-07	4.08276e-06
G8126	9.12135	6.13716	44.2596	58.616	8.81	5.27	40.43	49.35	7.04	44.89	-2.67275	1.75128e-07	5.84287e-06
G8214	266.291	277.563	118.334	124.048	257.15	238.28	108.09	104.45	247.715	106.27	1.22095	6.50969e-05	0.000798655
G8236	13.0828	11.9145	49.115	48.8131	12.63	10.23	44.86	41.1	11.43	42.98	-1.91084	3.54824e-05	0.000491099
G8237	0	2.89441	20.6028	15.1788	0	2.48	18.82	12.78	1.24	15.8	-3.67151	0.000184773	0.00189435
G8265	18.8899	16.0883	83.0533	57.4234	18.24	13.81	75.86	48.35	16.025	62.105	-1.95439	1.07537e-05	0.000188254
G8277	3.8937	2.98216	48.676	27.5133	3.76	2.56	44.46	23.17	3.16	33.815	-3.41967	4.27239e-07	1.25314e-05
G8336	104.11	60.6326	318.36	282.392	100.54	52.05	290.79	237.77	76.295	264.28	-1.79241	1.14598e-06	2.86753e-05
G8355	405.724	338.68	1208.24	1246.4	391.8	290.75	1103.63	1049.47	341.275	1076.55	-1.65741	8.04391e-08	3.13189e-06
G84	139.138	162.58	634.398	622.254	134.36	139.57	579.47	523.94	136.965	551.705	-2.01009	4.26757e-11	4.50026e-09
G8407	6.17389	4.07188	25.5552	28.4751	5.96	3.5	23.34	23.98	4.73	23.66	-2.32254	0.000215399	0.00213008
G8412	50.4176	34.6413	123.962	107.335	48.69	29.74	113.23	90.38	39.215	101.805	-1.37633	0.000199301	0.00201531
G8422	87.7232	84.7714	222.091	205.126	84.71	72.77	202.86	172.72	78.74	187.79	-1.25395	7.74255e-05	0.000904626
G8540	7.5931	12.6076	37.9835	39.5147	7.33	10.82	34.69	33.27	9.075	33.98	-1.90472	0.00015273	0.00166201
G8553	9.93508	2.00692	43.0538	22.946	9.59	1.72	39.33	19.32	5.655	29.325	-2.37453	0.000890399	0.00630973
G8575	75.3327	75.8227	160.832	199.838	72.75	65.09	146.91	168.26	68.92	157.585	-1.19314	0.00016019	0.00172204
G8582	3.80506	0.928014	28.9463	20.6648	3.67	0.8	26.44	17.4	2.235	21.92	-3.2939	2.6066e-05	0.000395364
G8642	92.5752	48.6919	334.886	414.866	89.4	41.8	305.89	349.32	65.6	327.605	-2.32019	1.40971e-09	8.91942e-08
G8643	116.622	65.189	1409.19	1406.85	112.62	55.96	1287.17	1184.57	84.29	1235.87	-3.87402	3.55102e-23	1.57275e-19
G8644	503.624	320.288	3162.68	3791.9	486.33	274.96	2888.84	3192.78	380.645	3040.81	-2.99794	1.35892e-16	5.4715e-14
G8645	103.775	73.3953	861.268	799.98	100.21	63.01	786.69	673.58	81.61	730.135	-3.16135	1.89836e-19	2.80261e-16
G8672	14.9704	18.7102	73.5264	68.4957	14.46	16.06	67.16	57.67	15.26	62.415	-2.03214	7.7339e-07	2.08862e-05
G8678	7.80038	7.74683	28.74	39.2485	7.53	6.65	26.25	33.05	7.09	29.65	-2.06417	0.000140435	0.00154202
G8679	27.9566	15.8564	77.0462	71.1666	27	13.61	70.38	59.92	20.305	65.15	-1.68193	6.85162e-05	0.000829121
G8871	23.6811	14.9461	64.5836	70.8956	22.87	12.83	58.99	59.69	17.85	59.34	-1.73308	4.23982e-05	0.000572506
G891	0	1.06642	14.2621	8.10152	0	0.92	13.03	6.82	0.46	9.925	-4.43136	0.000861459	0.00617387
G8920	18.0366	4.29669	52.1054	73.1601	17.42	3.69	47.59	61.6	10.555	54.595	-2.37084	1.75962e-05	0.000288643
G8925	1.00278	5.02395	18.3475	23.5333	0.97	4.31	16.76	19.82	2.64	18.29	-2.79245	0.000316107	0.00287482
G9001	26.9796	23.5801	127.035	156.491	26.05	20.24	116.04	131.77	23.145	123.905	-2.42046	2.56913e-11	2.91761e-09
G9002	33.3716	44.4354	74.5549	131.787	32.23	38.15	68.1	110.97	35.19	89.535	-1.34729	0.000418288	0.00352876
G9053	956.041	1064.01	479.558	518.871	923.22	913.42	438.04	436.89	918.32	437.465	1.06983	0.000211525	0.00210055
G9055	332.712	306.043	792.775	687.51	321.29	262.73	724.13	578.88	292.01	651.505	-1.15776	0.000154831	0.00168075
G9093	41.9657	36.898	183.617	160.95	40.53	31.68	167.72	135.52	36.105	151.62	-2.07019	4.39916e-09	2.40542e-07
G9114	25.367	6.42253	116.604	135.069	24.5	5.51	106.51	113.73	15.005	110.12	-2.87556	2.12221e-09	1.25324e-07
G9117	6.45018	3.2558	32.292	47.8186	6.23	2.8	29.5	40.26	4.515	34.88	-2.9496	6.4142e-07	1.77553e-05
G9131	1.97869	3.00396	14.9997	21.9427	1.91	2.58	13.7	18.48	2.245	16.09	-2.84138	0.000416508	0.00352045
G9169	8.83641	11.974	39.5884	50.9294	8.53	10.28	36.16	42.88	9.405	39.52	-2.07108	1.86179e-05	0.000304276
G9203	13.395	18.3421	43.8947	48.9966	12.94	15.75	40.09	41.26	14.345	40.675	-1.50359	0.000668393	0.00505173
G9233	198.965	153.263	426.048	385.728	192.14	131.57	389.16	324.78	161.855	356.97	-1.1411	0.000389942	0.003347
G9246	142.468	94.0407	301.547	481.421	137.58	80.73	275.44	405.36	109.155	340.4	-1.64085	6.41599e-06	0.00011771
G9336	472.687	370.435	1052.75	1169.02	456.46	318.01	961.6	984.32	387.235	972.96	-1.32917	2.1125e-05	0.000335386
G9353	74.9434	61.3759	613.169	654.276	72.37	52.69	560.08	550.9	62.53	555.49	-3.15114	6.21449e-21	1.3762e-17
G9372	96.4003	119.787	46.1137	45.95	93.09	102.83	42.12	38.69	97.96	40.405	1.27766	0.000148474	0.00161968
G9374	387.57	419.026	205.373	175.873	374.27	359.72	187.59	148.09	366.995	167.84	1.12867	0.000207734	0.00206754
G94	1.82514	1.13287	24.0098	45.2666	1.76	0.97	21.93	38.11	1.365	30.02	-4.45895	2.36135e-08	1.00562e-06
G942	379.959	322.558	1088.12	1062.85	366.92	276.91	993.91	894.92	321.915	944.415	-1.55274	4.63434e-07	1.33282e-05
G946	15.5634	16.2518	55.7305	46.5649	15.03	13.95	50.91	39.21	14.49	45.06	-1.63679	0.0002612	0.00246665
G9485	99.4294	66.7121	225.819	266.172	96.02	57.27	206.27	224.12	76.645	215.195	-1.48938	1.40318e-05	0.000238111
G9490	19.3359	21.2347	82.2263	101.999	18.67	18.23	75.11	85.88	18.45	80.495	-2.12528	3.87822e-08	1.57584e-06
G9543	102.069	66.2722	249.857	286.987	98.57	56.89	228.22	241.64	77.73	234.93	-1.59569	4.43327e-06	8.61181e-05
G9588	3.97799	3.06421	22.0245	18.231	3.84	2.63	20.12	15.35	3.235	17.735	-2.45476	0.000580863	0.00454531
G9591	133.971	105.026	292.153	279.826	129.37	90.16	266.86	235.61	109.765	251.235	-1.19462	0.000224052	0.00219057
G9597	0.967288	1.89534	13.983	13.4747	0.93	1.63	12.77	11.35	1.28	12.06	-3.23601	0.000926393	0.00650935
G9601	153.343	142.621	319.775	303.144	148.08	122.44	292.09	255.25	135.26	273.67	-1.0167	0.000995331	0.00687725
G963	13.894	4.02009	37.1592	41.2019	13.42	3.45	33.94	34.69	8.435	34.315	-2.02438	0.000493738	0.00402719
G9705	4.22053	5.20857	14.8925	45.0232	4.08	4.47	13.6	37.91	4.275	25.755	-2.59086	0.00052718	0.00425297
G9727	17.1509	9.73753	55.7174	42.7918	16.56	8.36	50.89	36.03	12.46	43.46	-1.80238	0.000253193	0.00241159
G9741	738.277	765.176	320.368	351.133	712.93	656.88	292.63	295.65	684.905	294.14	1.2194	2.9295e-05	0.000431055
G9775	24.0354	16.5296	56.436	57.4998	23.21	14.19	51.55	48.41	18.7	49.98	-1.41831	0.000981507	0.00682433
G9801	38.746	32.4063	90.6561	86.6872	37.42	27.82	82.81	72.99	32.62	77.9	-1.25587	0.000558133	0.00439667
G9954	48.732	54.7962	182.143	199.167	47.06	47.04	166.37	167.7	47.05	167.035	-1.82788	1.862e-08	8.41508e-07
G9955	3.94241	9.00584	31.4234	34.669	3.81	7.73	28.7	29.19	5.77	28.945	-2.32667	5.28118e-05	0.000683455
G9961	4.10886	8.09717	30.281	27.5715	3.97	6.95	27.66	23.22	5.46	25.44	-2.22013	0.000182443	0.00187916

## Sheet: D11  (Hypoxia vs Normoxia)
id	Hypoxia_D11_1	Hypoxia_D11_2	Normoxia_D11_1	Normoxia_D11_2	Hypoxia_D11_1_CPM	Hypoxia_D11_2_CPM	Normoxia_D11_1_CPM	Normoxia_D11_2_CPM	Hypoxia_D11_mean	Normoxia_D11_mean	log2(fc)	PValue	FDR
ENSCGRG00015000389	25.3535	16.3985	79.3795	67.4129	14.9	8.77	56.07	50.27	11.835	53.17	-2.16755	1.4423e-08	3.64637e-07
ENSCGRG00015001549	26.6042	16.241	108.831	87.7918	15.63	8.68	76.88	65.47	12.155	71.175	-2.54982	3.46009e-12	1.7907e-10
ENSCGRG00015003031	28.5484	12.7261	0.769039	0	16.78	6.8	0.54	0	11.79	0.27	5.44846	1.49149e-05	0.000184819
ENSCGRG00015003598	12.4949	13.7905	0	1.06372	7.34	7.37	0	0.79	7.355	0.395	4.2188	0.000995899	0.00659783
ENSCGRG00015004324	63.4375	79.1432	9.40371	7.36862	37.28	42.3	6.64	5.5	39.79	6.07	2.71264	2.2219e-09	6.78759e-08
ENSCGRG00015004420	59.2161	79.6882	16.2442	18.0239	34.8	42.59	11.48	13.44	38.695	12.46	1.63484	5.14331e-05	0.000543503
ENSCGRG00015004492	51.3769	88.2093	12.8174	22.4647	30.19	47.15	9.05	16.75	38.67	12.9	1.58384	0.000369993	0.00288581
ENSCGRG00015004531	7.09405	0.999308	21.6647	34.0497	4.17	0.53	15.3	25.39	2.35	20.345	-3.11394	1.57925e-05	0.000193513
ENSCGRG00015005928	54.102	65.4574	10.0094	8.21353	31.79	34.99	7.07	6.13	33.39	6.6	2.33888	4.37117e-07	8.18246e-06
ENSCGRG00015005993	0	0	10.1794	11.4564	0	0	7.19	8.54	0.001	7.865	-12.9412	3.16506e-05	0.000353378
ENSCGRG00015006057	36.6583	41.9898	10.4986	4.98626	21.54	22.44	7.42	3.72	21.99	5.57	1.9811	0.000168444	0.00148793
ENSCGRG00015007100	54.6362	40.5072	85.7885	72.7229	32.11	21.65	60.6	54.23	26.88	57.415	-1.09489	0.000829001	0.00562774
ENSCGRG00015007393	47.4829	57.3997	0.99374	2.92455	27.9	30.68	0.7	2.18	29.29	1.44	4.34627	7.49765e-12	3.66469e-10
ENSCGRG00015007549	67.754	133.681	17.8767	18.3224	39.81	71.45	12.63	13.66	55.63	13.145	2.08135	4.73074e-07	8.78081e-06
ENSCGRG00015007580	31.995	48.4232	2.8794	5.16093	18.8	25.88	2.03	3.85	22.34	2.94	2.92574	1.61315e-06	2.61855e-05
ENSCGRG00015007747	14.391	8.66124	0	0	8.46	4.63	0	0	6.545	0.001	12.6762	0.000167901	0.00148611
ENSCGRG00015008643	137.778	142.916	237.092	240.765	80.96	76.39	167.48	179.56	78.675	173.52	-1.14112	3.6964e-06	5.33129e-05
ENSCGRG00015011939	176.21	145.32	44.0664	67.6912	103.54	77.68	31.13	50.48	90.61	40.805	1.15092	0.000279666	0.00230816
ENSCGRG00015012257	1650.59	1668.99	2635.78	3092.28	969.91	892.09	1861.95	2306.15	931	2084.05	-1.16254	5.02272e-07	9.24474e-06
ENSCGRG00015012327	50.4	75.1705	14.1973	21.2574	29.62	40.18	10.03	15.85	34.9	12.94	1.43139	0.000783432	0.00538815
ENSCGRG00015012468	55.7132	52.0981	88.0539	131.825	32.74	27.85	62.2	98.31	30.295	80.255	-1.40551	1.98959e-05	0.000234017
ENSCGRG00015013176	1.74452	0.85231	17.0279	8.62047	1.03	0.46	12.03	6.43	0.745	9.23	-3.63102	0.000287885	0.0023452
ENSCGRG00015013263	5.85981	11.5992	0	0	3.44	6.2	0	0	4.82	0.001	12.2348	0.00140212	0.00876126
ENSCGRG00015013638	701.628	418.089	1105.28	1271.98	412.29	223.47	780.78	948.61	317.88	864.695	-1.44371	1.29915e-06	2.18963e-05
ENSCGRG00015014356	9.0778	10.1388	0	0	5.33	5.42	0	0	5.375	0.001	12.392	0.000424501	0.00321962
ENSCGRG00015014443	3.48059	7.58303	37.6115	27.409	2.05	4.05	26.57	20.44	3.05	23.505	-2.94609	4.883e-07	9.02534e-06
ENSCGRG00015015480	24.3931	33.0076	0.902656	1.83098	14.33	17.64	0.64	1.37	15.985	1.005	3.99145	1.38858e-06	2.30504e-05
ENSCGRG00015016189	121.17	122.32	37.8481	50.7502	71.2	65.38	26.74	37.85	68.29	32.295	1.08036	0.00046761	0.00349239
ENSCGRG00015016667	157.693	101.721	16.087	30.1688	92.66	54.37	11.36	22.5	73.515	16.93	2.11846	1.81534e-07	3.71428e-06
ENSCGRG00015016674	11.6656	20.5678	0.954441	0.933333	6.85	10.99	0.67	0.7	8.92	0.685	3.70287	0.000229611	0.00194616
ENSCGRG00015017522	28.7389	44.6292	7.09532	7.90947	16.89	23.85	5.01	5.9	20.37	5.455	1.90079	0.000497367	0.003671
ENSCGRG00015017641	682.251	544.039	3020.24	3296.36	400.9	290.8	2133.53	2458.34	345.85	2295.93	-2.73086	3.68772e-26	2.31747e-23
ENSCGRG00015017811	31.2712	59.7587	14.7245	3.821	18.38	31.94	10.4	2.85	25.16	6.625	1.92514	0.000840764	0.00569003
ENSCGRG00015019296	311.083	251.518	42.863	64.0028	182.8	134.44	30.28	47.73	158.62	39.005	2.02384	4.34547e-11	1.80337e-09
ENSCGRG00015019793	26.8373	35.5118	57.2412	55.7657	15.77	18.98	40.44	41.59	17.375	41.015	-1.23914	0.000707118	0.00493748
ENSCGRG00015020080	18.8205	30.3875	0	4.64866	11.06	16.24	0	3.47	13.65	1.735	2.97589	0.000366743	0.00286555
ENSCGRG00015020768	145.883	171.97	391.141	337.849	85.72	91.92	276.31	251.96	88.82	264.135	-1.57232	8.47078e-11	3.32705e-09
ENSCGRG00015021229	27.0193	16.1577	0.973654	2.93047	15.88	8.64	0.69	2.19	12.26	1.44	3.08982	0.000330019	0.00262999
ENSCGRG00015021747	25.278	24.1403	3.01002	4.02746	14.85	12.9	2.13	3	13.875	2.565	2.43546	0.00053781	0.00394304
ENSCGRG00015021752	68.0402	52.9168	15.8103	11.2799	39.98	28.28	11.17	8.41	34.13	9.79	1.80166	6.39375e-05	0.00065562
ENSCGRG00015022027	211.117	205.755	464.405	704.95	124.06	109.98	328.06	525.73	117.02	426.895	-1.86713	3.52338e-11	1.50479e-09
ENSCGRG00015022187	223.58	166.965	312.764	330.577	131.38	89.24	220.94	246.54	110.31	233.74	-1.08334	4.24951e-05	0.000458177
ENSCGRG00015023004	211.125	210.831	471.096	355.149	124.06	112.69	332.79	264.86	118.375	298.825	-1.33594	6.64071e-08	1.43904e-06
ENSCGRG00015023249	70.8923	82.8812	4.79202	11.7914	41.66	44.3	3.39	8.79	42.98	6.09	2.81915	1.44477e-09	4.60547e-08
ENSCGRG00015023729	131.644	142.38	46.8582	56.565	77.36	76.1	33.1	42.18	76.73	37.64	1.02752	0.00036523	0.0028588
ENSCGRG00015024753	5.66112	0.31378	31.4148	40.6854	3.33	0.17	22.19	30.34	1.75	26.265	-3.90771	6.19225e-09	1.71319e-07
ENSCGRG00015026507	27.457	34.6723	82.3359	43.8024	16.13	18.53	58.16	32.67	17.33	45.415	-1.3899	0.000564033	0.00412152
ENSCGRG00015027403	116.132	90.2834	264.927	258.432	68.24	48.26	187.15	192.73	58.25	189.94	-1.70521	2.09213e-10	7.60601e-09
ENSCGRG00015027454	90.2073	72.0044	28.6747	26.5703	53.01	38.49	20.26	19.82	45.75	20.04	1.19089	0.00116836	0.00751403
G10046	289.884	258.921	45.1259	73.3859	170.34	138.4	31.88	54.73	154.37	43.305	1.83379	1.54468e-09	4.88851e-08
G10119	30.9377	30.6089	6.22745	6.72779	18.18	16.36	4.4	5.02	17.27	4.71	1.87447	0.000924204	0.00619752
G10135	90.0326	97.0583	182.658	166.839	52.9	51.88	129.03	124.42	52.39	126.725	-1.27434	5.81333e-07	1.04379e-05
G10204	27.3995	39.316	10.7955	2.14273	16.1	21.01	7.63	1.6	18.555	4.615	2.00741	0.00151448	0.00931779
G10219	268.078	225.106	455.6	412.365	157.53	120.32	321.84	307.53	138.925	314.685	-1.1796	1.55506e-06	2.54246e-05
G10246	105.685	94.4408	40.9532	30.0392	62.1	50.48	28.93	22.4	56.29	25.665	1.13308	0.00069791	0.00488093
G10254	228.238	336.198	48.6833	51.9336	134.12	179.7	34.39	38.73	156.91	36.56	2.1016	3.66186e-13	2.40426e-11
G10260	14.2862	7.49111	34.7071	36.0934	8.39	4	24.52	26.92	6.195	25.72	-2.05371	5.02771e-05	0.000534225
G10266	282.476	183.838	1611.08	1514.3	165.99	98.26	1138.09	1129.33	132.125	1133.71	-3.10108	5.23587e-27	4.60652e-24
G10275	130.054	87.4875	43.9126	31.2122	76.42	46.76	31.02	23.28	61.59	27.15	1.18174	0.001004	0.00662156
G10389	94.5743	81.7664	142.246	136.942	55.57	43.71	100.48	102.13	49.64	101.305	-1.02913	0.000101304	0.000975134
G10406	68.3268	63.3131	18.8277	24.3356	40.15	33.84	13.3	18.15	36.995	15.725	1.23427	0.00159871	0.00978432
G10472	1156.15	1099.15	298.753	367.033	679.37	587.51	211.04	273.72	633.44	242.38	1.38594	1.47128e-08	3.69838e-07
G10497	109.349	166.793	254.094	345.522	64.25	89.15	179.5	257.68	76.7	218.59	-1.51093	1.0888e-07	2.24865e-06
G10501	1463.82	1314.28	336.247	429.558	860.16	702.5	237.53	320.35	781.33	278.94	1.48598	3.97866e-09	1.12797e-07
G10505	21.4231	24.8211	71.7365	49.1487	12.59	13.27	50.68	36.65	12.93	43.665	-1.75576	9.82903e-06	0.000129844
G10511	467.832	403.848	156.138	159.658	274.91	215.86	110.3	119.07	245.385	114.685	1.09737	1.07283e-05	0.000139626
G10541	87.8887	70.1099	225.805	250.52	51.64	37.47	159.51	186.83	44.555	173.17	-1.95853	1.22111e-12	6.97621e-11
G10589	105.075	81.352	21.9406	29.6046	61.74	43.48	15.5	22.08	52.61	18.79	1.48537	6.24779e-05	0.000643654
G10594	29219.2	19442.6	45504.9	38452.1	17169.6	10392.3	32145.2	28676.6	13781	30410.9	-1.14191	2.60021e-05	0.000297873
G10595	472.641	383.458	165.262	155.12	277.73	204.96	116.74	115.68	241.345	116.21	1.05436	3.61298e-05	0.000401351
G10614	110.561	87.7869	31.8435	12.0215	64.97	46.92	22.49	8.97	55.945	15.73	1.83049	1.02997e-05	0.000134847
G10623	312.75	202.651	449.263	511.771	183.78	108.32	317.37	381.67	146.05	349.52	-1.25891	1.04595e-05	0.000136533
G10635	78.3578	76.6268	312.785	298.809	46.04	40.96	220.96	222.84	43.5	221.9	-2.35082	1.44258e-19	3.02187e-17
G10671	420.596	302.348	106.233	134.935	247.15	161.61	75.04	100.63	204.38	87.835	1.21839	2.59305e-05	0.000297829
G10678	12.0034	25.8809	76.7545	69.4657	7.05	13.83	54.22	51.81	10.44	53.015	-2.34428	4.00007e-09	1.12797e-07
G10679	146.173	131.898	58.1679	47.2585	85.89	70.5	41.09	35.24	78.195	38.165	1.03483	0.000401496	0.00308234
G10681	345.438	297.678	122.993	93.5696	202.98	159.11	86.88	69.78	181.045	78.33	1.20871	5.0916e-06	7.16476e-05
G10799	60.5707	64.4	6.33546	19.631	35.59	34.42	4.48	14.64	35.005	9.56	1.87248	0.000163709	0.0014578
G10801	132.472	128.519	36.9342	39.0451	77.84	68.7	26.09	29.12	73.27	27.605	1.40829	3.57922e-06	5.21357e-05
G10805	77.9798	84.166	23.937	29.7154	45.82	44.99	16.91	22.16	45.405	19.535	1.21679	0.000595211	0.00430647
G10849	43.7287	50.6402	7.02212	5.95315	25.7	27.07	4.96	4.44	26.385	4.7	2.48899	1.34582e-06	2.25247e-05
G10856	1.22241	0	7.61279	19.7068	0.72	0	5.38	14.7	0.36	10.04	-4.80162	0.00013426	0.00123817
G10865	4791.51	5531.04	10790.8	11475.7	2815.56	2956.41	7622.73	8558.28	2885.99	8090.51	-1.48717	2.03725e-11	9.05239e-10
G10872	104.143	91.0517	17.0855	16.4483	61.2	48.67	12.07	12.27	54.935	12.17	2.1744	6.58684e-09	1.81097e-07
G10873	62.028	61.8755	1.98124	0.994798	36.45	33.07	1.4	0.74	34.76	1.07	5.02175	1.4034e-14	1.27786e-12
G10898	155.022	176.694	3.09657	11.7078	91.09	94.45	2.19	8.73	92.77	5.46	4.08669	2.60366e-23	8.18106e-21
G10944	109	62.7558	12.0044	28.5073	64.05	33.54	8.48	21.26	48.795	14.87	1.71433	0.000327793	0.00262175
G10958	1801.78	1558.72	566.883	500.391	1058.75	833.16	400.45	373.18	945.955	386.815	1.29013	4.77955e-08	1.07272e-06
G10959	74.0882	171.526	11.8212	15.875	43.54	91.68	8.35	11.84	67.61	10.095	2.7436	1.92141e-09	5.97802e-08
G10960	384.255	272.679	21.441	19.492	225.79	145.75	15.15	14.54	185.77	14.845	3.64547	7.27641e-26	4.00112e-23
G10961	582.608	594.693	142.882	113.081	342.35	317.87	100.93	84.33	330.11	92.63	1.8334	1.30461e-13	9.565e-12
G10962	1614.89	1406.73	264.481	289.272	948.93	751.92	186.83	215.73	850.425	201.28	2.07898	5.17845e-17	6.50857e-15
G10963	319.393	287.356	70.9356	64.5252	187.68	153.6	50.11	48.12	170.64	49.115	1.79672	2.11585e-11	9.30764e-10
G1098	80.3394	63.3074	155.931	115.206	47.21	33.84	110.15	85.92	40.525	98.035	-1.27448	1.44265e-05	0.00017978
G1106	568.261	522.037	176.216	136.869	333.92	279.04	124.48	102.07	306.48	113.275	1.43596	9.89982e-09	2.57688e-07
G11067	82.3576	61.2828	255.678	233.467	48.39	32.76	180.61	174.11	40.575	177.36	-2.12802	1.72007e-14	1.51332e-12
G11079	18.3686	15.088	0	1.1384	10.79	8.06	0	0.85	9.425	0.425	4.47096	0.000113957	0.00106983
G1108	16.79	25.3425	2.00486	2.00372	9.87	13.55	1.42	1.49	11.71	1.455	3.00865	0.000215527	0.00184456
G11106	15.2813	7.86072	52.1918	24.4697	8.98	4.2	36.87	18.25	6.59	27.56	-2.06423	0.000200598	0.00174605
G11142	106.493	191.928	244.961	290.66	62.58	102.59	173.04	216.77	82.585	194.905	-1.23882	1.88592e-05	0.000224828
G11162	15.9961	3.13554	65.8727	52.043	9.4	1.68	46.53	38.81	5.54	42.67	-2.94526	4.33102e-08	9.87159e-07
G11169	152.133	201.97	295.318	295.771	89.4	107.96	208.62	220.58	98.68	214.6	-1.12082	4.76259e-06	6.75827e-05
G11187	772.445	1091.18	1064.63	1855.92	453.9	583.25	752.07	1384.09	518.575	1068.08	-1.0424	0.000537607	0.00394304
G1124	323.049	235.472	66.0308	46.2956	189.83	125.86	46.64	34.53	157.845	40.585	1.95949	2.0736e-10	7.60147e-09
G11251	30.2248	40.1143	7.02584	5.5885	17.76	21.44	4.96	4.17	19.6	4.565	2.10217	0.000174202	0.0015357
G11264	1018.86	1113.24	1842.27	1571.97	598.7	595.04	1301.4	1172.33	596.87	1236.87	-1.0512	2.25187e-06	3.51276e-05
G11278	64.3389	50.8949	254.579	261.407	37.81	27.2	179.84	194.95	32.505	187.395	-2.52735	1.59656e-19	3.1924e-17
G11292	15.1097	12.3427	0	0	8.88	6.6	0	0	7.74	0.001	12.9181	1.98901e-05	0.000234017
G11318	92.9528	62.7992	25.7821	21.8928	54.62	33.57	18.21	16.33	44.095	17.27	1.35235	0.00062512	0.00445689
G11335	33.8429	41.9442	1.02672	8.39932	19.89	22.42	0.73	6.26	21.155	3.495	2.59763	3.69821e-05	0.000408755
G11345	63.3412	74.041	3.09456	4.48466	37.22	39.58	2.19	3.34	38.4	2.765	3.79575	1.53416e-12	8.54277e-11
G11358	3.08418	4.97695	19.7047	21.8657	1.81	2.66	13.92	16.31	2.235	15.115	-2.75763	6.30753e-05	0.000648291
G11367	29.7365	19.4984	1.02496	1.02109	17.47	10.42	0.72	0.76	13.945	0.74	4.23608	7.03501e-06	9.61088e-05
G11385	57.8334	55.1182	15.9824	15.04	33.98	29.46	11.29	11.22	31.72	11.255	1.49483	0.000381648	0.00295056
G11396	334.825	342.608	1337.29	1497.54	196.75	183.13	944.68	1116.83	189.94	1030.76	-2.44009	2.96179e-24	1.08574e-21
G11477	35.1151	40.77	5.16676	5.23268	20.63	21.79	3.65	3.9	21.21	3.775	2.4902	1.40942e-05	0.000177144
G11484	96.0395	101.143	34.7764	21.9802	56.43	54.06	24.57	16.39	55.245	20.48	1.43163	2.8275e-05	0.000319199
G11535	17.6798	11.6291	40.0482	27.118	10.39	6.22	28.29	20.22	8.305	24.255	-1.54623	0.00145754	0.0090689
G1155	251.278	259.695	68.6807	84.9228	147.65	138.81	48.52	63.33	143.23	55.925	1.35677	3.396e-07	6.62719e-06
G11584	23.3759	10.7158	1.03853	1.05461	13.74	5.73	0.73	0.79	9.735	0.76	3.67911	0.000785367	0.00538975
G11592	29.2541	35.6076	65.6658	63.8691	17.19	19.03	46.39	47.63	18.11	47.01	-1.37618	7.74359e-05	0.000774183
G11672	133.047	139.318	533.496	522.827	78.18	74.47	376.87	389.91	76.325	383.39	-2.32859	1.3635e-21	3.52827e-19
G11796	34.1271	33.8435	4.09854	6.30019	20.05	18.09	2.9	4.7	19.07	3.8	2.32723	0.000105187	0.000997238
G11797	133.796	107.082	19.8113	51.6289	78.62	57.24	13.99	38.5	67.93	26.245	1.37201	0.000913582	0.00614503
G11799	187.477	224.823	60.2933	56.5329	110.16	120.17	42.59	42.16	115.165	42.375	1.44242	4.74199e-08	1.06974e-06
G11821	39.6858	29.8213	3.01732	3.03384	23.32	15.94	2.13	2.26	19.63	2.195	3.16077	1.95922e-06	3.12269e-05
G11840	375.318	325.83	114.906	100.753	220.54	174.16	81.17	75.14	197.35	78.155	1.33635	2.34916e-07	4.74034e-06
G11875	38.17	41.839	8.28902	0	22.43	22.36	5.86	0	22.395	2.93	2.9342	1.73872e-05	0.000210127
G11924	1.1195	1.05925	11.8814	18.4137	0.66	0.57	8.39	13.73	0.615	11.06	-4.16862	4.44944e-05	0.000477392
G11954	101.086	70.1735	30.2832	27.6389	59.4	37.51	21.39	20.61	48.455	21	1.20626	0.00128362	0.0081481
G11957	113.714	90.3655	24.9139	43.4245	66.82	48.3	17.6	32.38	57.56	24.99	1.20372	0.0011087	0.00720747
G11964	47.8793	44.2001	68.4215	76.3345	28.13	23.63	48.33	56.93	25.88	52.63	-1.02405	0.00149902	0.00925092
G11978	52.3048	34.5671	12.7583	9.47301	30.74	18.48	9.01	7.06	24.61	8.035	1.61487	0.00148195	0.00918183
G12011	7.03794	0	19.8354	20.4203	4.14	0	14.01	15.23	2.07	14.62	-2.82024	0.000354012	0.0028009
G12038	98.1496	77.3269	19.9095	22.2679	57.67	41.33	14.06	16.61	49.5	15.335	1.6906	8.5554e-06	0.000114393
G12173	20.5154	6.16114	44.4093	46.9068	12.06	3.29	31.37	34.98	7.675	33.175	-2.11186	4.98187e-05	0.000530636
G12181	182.39	163.491	67.8133	56.9512	107.17	87.39	47.9	42.47	97.28	45.185	1.1063	6.10114e-05	0.000631419
G12182	46.242	48.1225	7.83397	14.6021	27.17	25.72	5.53	10.89	26.445	8.21	1.68754	0.000362283	0.00284079
G12196	134.983	121.561	47.1406	46.7251	79.32	64.98	33.3	34.85	72.15	34.075	1.08229	0.000282829	0.00231713
G12296	28.4116	20.1328	0	2.01296	16.7	10.76	0	1.5	13.73	0.75	4.1943	8.13923e-06	0.000110168
G12314	74.366	67.7655	16.4758	25.1687	43.7	36.22	11.64	18.77	39.96	15.205	1.39401	0.000437588	0.00330748
G125	88.5326	80.8369	29.1103	31.8886	52.02	43.21	20.56	23.78	47.615	22.17	1.10281	0.00127846	0.00812804
G12512	323.479	337.89	71.716	64.6379	190.08	180.61	50.66	48.21	185.345	49.435	1.90661	2.29129e-13	1.55068e-11
G12513	84.2552	79.0185	215.289	215.718	49.51	42.24	152.08	160.88	45.875	156.48	-1.7702	1.56642e-11	7.17778e-10
G1255	21.6863	22.8554	171.729	172.205	12.74	12.22	121.31	128.43	12.48	124.87	-3.32274	1.42008e-26	1.04115e-23
G12573	51.1587	40.636	103.906	137.605	30.06	21.72	73.4	102.62	25.89	88.01	-1.76527	5.28794e-08	1.16893e-06
G12603	48.4897	35.6373	8.8163	10.605	28.49	19.05	6.23	7.91	23.77	7.07	1.74936	0.000639315	0.00454337
G1264	1321.39	1319.11	3136.03	3374.83	776.47	705.08	2215.33	2516.86	740.775	2366.09	-1.6754	1.50967e-13	1.07113e-11
G1265	14.8894	26.2837	43.1567	69.3122	8.75	14.05	30.49	51.69	11.4	41.09	-1.84975	3.59352e-05	0.0004002
G1268	7.84314	5.66369	35.3364	32.2354	4.61	3.03	24.96	24.04	3.82	24.5	-2.68114	4.46993e-07	8.33187e-06
G1269	4.95976	1.00225	21.0651	12.0451	2.91	0.54	14.88	8.98	1.725	11.93	-2.78993	0.000644084	0.00456252
G12737	130.096	172.207	48.5341	31.1727	76.45	92.05	34.29	23.25	84.25	28.77	1.55011	7.82866e-07	1.37753e-05
G12741	147.606	129.56	333.411	224.714	86.74	69.25	235.53	167.59	77.995	201.56	-1.36976	5.85795e-07	1.04753e-05
G12826	14.3081	15.1442	0	0	8.41	8.09	0	0	8.25	0.001	13.0102	9.69742e-06	0.000128491
G12862	80.9801	72.1211	30.7353	22.3794	47.59	38.55	21.71	16.69	43.07	19.2	1.16558	0.00134353	0.00847947
G12877	3661.09	4554.96	8258.62	8405.86	2151.31	2434.68	5833.99	6268.88	2292.99	6051.44	-1.40004	3.48938e-10	1.23788e-08
G12911	10.2714	4.38817	40.8763	51.1079	6.04	2.35	28.88	38.11	4.195	33.495	-2.9972	8.49918e-09	2.29374e-07
G1294	35.8305	21.1346	0	1.88959	21.05	11.3	0	1.41	16.175	0.705	4.52	2.73844e-06	4.15394e-05
G13043	207.529	178.344	69.3015	73.4585	121.95	95.33	48.96	54.78	108.64	51.87	1.06658	9.07468e-05	0.000885134
G1306	112.889	108.688	423.132	467.603	66.34	58.09	298.91	348.73	62.215	323.82	-2.37986	1.6255e-20	3.97254e-18
G13101	105.297	62.4225	30.2634	16.5726	61.87	33.37	21.38	12.36	47.62	16.87	1.49711	0.000617931	0.00442418
G13109	212.82	168.179	66.5443	72.1332	125.06	89.89	47.01	53.8	107.475	50.405	1.09236	0.000104781	0.000997238
G13184	1270.42	1101.09	287.17	282.954	746.52	588.55	202.86	211.02	667.535	206.94	1.68963	3.05367e-12	1.61844e-10
G13291	5.5714	8.50149	19.8572	31.8662	3.27	4.54	14.03	23.76	3.905	18.895	-2.27461	0.000270036	0.00223708
G13295	30.7909	24.1315	151.959	156.933	18.09	12.9	107.35	117.04	15.495	112.195	-2.85613	1.06621e-19	2.34514e-17
G13311	133.781	129.448	32.3195	51.4704	78.61	69.19	22.83	38.39	73.9	30.61	1.27157	8.98519e-05	0.000881373
G13312	12.8638	6.28367	0	0	7.56	3.36	0	0	5.46	0.001	12.4147	0.000923367	0.00619752
G13334	109.269	64.7152	29.396	17.2619	64.21	34.59	20.77	12.87	49.4	16.82	1.55433	0.000329713	0.00262999
G13340	194.521	137.072	458.692	424.57	114.3	73.27	324.03	316.63	93.785	320.33	-1.77213	5.73781e-11	2.3371e-09
G13366	18.1384	13.9425	58.165	44.349	10.66	7.45	41.09	33.07	9.055	37.08	-2.03385	2.97082e-06	4.49094e-05
G13383	105.819	139.406	35.4031	22.5026	62.18	74.51	25.01	16.78	68.345	20.895	1.70968	3.94909e-07	7.55306e-06
G13396	805.018	709.655	1592.57	1467.87	473.04	379.32	1125.01	1094.7	426.18	1109.86	-1.38084	2.95705e-09	8.78478e-08
G13402	110.128	83.596	14.8038	19.7288	64.71	44.68	10.46	14.71	54.695	12.585	2.1197	9.26325e-08	1.94479e-06
G13417	182.716	156.325	496.3	551.222	107.37	83.56	350.59	411.09	95.465	380.84	-1.99614	4.58978e-15	4.58874e-13
G13468	82.2565	146.078	451.659	421.701	48.34	78.08	319.06	314.49	63.21	316.775	-2.32523	7.7342e-17	9.45077e-15
G135	11.4498	16.1391	65.2829	46.1422	6.73	8.63	46.12	34.41	7.68	40.265	-2.39035	5.26385e-08	1.16893e-06
G1350	357.101	339.616	123.862	109.665	209.84	181.53	87.5	81.78	195.685	84.64	1.20912	1.17558e-06	2.01861e-05
G13508	325.919	244.75	86.5878	107.901	191.51	130.82	61.17	80.47	161.165	70.82	1.18631	3.90657e-05	0.000425371
G13519	85.9864	86.3743	157.887	157.085	50.53	46.17	111.53	117.15	48.35	114.34	-1.24174	1.5605e-06	2.54246e-05
G13552	35.8896	33.681	2.00875	0	21.09	18	1.42	0	19.545	0.71	4.78284	1.42235e-08	3.63775e-07
G13560	149.123	118.575	35.105	51.457	87.63	63.38	24.8	38.38	75.505	31.59	1.2571	0.000146888	0.00132955
G13601	673.237	424.242	146.832	201.8	395.6	226.76	103.72	150.5	311.18	127.11	1.29167	3.75261e-05	0.000412693
G13602	269.504	179.833	373.919	447.698	158.36	96.12	264.14	333.88	127.24	299.01	-1.23264	1.67931e-05	0.000204634
G13606	6.81386	10.1864	0	0	4	5.44	0	0	4.72	0.001	12.2046	0.00113718	0.00735653
G13616	7.62035	12.0743	24.5261	47.2405	4.48	6.45	17.33	35.23	5.465	26.28	-2.26567	7.65622e-05	0.000768943
G13669	119.603	112.648	268.796	220.024	70.28	60.21	189.88	164.09	65.245	176.985	-1.43969	2.27188e-08	5.4612e-07
G13677	116.641	95.4567	169.79	169.376	68.54	51.02	119.94	126.32	59.78	123.13	-1.04245	7.71013e-05	0.000772594
G13696	1108.34	1001.42	304.715	285.008	651.28	535.27	215.25	212.55	593.275	213.9	1.47176	4.42219e-10	1.54391e-08
G13728	56.6709	43.488	86.8926	94.0737	33.3	23.24	61.38	70.16	28.27	65.77	-1.21816	0.00014456	0.00131661
G13729	1469.81	1406.32	3162.95	2894.91	863.68	751.69	2234.35	2158.95	807.685	2196.65	-1.44344	1.38558e-10	5.30015e-09
G1373	88.5105	86.6035	21.0197	11.7604	52.01	46.29	14.85	8.77	49.15	11.81	2.05718	1.37128e-07	2.81882e-06
G1374	68.1173	58.0641	8.49175	18.1494	40.03	31.04	6	13.54	35.535	9.77	1.86281	5.71391e-05	0.000597043
G13813	17.5702	11.7197	1.02151	0	10.32	6.26	0.72	0	8.29	0.36	4.5253	0.000141379	0.00129568
G13831	10.5838	7.29359	114.781	113.235	6.22	3.9	81.08	84.45	5.06	82.765	-4.03181	1.30731e-24	5.75086e-22
G13865	5.93887	10.4737	27.0272	28.0776	3.49	5.6	19.09	20.94	4.545	20.015	-2.13873	0.000130346	0.00120969
G13876	76.2557	84.6454	17.8131	32.8769	44.81	45.24	12.58	24.52	45.025	18.55	1.27931	0.000955661	0.00637929
G13912	580.741	378.83	898.406	724.211	341.25	202.49	634.65	540.1	271.87	587.375	-1.11136	6.98444e-05	0.000706312
G13965	39.0296	35.8846	0	0.994344	22.93	19.18	0	0.74	21.055	0.37	5.83049	6.0628e-10	2.05156e-08
G14014	357.775	354.934	132.067	138.974	210.23	189.72	93.29	103.64	199.975	98.465	1.02214	2.71003e-05	0.000308619
G14034	61.3943	54.1905	202.089	222.668	36.08	28.97	142.76	166.06	32.525	154.41	-2.24715	3.64339e-16	4.2177e-14
G14063	23277.7	19380.8	32112.2	34948.8	13678.3	10359.2	22684.5	26064	12018.8	24374.2	-1.02006	1.83304e-05	0.000219715
G14145	39.6125	59.4463	16.3048	11.5291	23.28	31.77	11.52	8.6	27.525	10.06	1.45211	0.00148174	0.00918183
G14159	33.0201	33.2549	261.699	263.117	19.4	17.78	184.87	196.23	18.59	190.55	-3.35757	9.31311e-31	2.04842e-27
G14160	714.59	730.788	2116.13	2362.51	419.9	390.61	1494.86	1761.9	405.255	1628.38	-2.00654	7.87204e-18	1.1543e-15
G14162	397.973	458.975	528.421	858.215	233.86	245.33	373.28	640.03	239.595	506.655	-1.08041	0.000125006	0.00116258
G14168	168.051	157.256	260.102	283.063	98.75	84.06	183.74	211.1	91.405	197.42	-1.11092	8.21384e-06	0.000110836
G14169	48.6382	27.8048	67.2463	75.3563	28.58	14.86	47.5	56.2	21.72	51.85	-1.25532	0.000733165	0.00510297
G14170	51.2393	58.352	97.4574	116.27	30.11	31.19	68.85	86.71	30.65	77.78	-1.34351	7.32595e-06	9.97735e-05
G14174	190.548	258.567	414.776	520.744	111.97	138.21	293	388.36	125.09	340.68	-1.44545	2.19901e-08	5.34445e-07
G14223	39.2475	52.43	147.688	143.269	23.06	28.02	104.33	106.85	25.54	105.59	-2.04764	8.89429e-13	5.14815e-11
G14229	44.6799	56.4882	130.24	184.82	26.25	30.19	92	137.83	28.22	114.915	-2.02578	7.65115e-11	3.05976e-09
G14231	95.4912	97.1697	18.6574	37.9179	56.11	51.94	13.18	28.28	54.025	20.73	1.38191	0.000269782	0.00223708
G14232	43.244	25.6078	78.3278	106.683	25.41	13.69	55.33	79.56	19.55	67.445	-1.78654	1.70599e-06	2.74895e-05
G14259	359.392	365.627	119.199	113.477	211.18	195.43	84.2	84.63	203.305	84.415	1.26807	2.40745e-07	4.83578e-06
G14294	77.3203	69.9026	7.93596	19.0942	45.43	37.36	5.61	14.24	41.395	9.925	2.06032	5.42095e-06	7.54645e-05
G14295	22.3834	40.705	6.16849	5.21636	13.15	21.76	4.36	3.89	17.455	4.125	2.08117	0.000715433	0.00498762
G14296	76.4031	51.5853	16.994	17.2577	44.9	27.57	12	12.87	36.235	12.435	1.54298	0.000471283	0.00351066
G14309	27.8688	45.2976	0	4.48294	16.38	24.21	0	3.34	20.295	1.67	3.6032	1.73073e-06	2.77864e-05
G14393	44.5322	36.5049	100.934	78.4864	26.17	19.51	71.3	58.53	22.84	64.915	-1.50699	3.7707e-06	5.42068e-05
G144	15.9123	18.0344	0	2.13192	9.35	9.64	0	1.59	9.495	0.795	3.57814	0.000324987	0.00260879
G14401	220.834	238.49	691.124	847.05	129.77	127.48	488.22	631.71	128.625	559.965	-2.12217	2.07538e-17	2.76654e-15
G14433	45.9474	26.412	10.8205	2.94026	27	14.12	7.64	2.19	20.56	4.915	2.06458	0.00133029	0.00840795
G14434	38.5077	33.3017	8.41186	0.911788	22.63	17.8	5.94	0.68	20.215	3.31	2.61052	8.3045e-05	0.000822362
G14443	54.6793	70.0714	88.1791	103.633	32.13	37.45	62.29	77.29	34.79	69.79	-1.00435	0.000783909	0.00538815
G14496	58.0482	34.2524	85.1039	111.134	34.11	18.31	60.12	82.88	26.21	71.5	-1.44783	5.3837e-05	0.000563879
G14515	46.2153	44.3506	1.04858	0	27.16	23.71	0.74	0	25.435	0.37	6.10315	2.44793e-12	1.31323e-10
G14526	185.519	200.061	14.1098	10.6507	109.01	106.93	9.97	7.94	107.97	8.955	3.59179	2.63107e-25	1.28601e-22
G14527	116.141	123.524	16.7169	11.7939	68.25	66.03	11.81	8.8	67.14	10.305	2.70383	1.22621e-13	9.14251e-12
G14540	73.9551	71.7106	5.1248	18.5265	43.46	38.33	3.62	13.82	40.895	8.72	2.22952	5.28813e-06	7.38492e-05
G14548	205.951	163.648	52.5108	54.6518	121.02	87.47	37.09	40.76	104.245	38.925	1.42121	1.18391e-06	2.01861e-05
G14549	1492.72	1546.18	300.643	294.015	877.15	826.45	212.38	219.27	851.8	215.825	1.98065	8.95942e-18	1.25437e-15
G14550	196.971	245.808	70.921	81.1339	115.74	131.39	50.1	60.51	123.565	55.305	1.15979	1.02431e-05	0.000134506
G14552	32.3181	30.4996	74.736	77.1891	18.99	16.3	52.79	57.57	17.645	55.18	-1.64489	1.37581e-06	2.29249e-05
G14573	108.023	140.126	42.6063	43.7009	63.48	74.9	30.1	32.59	69.19	31.345	1.14233	0.000141035	0.00129523
G14582	1555.92	1170.74	2273.71	2014.47	914.28	625.77	1606.18	1502.34	770.025	1554.26	-1.01325	5.35243e-05	0.000561941
G14585	450.336	292.812	656.389	581.304	264.62	156.51	463.68	433.52	210.565	448.6	-1.09116	8.37654e-05	0.000826198
G146	94.3824	111.715	188.569	174.624	55.46	59.71	133.21	130.23	57.585	131.72	-1.19371	2.0223e-06	3.21159e-05
G1462	881.131	613.212	1831.34	1276.87	517.77	327.77	1293.68	952.26	422.77	1122.97	-1.40937	5.36713e-07	9.8375e-06
G14636	672.592	598.996	1181.61	1303.2	395.23	320.17	834.7	971.89	357.7	903.295	-1.33645	1.52168e-08	3.78184e-07
G14637	185.536	147.052	266.724	323.317	109.02	78.6	188.42	241.12	93.81	214.77	-1.19498	8.44271e-06	0.00011323
G14638	777.005	705.983	1365.18	1258.36	456.58	377.36	964.38	938.45	416.97	951.415	-1.19013	2.10215e-07	4.26146e-06
G14644	24.4085	17.6137	72.8828	47.7248	14.34	9.41	51.49	35.59	11.875	43.54	-1.87441	6.22193e-06	8.55321e-05
G14651	32.2511	51.925	74.8249	114.929	18.95	27.75	52.86	85.71	23.35	69.285	-1.56912	1.35604e-05	0.000172405
G14678	100.68	98.0927	197.174	185.332	59.16	52.43	139.29	138.22	55.795	138.755	-1.31433	3.55016e-07	6.84962e-06
G14686	1.99259	2.02526	18.1439	9.30403	1.17	1.08	12.82	6.94	1.125	9.88	-3.13459	0.000403303	0.00309082
G14687	119.143	114.34	278.139	309.834	70.01	61.12	196.48	231.07	65.565	213.775	-1.7051	2.77533e-11	1.20878e-09
G14729	284.859	255.836	659.081	675.695	167.39	136.75	465.58	503.92	152.07	484.75	-1.67251	3.2282e-12	1.69058e-10
G14732	21.4917	17.1955	71.7843	82.7067	12.63	9.19	50.71	61.68	10.91	56.195	-2.36479	5.17574e-10	1.77876e-08
G14749	194.739	180.604	14.5227	25.5715	114.43	96.54	10.26	19.07	105.485	14.665	2.84659	8.74645e-17	1.03988e-14
G14757	115.674	76.9691	19.3894	21.622	67.97	41.14	13.7	16.13	54.555	14.915	1.87095	2.65808e-06	4.06004e-05
G14759	59.1235	53.9313	7.0836	1.03514	34.74	28.83	5	0.77	31.785	2.885	3.4617	2.97552e-09	8.78478e-08
G14776	449.878	446	156.877	159.635	264.36	238.39	110.82	119.05	251.375	114.935	1.12902	2.32542e-06	3.61468e-05
G14779	37.5886	37.5407	2.45571	6.98185	22.09	20.07	1.73	5.21	21.08	3.47	2.60287	1.72626e-05	0.000209197
G14780	74.2986	48.8975	8.96541	5.10786	43.66	26.14	6.33	3.81	34.9	5.07	2.78317	1.90856e-07	3.88692e-06
G14806	200.496	153.351	46.0945	74.9656	117.81	81.97	32.56	55.91	99.89	44.235	1.17515	0.00031825	0.00256407
G14808	78.6265	80.6356	21.923	25.8496	46.2	43.1	15.49	19.28	44.65	17.385	1.36082	0.000130925	0.0012125
G14820	583.291	509.029	208.087	198.203	342.75	272.08	147	147.81	307.415	147.405	1.0604	1.32048e-05	0.000168371
G14829	192.316	178.41	36.2662	43.9296	113.01	95.36	25.62	32.76	104.185	29.19	1.8356	3.40521e-10	1.21785e-08
G14845	73.1744	57.5914	129.407	123.051	43	30.78	91.41	91.77	36.89	91.59	-1.31196	4.32383e-06	6.19561e-05
G14862	184.57	197.114	52.7674	47.9248	108.46	105.36	37.28	35.74	106.91	36.51	1.55003	9.56215e-09	2.53397e-07
G14880	10.0497	6.54952	31.8158	44.9591	5.91	3.5	22.48	33.53	4.705	28.005	-2.57342	1.06904e-06	1.85147e-05
G14917	61.2442	30.8	168.732	138.926	35.99	16.46	119.19	103.61	26.225	111.4	-2.08673	1.04152e-09	3.3938e-08
G14919	82.3886	88.4992	22.1287	31.6845	48.41	47.3	15.63	23.63	47.855	19.63	1.28561	0.000315671	0.00254796
G1493	99.9058	82.1431	25.848	34.4101	58.71	43.91	18.26	25.66	51.31	21.96	1.22436	0.000564964	0.00412152
G14945	413.83	333.122	681.571	593.646	243.17	178.06	481.47	442.73	210.615	462.1	-1.1336	4.46721e-06	6.38027e-05
G14999	35.7106	17.2555	66.6332	45.0683	20.98	9.22	47.07	33.61	15.1	40.34	-1.41766	0.00150345	0.00926287
G15009	740.624	624.871	2198.3	2345.93	435.2	334	1552.91	1749.53	384.6	1651.22	-2.1021	9.12478e-18	1.25437e-15
G15010	79.6932	72.1012	137.837	127.29	46.83	38.54	97.37	94.93	42.685	96.15	-1.17156	1.37698e-05	0.000174563
G15081	36.3187	21.1451	72.1959	72.1112	21.34	11.3	51	53.78	16.32	52.39	-1.68265	8.61568e-06	0.00011485
G15090	141.994	115.11	37.1957	37.0283	83.44	61.53	26.28	27.61	72.485	26.945	1.42766	8.67815e-06	0.000115333
G15098	2029.32	2074.09	762.266	722.005	1192.46	1108.63	538.47	538.45	1150.55	538.46	1.09541	7.47468e-07	1.32053e-05
G15099	370.705	439.007	148.508	144.747	217.83	234.65	104.91	107.95	226.24	106.43	1.08795	5.75285e-06	7.9581e-05
G15101	406.231	458.211	127.81	150.147	238.71	244.92	90.29	111.98	241.815	101.135	1.25762	3.41467e-07	6.62719e-06
G15110	47.136	80.6583	135.31	120.942	27.7	43.11	95.58	90.2	35.405	92.89	-1.39157	3.18346e-06	4.71517e-05
G15149	49.7301	35.7364	67.4066	95.5865	29.22	19.1	47.62	71.29	24.16	59.455	-1.29918	0.000312232	0.00252484
G15208	42.8496	35.3222	96.6186	77.9138	25.18	18.88	68.25	58.11	22.03	63.18	-1.52	3.41284e-06	5.0211e-05
G15242	29.7741	19.0236	2.20766	4.00158	17.5	10.17	1.56	2.98	13.835	2.27	2.60756	0.000645974	0.00456855
G15361	251.354	278.57	38.5683	35.5282	147.7	148.9	27.25	26.5	148.3	26.875	2.46418	1.09451e-18	1.9259e-16
G15374	188.235	175.682	511.12	474.288	110.61	93.9	361.06	353.71	102.255	357.385	-1.80531	6.88508e-14	5.40848e-12
G15393	55.1605	79.0674	143.889	132.762	32.41	42.26	101.64	99.01	37.335	100.325	-1.42608	2.80843e-07	5.565e-06
G1542	16.5639	14.7342	138.734	123.816	9.73	7.88	98	92.34	8.805	95.17	-3.43411	5.39588e-23	1.48353e-20
G15490	148.982	123.215	291.902	351.667	87.54	65.86	206.2	262.26	76.7	234.23	-1.61063	1.6371e-09	5.14399e-08
G1550	50.8815	27.808	121.763	245.337	29.9	14.86	86.01	182.97	22.38	134.49	-2.58722	4.62636e-10	1.60247e-08
G15532	1628.66	1283.16	481.831	501.047	957.02	685.86	340.37	373.67	821.44	357.02	1.20215	1.29545e-06	2.18963e-05
G15534	123.495	137.402	16.8267	24.5627	72.57	73.44	11.89	18.32	73.005	15.105	2.27297	4.03871e-11	1.7083e-09
G15535	152.357	121.767	19.7277	16.3345	89.53	65.09	13.94	12.18	77.31	13.06	2.5655	1.59939e-12	8.79464e-11
G15546	191.672	132.979	35.6613	54.1504	112.63	71.08	25.19	40.38	91.855	32.785	1.48632	1.54164e-05	0.000190496
G15547	142.729	77.9517	30.3355	34.6017	83.87	41.67	21.43	25.81	62.77	23.62	1.41007	0.000382561	0.00295243
G15563	377.656	338.234	481.426	779.536	221.92	180.79	340.09	581.36	201.355	460.725	-1.19416	3.69581e-05	0.000408755
G15585	20.4606	19.6308	0.948057	0	12.02	10.49	0.67	0	11.255	0.335	5.07026	1.69783e-06	2.74586e-05
G15597	185.987	156.359	34.6495	31.0654	109.29	83.58	24.48	23.17	96.435	23.825	2.01708	9.63268e-11	3.74992e-09
G15623	288.008	261.919	91.7086	95.4514	169.24	140	64.78	71.19	154.62	67.985	1.18544	5.57592e-06	7.73769e-05
G15626	21.2352	24.0984	39.8919	49.0473	12.48	12.88	28.18	36.58	12.68	32.38	-1.35255	0.000973924	0.00648153
G15628	158.448	129.74	58.1467	53.1556	93.11	69.35	41.08	39.64	81.23	40.36	1.00909	0.000621748	0.00444005
G15629	18.2247	31.1376	6.08989	1.02889	10.71	16.64	4.3	0.77	13.675	2.535	2.43148	0.0011059	0.00720718
G15659	283.668	284.128	88.2346	81.9275	166.69	151.87	62.33	61.1	159.28	61.715	1.36787	8.91647e-08	1.88575e-06
G15708	35.0902	27.9942	5.09672	6.19769	20.62	14.96	3.6	4.62	17.79	4.11	2.11386	0.000387917	0.00298852
G15734	154.234	119.868	49.4979	49.2865	90.63	64.07	34.97	36.76	77.35	35.865	1.10882	0.000359935	0.00283248
G15788	70.4068	52.0577	171.449	155.056	41.37	27.83	121.11	115.64	34.6	118.375	-1.77452	4.12587e-10	1.45198e-08
G15803	121.565	113.986	262.086	348.649	71.43	60.93	185.14	260.01	66.18	222.575	-1.74982	1.84702e-10	6.86258e-09
G15805	20.3201	11.6676	32.488	46.674	11.94	6.24	22.95	34.81	9.09	28.88	-1.66772	0.000637971	0.00454116
G15816	39.473	51.8269	148.17	156.664	23.19	27.7	104.67	116.84	25.445	110.755	-2.12192	1.35619e-13	9.78016e-12
G15823	93.685	104.918	7.91041	30.5501	55.05	56.08	5.59	22.78	55.565	14.185	1.96981	2.27533e-05	0.000265495
G15850	103.823	69.9306	20.359	12.2051	61.01	37.38	14.38	9.1	49.195	11.74	2.06708	1.34667e-06	2.25247e-05
G15851	59.2154	62.6111	5.0738	3.12459	34.8	33.47	3.58	2.33	34.135	2.955	3.53002	5.04414e-11	2.07375e-09
G15856	19874.6	29673.3	9004.79	5990.4	11678.6	15860.8	6361.1	4467.49	13769.7	5414.3	1.34665	3.4198e-07	6.62719e-06
G15870	156.894	185.859	54.9053	63.722	92.19	99.34	38.79	47.52	95.765	43.155	1.14997	2.8299e-05	0.000319199
G1588	20.6488	19.7115	82.0726	66.1964	12.13	10.54	57.98	49.37	11.335	53.675	-2.24347	1.19286e-09	3.83022e-08
G15887	6765.68	378.252	458.797	357.337	3975.61	202.18	324.1	266.49	2088.89	295.295	2.82251	0.000892222	0.00601054
G15905	234.324	246.194	59.9821	89.4366	137.69	131.59	42.37	66.7	134.64	54.535	1.30385	3.16178e-06	4.69888e-05
G15924	79.5801	55.8528	81.6701	155.758	46.76	29.85	57.69	116.16	38.305	86.925	-1.18224	0.00162369	0.0099203
G15937	4.97423	3.22978	20.8181	12.987	2.92	1.73	14.71	9.69	2.325	12.2	-2.39158	0.000985374	0.00653795
G15938	119.8	134.803	38.4417	32.2186	70.4	72.05	27.16	24.03	71.225	25.595	1.47652	1.5017e-06	2.47415e-05
G15945	74.8202	73.2187	22.7169	26.9606	43.97	39.14	16.05	20.11	41.555	18.08	1.20063	0.00116215	0.00750706
G15959	610.002	718.165	1224.45	1223.71	358.45	383.87	864.96	912.61	371.16	888.785	-1.25979	1.50355e-08	3.75802e-07
G16018	49.0027	58.4921	4.97219	12.2635	28.79	31.26	3.51	9.15	30.025	6.33	2.24589	1.00681e-05	0.000132603
G16019	53.5624	60.1511	13.8676	6.35854	31.47	32.15	9.8	4.74	31.81	7.27	2.12945	8.29548e-06	0.000111596
G16034	1108.89	1222.16	337.553	319.983	651.6	653.26	238.45	238.63	652.43	238.54	1.45159	1.50451e-10	5.70545e-09
G16043	120625	192276	57530.9	41124.1	70881.3	102774	40640.5	30669.3	86827.6	35654.9	1.28405	1.18168e-06	2.01861e-05
G1605	257.219	348.174	103.468	102.345	151.15	186.1	73.09	76.33	168.625	74.71	1.17445	5.08196e-06	7.16476e-05
G16066	21.8776	17.8718	36.238	45.1199	12.86	9.55	25.6	33.65	11.205	29.625	-1.40267	0.00116535	0.00751403
G16068	59.5533	31.8296	3.93555	3.94177	34.99	17.01	2.78	2.94	26	2.86	3.18442	1.27267e-06	2.16157e-05
G16080	67.7859	56.6588	21.9675	15.8569	39.83	30.28	15.52	11.83	35.055	13.675	1.35808	0.00104439	0.00684689
G16082	696.082	709.149	217.037	139.568	409.03	379.05	153.32	104.09	394.04	128.705	1.61427	5.72972e-10	1.95388e-08
G161	316.237	297.918	97.1992	126.631	185.83	159.24	68.66	94.44	172.535	81.55	1.08113	4.77097e-05	0.000510645
G16114	163.196	194.019	38.7498	33.0475	95.9	103.71	27.37	24.65	99.805	26.01	1.94005	2.84828e-11	1.22839e-09
G16122	58.7828	79.6504	13.1698	16.1708	34.54	42.57	9.3	12.06	38.555	10.68	1.85201	7.60895e-06	0.000103308
G16140	118755	236187	71169	42129.2	69781.9	126245	50274.6	31418.9	98013.4	40846.8	1.26276	8.99605e-05	0.000881373
G16261	432.909	426.864	154.731	144.621	254.38	228.16	109.3	107.85	241.27	108.575	1.15196	1.52659e-06	2.50578e-05
G1634	508.114	349.728	103.816	90.5803	298.58	186.93	73.34	67.55	242.755	70.445	1.78493	8.85187e-10	2.94995e-08
G16351	245.183	211.273	78.2053	87.361	144.07	112.93	55.25	65.15	128.5	60.2	1.09393	4.22226e-05	0.000456706
G16360	201.602	190.066	323.154	321.597	118.46	101.59	228.28	239.84	110.025	234.06	-1.08905	5.93533e-06	8.18481e-05
G16366	46.0885	52.6253	15.1398	3.86127	27.08	28.13	10.69	2.88	27.605	6.785	2.02451	0.000161224	0.00143859
G16378	11.3338	8.37051	17.5101	45.6839	6.66	4.47	12.37	34.07	5.565	23.22	-2.06091	0.000982957	0.00653177
G16387	61.4248	28.7994	10.0023	6.91944	36.09	15.39	7.07	5.16	25.74	6.115	2.07359	0.000467249	0.00349239
G16412	162.609	90.4435	51.7831	29.3971	95.55	48.34	36.58	21.92	71.945	29.25	1.29846	0.00111073	0.00720747
G16441	4272.09	4070.22	1497.39	1700.58	2510.35	2175.58	1057.78	1268.25	2342.97	1163.02	1.01047	1.11181e-05	0.000143426
G16442	230.329	271.08	76.6223	65.6125	135.34	144.9	54.13	48.93	140.12	51.53	1.44318	4.02564e-08	9.24583e-07
G16452	77.4981	71.6533	13.9918	20.9082	45.54	38.3	9.88	15.59	41.92	12.735	1.71884	2.34516e-05	0.000272199
G16474	0.984411	0	6.07242	13.9531	0.58	0	4.29	10.41	0.29	7.35	-4.66362	0.000967224	0.00644669
G1652	28.1815	23.2693	0	0	16.56	12.44	0	0	14.5	0.001	13.8238	7.33778e-09	2.0049e-07
G16533	2.02115	0	12.2268	9.33258	1.19	0	8.64	6.96	0.595	7.8	-3.71251	0.00102051	0.00671037
G16551	171.096	161.426	438.711	517.434	100.54	86.28	309.91	385.89	93.41	347.9	-1.89702	8.23176e-14	6.28099e-12
G16622	428.24	334.321	1100.71	1049.82	251.64	178.7	777.55	782.93	215.17	780.24	-1.85844	1.69313e-13	1.18223e-11
G16654	429.921	366.709	112.598	118.881	252.63	196.01	79.54	88.66	224.32	84.1	1.41538	4.43022e-08	1.00456e-06
G16658	69.8278	129.05	134.548	185.507	41.03	68.98	95.05	138.35	55.005	116.7	-1.08517	0.00066259	0.00467105
G16681	163.39	129.168	53.2242	52.6342	96.01	69.04	37.6	39.25	82.525	38.425	1.10279	0.000248092	0.00208672
G16734	216.076	198.951	31.0894	45.2959	126.97	106.34	21.96	33.78	116.655	27.87	2.06546	7.59463e-12	3.67129e-10
G16764	251.757	274.348	583.646	687.073	147.94	146.64	412.3	512.4	147.29	462.35	-1.65033	8.85914e-12	4.23602e-10
G16768	522.704	424.266	1175.2	1140.12	307.15	226.78	830.17	850.27	266.965	840.22	-1.65412	1.46166e-11	6.76825e-10
G16793	37.2881	37.0576	58.6896	67.0507	21.91	19.81	41.46	50	20.86	45.73	-1.1324	0.00127861	0.00812804
G16859	83.7523	72.9726	125.309	136.104	49.21	39	88.52	101.5	44.105	95.01	-1.10714	6.47131e-05	0.00066203
G16867	237.321	226.05	69.7961	89.5674	139.45	120.83	49.3	66.8	130.14	58.05	1.1647	1.44915e-05	0.000180079
G16880	134.922	122.13	43.3392	28.0904	79.28	65.28	30.62	20.95	72.28	25.785	1.48706	4.57536e-06	6.5136e-05
G1695	9.82887	7.46226	29.1118	40.3968	5.78	3.99	20.56	30.13	4.885	25.345	-2.37527	1.09416e-05	0.000141983
G17008	105.961	96.721	25.1572	31.2358	62.26	51.7	17.77	23.29	56.98	20.53	1.47272	1.68451e-05	0.0002047
G17010	53.8512	53.287	125.012	132.569	31.64	28.48	88.31	98.87	30.06	93.59	-1.63851	9.65472e-09	2.54318e-07
G17069	61.3144	44.3778	3.04453	6.02333	36.03	23.72	2.15	4.49	29.875	3.32	3.16968	3.20384e-08	7.53239e-07
G17084	698.698	784.23	205.489	180.526	410.57	419.18	145.16	134.63	414.875	139.895	1.56833	1.74235e-11	7.84048e-10
G17098	21.299	12.2596	37.2056	58.6335	12.52	6.55	26.28	43.73	9.535	35.005	-1.87626	9.06073e-05	0.000885134
G17209	51.5769	49.3113	145.097	133.523	30.31	26.36	102.5	99.58	28.335	101.04	-1.83427	8.05371e-11	3.19174e-09
G1742	228.575	187.911	361.671	436.751	134.31	100.44	255.49	325.72	117.375	290.605	-1.30793	5.60004e-07	1.01377e-05
G1771	753.108	751.838	89.1374	75.2047	442.54	401.87	62.97	56.09	422.205	59.53	2.82625	2.89392e-28	3.18259e-25
G1777	22.0657	15.1384	53.8404	31.4189	12.97	8.09	38.03	23.43	10.53	30.73	-1.54514	0.000890944	0.00601054
G1784	65.7926	76.4425	13.1335	20.7953	38.66	40.86	9.28	15.51	39.76	12.395	1.68156	3.83085e-05	0.000418162
G1818	90.8604	78.9434	12.7514	14.618	53.39	42.2	9.01	10.9	47.795	9.955	2.26337	1.86379e-08	4.58034e-07
G184	55.1294	77.5359	110.636	114.242	32.39	41.44	78.15	85.2	36.915	81.675	-1.14569	6.75263e-05	0.000687612
G1853	10.3928	5.555	27.3495	34.6527	6.11	2.97	19.32	25.84	4.54	22.58	-2.31428	4.11636e-05	0.000447108
G1899	12.4103	12.2653	25.8747	36.5853	7.29	6.56	18.28	27.28	6.925	22.78	-1.71788	0.00061852	0.00442418
G1904	208.649	174.046	94.9012	35.5656	122.61	93.03	67.04	26.52	107.82	46.78	1.20466	0.00123926	0.00792367
G1925	140.957	153.643	253.054	243.174	82.83	82.12	178.76	181.35	82.475	180.055	-1.12641	3.52326e-06	5.14911e-05
G198	3.3553	6.52188	22.1339	14.71	1.97	3.49	15.64	10.97	2.73	13.305	-2.285	0.000869257	0.00587383
G1983	80.2793	54.2502	24.5783	7.13008	47.17	29	17.36	5.32	38.085	11.34	1.7478	0.000658489	0.00464959
G2031	179.781	198.521	625.449	790.714	105.64	106.11	441.83	589.69	105.875	515.76	-2.28434	6.03237e-19	1.10568e-16
G2047	274.292	260.965	78.9103	85.8968	161.18	139.49	55.74	64.06	150.335	59.9	1.32755	3.63564e-07	6.98393e-06
G2110	4.07481	3.0444	16.3482	16.6459	2.39	1.63	11.55	12.41	2.01	11.98	-2.57536	0.000404386	0.00309373
G2160	44.0319	42.6174	2.99616	2.05206	25.87	22.78	2.12	1.53	24.325	1.825	3.73647	2.5159e-09	7.63272e-08
G2161	49.185	34.6764	6.47282	2.60308	28.9	18.53	4.57	1.94	23.715	3.255	2.86507	3.01034e-06	4.53066e-05
G2162	81.3115	110.475	6.07113	4.13666	47.78	59.05	4.29	3.09	53.415	3.69	3.85555	7.92266e-16	8.50044e-14
G2208	10.1411	30.526	3.3728	0	5.96	16.32	2.38	0	11.14	1.19	3.22672	0.00149941	0.00925092
G2212	6231.05	6315.66	9580.06	11587.7	3661.46	3375.8	6767.48	8641.83	3518.63	7704.65	-1.13072	1.1013e-06	1.89985e-05
G2252	46.5576	44.4014	3.0397	4.07381	27.36	23.73	2.15	3.04	25.545	2.595	3.29923	2.01031e-08	4.91298e-07
G2280	187.73	168.363	78.2266	45.6509	110.31	89.99	55.26	34.05	100.15	44.655	1.16527	0.000114061	0.00106983
G2356	88.3782	63.5429	27.0684	19.2725	51.93	33.96	19.12	14.37	42.945	16.745	1.35876	0.000613586	0.0044032
G2374	1003.25	1131.62	332.185	267.539	589.53	604.87	234.66	199.52	597.2	217.09	1.45992	3.18924e-10	1.14995e-08
G2394	1255.02	1207.59	3172.83	3455.62	737.47	645.47	2241.32	2577.12	691.47	2409.22	-1.80083	5.36729e-15	5.24683e-13
G2395	1139.06	1130.99	2602.56	2419.19	669.33	604.53	1838.48	1804.17	636.93	1821.33	-1.51578	1.17926e-11	5.57802e-10
G247	5.49555	3.16815	28.0963	11.041	3.23	1.69	19.85	8.23	2.46	14.04	-2.51281	0.000797598	0.00544819
G2475	33.875	38.6598	161.29	169.529	19.91	20.66	113.94	126.43	20.285	120.185	-2.56677	1.87807e-18	3.05987e-16
G2550	172.963	219	33.0483	49.81	101.64	117.06	23.35	37.15	109.35	30.25	1.85395	1.06637e-09	3.44922e-08
G2586	12.7446	6.03862	31.3436	31.1024	7.49	3.23	22.14	23.2	5.36	22.67	-2.08048	0.000100985	0.000974194
G2677	110.515	126.265	189.947	195.121	64.94	67.49	134.18	145.52	66.215	139.85	-1.07865	1.75631e-05	0.000211498
G2744	16.3902	27.8902	69.4643	72.7974	9.63	14.91	49.07	54.29	12.27	51.68	-2.07447	3.21912e-08	7.53239e-07
G2779	153.746	130.665	42.8704	39.0356	90.34	69.84	30.28	29.11	80.09	29.695	1.4314	3.33306e-06	4.92018e-05
G2780	316.516	276.474	125.037	103.097	185.99	147.78	88.33	76.89	166.885	82.61	1.01447	0.0001002	0.000969588
G2810	199.564	167.999	317.595	328.1	117.27	89.8	224.35	244.69	103.535	234.52	-1.17959	2.55678e-06	3.91892e-05
G2845	41.1268	30.4476	0	1.03773	24.17	16.27	0	0.77	20.22	0.385	5.71478	3.7223e-09	1.07022e-07
G2934	93.3293	69.3492	23.2614	5.35516	54.84	37.07	16.43	3.99	45.955	10.21	2.17024	2.10971e-05	0.000247483
G2980	9.87203	13.2258	0	1.03111	5.8	7.07	0	0.77	6.435	0.385	4.06301	0.0006116	0.0044032
G2981	129.541	132.264	332.441	378.223	76.12	70.7	234.84	282.07	73.41	258.455	-1.81586	5.6662e-13	3.51065e-11
G2984	415.342	356.823	680.439	912.917	244.06	190.73	480.67	680.83	217.395	580.75	-1.4176	6.98348e-08	1.5059e-06
G2998	958.136	829.063	1851.44	1754.43	563.01	443.14	1307.88	1308.41	503.075	1308.14	-1.37868	3.93055e-09	1.12276e-07
G3020	63.5667	54.7805	10.3881	9.61555	37.35	29.28	7.34	7.17	33.315	7.255	2.19912	2.34744e-06	3.63606e-05
G3031	54.6032	40.9871	12.4158	11.5972	32.09	21.91	8.77	8.65	27	8.71	1.63221	0.000593686	0.00430251
G305	4271.48	3962.65	1050.97	1258.66	2509.98	2118.08	742.42	938.68	2314.03	840.55	1.461	9.68042e-10	3.17792e-08
G3060	17.6979	18.4975	1.41818	1.61611	10.4	9.89	1	1.21	10.145	1.105	3.19865	0.000308184	0.00249669
G3086	103.172	106.614	43.7873	32.659	60.63	56.99	30.93	24.36	58.81	27.645	1.08904	0.000642066	0.00455556
G3091	34.3608	23.7673	3.0175	1.94917	20.19	12.7	2.13	1.45	16.445	1.79	3.19962	1.41349e-05	0.00017715
G3175	124.166	102.293	36.4941	39.6	72.96	54.68	25.78	29.53	63.82	27.655	1.20647	0.000206323	0.00179017
G3227	12.793	12.3709	0	0	7.52	6.61	0	0	7.065	0.001	12.7865	3.81381e-05	0.000417337
G3233	80.4814	93.6929	17.4245	33.181	47.29	50.08	12.31	24.75	48.685	18.53	1.39361	0.000293638	0.00238324
G3249	1.96915	0	11.1474	19.5693	1.16	0	7.87	14.59	0.58	11.23	-4.27516	6.74165e-05	0.000687612
G3262	329.488	380.088	605.432	607.732	193.61	203.16	427.68	453.23	198.385	440.455	-1.15069	4.21422e-07	7.92237e-06
G3285	206.444	220.085	56.0504	43.5672	121.31	117.64	39.59	32.49	119.475	36.04	1.72904	1.85644e-10	6.86258e-09
G332	71.0513	60.5435	98.3291	118.743	41.75	32.36	69.46	88.56	37.055	79.01	-1.09237	0.000269502	0.00223708
G3350	44.061	37.4616	10.9415	8.0016	25.89	20.02	7.73	5.97	22.955	6.85	1.74463	0.000432653	0.0032758
G3374	291.372	324.454	526.761	647.023	171.21	173.42	372.11	482.53	172.315	427.32	-1.31027	7.4617e-08	1.5934e-06
G3486	2.93143	1.01882	14.7501	19.5853	1.72	0.54	10.42	14.61	1.13	12.515	-3.46926	2.47067e-05	0.000285262
G3488	1574.62	1403.47	3899.87	4444.72	925.27	750.17	2754.92	3314.76	837.72	3034.84	-1.85708	1.20966e-14	1.13219e-12
G3489	54.8526	46.2355	117.189	149.477	32.23	24.71	82.78	111.48	28.47	97.13	-1.77047	1.02127e-08	2.64269e-07
G3526	40.0195	28.3393	214.989	218.796	23.52	15.15	151.87	163.17	19.335	157.52	-3.02625	5.82204e-24	1.97009e-21
G353	1673.28	1493.54	576.314	628.028	983.24	798.32	407.12	468.37	890.78	437.745	1.02498	1.2567e-05	0.000160704
G3568	13.6375	5.44269	0	0	8.01	2.91	0	0	5.46	0.001	12.4147	0.00126326	0.00806541
G3590	43.3154	48.7017	10.2355	9.50735	25.45	26.03	7.23	7.09	25.74	7.16	1.84598	7.45277e-05	0.000750223
G3648	1229.74	1165.9	329.06	455.862	722.62	623.19	232.45	339.97	672.905	286.21	1.23333	1.78266e-06	2.85161e-05
G3653	236.634	219.334	76.7787	97.2888	139.05	117.24	54.24	72.56	128.145	63.4	1.01522	0.000214154	0.00183638
G3709	137.096	149.937	269.672	302.365	80.56	80.14	190.5	225.5	80.35	208	-1.37221	3.47793e-08	8.09492e-07
G3715	74.651	69.9328	21.303	21.8127	43.87	37.38	15.05	16.27	40.625	15.66	1.37528	0.000281128	0.00231588
G3739	476.461	389.031	772.817	715.599	279.98	207.94	545.93	533.68	243.96	539.805	-1.14579	2.15637e-06	3.38781e-05
G3760	2.03435	1.00982	15.9189	28.8103	1.2	0.54	11.25	21.49	0.87	16.37	-4.2339	6.7567e-07	1.1985e-05
G3778	148.615	191.332	73.054	52.0157	87.33	102.27	51.61	38.79	94.8	45.2	1.06856	0.000144197	0.00131603
G3825	34.5179	33.5216	63.1411	69.7328	20.28	17.92	44.6	52	19.1	48.3	-1.33845	0.00012192	0.0011387
G3838	78.9004	92.9694	14.3174	14.8348	46.36	49.69	10.11	11.06	48.025	10.585	2.18176	1.57851e-08	3.90104e-07
G3894	89.3398	61.0795	18.3318	15.6705	52.5	32.65	12.95	11.69	42.575	12.32	1.789	3.15058e-05	0.000352657
G3910	13.006	9.71708	1.01369	0	7.64	5.19	0.72	0	6.415	0.36	4.15538	0.00101721	0.00669868
G3936	37.6038	27.5434	5.17349	7.6925	22.1	14.72	3.65	5.74	18.41	4.695	1.97129	0.000779371	0.00537375
G4019	176.456	185.612	65.1352	72.2836	103.69	99.21	46.01	53.91	101.45	49.96	1.02192	0.000110822	0.00104615
G4020	2232.75	2013.01	4199.19	4117.58	1312	1075.98	2966.36	3070.79	1193.99	3018.57	-1.33808	4.51757e-09	1.26578e-07
G4024	19.7404	8.31499	77.9671	56.8245	11.6	4.44	55.08	42.38	8.02	48.73	-2.60314	9.10623e-09	2.42778e-07
G4027	18.2273	14.7873	36.5222	39.7911	10.71	7.9	25.8	29.68	9.305	27.74	-1.57589	0.000502404	0.00370197
G4070	13.3652	8.40724	39.1477	28.8956	7.85	4.49	27.65	21.55	6.17	24.6	-1.99532	0.000101619	0.000976034
G4076	158.171	130.279	10.1864	21.9795	92.94	69.64	7.2	16.39	81.29	11.795	2.7849	8.07609e-13	4.80091e-11
G4128	1242.11	1170.84	2206.04	2521.26	729.88	625.83	1558.38	1880.29	677.855	1719.34	-1.3428	9.89788e-09	2.57688e-07
G4145	403.462	362.8	129.884	112.51	237.08	193.92	91.75	83.91	215.5	87.83	1.2949	2.66834e-07	5.33547e-06
G4173	106.139	80.1591	24.4417	38.9053	62.37	42.85	17.27	29.01	52.61	23.14	1.18495	0.00137216	0.00861701
G4178	51.3159	44.0987	80.7107	88.4826	30.15	23.57	57.02	65.99	26.86	61.505	-1.19524	0.00015305	0.00137964
G4180	21.2031	19.8877	41.4081	43.9962	12.46	10.63	29.25	32.81	11.545	31.03	-1.4264	0.000762434	0.00528181
G4194	118.102	114.899	42.1405	38.1895	69.4	61.42	29.77	28.48	65.41	29.125	1.16725	0.00016004	0.00143385
G4231	168.469	177.101	363.398	373.801	98.99	94.66	256.71	278.77	96.825	267.74	-1.46738	9.16539e-10	3.03147e-08
G4247	128.502	160.833	50.066	59.3991	75.51	85.97	35.37	44.3	80.74	39.835	1.01925	0.000396644	0.00305041
G4263	19.4951	31.5847	1.01507	4.06343	11.46	16.88	0.72	3.03	14.17	1.875	2.91788	0.000104942	0.000997238
G4369	1838.18	1911.3	4446.26	4401.97	1080.14	1021.62	3140.89	3282.88	1050.88	3211.89	-1.61182	3.32767e-13	2.21794e-11
G4427	7.15092	4.91417	41.655	26.8067	4.2	2.63	29.43	19.99	3.415	24.71	-2.85514	5.49738e-07	1.00344e-05
G4449	42.5745	38.3132	5.0123	2.07119	25.02	20.48	3.54	1.54	22.75	2.54	3.16297	4.01599e-07	7.63819e-06
G4551	173.237	134.323	315.998	317.963	101.8	71.8	223.23	237.13	86.8	230.18	-1.407	6.03942e-08	1.32837e-06
G4584	5.02231	1.60682	17.2166	16.4861	2.95	0.86	12.16	12.29	1.905	12.225	-2.68197	0.000471652	0.00351066
G4612	2.30512	5.44232	37.2579	36.1665	1.35	2.91	26.32	26.97	2.13	26.645	-3.64494	8.3133e-10	2.79162e-08
G4654	5.10635	5.32853	44.2134	16.152	3	2.85	31.23	12.05	2.925	21.64	-2.88719	3.74348e-05	0.000412693
G4683	372.46	339.379	164.307	111.277	218.86	181.4	116.07	82.99	200.13	99.53	1.00773	0.000145663	0.0013224
G4750	42.7891	70.0574	107.02	127.731	25.14	37.45	75.6	95.26	31.295	85.43	-1.44881	3.64236e-06	5.28176e-05
G479	88.103	76.4862	20.0852	16.2582	51.77	40.88	14.19	12.12	46.325	13.155	1.81618	2.18849e-06	3.42603e-05
G48	37.0143	48.8697	110.813	103.543	21.75	26.12	78.28	77.22	23.935	77.75	-1.69972	2.26958e-08	5.4612e-07
G480	160.295	92.9852	11.0253	1.01352	94.19	49.7	7.79	0.76	71.945	4.275	4.0729	8.28137e-14	6.28099e-12
G4831	48.9171	49.0316	0.967533	10.0718	28.74	26.21	0.68	7.51	27.475	4.095	2.74618	3.65005e-06	5.28176e-05
G484	0	0	12.0074	7.76885	0	0	8.48	5.79	0.001	7.135	-12.8007	8.50138e-05	0.000836635
G4849	56.9419	40.1478	114.176	128.534	33.46	21.46	80.66	95.86	27.46	88.26	-1.68443	9.28405e-08	1.94479e-06
G4891	245.395	234.564	86.9186	86.4947	144.2	125.38	61.4	64.51	134.79	62.955	1.09832	2.22102e-05	0.000259848
G4904	65.443	68.0937	153.934	117.966	38.46	36.4	108.74	87.98	37.43	98.36	-1.39388	5.55974e-07	1.01063e-05
G4910	11.1998	8.33859	67.7208	80.9705	6.58	4.46	47.84	60.39	5.52	54.115	-3.29329	4.00863e-14	3.26555e-12
G4917	33.9251	25.6435	60.6239	65.6435	19.93	13.71	42.83	48.96	16.82	45.895	-1.44816	8.31896e-05	0.000822362
G5043	42.9098	29.4065	4.17068	4.30668	25.21	15.72	2.95	3.21	20.465	3.08	2.73216	1.13697e-05	0.000146244
G5054	92.2393	81.9986	30.8423	29.199	54.2	43.83	21.79	21.78	49.015	21.785	1.16989	0.00066979	0.00470672
G5133	22.3319	9.50102	0	1.90027	13.12	5.08	0	1.42	9.1	0.71	3.67998	0.000793613	0.0054294
G5139	47.5667	71.5047	82.2741	126.347	27.95	38.22	58.12	94.23	33.085	76.175	-1.20314	0.00038125	0.00295056
G5173	1806.89	1926.19	3254.96	3965.28	1061.76	1029.57	2299.34	2957.21	1045.66	2628.28	-1.3297	1.35446e-08	3.48436e-07
G518	6.23594	2.19694	48.1736	63.6282	3.66	1.17	34.03	47.45	2.415	40.74	-4.07635	4.82876e-13	3.03453e-11
G5189	66.845	80.2322	176.665	197.945	39.28	42.89	124.8	147.62	41.085	136.21	-1.72915	1.15236e-10	4.44671e-09
G5272	24.8711	31.9173	5.77202	2.96379	14.61	17.06	4.08	2.21	15.835	3.145	2.33198	0.000231331	0.00195698
G5274	40.0529	78.2753	102.149	108.166	23.54	41.84	72.16	80.67	32.69	76.415	-1.22501	0.000212107	0.00182595
G5278	5097.84	5185.54	1300.81	1352.38	2995.57	2771.74	918.91	1008.57	2883.66	963.74	1.58118	1.74219e-12	9.46158e-11
G5279	1289.59	1272.12	193.087	239.353	757.78	679.96	136.4	178.5	718.87	157.45	2.19084	2.00547e-18	3.15074e-16
G5310	3143.56	2789.47	951.336	1142.45	1847.2	1491	672.04	852.01	1669.1	762.025	1.13116	3.01769e-06	4.53066e-05
G5344	381.478	315.461	77.171	94.2047	224.16	168.62	54.51	70.26	196.39	62.385	1.65445	2.07879e-09	6.39484e-08
G5387	45.1504	45.1024	5.03369	16.5877	26.53	24.11	3.56	12.37	25.32	7.965	1.66853	0.00156193	0.00959626
G5429	177.046	419.562	564.663	1757.52	104.04	224.26	398.89	1310.72	164.15	854.805	-2.38058	1.43441e-06	2.37217e-05
G5430	96.6369	99.3004	30.3746	37.1784	56.79	53.08	21.46	27.73	54.935	24.595	1.15936	0.000377415	0.00292812
G5495	769.264	711.513	273.549	272.726	452.03	380.31	193.24	203.39	416.17	198.315	1.06938	5.11419e-06	7.16476e-05
G5499	66.1497	80.7668	19.9848	22.9017	38.87	43.17	14.12	17.08	41.02	15.6	1.39478	0.000213087	0.0018308
G5531	265.353	230.455	24.8784	50.4138	155.93	123.18	17.57	37.6	139.555	27.585	2.33888	5.35158e-12	2.67518e-10
G5555	278.894	291.383	398.429	496.953	163.88	155.75	281.46	370.61	159.815	326.035	-1.02862	2.96913e-05	0.000334046
G5572	439.855	389.788	736.959	1080.53	258.47	208.35	520.6	805.83	233.41	663.215	-1.50661	4.03546e-08	9.24583e-07
G5618	82.2078	98.6362	171.647	178.361	48.31	52.72	121.25	133.02	50.515	127.135	-1.33158	2.85415e-07	5.63023e-06
G5624	1.00647	0	40.3971	36.5418	0.59	0	28.54	27.25	0.295	27.895	-6.56315	3.7447e-15	3.83092e-13
G5655	164.198	163.922	18.0867	30.545	96.49	87.62	12.78	22.78	92.055	17.78	2.37224	1.23861e-12	6.98546e-11
G5661	91.5341	102.247	28.1405	42.1139	53.79	54.65	19.88	31.41	54.22	25.645	1.08015	0.00135734	0.00854214
G5669	176.409	198.879	360.738	392.771	103.66	106.3	254.83	292.92	104.98	273.875	-1.3834	8.9629e-09	2.40413e-07
G5683	115.335	94.3866	435.484	373.197	67.77	50.45	307.63	278.32	59.11	292.975	-2.3093	1.34227e-18	2.27103e-16
G5692	83.4116	100.196	116.343	191.142	49.01	53.56	82.19	142.55	51.285	112.37	-1.13165	0.000288499	0.00234585
G5700	21.1933	12.6916	88.5552	94.6396	12.45	6.78	62.56	70.58	9.615	66.57	-2.79151	1.89441e-13	1.30211e-11
G5725	3439.18	3237.44	1453.94	1128.22	2020.91	1730.45	1027.08	841.4	1875.68	934.24	1.00555	1.5921e-05	0.000194545
G5728	87.2341	67.9782	19.3664	16.7337	51.26	36.34	13.68	12.48	43.8	13.08	1.74357	1.43232e-05	0.000179
G5742	7.91258	5.17545	51.8397	60.6296	4.65	2.77	36.62	45.22	3.71	40.92	-3.46332	4.4689e-12	2.2859e-10
G5744	236.775	220.62	734.616	759.146	139.13	117.92	518.94	566.15	128.525	542.545	-2.07769	7.46803e-18	1.13282e-15
G5762	175.884	185.871	58.5637	58.5208	103.35	99.35	41.37	43.64	101.35	42.505	1.25364	2.7255e-06	4.1486e-05
G5790	35.5822	36.1084	86.249	110.64	20.91	19.3	60.93	82.51	20.105	71.72	-1.83482	3.58588e-08	8.30224e-07
G5810	23.6476	31.7381	0.995007	4.05046	13.9	16.96	0.7	3.02	15.43	1.86	3.05236	2.60746e-05	0.000297928
G5824	134.009	108.779	35.6381	49.653	78.75	58.14	25.18	37.03	68.445	31.105	1.1378	0.000549902	0.00402499
G5825	22.9353	15.8174	0	0	13.48	8.45	0	0	10.965	0.001	13.4206	6.59132e-07	1.1739e-05
G5938	10.9305	6.47268	81.2558	51.9521	6.42	3.46	57.4	38.74	4.94	48.07	-3.28255	1.27916e-11	5.98619e-10
G6030	28.1491	16.4435	0.9889	0	16.54	8.79	0.7	0	12.665	0.35	5.17735	2.11581e-06	3.348e-05
G6065	24.7305	30.3514	6.29264	4.61128	14.53	16.22	4.45	3.44	15.375	3.945	1.96249	0.00126839	0.00808646
G6078	270.546	13.4792	992.69	1290.35	158.98	7.2	701.25	962.31	83.09	831.78	-3.32346	0.000133149	0.00123051
G6137	469.943	459.435	103.234	102.291	276.15	245.57	72.93	76.29	260.86	74.61	1.80583	3.92002e-13	2.5061e-11
G6161	278.53	230.857	85.2074	88.6623	163.67	123.4	60.19	66.12	143.535	63.155	1.18443	1.25148e-05	0.000160503
G6259	20.6057	27.0503	79.3778	118.336	12.11	14.46	56.07	88.25	13.285	72.16	-2.4414	6.74576e-11	2.72244e-09
G6407	56.9408	82.5487	209.277	199.055	33.46	44.12	147.84	148.45	38.79	148.145	-1.93325	6.63821e-13	4.05576e-11
G6501	89.8892	59.9491	175.905	170.172	52.82	32.04	124.26	126.91	42.43	125.585	-1.56551	9.69884e-08	2.02205e-06
G6577	79.0525	94.1671	25.5373	10.8188	46.45	50.33	18.04	8.07	48.39	13.055	1.89011	3.1289e-06	4.68165e-05
G6578	82.0865	97.0185	20.8463	12.0881	48.24	51.86	14.73	9.01	50.05	11.87	2.07605	6.50499e-08	1.41661e-06
G6582	84.1985	89.6288	12.352	13.887	49.48	47.91	8.73	10.36	48.695	9.545	2.35096	2.72143e-09	8.14394e-08
G6583	82.8365	50.9536	8.16849	23.5608	48.68	27.24	5.77	17.57	37.96	11.67	1.70168	0.00108309	0.00706901
G6690	84.9749	73.0721	322.462	317.719	49.93	39.06	227.79	236.95	44.495	232.37	-2.38471	1.81308e-19	3.46771e-17
G675	14.3579	15.9571	0	1.04347	8.44	8.53	0	0.78	8.485	0.39	4.44337	0.000223821	0.00190812
G6787	879.572	807.531	1329.36	1423.65	516.85	431.64	939.08	1061.72	474.245	1000.4	-1.07687	3.14897e-06	4.69571e-05
G6790	119.693	90.4497	188.334	175.028	70.33	48.35	133.04	130.53	59.34	131.785	-1.15111	1.9896e-05	0.000234017
G6912	75.4122	42.2922	9.16855	7.40743	44.31	22.61	6.48	5.52	33.46	6	2.4794	5.09873e-06	7.16476e-05
G6993	18.6721	37.3603	122.614	138.202	10.97	19.97	86.62	103.07	15.47	94.845	-2.6161	2.08311e-14	1.79678e-12
G7003	160.9	138.129	59.2602	30.6927	94.55	73.83	41.86	22.89	84.19	32.375	1.37877	4.22549e-05	0.000456706
G7059	193.146	227.707	293.175	406.958	113.5	121.71	207.1	303.5	117.605	255.3	-1.11824	2.46229e-05	0.000285042
G7065	1.91106	2.87984	13.7157	10.8835	1.12	1.54	9.69	8.12	1.33	8.905	-2.74319	0.00163223	0.00995862
G7069	59.3952	57.9005	136.016	128.724	34.9	30.95	96.08	96	32.925	96.04	-1.54445	2.71105e-08	6.48146e-07
G7184	138.154	106.139	9.29263	32.5202	81.18	56.73	6.56	24.25	68.955	15.405	2.16226	2.13779e-06	3.37066e-05
G720	10.5335	5.13796	31.0091	26.013	6.19	2.75	21.91	19.4	4.47	20.655	-2.20814	7.42769e-05	0.000749413
G722	68.7201	63.1027	17.3287	17.7116	40.38	33.73	12.24	13.21	37.055	12.725	1.542	0.000135322	0.00124536
G7220	0	0	11.3246	6.30787	0	0	8	4.7	0.001	6.35	-12.6325	0.000228555	0.00194095
G7243	19.926	19.1603	0	1.93261	11.71	10.24	0	1.44	10.975	0.72	3.93008	6.03984e-05	0.000626633
G7248	125.408	107.015	32.6283	52.2967	73.69	57.2	23.05	39	65.445	31.025	1.07685	0.00159921	0.00978432
G7263	0	0	19.8899	24.0152	0	0	14.05	17.91	0.001	15.98	-13.964	3.25265e-09	9.51534e-08
G7282	7.77362	10.7899	0	0	4.57	5.77	0	0	5.17	0.001	12.3359	0.000472662	0.00351159
G7283	2.82126	0	22.9788	10.182	1.66	0	16.23	7.59	0.83	11.91	-3.84292	6.11467e-05	0.000631419
G7295	315.271	260.272	1667.48	1781.62	185.26	139.12	1177.93	1328.68	162.19	1253.31	-2.94998	2.33748e-30	3.42752e-27
G7319	1.67025	1.73499	12.0272	22.5422	0.98	0.93	8.5	16.81	0.955	12.655	-3.72806	5.23405e-05	0.000550828
G7329	38.8469	27.5123	9.16964	1.03042	22.83	14.71	6.48	0.77	18.77	3.625	2.37238	0.000734299	0.00510297
G7413	811.509	769.56	1522.1	1688.38	476.85	411.34	1075.23	1259.15	444.095	1167.19	-1.3941	1.92971e-09	5.97802e-08
G7446	34.8216	30.2471	4.8309	2.91694	20.46	16.17	3.41	2.18	18.315	2.795	2.71211	1.95163e-05	0.000231408
G7462	72.2002	64.8439	20.5753	21.0866	42.43	34.66	14.53	15.73	38.545	15.13	1.34913	0.000442373	0.0033379
G7466	33.3394	45.4463	53.9288	98.0911	19.59	24.29	38.1	73.15	21.94	55.625	-1.34217	0.000589848	0.00428883
G7493	37.5147	40.7016	97.0767	96.948	22.04	21.76	68.58	72.3	21.9	70.44	-1.68546	4.98004e-08	1.11204e-06
G7500	49.3985	63.4692	111.844	129.5	29.03	33.93	79.01	96.58	31.48	87.795	-1.4797	4.02832e-07	7.63819e-06
G7506	300.688	304.461	96.7213	107.202	176.69	162.74	68.33	79.95	169.715	74.14	1.19479	2.41387e-06	3.72583e-05
G7537	17.8561	33.6428	1.07848	2.26297	10.49	17.98	0.76	1.69	14.235	1.225	3.53859	1.86743e-05	0.000223229
G7586	247.02	205.594	406.521	428.44	145.15	109.89	287.17	319.52	127.52	303.345	-1.25024	5.64373e-07	1.01749e-05
G7587	30.8013	19.6308	53.3765	68.137	18.1	10.49	37.71	50.81	14.295	44.26	-1.63049	5.78798e-05	0.000603349
G7591	90.466	87.2381	21.8409	14.756	53.16	46.63	15.43	11	49.895	13.215	1.91672	4.15978e-07	7.8536e-06
G7599	15.0174	8.19277	33.453	29.7922	8.82	4.38	23.63	22.22	6.6	22.925	-1.79638	0.00044826	0.00336501
G7652	1201.58	1605.81	14.5656	18.0592	706.07	858.33	10.29	13.47	782.2	11.88	6.04093	1.38694e-75	6.10114e-72
G7693	174.337	199.027	329.813	393.542	102.44	106.38	232.98	293.49	104.41	263.235	-1.33409	7.58682e-08	1.61229e-06
G7728	47.0664	40.1411	70.484	71.7953	27.66	21.46	49.79	53.54	24.56	51.665	-1.07288	0.000998571	0.00660559
G773	117.208	232.012	30.1078	64.597	68.87	124.01	21.27	48.17	96.44	34.72	1.47386	0.000225708	0.00192048
G7743	1692.21	1586.76	4459.3	5121.97	994.37	848.15	3150.11	3819.83	921.26	3484.97	-1.91947	6.36853e-16	7.18337e-14
G7749	453.199	515.392	75.2061	104.566	266.31	275.48	53.13	77.98	270.895	65.555	2.04696	2.62337e-14	2.1774e-12
G7803	480.839	485.574	97.8974	87.5547	282.55	259.55	69.16	65.3	271.05	67.23	2.01138	8.75743e-16	9.17237e-14
G7871	315.409	306.565	54.8852	62.0017	185.34	163.86	38.77	46.24	174.6	42.505	2.03835	4.42515e-14	3.53932e-12
G790	54.8692	42.012	197.118	134.884	32.24	22.46	139.25	100.59	27.35	119.92	-2.13246	5.42516e-12	2.68149e-10
G7919	418.7	331.316	107.754	109.287	246.03	177.09	76.12	81.5	211.56	78.81	1.42462	9.9165e-08	2.05767e-06
G8025	208.59	203.156	409.707	465.84	122.57	108.59	289.42	347.41	115.58	318.415	-1.46202	2.61577e-09	7.88136e-08
G8030	111.53	59.4944	181.893	171.787	65.54	31.8	128.49	128.11	48.67	128.3	-1.39842	1.54961e-05	0.000190685
G8039	163.088	225.656	43.4516	26.0733	95.83	120.62	30.69	19.44	108.225	25.065	2.11029	1.74669e-11	7.84048e-10
G8043	263.981	206.847	67.3082	67.4555	155.12	110.56	47.55	50.31	132.84	48.93	1.4409	3.05236e-07	5.99434e-06
G8050	536.863	454.987	122.352	141.616	315.47	243.2	86.43	105.61	279.335	96.02	1.54059	3.26623e-09	9.51534e-08
G8060	101.245	74.8444	23.3241	30.8447	59.49	40.01	16.48	23	49.75	19.74	1.33357	0.000407206	0.00310451
G8075	69.3917	79.1209	139.402	145.263	40.78	42.29	98.48	108.33	41.535	103.405	-1.31591	8.03781e-07	1.40311e-05
G8088	11.5981	3.78242	70.8386	65.5437	6.82	2.02	50.04	48.88	4.42	49.46	-3.48414	3.93091e-13	2.5061e-11
G8114	146.912	134.33	38.0541	66.2165	86.33	71.8	26.88	49.38	79.065	38.13	1.05211	0.00137327	0.00861701
G8135	7.27776	9.02914	20.2717	37.4727	4.28	4.83	14.32	27.95	4.555	21.135	-2.21411	0.000249361	0.00209339
G8139	26.3781	33.7757	90.1722	73.1575	15.5	18.05	63.7	54.56	16.775	59.13	-1.81758	6.46032e-08	1.41388e-06
G8215	83.8388	109.45	134.976	194.368	49.26	58.5	95.35	144.95	53.88	120.15	-1.15701	7.9933e-05	0.000795531
G8221	147.425	127.206	55.2704	43.8806	86.63	67.99	39.04	32.73	77.31	35.885	1.10727	0.000242564	0.00204806
G8230	314.233	275.623	1248.05	1185.91	184.65	147.32	881.64	884.42	165.985	883.03	-2.41141	4.44518e-23	1.30362e-20
G8232	180.049	128.211	836.493	810.093	105.8	68.53	590.91	604.15	87.165	597.53	-2.77719	2.66691e-24	1.06652e-21
G824	221.043	204.85	267.883	390.405	129.89	109.5	189.24	291.15	119.695	240.195	-1.00484	0.000253301	0.00211838
G8255	33.7059	26.6787	97.7872	68.9026	19.81	14.26	69.08	51.39	17.035	60.235	-1.8221	2.6935e-07	5.36141e-06
G8258	583.421	487.097	1475.26	1530.32	342.83	260.36	1042.14	1141.28	301.595	1091.71	-1.85591	2.47069e-14	2.09011e-12
G8265	46.6617	70.7335	14.8488	8.9414	27.42	37.81	10.49	6.67	32.615	8.58	1.92649	3.80432e-05	0.000417337
G8336	331.52	338.252	47.9152	56.2769	194.81	180.8	33.85	41.97	187.805	37.91	2.30859	2.9613e-17	3.83141e-15
G8355	951.271	1081.13	298.264	315.577	558.98	577.88	210.7	235.35	568.43	223.025	1.34978	3.43693e-09	9.94674e-08
G847	129.35	126.624	28.754	59.4233	76.01	67.68	20.31	44.32	71.845	32.315	1.15268	0.00129841	0.00823013
G849	113.984	98.7345	26.8765	41.293	66.98	52.77	18.99	30.8	59.875	24.895	1.2661	0.000263318	0.00219382
G8499	96.3945	53.0699	11.5011	20.1719	56.64	28.37	8.12	15.04	42.505	11.58	1.876	0.000111643	0.00105165
G8521	62.4299	75.209	103.072	134.465	36.68	40.2	72.81	100.28	38.44	86.545	-1.17084	6.81355e-05	0.000690617
G8553	36.7867	23.4032	0	2.97404	21.62	12.51	0	2.22	17.065	1.11	3.94241	3.49361e-06	5.12279e-05
G8575	201.303	149.883	66.0847	52.7486	118.29	80.11	46.68	39.34	99.2	43.01	1.20567	5.85073e-05	0.000608448
G858	17.53	14.956	71.9557	58.5354	10.3	7.99	50.83	43.65	9.145	47.24	-2.36895	4.90816e-09	1.36652e-07
G8645	413.636	390.588	36.111	56.5679	243.06	208.77	25.51	42.19	225.915	33.85	2.73855	2.77409e-20	6.42275e-18
G8672	37.3294	26.3651	5.88809	0	21.94	14.09	4.16	0	18.015	2.08	3.11454	5.1521e-05	0.000543503
G8697	8668.82	9253.3	15525.6	16665.4	5093.93	4946	10967.5	12428.6	5019.97	11698	-1.22052	2.9974e-08	7.08901e-07
G8759	58.4116	49.096	100.686	115.007	34.32	26.24	71.13	85.77	30.28	78.45	-1.37341	6.76949e-06	9.27695e-05
G8840	23.7214	21.6231	0	2.07299	13.94	11.56	0	1.55	12.75	0.775	4.04016	1.40646e-05	0.000177144
G8871	61.3991	35.6236	6.75754	7.48081	36.08	19.04	4.77	5.58	27.56	5.175	2.41295	1.75968e-05	0.000211498
G8920	57.5055	38.7135	10.5108	12.5569	33.79	20.69	7.42	9.36	27.24	8.39	1.69898	0.000591154	0.00429123
G9002	17.9081	15.3694	60.5034	63.7267	10.52	8.22	42.74	47.53	9.37	45.135	-2.26813	1.43584e-08	3.64637e-07
G9055	158.633	173.344	452.631	478.462	93.21	92.65	319.74	356.82	92.93	338.28	-1.864	1.42339e-14	1.27786e-12
G9093	208.341	220.726	38.7591	44.6373	122.42	117.98	27.38	33.29	120.2	30.335	1.98638	8.88308e-13	5.14815e-11
G91	47.5904	45.5711	10.8069	10.0108	27.96	24.36	7.63	7.47	26.16	7.55	1.79281	0.000103731	0.000994142
G9114	64.7901	50.207	18.0593	6.90001	38.07	26.84	12.76	5.15	32.455	8.955	1.85768	0.00019825	0.00173323
G9115	126.797	114.813	228.555	218.792	74.51	61.37	161.45	163.17	67.94	162.31	-1.25642	7.92433e-07	1.38881e-05
G9125	7.50952	16.3378	0	1.00492	4.41	8.73	0	0.75	6.57	0.375	4.13093	0.00111086	0.00720747
G9126	198.584	174.972	71.1209	73.5045	116.69	93.52	50.24	54.82	105.105	52.53	1.00062	0.000187582	0.00164705
G9189	2108.17	1630.62	4179.31	3669.38	1238.79	871.59	2952.31	2736.53	1055.19	2844.42	-1.43063	8.22691e-09	2.23396e-07
G9200	25.6061	50.5527	3.06868	5.1416	15.05	27.02	2.17	3.83	21.035	3	2.80976	1.40702e-05	0.000177144
G9207	142.277	106.564	25.6418	24.2666	83.6	56.96	18.11	18.1	70.28	18.105	1.95673	2.99566e-08	7.08901e-07
G9208	70.4897	49.5523	9.3367	17.1497	41.42	26.49	6.6	12.79	33.955	9.695	1.80831	0.00015743	0.00141623
G9233	577.418	613.577	191.298	241.871	339.3	327.96	135.14	180.38	333.63	157.76	1.08052	1.10148e-05	0.000142512
G9246	464.836	332.123	48.2947	60.9906	273.14	177.52	34.12	45.49	225.33	39.805	2.50102	6.927e-16	7.61797e-14
G927	158.752	115.726	39.6544	51.7813	93.28	61.86	28.01	38.62	77.57	33.315	1.21933	0.00021724	0.00185561
G9353	293.022	222.962	83.886	66.7934	172.18	119.18	59.26	49.81	145.68	54.535	1.41755	8.36888e-07	1.45513e-05
G9375	33.3147	22.2748	4.88362	4.85239	19.58	11.91	3.45	3.62	15.745	3.535	2.15511	0.00119361	0.00764293
G9490	63.1266	73.1134	19.9542	5.30498	37.09	39.08	14.1	3.96	38.085	9.03	2.07643	2.28861e-05	0.000266339
G9543	320.899	331.241	126.748	121.202	188.57	177.05	89.54	90.39	182.81	89.965	1.02291	2.71506e-05	0.000308619
G9578	178.195	213.042	453.683	511.673	104.71	113.87	320.49	381.59	109.29	351.04	-1.68347	5.01031e-12	2.53337e-10
G9591	331.31	259.145	75.8059	101.137	194.68	138.52	53.55	75.43	166.6	64.49	1.36924	2.55096e-06	3.91892e-05
G9601	128.833	109.789	243.758	242.739	75.7	58.68	172.19	181.03	67.19	176.61	-1.39425	7.10131e-08	1.52384e-06
G9602	9.69112	11.1709	30.743	22.2739	5.69	5.97	21.72	16.61	5.83	19.165	-1.71691	0.00147654	0.00917413
G9727	16.551	10.8201	72.6128	62.2162	9.73	5.78	51.29	46.4	7.755	48.845	-2.65501	1.84544e-10	6.86258e-09
G9825	3330.16	3093.04	7022.97	6969.62	1956.85	1653.27	4961.11	5197.76	1805.06	5079.44	-1.49262	4.25191e-11	1.78135e-09
G983	32.8003	35.1507	114.917	198.555	19.27	18.79	81.18	148.08	19.03	114.63	-2.59064	6.78048e-13	4.08593e-11
G9954	184.48	142.089	16.1009	20.2473	108.4	75.95	11.37	15.1	92.175	13.235	2.80002	6.32558e-15	6.04918e-13
G9982	26.119	24.8543	6.04716	1.01579	15.35	13.28	4.27	0.76	14.315	2.515	2.5089	0.000488542	0.00361192
