# Supplementary material for: Comprehensive Analysis of mRNA and lncRNA Transcriptomes Reveals the Differentially Hypoxic Response of Preadipocytes During Adipogenesis
Source: Front Genet. 2020 Aug 6;11:845. doi: 10.3389/fgene.2020.00845 (PMC7425071; doi:10.3389/fgene.2020.00845)
Supplement: Supplementary file 6 [file Table_6.XLSX]

## Sheet: Statistics of trans and cis 
Statistics of trans and cis analysis [DE lncRNA-mRNA (DE mRNA)]
Timepoint	D0	D1	D3	D7	D11
Tans (|r| > 0.90)	27-68 (6)	53-122 (122)	62-157 (23)	147-337 (70)	191-431 (267)
Cis (within 100kb)	144-356 (18)	201-469 (32)	176-452 (33)	406-895 (119)	422-980 (295)
Overlaping of trans and cis	24-7 (2)	43-21 (3)	50-22 (5)	107-50 (13)	150-75 (50)
lncRNA-mRNA pairs (1:1)	1-1 (1)	1-1 (1)	2-2 (2)	6-6 (6)	18-18 (18)

## Sheet: cis-D0
Distance	lncRNA_Gene_ID	lncRNA_Transcript_ID	Chromsome	Start	End	Strand	Gene_ID	Gene name	Chromsome	Start	End	Strand
53866	G983	TU2207	RAZU01000018.1	1890625	1895363	+	ENSCGRG00015028323	Brd2	RAZU01000018.1	1830975	1836759	-
1284	G983	TU2207	RAZU01000018.1	1890625	1895363	+	ENSCGRG00015028336	Psmb9	RAZU01000018.1	1896647	1901725	-
6943	G983	TU2207	RAZU01000018.1	1890625	1895363	+	ENSCGRG00015028339	Tap1	RAZU01000018.1	1902306	1930473	+
18504	G983	TU2207	RAZU01000018.1	1890625	1895363	+	ENSCGRG00015028341	Psmb8	RAZU01000018.1	1913867	1916328	+
56323	G98	TU191	RAZU01000002.1	2565872	2568480	+	ENSCGRG00015000909	Zfat	RAZU01000002.1	2624803	2799983	+
93050	G975	TU2187	RAZU01000018.1	1611027	1611581	-	ENSCGRG00015028261	Abcf1	RAZU01000018.1	1504241	1517977	-
76222	G975	TU2187	RAZU01000018.1	1611027	1611581	-	ENSCGRG00015028263	Gnl1	RAZU01000018.1	1528385	1534805	+
26794	G975	TU2187	RAZU01000018.1	1611027	1611581	-	ENSCGRG00015028266	H2-T23	RAZU01000018.1	1581779	1584233	-
87434	G973	TU2184	RAZU01000018.1	1605411	1711033	-	ENSCGRG00015028261	Abcf1	RAZU01000018.1	1504241	1517977	-
70606	G973	TU2184	RAZU01000018.1	1605411	1711033	-	ENSCGRG00015028263	Gnl1	RAZU01000018.1	1528385	1534805	+
21178	G973	TU2184	RAZU01000018.1	1605411	1711033	-	ENSCGRG00015028266	H2-T23	RAZU01000018.1	1581779	1584233	-
17145	G973	TU2184	RAZU01000018.1	1605411	1711033	-	ENSCGRG00015028283	Ring1	RAZU01000018.1	1728178	1731518	-
22259	G973	TU2184	RAZU01000018.1	1605411	1711033	-	ENSCGRG00015028286	H2-Ke6	RAZU01000018.1	1733292	1735141	-
24831	G973	TU2184	RAZU01000018.1	1605411	1711033	-	ENSCGRG00015028288	Slc39a7	RAZU01000018.1	1735864	1738336	-
28067	G973	TU2184	RAZU01000018.1	1605411	1711033	-	ENSCGRG00015028289	Rxrb	RAZU01000018.1	1739100	1745082	+
60545	G97	TU190	RAZU01000002.1	2557451	2564258	+	ENSCGRG00015000909	Zfat	RAZU01000002.1	2624803	2799983	+
89471	G9614	TU21561	RAZU01000163.1	12681831	12687961	-	ENSCGRG00015017520	Medag	RAZU01000163.1	12537025	12592360	+
37647	G9614	TU21561	RAZU01000163.1	12681831	12687961	-	ENSCGRG00015017562	Tex26	RAZU01000163.1	12602257	12644184	+
86717	G9614	TU21561	RAZU01000163.1	12681831	12687961	-	ENSCGRG00015017753	Hsph1	RAZU01000163.1	12774678	12794241	-
95595	G9602	TU21524	RAZU01000163.1	11449544	11450157	-	ENSCGRG00015017255	Slc7a1	RAZU01000163.1	11545752	11592375	-
18126	G9520	TU21336	RAZU01000163.1	6756072	6758652	+	ENSCGRG00015013836	Fbxl18	RAZU01000163.1	6776778	6824393	-
76260	G9520	TU21336	RAZU01000163.1	6756072	6758652	+	ENSCGRG00015013883	Actb	RAZU01000163.1	6834912	6837109	-
37052	G942	TU2120	RAZU01000018.1	1156628	1161048	-	ENSCGRG00015028205	Tcf19	RAZU01000018.1	1116024	1119576	-
21510	G942	TU2120	RAZU01000018.1	1156628	1161048	-	ENSCGRG00015028208	Cchcr1	RAZU01000018.1	1121331	1135118	+
18245	G942	TU2120	RAZU01000018.1	1156628	1161048	-	ENSCGRG00015028212	Psors1c2	RAZU01000018.1	1136723	1138383	+
0	G942	TU2120	RAZU01000018.1	1156628	1161048	-	ENSCGRG00015028213	Cdsn	RAZU01000018.1	1156048	1160288	+
64437	G942	TU2120	RAZU01000018.1	1156628	1161048	-	ENSCGRG00015028220	Vars2	RAZU01000018.1	1225485	1238366	-
76286	G942	TU2120	RAZU01000018.1	1156628	1161048	-	ENSCGRG00015028222	Gtf2h4	RAZU01000018.1	1237334	1241548	-
86705	G942	TU2120	RAZU01000018.1	1156628	1161048	-	ENSCGRG00015028224	Ddr1	RAZU01000018.1	1247753	1270500	-
0	G9169	TU20616	RAZU01000162.1	25376074	25416678	+	ENSCGRG00015006533	Cldnd1	RAZU01000162.1	25379473	25384773	-
14258	G9169	TU20616	RAZU01000162.1	25376074	25416678	+	ENSCGRG00015006597	Cpox	RAZU01000162.1	25430936	25442849	-
96704	G8829	TU19853	RAZU01000152.1	30530429	30533100	+	ENSCGRG00015022075	Clpx	RAZU01000152.1	30399871	30433725	-
13747	G8829	TU19853	RAZU01000152.1	30530429	30533100	+	ENSCGRG00015022150	Parp16	RAZU01000152.1	30493534	30516682	-
68504	G8815	TU19822	RAZU01000152.1	29667403	29669283	+	ENSCGRG00015020866	Ciao2a	RAZU01000152.1	29588652	29598899	-
30649	G8815	TU19822	RAZU01000152.1	29667403	29669283	+	ENSCGRG00015020883	Snx1	RAZU01000152.1	29601128	29636754	+
324	G8815	TU19822	RAZU01000152.1	29667403	29669283	+	ENSCGRG00015020971	Ppib	RAZU01000152.1	29661110	29667079	-
18638	G8815	TU19822	RAZU01000152.1	29667403	29669283	+	ENSCGRG00015020994	Csnk1g1	RAZU01000152.1	29687921	29777767	-
2649	G8748	TU19674	RAZU01000152.1	18493050	18494380	+	ENSCGRG00015013864	Gclc	RAZU01000152.1	18453001	18490401	-
68479	G8296	TU18662	RAZU01000141.1	8368447	8371220	+	ENSCGRG00015017091	Fam193b	RAZU01000141.1	8273691	8299968	+
56770	G8296	TU18662	RAZU01000141.1	8368447	8371220	+	ENSCGRG00015017103	Ddx41	RAZU01000141.1	8304069	8311677	+
27446	G8296	TU18662	RAZU01000141.1	8368447	8371220	+	ENSCGRG00015017169	Pdlim7	RAZU01000141.1	8326339	8341001	+
1801	G8296	TU18662	RAZU01000141.1	8368447	8371220	+	ENSCGRG00015017207	Dbn1	RAZU01000141.1	8350289	8366646	+
92	G8296	TU18662	RAZU01000141.1	8368447	8371220	+	ENSCGRG00015017387	Prr7	RAZU01000141.1	8367377	8368355	-
9489	G8296	TU18662	RAZU01000141.1	8368447	8371220	+	ENSCGRG00015017399	Grk6	RAZU01000141.1	8380709	8394675	-
2656	G8222	TU18500	RAZU01000141.1	1670221	1681383	-	ENSCGRG00015013295	Ptch1	RAZU01000141.1	1684039	1741070	+
57909	G822	TU1848	RAZU01000013.1	2852495	2855660	+	ENSCGRG00015008768	Ascc1	RAZU01000013.1	2708544	2794586	-
42421	G822	TU1848	RAZU01000013.1	2852495	2855660	+	ENSCGRG00015008784	Anapc16	RAZU01000013.1	2796731	2810074	+
5326	G822	TU1848	RAZU01000013.1	2852495	2855660	+	ENSCGRG00015008800	Ddit4	RAZU01000013.1	2845302	2847169	+
34640	G822	TU1848	RAZU01000013.1	2852495	2855660	+	ENSCGRG00015008817	Dnajb12	RAZU01000013.1	2890300	2910198	-
64891	G822	TU1848	RAZU01000013.1	2852495	2855660	+	ENSCGRG00015008890	Micu1	RAZU01000013.1	2920551	3061541	-
47381	G7984	TU18022	RAZU01000139.1	11454136	11455690	+	ENSCGRG00015027916	Bnip3	RAZU01000139.1	11390555	11406755	+
58471	G7677	TU17316	RAZU01000138.1	16882074	16882447	-	ENSCGRG00015000795	Mfge8	RAZU01000138.1	16788733	16823603	-
82935	G7677	TU17316	RAZU01000138.1	16882074	16882447	-	ENSCGRG00015001023	Abhd2	RAZU01000138.1	16965382	17030930	+
49842	G7676	TU17315	RAZU01000138.1	16873445	16881151	-	ENSCGRG00015000795	Mfge8	RAZU01000138.1	16788733	16823603	-
84231	G7676	TU17315	RAZU01000138.1	16873445	16881151	-	ENSCGRG00015001023	Abhd2	RAZU01000138.1	16965382	17030930	+
17474	G722	TU1598	RAZU01000012.1	23258403	23262482	+	ENSCGRG00015027826	Sertad2	RAZU01000012.1	23148855	23240929	-
99857	G7124	TU16109	RAZU01000133.1	8076195	8076812	+	ENSCGRG00015022339	Rcl1	RAZU01000133.1	7932022	7976338	-
35261	G7124	TU16109	RAZU01000133.1	8076195	8076812	+	ENSCGRG00015022375	AK3	RAZU01000133.1	8017438	8040934	+
212	G7124	TU16109	RAZU01000133.1	8076195	8076812	+	ENSCGRG00015022382	Cdc37l1	RAZU01000133.1	8048244	8075983	-
5757	G7124	TU16109	RAZU01000133.1	8076195	8076812	+	ENSCGRG00015022402	4430402I18Rik	RAZU01000133.1	8082569	8131610	+
8703	G7124	TU16109	RAZU01000133.1	8076195	8076812	+	ENSCGRG00015022464	Plpp6	RAZU01000133.1	8085515	8086651	-
4184	G7003	TU15850	RAZU01000124.1	1220678	1223508	+	ENSCGRG00015017050	Ier2	RAZU01000124.1	1227692	1228354	-
14508	G7003	TU15850	RAZU01000124.1	1220678	1223508	+	ENSCGRG00015017055	Nacc1	RAZU01000124.1	1238016	1253068	-
31893	G7003	TU15850	RAZU01000124.1	1220678	1223508	+	ENSCGRG00015017093	Trmt1	RAZU01000124.1	1255401	1264901	+
46626	G7003	TU15850	RAZU01000124.1	1220678	1223508	+	ENSCGRG00015017209	Nfix	RAZU01000124.1	1270134	1379293	-
9357	G6912	TU15635	RAZU01000121.1	21689605	21733482	+	ENSCGRG00015009505	Nfat5	RAZU01000121.1	21742839	21819680	+
16245	G6577	TU14906	RAZU01000117.1	1738034	1739783	-	ENSCGRG00015010217	Mmaa	RAZU01000117.1	1756028	1772532	+
1405	G6534	TU14840	RAZU01000110.1	2489238	2490086	-	ENSCGRG00015007372	Irf2bp2	RAZU01000110.1	2491491	2493929	+
84105	G6160	TU13939	RAZU01000103.1	3411542	3416446	-	ENSCGRG00015014764	Zfp236	RAZU01000103.1	3500551	3578949	-
49436	G5813	TU13189	RAZU01000100.1	12627390	12628114	+	ENSCGRG00015025354	Kif2c	RAZU01000100.1	12554721	12577954	-
83692	G5813	TU13189	RAZU01000100.1	12627390	12628114	+	ENSCGRG00015025507	Rnf220	RAZU01000100.1	12711806	12934364	-
38346	G5812	TU13188	RAZU01000100.1	12616300	12622719	+	ENSCGRG00015025354	Kif2c	RAZU01000100.1	12554721	12577954	-
89087	G5812	TU13188	RAZU01000100.1	12616300	12622719	+	ENSCGRG00015025507	Rnf220	RAZU01000100.1	12711806	12934364	-
74900	G5810	TU13185	RAZU01000100.1	12590934	12591657	+	ENSCGRG00015025231	Btbd19	RAZU01000100.1	12510853	12516034	-
12980	G5810	TU13185	RAZU01000100.1	12590934	12591657	+	ENSCGRG00015025354	Kif2c	RAZU01000100.1	12554721	12577954	-
23084	G5665	TU12873	RAZU01000099.1	11715740	11716608	-	ENSCGRG00015001271	Afg1l	RAZU01000099.1	11551527	11692656	-
797	G5665	TU12873	RAZU01000099.1	11715740	11716608	-	ENSCGRG00015001325	Snx3	RAZU01000099.1	11717405	11760243	+
2206	G5661	TU12867	RAZU01000099.1	11504987	11506361	+	ENSCGRG00015001248	Foxo3	RAZU01000099.1	11420269	11502781	-
45166	G5661	TU12867	RAZU01000099.1	11504987	11506361	+	ENSCGRG00015001271	Afg1l	RAZU01000099.1	11551527	11692656	-
160	G5659	TU12864	RAZU01000099.1	11502941	11504042	+	ENSCGRG00015001248	Foxo3	RAZU01000099.1	11420269	11502781	-
47485	G5659	TU12864	RAZU01000099.1	11502941	11504042	+	ENSCGRG00015001271	Afg1l	RAZU01000099.1	11551527	11692656	-
69126	G5634	TU12789	RAZU01000099.1	9752952	9754459	+	ENSCGRG00015026098	Rpf2	RAZU01000099.1	9664116	9683826	-
49379	G5634	TU12789	RAZU01000099.1	9752952	9754459	+	ENSCGRG00015026116	Gtf3c6	RAZU01000099.1	9693513	9703573	-
37060	G5634	TU12789	RAZU01000099.1	9752952	9754459	+	ENSCGRG00015026135	Cdk19	RAZU01000099.1	9791519	9910207	+
0	G5310	TU12093	RAZU01000096.1	16639108	16737311	-	ENSCGRG00015021050	Ndufs4	RAZU01000096.1	16558722	16662025	+
66986	G5310	TU12093	RAZU01000096.1	16639108	16737311	-	ENSCGRG00015021074	Arl15	RAZU01000096.1	16804297	17172140	-
41178	G518	TU1135	RAZU01000009.1	4732001	4735106	-	ENSCGRG00015006643	Mmut	RAZU01000009.1	4660389	4690823	-
26849	G518	TU1135	RAZU01000009.1	4732001	4735106	-	ENSCGRG00015006660	Cenpq	RAZU01000009.1	4693026	4705152	+
12699	G518	TU1135	RAZU01000009.1	4732001	4735106	-	ENSCGRG00015006705	9130008F23Rik	RAZU01000009.1	4747805	4748350	+
22517	G48	TU90	RAZU01000001.1	13259229	13260310	-	ENSCGRG00015027269	Azin1	RAZU01000001.1	13206958	13236712	+
195	G4705	TU10754	RAZU01000087.1	20471899	20473467	-	ENSCGRG00015024636	Capzb	RAZU01000087.1	20473662	20576577	+
96135	G4533	TU10331	RAZU01000087.1	10757166	10759831	-	ENSCGRG00015008753	Rnf19b	RAZU01000087.1	10636287	10661031	+
1020	G4533	TU10331	RAZU01000087.1	10757166	10759831	-	ENSCGRG00015008983	Yars	RAZU01000087.1	10760851	10802645	+
25268	G453	TU993	RAZU01000007.1	39071413	39077920	+	ENSCGRG00015001216	Rnf215	RAZU01000007.1	39103188	39108478	+
33644	G453	TU993	RAZU01000007.1	39071413	39077920	+	ENSCGRG00015001280	Ccdc157	RAZU01000007.1	39111564	39128239	-
50409	G453	TU993	RAZU01000007.1	39071413	39077920	+	ENSCGRG00015001388	Sf3a1	RAZU01000007.1	39128329	39149953	+
79062	G453	TU993	RAZU01000007.1	39071413	39077920	+	ENSCGRG00015001432	Tbc1d10a	RAZU01000007.1	39156982	39185586	+
15112	G438	TU964	RAZU01000007.1	38417170	38417457	+	ENSCGRG00015027936	Limk2	RAZU01000007.1	38289680	38402058	-
60172	G438	TU964	RAZU01000007.1	38417170	38417457	+	ENSCGRG00015000124	Selenom	RAZU01000007.1	38477629	38480073	+
62801	G438	TU964	RAZU01000007.1	38417170	38417457	+	ENSCGRG00015000180	Smtn	RAZU01000007.1	38480258	38501649	-
3822	G4253	TU9651	RAZU01000081.1	1678976	1689847	+	ENSCGRG00015012387	Wrap73	RAZU01000081.1	1659827	1675154	+
0	G4253	TU9651	RAZU01000081.1	1678976	1689847	+	ENSCGRG00015012431	Tprgl	RAZU01000081.1	1675819	1678989	-
41734	G4189	TU9527	RAZU01000078.1	4153859	4154773	+	ENSCGRG00015006731	Errfi1	RAZU01000078.1	4109739	4112125	+
6008	G4189	TU9527	RAZU01000078.1	4153859	4154773	+	ENSCGRG00015006741	Park7	RAZU01000078.1	4133614	4147851	-
12237	G4189	TU9527	RAZU01000078.1	4153859	4154773	+	ENSCGRG00015006762	Tnfrsf9	RAZU01000078.1	4167010	4185111	+
73450	G4189	TU9527	RAZU01000078.1	4153859	4154773	+	ENSCGRG00015006874	Per3	RAZU01000078.1	4228223	4286179	-
95716	G4178	TU9507	RAZU01000078.1	3965814	3966262	+	ENSCGRG00015005126	Rere	RAZU01000078.1	3660407	3870098	+
94088	G4176	TU9495	RAZU01000078.1	3964186	3965636	+	ENSCGRG00015005126	Rere	RAZU01000078.1	3660407	3870098	+
780	G4128	TU9369	RAZU01000078.1	554599	567070	-	ENSCGRG00015001270	Dhrs3	RAZU01000078.1	567850	603825	+
84444	G4128	TU9369	RAZU01000078.1	554599	567070	-	ENSCGRG00015001356	Vps13d	RAZU01000078.1	651514	871685	-
11142	G4090	TU9307	RAZU01000077.1	3709746	3711064	-	ENSCGRG00015025965	Nr3c1	RAZU01000077.1	3453807	3698604	+
22172	G4090	TU9307	RAZU01000077.1	3709746	3711064	-	ENSCGRG00015026011	Arhgap26	RAZU01000077.1	3733236	4102251	-
69537	G3948	TU8974	RAZU01000074.1	64475883	64480639	-	ENSCGRG00015015259	Gpc1	RAZU01000074.1	64377424	64406346	+
26007	G3948	TU8974	RAZU01000074.1	64475883	64480639	-	ENSCGRG00015015277	Ankmy1	RAZU01000074.1	64416405	64449876	-
3848	G3948	TU8974	RAZU01000074.1	64475883	64480639	-	ENSCGRG00015015348	Rnpepl1	RAZU01000074.1	64462186	64472035	+
286	G3948	TU8974	RAZU01000074.1	64475883	64480639	-	ENSCGRG00015015411	Capn10	RAZU01000074.1	64480925	64494400	+
8274	G3936	TU8933	RAZU01000074.1	63363661	63387327	-	ENSCGRG00015014949	Twist2	RAZU01000074.1	63354905	63355387	+
56944	G3910	TU8873	RAZU01000074.1	61867516	61875166	+	ENSCGRG00015013520	Ackr3	RAZU01000074.1	61809484	61810572	+
80583	G3863	TU8768	RAZU01000074.1	57400265	57424436	+	ENSCGRG00015009598	Cab39	RAZU01000074.1	57505019	57578814	+
57070	G368	TU825	RAZU01000007.1	33500151	33506054	+	ENSCGRG00015024121	Evc	RAZU01000007.1	33563124	33602842	+
67527	G3421	TU7775	RAZU01000074.1	3049716	3052626	-	ENSCGRG00015022386	Gramd4	RAZU01000074.1	2907748	2982189	+
20787	G3421	TU7775	RAZU01000074.1	3049716	3052626	-	ENSCGRG00015022396	Cerk	RAZU01000074.1	2984585	3028929	-
65965	G3419	TU7773	RAZU01000074.1	3048154	3049653	-	ENSCGRG00015022386	Gramd4	RAZU01000074.1	2907748	2982189	+
19225	G3419	TU7773	RAZU01000074.1	3048154	3049653	-	ENSCGRG00015022396	Cerk	RAZU01000074.1	2984585	3028929	-
2261	G3419	TU7773	RAZU01000074.1	3048154	3049653	-	ENSCGRG00015022429	Tbc1d22a	RAZU01000074.1	3051914	3384904	+
13444	G3316	TU7536	RAZU01000073.1	26718732	26719858	-	ENSCGRG00015007843	Cisd2	RAZU01000073.1	26689510	26705288	-
45083	G3316	TU7536	RAZU01000073.1	26718732	26719858	-	ENSCGRG00015007907	Manba	RAZU01000073.1	26764941	26845782	+
69444	G3255	TU7401	RAZU01000073.1	15183793	15186705	-	ENSCGRG00015002076	Pde5a	RAZU01000073.1	14979052	15114349	+
20689	G3255	TU7401	RAZU01000073.1	15183793	15186705	-	ENSCGRG00015002501	Usp53	RAZU01000073.1	15207394	15264846	-
2562	G2780	TU6231	RAZU01000063.1	4783044	4788228	-	ENSCGRG00015019806	Pofut2	RAZU01000063.1	4790790	4802149	+
34948	G2780	TU6231	RAZU01000063.1	4783044	4788228	-	ENSCGRG00015019818	Adarb1	RAZU01000063.1	4823176	4944302	-
35683	G2693	TU6069	RAZU01000061.1	7642288	7645544	-	ENSCGRG00015006210	Galnt7	RAZU01000061.1	7480601	7606605	+
25255	G2693	TU6069	RAZU01000061.1	7642288	7645544	-	ENSCGRG00015006292	Hmgb2	RAZU01000061.1	7581244	7617033	-
478	G2693	TU6069	RAZU01000061.1	7642288	7645544	-	ENSCGRG00015006306	Sap30	RAZU01000061.1	7646022	7650915	+
15311	G2693	TU6069	RAZU01000061.1	7642288	7645544	-	ENSCGRG00015006315	Scrg1	RAZU01000061.1	7660855	7664172	-
74211	G2363	TU5380	RAZU01000056.1	2457368	2499957	-	ENSCGRG00015009329	Fam185a	RAZU01000056.1	2344428	2383157	-
31593	G2363	TU5380	RAZU01000056.1	2457368	2499957	-	ENSCGRG00015009392	Gsap	RAZU01000056.1	2531550	2620049	-
1746	G2221	TU5023	RAZU01000055.1	8122759	8164939	-	ENSCGRG00015025625	Etv3	RAZU01000055.1	8166685	8201438	+
87611	G2221	TU5023	RAZU01000055.1	8122759	8164939	-	ENSCGRG00015025662	Arhgef11	RAZU01000055.1	8252550	8377864	+
75117	G17185	TU38928	RAZU01001831.1	39893472	39895498	+	ENSCGRG00015025620	Hnrnpab	RAZU01001831.1	39812638	39818355	+
55201	G17185	TU38928	RAZU01001831.1	39893472	39895498	+	ENSCGRG00015025638	Phykpl	RAZU01001831.1	39816800	39838271	-
71092	G16867	TU38206	RAZU01001831.1	16059982	16062912	-	ENSCGRG00015018668	Nxn	RAZU01001831.1	15847539	15988890	+
53695	G16867	TU38206	RAZU01001831.1	16059982	16062912	-	ENSCGRG00015018769	Mrm3	RAZU01001831.1	15997850	16006287	-
27223	G16867	TU38206	RAZU01001831.1	16059982	16062912	-	ENSCGRG00015018776	Gemin4	RAZU01001831.1	16006415	16032759	+
34918	G16867	TU38206	RAZU01001831.1	16059982	16062912	-	ENSCGRG00015018828	Dbil5	RAZU01001831.1	16024801	16025064	-
18311	G16867	TU38206	RAZU01001831.1	16059982	16062912	-	ENSCGRG00015018840	Fam57a	RAZU01001831.1	16034169	16041671	-
484	G16867	TU38206	RAZU01001831.1	16059982	16062912	-	ENSCGRG00015018865	Vps53	RAZU01001831.1	16063396	16199906	+
75	G16854	TU38184	RAZU01001831.1	15219243	15221229	-	ENSCGRG00015017408	Nsrp1	RAZU01001831.1	15221304	15246174	+
68419	G16854	TU38184	RAZU01001831.1	15219243	15221229	-	ENSCGRG00015017472	Blmh	RAZU01001831.1	15289648	15339812	-
82287	G16831	TU38138	RAZU01001831.1	14126210	14128122	-	ENSCGRG00015015620	2610507B11Rik	RAZU01001831.1	14014997	14043923	-
64788	G16831	TU38138	RAZU01001831.1	14126210	14128122	-	ENSCGRG00015015698	Sdf2	RAZU01001831.1	14049657	14061422	-
27687	G16831	TU38138	RAZU01001831.1	14126210	14128122	-	ENSCGRG00015015723	Supt6	RAZU01001831.1	14072053	14098523	+
8820	G16831	TU38138	RAZU01001831.1	14126210	14128122	-	ENSCGRG00015015799	Rab34	RAZU01001831.1	14114066	14117390	-
223	G16831	TU38138	RAZU01001831.1	14126210	14128122	-	ENSCGRG00015015875	Tlcd1	RAZU01001831.1	14124515	14125987	-
93	G16831	TU38138	RAZU01001831.1	14126210	14128122	-	ENSCGRG00015015910	Nek8	RAZU01001831.1	14128215	14139234	+
86241	G16831	TU38138	RAZU01001831.1	14126210	14128122	-	ENSCGRG00015015977	Eral1	RAZU01001831.1	14214363	14220238	+
40463	G16644	TU37724	RAZU01001830.1	5338275	5342443	+	ENSCGRG00015000397	Tfap2a	RAZU01001830.1	5382906	5404243	-
76748	G1617	TU3589	RAZU01000045.1	8548634	8565100	-	ENSCGRG00015027059	Akr1b3	RAZU01000045.1	8420567	8471886	-
84598	G1617	TU3589	RAZU01000045.1	8548634	8565100	-	ENSCGRG00015027124	Bpgm	RAZU01000045.1	8649698	8665357	+
47914	G15821	TU35853	RAZU01000333.1	7389938	7398225	+	ENSCGRG00015017088	Morc4	RAZU01000333.1	7167749	7342024	+
21152	G15821	TU35853	RAZU01000333.1	7389938	7398225	+	ENSCGRG00015017194	Tbc1d8b	RAZU01000333.1	7419377	7484969	-
28338	G15816	TU35844	RAZU01000333.1	6647115	6648477	-	ENSCGRG00015016930	Tsc22d3	RAZU01000333.1	6557303	6618777	+
45953	G1575	TU3474	RAZU01000045.1	3629197	3635879	-	ENSCGRG00015025822	Hilpda	RAZU01000045.1	3583050	3583244	+
6810	G1575	TU3474	RAZU01000045.1	3629197	3635879	-	ENSCGRG00015025862	Calu	RAZU01000045.1	3642689	3670153	+
95744	G1575	TU3474	RAZU01000045.1	3629197	3635879	-	ENSCGRG00015026075	Flnc	RAZU01000045.1	3731623	3758767	+
84639	G1570	TU3462	RAZU01000045.1	3547429	3548307	+	ENSCGRG00015025655	Rbm28	RAZU01000045.1	3429925	3462790	-
28953	G1570	TU3462	RAZU01000045.1	3547429	3548307	+	ENSCGRG00015025681	Impdh1	RAZU01000045.1	3501046	3518476	-
34743	G1570	TU3462	RAZU01000045.1	3547429	3548307	+	ENSCGRG00015025822	Hilpda	RAZU01000045.1	3583050	3583244	+
94382	G1570	TU3462	RAZU01000045.1	3547429	3548307	+	ENSCGRG00015025862	Calu	RAZU01000045.1	3642689	3670153	+
42009	G15648	TU35398	RAZU01000328.1	4599001	4600133	-	ENSCGRG00015003856	Ddx3x	RAZU01000328.1	4545433	4556992	-
70267	G15648	TU35398	RAZU01000328.1	4599001	4600133	-	ENSCGRG00015004019	Usp9x	RAZU01000328.1	4670400	4750437	-
91770	G15339	TU34615	RAZU01000301.1	2233178	2234575	-	ENSCGRG00015019957	Phf6	RAZU01000301.1	2106364	2141408	+
32434	G15339	TU34615	RAZU01000301.1	2233178	2234575	-	ENSCGRG00015019970	Hprt	RAZU01000301.1	2165057	2200744	+
18570	G15137	TU34107	RAZU01000282.1	377909	378959	-	ENSCGRG00015015013	Rps5	RAZU01000282.1	354902	359339	+
13391	G15137	TU34107	RAZU01000282.1	377909	378959	-	ENSCGRG00015015038	Zfp324	RAZU01000282.1	392350	397532	+
24303	G15137	TU34107	RAZU01000282.1	377909	378959	-	ENSCGRG00015015058	Zfp446	RAZU01000282.1	403262	407378	+
53170	G15137	TU34107	RAZU01000282.1	377909	378959	-	ENSCGRG00015015096	Zbtb45	RAZU01000282.1	432129	434370	-
79692	G15137	TU34107	RAZU01000282.1	377909	378959	-	ENSCGRG00015015107	Trim28	RAZU01000282.1	458651	465736	+
87546	G15137	TU34107	RAZU01000282.1	377909	378959	-	ENSCGRG00015015493	Chmp2a	RAZU01000282.1	466505	468303	-
3498	G15081	TU33930	RAZU01000279.1	674964	675743	+	ENSCGRG00015012242	Ehd2	RAZU01000279.1	657039	671466	+
400	G15081	TU33930	RAZU01000279.1	674964	675743	+	ENSCGRG00015012254	Nop53	RAZU01000279.1	676143	686070	+
22046	G15081	TU33930	RAZU01000279.1	674964	675743	+	ENSCGRG00015012308	Selenow	RAZU01000279.1	697789	703128	+
3734	G15057	TU33861	RAZU01000278.1	460419	462116	+	ENSCGRG00015011076	Myadm	RAZU01000278.1	465850	466809	-
80416	G14993	TU33717	RAZU01000276.1	348274	349150	+	ENSCGRG00015005186	Zfp667	RAZU01000276.1	429566	440336	+
56334	G14979	TU33693	RAZU01000275.1	466259	467325	-	ENSCGRG00015027413	Ube2s	RAZU01000275.1	405379	409925	+
57264	G14979	TU33693	RAZU01000275.1	466259	467325	-	ENSCGRG00015027492	Hspbp1	RAZU01000275.1	524589	546494	+
90613	G14979	TU33693	RAZU01000275.1	466259	467325	-	ENSCGRG00015027503	Ppp6r1	RAZU01000275.1	557938	573519	+
88730	G14945	TU33609	RAZU01000274.1	3835451	3839696	-	ENSCGRG00015026952	Fam98c	RAZU01000274.1	3742400	3746721	-
63955	G14945	TU33609	RAZU01000274.1	3835451	3839696	-	ENSCGRG00015026977	Psmd8	RAZU01000274.1	3765966	3771496	-
0	G14945	TU33609	RAZU01000274.1	3835451	3839696	-	ENSCGRG00015027029	Yif1b	RAZU01000274.1	3826794	3838273	+
7877	G14945	TU33609	RAZU01000274.1	3835451	3839696	-	ENSCGRG00015027048	Spint2	RAZU01000274.1	3847573	3869668	-
46536	G14945	TU33609	RAZU01000274.1	3835451	3839696	-	ENSCGRG00015027061	Dpf1	RAZU01000274.1	3886232	3900059	+
40333	G14820	TU33296	RAZU01000273.1	168100	168920	-	ENSCGRG00015019439	Uba2	RAZU01000273.1	102577	127767	-
15358	G14820	TU33296	RAZU01000273.1	168100	168920	-	ENSCGRG00015019486	Pdcd2l	RAZU01000273.1	137016	152742	-
22596	G14820	TU33296	RAZU01000273.1	168100	168920	-	ENSCGRG00015019628	4931406P16Rik	RAZU01000273.1	191516	245901	-
35368	G14819	TU33293	RAZU01000273.1	163135	163606	-	ENSCGRG00015019439	Uba2	RAZU01000273.1	102577	127767	-
10393	G14819	TU33293	RAZU01000273.1	163135	163606	-	ENSCGRG00015019486	Pdcd2l	RAZU01000273.1	137016	152742	-
27910	G14819	TU33293	RAZU01000273.1	163135	163606	-	ENSCGRG00015019628	4931406P16Rik	RAZU01000273.1	191516	245901	-
97613	G14550	TU32695	RAZU01000265.1	7971	10822	-	ENSCGRG00015018978	Dnajb6	RAZU01000265.1	108435	166530	+
77635	G14537	TU32672	RAZU01000263.1	11062311	11063957	-	ENSCGRG00015017405	Reep1	RAZU01000263.1	10880280	10984676	-
1483	G14537	TU32672	RAZU01000263.1	11062311	11063957	-	ENSCGRG00015017544	Kdm3a	RAZU01000263.1	11065440	11105215	+
62802	G14223	TU31931	RAZU01000251.1	3151618	3152097	+	ENSCGRG00015008394	Zfp398	RAZU01000251.1	3059859	3088816	-
12418	G14223	TU31931	RAZU01000251.1	3151618	3152097	+	ENSCGRG00015008468	Pdia4	RAZU01000251.1	3119557	3139200	+
98031	G14086	TU31643	RAZU01000248.1	6706469	6707374	+	ENSCGRG00015003375	Fkbp10	RAZU01000248.1	6601420	6608438	-
90624	G14086	TU31643	RAZU01000248.1	6706469	6707374	+	ENSCGRG00015003426	P3h4	RAZU01000248.1	6609423	6615845	+
53681	G14086	TU31643	RAZU01000248.1	6706469	6707374	+	ENSCGRG00015003489	Jup	RAZU01000248.1	6638598	6652788	+
84417	G14084	TU31641	RAZU01000248.1	6630456	6630749	-	ENSCGRG00015002431	Acly	RAZU01000248.1	6501593	6546039	+
65583	G14084	TU31641	RAZU01000248.1	6630456	6630749	-	ENSCGRG00015003308	Klhl11	RAZU01000248.1	6553138	6564873	+
22018	G14084	TU31641	RAZU01000248.1	6630456	6630749	-	ENSCGRG00015003375	Fkbp10	RAZU01000248.1	6601420	6608438	-
14611	G14084	TU31641	RAZU01000248.1	6630456	6630749	-	ENSCGRG00015003426	P3h4	RAZU01000248.1	6609423	6615845	+
7849	G14084	TU31641	RAZU01000248.1	6630456	6630749	-	ENSCGRG00015003489	Jup	RAZU01000248.1	6638598	6652788	+
76172	G13934	TU31301	RAZU01000248.1	181367	188574	+	ENSCGRG00015021004	Bptf	RAZU01000248.1	19410	105195	+
32680	G13934	TU31301	RAZU01000248.1	181367	188574	+	ENSCGRG00015021179	Smurf2	RAZU01000248.1	221254	320232	+
57532	G13819	TU31003	RAZU01000244.1	11018318	11023538	-	ENSCGRG00015011379	Map2k6	RAZU01000244.1	11081070	11196354	-
91920	G13780	TU30920	RAZU01000244.1	6210742	6211148	-	ENSCGRG00015009248	Grb2	RAZU01000244.1	6065643	6118822	+
59089	G13780	TU30920	RAZU01000244.1	6210742	6211148	-	ENSCGRG00015009339	Slc25a19	RAZU01000244.1	6136495	6151653	+
51495	G13780	TU30920	RAZU01000244.1	6210742	6211148	-	ENSCGRG00015009372	Mif4gd	RAZU01000244.1	6154298	6159247	+
47998	G13780	TU30920	RAZU01000244.1	6210742	6211148	-	ENSCGRG00015009419	Mrps7	RAZU01000244.1	6159554	6162744	-
30893	G13780	TU30920	RAZU01000244.1	6210742	6211148	-	ENSCGRG00015009441	Gga3	RAZU01000244.1	6161779	6179849	+
7569	G13780	TU30920	RAZU01000244.1	6210742	6211148	-	ENSCGRG00015009564	Nup85	RAZU01000244.1	6181308	6203173	-
4019	G13780	TU30920	RAZU01000244.1	6210742	6211148	-	ENSCGRG00015009628	Sumo2	RAZU01000244.1	6215167	6226087	+
22757	G13780	TU30920	RAZU01000244.1	6210742	6211148	-	ENSCGRG00015009646	Jpt1	RAZU01000244.1	6233905	6250186	+
48267	G13780	TU30920	RAZU01000244.1	6210742	6211148	-	ENSCGRG00015009660	Nt5c	RAZU01000244.1	6259415	6260573	+
51242	G13780	TU30920	RAZU01000244.1	6210742	6211148	-	ENSCGRG00015009676	Armc7	RAZU01000244.1	6262390	6274345	-
69825	G13666	TU30635	RAZU01000244.1	1623114	1624667	+	ENSCGRG00015000741	Slc38a10	RAZU01000244.1	1694492	1746146	+
72679	G13665	TU30634	RAZU01000244.1	1619432	1621813	+	ENSCGRG00015000741	Slc38a10	RAZU01000244.1	1694492	1746146	+
66616	G1365	TU3050	RAZU01000042.1	3493446	3493984	+	ENSCGRG00015000804	Wdr19	RAZU01000042.1	3363106	3426830	+
756	G1365	TU3050	RAZU01000042.1	3493446	3493984	+	ENSCGRG00015001231	Rfc1	RAZU01000042.1	3429263	3492690	-
52060	G1365	TU3050	RAZU01000042.1	3493446	3493984	+	ENSCGRG00015001554	Lias	RAZU01000042.1	3546044	3563376	+
76090	G1365	TU3050	RAZU01000042.1	3493446	3493984	+	ENSCGRG00015001580	Ugdh	RAZU01000042.1	3570074	3585167	-
31171	G13508	TU30270	RAZU01000243.1	2107352	2122597	-	ENSCGRG00015017524	Sox8	RAZU01000243.1	2153768	2157025	-
42731	G13508	TU30270	RAZU01000243.1	2107352	2122597	-	ENSCGRG00015017531	Lmf1	RAZU01000243.1	2165328	2276320	+
77455	G135	TU287	RAZU01000002.1	10523594	10525262	+	ENSCGRG00015006289	Nsmce2	RAZU01000002.1	10233119	10446139	-
20494	G135	TU287	RAZU01000002.1	10523594	10525262	+	ENSCGRG00015006429	Washc5	RAZU01000002.1	10453716	10503100	+
349	G135	TU287	RAZU01000002.1	10523594	10525262	+	ENSCGRG00015006478	Sqle	RAZU01000002.1	10504414	10523245	-
89125	G1345	TU3011	RAZU01000042.1	2224661	2238308	-	ENSCGRG00015000136	Rell1	RAZU01000042.1	2075169	2135536	-
110	G1345	TU3011	RAZU01000042.1	2224661	2238308	-	ENSCGRG00015000193	Pgm2	RAZU01000042.1	2238418	2274386	+
76614	G1345	TU3011	RAZU01000042.1	2224661	2238308	-	ENSCGRG00015000291	Tbc1d1	RAZU01000042.1	2314922	2505441	+
20957	G13439	TU30115	RAZU01000243.1	216306	216629	-	ENSCGRG00015011377	Thoc6	RAZU01000243.1	189774	195349	-
20222	G13439	TU30115	RAZU01000243.1	216306	216629	-	ENSCGRG00015011405	Hcfc1r1	RAZU01000243.1	195076	196084	+
17872	G13439	TU30115	RAZU01000243.1	216306	216629	-	ENSCGRG00015011410	Tnfrsf12a	RAZU01000243.1	197031	198434	-
27290	G13439	TU30115	RAZU01000243.1	216306	216629	-	ENSCGRG00015011492	Pkmyt1	RAZU01000243.1	243919	248650	+
32997	G13439	TU30115	RAZU01000243.1	216306	216629	-	ENSCGRG00015011533	Paqr4	RAZU01000243.1	249626	252062	-
48086	G13439	TU30115	RAZU01000243.1	216306	216629	-	ENSCGRG00015011581	Flywch1	RAZU01000243.1	264715	284303	-
70890	G13439	TU30115	RAZU01000243.1	216306	216629	-	ENSCGRG00015011592	Flywch2	RAZU01000243.1	287519	290568	-
99678	G13439	TU30115	RAZU01000243.1	216306	216629	-	ENSCGRG00015011604	Srrm2	RAZU01000243.1	316307	333238	+
55383	G13229	TU29630	RAZU01000240.1	1489034	1489532	-	ENSCGRG00015023067	Tob1	RAZU01000240.1	1432599	1433651	+
16866	G13229	TU29630	RAZU01000240.1	1489034	1489532	-	ENSCGRG00015023110	Luc7l3	RAZU01000240.1	1506398	1538398	-
55006	G13229	TU29630	RAZU01000240.1	1489034	1489532	-	ENSCGRG00015023163	Ankrd40	RAZU01000240.1	1544538	1556543	+
71078	G13229	TU29630	RAZU01000240.1	1489034	1489532	-	ENSCGRG00015023192	Abcc3	RAZU01000240.1	1560610	1610923	-
85830	G13207	TU29579	RAZU01000239.1	3732222	3735730	+	ENSCGRG00015020552	Spop	RAZU01000239.1	3624546	3646392	-
997	G13207	TU29579	RAZU01000239.1	3732222	3735730	+	ENSCGRG00015020587	Slc35b1	RAZU01000239.1	3724981	3731225	-
62293	G13207	TU29579	RAZU01000239.1	3732222	3735730	+	ENSCGRG00015020642	Kat7	RAZU01000239.1	3798023	3834752	+
12192	G13184	TU29531	RAZU01000239.1	2790082	2794388	+	ENSCGRG00015020012	Hoxb2	RAZU01000239.1	2775651	2777890	-
14658	G13184	TU29531	RAZU01000239.1	2790082	2794388	+	ENSCGRG00015020025	Hoxb4	RAZU01000239.1	2809046	2810740	-
34252	G13184	TU29531	RAZU01000239.1	2790082	2794388	+	ENSCGRG00015020038	Hoxb6	RAZU01000239.1	2828640	2830440	-
45033	G13184	TU29531	RAZU01000239.1	2790082	2794388	+	ENSCGRG00015020047	Hoxb7	RAZU01000239.1	2839421	2843540	-
85708	G13152	TU29452	RAZU01000239.1	1478436	1484723	+	ENSCGRG00015016328	Cwc25	RAZU01000239.1	1374184	1392728	+
57036	G13152	TU29452	RAZU01000239.1	1478436	1484723	+	ENSCGRG00015016334	Pip4k2b	RAZU01000239.1	1395656	1421400	+
45037	G13152	TU29452	RAZU01000239.1	1478436	1484723	+	ENSCGRG00015016347	Psmb3	RAZU01000239.1	1425738	1433399	-
31753	G13152	TU29452	RAZU01000239.1	1478436	1484723	+	ENSCGRG00015016354	Pcgf2	RAZU01000239.1	1437259	1446683	+
27374	G13152	TU29452	RAZU01000239.1	1478436	1484723	+	ENSCGRG00015016402	Cisd3	RAZU01000239.1	1448279	1451062	-
4588	G13152	TU29452	RAZU01000239.1	1478436	1484723	+	ENSCGRG00015016433	Mllt6	RAZU01000239.1	1454420	1473848	-
78613	G12999	TU29134	RAZU01000237.1	7722936	7723252	-	ENSCGRG00015004596	Rpl12	RAZU01000237.1	7615603	7644323	-
72039	G12999	TU29134	RAZU01000237.1	7722936	7723252	-	ENSCGRG00015004637	Lrsam1	RAZU01000237.1	7620075	7650897	+
22412	G12999	TU29134	RAZU01000237.1	7722936	7723252	-	ENSCGRG00015004726	Fam129b	RAZU01000237.1	7653506	7700524	-
11591	G12999	TU29134	RAZU01000237.1	7722936	7723252	-	ENSCGRG00015004801	Stxbp1	RAZU01000237.1	7734843	7791686	+
81560	G12999	TU29134	RAZU01000237.1	7722936	7723252	-	ENSCGRG00015005026	Ptrh1	RAZU01000237.1	7804812	7806520	-
99775	G12999	TU29134	RAZU01000237.1	7722936	7723252	-	ENSCGRG00015005083	Tor2a	RAZU01000237.1	7823027	7827372	-
50562	G12868	TU28790	RAZU01000236.1	6026693	6036255	-	ENSCGRG00015018784	Snai1	RAZU01000236.1	6086817	6091413	-
76941	G12868	TU28790	RAZU01000236.1	6026693	6036255	-	ENSCGRG00015018806	Rnf114	RAZU01000236.1	6113196	6124184	-
27102	G12643	TU28317	RAZU01000234.1	66037527	66059611	-	ENSCGRG00015014345	Creb3l1	RAZU01000234.1	66086713	66129806	+
76480	G12643	TU28317	RAZU01000234.1	66037527	66059611	-	ENSCGRG00015014378	Dgkz	RAZU01000234.1	66136091	66178034	+
27315	G12513	TU28038	RAZU01000234.1	40500349	40501528	-	ENSCGRG00015000299	Ino80	RAZU01000234.1	40383449	40473034	+
4771	G12513	TU28038	RAZU01000234.1	40500349	40501528	-	ENSCGRG00015000453	Chac1	RAZU01000234.1	40492083	40495578	-
43592	G12513	TU28038	RAZU01000234.1	40500349	40501528	-	ENSCGRG00015000501	Vps18	RAZU01000234.1	40545120	40557668	-
83920	G12389	TU27747	RAZU01000234.1	30958529	30959676	-	ENSCGRG00015014400	Ttl	RAZU01000234.1	30848125	30874609	-
7437	G12389	TU27747	RAZU01000234.1	30958529	30959676	-	ENSCGRG00015014481	Zc3h8	RAZU01000234.1	30967113	31147570	+
95631	G12173	TU27268	RAZU01000234.1	4836511	4837093	-	ENSCGRG00015025660	Phf20	RAZU01000234.1	4660464	4740880	-
37086	G12173	TU27268	RAZU01000234.1	4836511	4837093	-	ENSCGRG00015025671	Rbm39	RAZU01000234.1	4772087	4799425	+
11392	G12173	TU27268	RAZU01000234.1	4836511	4837093	-	ENSCGRG00015025708	Nfs1	RAZU01000234.1	4803217	4825119	+
8956	G12173	TU27268	RAZU01000234.1	4836511	4837093	-	ENSCGRG00015025734	Cpne1	RAZU01000234.1	4846049	4879209	+
99436	G12173	TU27268	RAZU01000234.1	4836511	4837093	-	ENSCGRG00015025786	Ergic3	RAZU01000234.1	4936529	4947505	-
37203	G11875	TU26546	RAZU01000229.1	5570802	5572754	+	ENSCGRG00015018204	Prpf6	RAZU01000229.1	5472450	5533599	+
33275	G11875	TU26546	RAZU01000229.1	5570802	5572754	+	ENSCGRG00015018238	Gm29797	RAZU01000229.1	5535348	5537527	+
7800	G11875	TU26546	RAZU01000229.1	5570802	5572754	+	ENSCGRG00015018261	Tcea2	RAZU01000229.1	5556030	5563002	+
1958	G11875	TU26546	RAZU01000229.1	5570802	5572754	+	ENSCGRG00015018302	Rgs19	RAZU01000229.1	5564061	5568844	-
92981	G11689	TU26127	RAZU01000219.1	10510329	10511769	-	ENSCGRG00015004931	Dazap1	RAZU01000219.1	10389891	10417348	-
90166	G11689	TU26127	RAZU01000219.1	10510329	10511769	-	ENSCGRG00015004983	Gamt	RAZU01000219.1	10417262	10420163	+
79712	G11689	TU26127	RAZU01000219.1	10510329	10511769	-	ENSCGRG00015005000	Ndufs7	RAZU01000219.1	10421330	10430617	-
60052	G11689	TU26127	RAZU01000219.1	10510329	10511769	-	ENSCGRG00015005049	Pwwp3a	RAZU01000219.1	10433375	10450277	-
9858	G11689	TU26127	RAZU01000219.1	10510329	10511769	-	ENSCGRG00015005179	1600002K03Rik	RAZU01000219.1	10497835	10500471	-
5863	G11689	TU26127	RAZU01000219.1	10510329	10511769	-	ENSCGRG00015005181	Cirbp	RAZU01000219.1	10500492	10504466	-
1497	G11689	TU26127	RAZU01000219.1	10510329	10511769	-	ENSCGRG00015005223	Midn	RAZU01000219.1	10513266	10523346	-
14389	G11689	TU26127	RAZU01000219.1	10510329	10511769	-	ENSCGRG00015005261	Atp5d	RAZU01000219.1	10526158	10528782	-
29203	G11689	TU26127	RAZU01000219.1	10510329	10511769	-	ENSCGRG00015005319	Stk11	RAZU01000219.1	10540972	10556897	-
76239	G11689	TU26127	RAZU01000219.1	10510329	10511769	-	ENSCGRG00015005424	Sbno2	RAZU01000219.1	10588008	10618878	+
25840	G11584	TU25868	RAZU01000219.1	5471210	5479636	-	ENSCGRG00015019675	Efcab11	RAZU01000219.1	5505476	5656686	-
63563	G1155	TU2628	RAZU01000030.1	821577	825480	+	ENSCGRG00015017313	Ubr2	RAZU01000030.1	678057	758014	+
28425	G1155	TU2628	RAZU01000030.1	821577	825480	+	ENSCGRG00015017589	Tbcc	RAZU01000030.1	792130	793152	-
59811	G1155	TU2628	RAZU01000030.1	821577	825480	+	ENSCGRG00015017673	Rpl7l1	RAZU01000030.1	885291	889177	+
67104	G1155	TU2628	RAZU01000030.1	821577	825480	+	ENSCGRG00015017711	2310039H08Rik	RAZU01000030.1	892584	892919	-
88534	G1155	TU2628	RAZU01000030.1	821577	825480	+	ENSCGRG00015017746	Cnpy3	RAZU01000030.1	914014	928885	+
19393	G11547	TU25779	RAZU01000210.1	17862990	17864424	+	ENSCGRG00015016932	F11r	RAZU01000210.1	17883817	17908061	-
52817	G11547	TU25779	RAZU01000210.1	17862990	17864424	+	ENSCGRG00015016948	Tstd1	RAZU01000210.1	17917241	17918413	-
54962	G11547	TU25779	RAZU01000210.1	17862990	17864424	+	ENSCGRG00015016962	Usf1	RAZU01000210.1	17919386	17922471	-
40071	G11504	TU25690	RAZU01000210.1	12406229	12406591	+	ENSCGRG00015013737	Desi2	RAZU01000210.1	12318550	12366158	-
28045	G11504	TU25690	RAZU01000210.1	12406229	12406591	+	ENSCGRG00015013806	Csr1	RAZU01000210.1	12434636	12435159	-
84600	G11504	TU25690	RAZU01000210.1	12406229	12406591	+	ENSCGRG00015013828	Adss	RAZU01000210.1	12491191	12537824	+
59736	G11386	TU25466	RAZU01000203.1	21878899	21882664	+	ENSCGRG00015004273	Sel1l	RAZU01000203.1	21942400	21984356	-
333	G11385	TU25465	RAZU01000203.1	21736578	21737711	+	ENSCGRG00015004209	Gtf2a1	RAZU01000203.1	21704233	21736245	-
43	G11221	TU25085	RAZU01000203.1	3447601	3451720	-	ENSCGRG00015026899	Daam1	RAZU01000203.1	3451763	3617815	+
77083	G11118	TU24866	RAZU01000200.1	63880823	63887985	-	ENSCGRG00015022207	Thada	RAZU01000200.1	63965068	64292234	-
80715	G11011	TU24627	RAZU01000200.1	34984754	34988791	-	ENSCGRG00015002966	Rbbp5	RAZU01000200.1	34877159	34904039	-
24433	G11011	TU24627	RAZU01000200.1	34984754	34988791	-	ENSCGRG00015003044	Dstyk	RAZU01000200.1	34918809	34960321	-
549	G11011	TU24627	RAZU01000200.1	34984754	34988791	-	ENSCGRG00015003103	Tmcc2	RAZU01000200.1	34989340	35027286	+
97333	G10806	TU24189	RAZU01000200.1	3969960	3982391	-	ENSCGRG00015007903	Fam78b	RAZU01000200.1	3793245	3872627	-
66550	G10716	TU23992	RAZU01000191.1	1670791	1671854	-	ENSCGRG00015002629	Ptprs	RAZU01000191.1	1539917	1604241	+
43369	G10716	TU23992	RAZU01000191.1	1670791	1671854	-	ENSCGRG00015003155	Uhrf1	RAZU01000191.1	1715223	1815594	-
74809	G10716	TU23992	RAZU01000191.1	1670791	1671854	-	ENSCGRG00015003257	Ticam1	RAZU01000191.1	1746663	1768060	+
0	G107	TU216	RAZU01000002.1	3840448	3850088	+	ENSCGRG00015001083	Ndrg1	RAZU01000002.1	3818015	3848971	+
98405	G10688	TU23944	RAZU01000191.1	919959	920792	-	ENSCGRG00015001725	Gm17949	RAZU01000191.1	1019197	1027069	-
61326	G10681	TU23929	RAZU01000190.1	2702387	2705619	-	ENSCGRG00015021347	Pacs2	RAZU01000190.1	2568022	2641061	+
13346	G10681	TU23929	RAZU01000190.1	2702387	2705619	-	ENSCGRG00015021464	Mta1	RAZU01000190.1	2663949	2689041	+
4927	G10681	TU23929	RAZU01000190.1	2702387	2705619	-	ENSCGRG00015021593	Crip2	RAZU01000190.1	2693143	2697460	+
4457	G10681	TU23929	RAZU01000190.1	2702387	2705619	-	ENSCGRG00015021636	Tedc1	RAZU01000190.1	2710076	2718434	+
25955	G10681	TU23929	RAZU01000190.1	2702387	2705619	-	ENSCGRG00015021658	Tmem121	RAZU01000190.1	2731574	2732530	+
84204	G10678	TU23922	RAZU01000190.1	2574097	2574675	-	ENSCGRG00015021194	Nudt14	RAZU01000190.1	2483200	2489893	-
16507	G10678	TU23922	RAZU01000190.1	2574097	2574675	-	ENSCGRG00015021252	Brf1	RAZU01000190.1	2508317	2557590	-
39790	G10678	TU23922	RAZU01000190.1	2574097	2574675	-	ENSCGRG00015021338	Btbd6	RAZU01000190.1	2532346	2534307	+
89274	G10678	TU23922	RAZU01000190.1	2574097	2574675	-	ENSCGRG00015021464	Mta1	RAZU01000190.1	2663949	2689041	+
54616	G10658	TU23888	RAZU01000190.1	2350048	2350311	-	ENSCGRG00015020949	Cep170b	RAZU01000190.1	2270578	2295432	+
14607	G10658	TU23888	RAZU01000190.1	2350048	2350311	-	ENSCGRG00015021091	Clba1	RAZU01000190.1	2364918	2371088	+
26457	G10658	TU23888	RAZU01000190.1	2350048	2350311	-	ENSCGRG00015021121	Cdca4	RAZU01000190.1	2376768	2377481	-
40281	G10646	TU23872	RAZU01000190.1	2124463	2126646	-	ENSCGRG00015020690	Adssl1	RAZU01000190.1	2166927	2189199	+
65750	G10646	TU23872	RAZU01000190.1	2124463	2126646	-	ENSCGRG00015020787	Siva1	RAZU01000190.1	2192396	2197337	+
35308	G10510	TU23518	RAZU01000177.1	5792420	5793388	+	ENSCGRG00015012234	Sptssa	RAZU01000177.1	5746172	5757112	-
882	G10510	TU23518	RAZU01000177.1	5792420	5793388	+	ENSCGRG00015012253	Eapp	RAZU01000177.1	5775841	5791538	-
42718	G10406	TU23260	RAZU01000172.1	4259299	4267442	+	ENSCGRG00015003641	Rfc2	RAZU01000172.1	4201728	4216581	+
25395	G10406	TU23260	RAZU01000172.1	4259299	4267442	+	ENSCGRG00015003680	Lat2	RAZU01000172.1	4221363	4233904	-
63	G10406	TU23260	RAZU01000172.1	4259299	4267442	+	ENSCGRG00015003846	Eif4h	RAZU01000172.1	4240665	4259236	-
8791	G10406	TU23260	RAZU01000172.1	4259299	4267442	+	ENSCGRG00015003937	Limk1	RAZU01000172.1	4276233	4307568	-
888	G10393	TU23235	RAZU01000172.1	3774746	3775091	+	ENSCGRG00015002716	Rcc1l	RAZU01000172.1	3775979	3802719	-
37498	G10393	TU23235	RAZU01000172.1	3774746	3775091	+	ENSCGRG00015002736	Gtf2ird2	RAZU01000172.1	3812589	3846997	+
93985	G10393	TU23235	RAZU01000172.1	3774746	3775091	+	ENSCGRG00015002820	Gtf2i	RAZU01000172.1	3869076	3953554	-
9412	G10340	TU23130	RAZU01000171.1	4640670	4642460	-	ENSCGRG00015022247	Tpst2	RAZU01000171.1	4596966	4631258	+
435	G10340	TU23130	RAZU01000171.1	4640670	4642460	-	ENSCGRG00015022268	Tfip11	RAZU01000171.1	4642895	4654498	+
12439	G10340	TU23130	RAZU01000171.1	4640670	4642460	-	ENSCGRG00015022288	Srrd	RAZU01000171.1	4654899	4662534	-
21939	G10340	TU23130	RAZU01000171.1	4640670	4642460	-	ENSCGRG00015022296	Hps4	RAZU01000171.1	4664399	4695123	+
5204	G10241	TU22906	RAZU01000170.1	2355052	2362289	+	ENSCGRG00015014089	Itsn1	RAZU01000170.1	2226379	2349848	+
387	G10241	TU22906	RAZU01000170.1	2355052	2362289	+	ENSCGRG00015014435	Atp5o	RAZU01000170.1	2362676	2372611	-
68523	G10101	TU22585	RAZU01000167.1	8794844	8799541	-	ENSCGRG00015002385	Msantd4	RAZU01000167.1	8724474	8726321	-
11915	G10101	TU22585	RAZU01000167.1	8794844	8799541	-	ENSCGRG00015002393	Kbtbd3	RAZU01000167.1	8771624	8782929	-
1735	G10101	TU22585	RAZU01000167.1	8794844	8799541	-	ENSCGRG00015002403	Aasdhppt	RAZU01000167.1	8801276	8813168	+
1641	G10083	TU22558	RAZU01000167.1	6220658	6222162	+	ENSCGRG00015000830	Dcun1d5	RAZU01000167.1	6195417	6219017	-
8507	G10083	TU22558	RAZU01000167.1	6220658	6222162	+	ENSCGRG00015000910	Dync2h1	RAZU01000167.1	6230669	6435035	+
4182	G10076	TU22549	RAZU01000167.1	5968685	5970378	-	ENSCGRG00015000664	Mmp3	RAZU01000167.1	5974560	6017058	-
90919	G10076	TU22549	RAZU01000167.1	5968685	5970378	-	ENSCGRG00015000765	Mmp12	RAZU01000167.1	6061297	6072637	-
99128	ENSCGRG00015025852	ENSCGRT00015041834	RAZU01000203.1	1119272	1121639	+	ENSCGRG00015025790	Nemf	RAZU01000203.1	968994	1020144	-
46549	ENSCGRG00015025852	ENSCGRT00015041834	RAZU01000203.1	1119272	1121639	+	ENSCGRG00015025844	Arf6	RAZU01000203.1	1048846	1072723	+
61915	ENSCGRG00015025821	ENSCGRT00015041780	RAZU01000045.1	3580391	3582040	+	ENSCGRG00015025681	Impdh1	RAZU01000045.1	3501046	3518476	-
1010	ENSCGRG00015025821	ENSCGRT00015041780	RAZU01000045.1	3580391	3582040	+	ENSCGRG00015025822	Hilpda	RAZU01000045.1	3583050	3583244	+
60649	ENSCGRG00015025821	ENSCGRT00015041780	RAZU01000045.1	3580391	3582040	+	ENSCGRG00015025862	Calu	RAZU01000045.1	3642689	3670153	+
92732	ENSCGRG00015021168	ENSCGRT00015034188	RAZU01000092.1	15178304	15183528	+	ENSCGRG00015021182	Cachd1	RAZU01000092.1	15276260	15633361	+
85370	ENSCGRG00015017641	ENSCGRT00015028446	RAZU01000247.1	5801440	5826011	+	ENSCGRG00015017560	Crim1	RAZU01000247.1	5537644	5716070	-
31432	ENSCGRG00015017522	ENSCGRT00015028269	RAZU01000243.1	2115264	2122336	-	ENSCGRG00015017524	Sox8	RAZU01000243.1	2153768	2157025	-
42992	ENSCGRG00015017522	ENSCGRT00015028269	RAZU01000243.1	2115264	2122336	-	ENSCGRG00015017531	Lmf1	RAZU01000243.1	2165328	2276320	+
12778	ENSCGRG00015016724	ENSCGRT00015026933	RAZU01000239.1	1733813	1735962	+	ENSCGRG00015016629	Arhgap23	RAZU01000239.1	1636346	1721035	-
11841	ENSCGRG00015016724	ENSCGRT00015026933	RAZU01000239.1	1733813	1735962	+	ENSCGRG00015016726	Socs7	RAZU01000239.1	1747803	1776610	-
74801	ENSCGRG00015016724	ENSCGRT00015026933	RAZU01000239.1	1733813	1735962	+	ENSCGRG00015016787	Mrpl45	RAZU01000239.1	1810763	1820745	-
82826	ENSCGRG00015013638	ENSCGRT00015021803	RAZU01001831.1	24854628	24897214	-	ENSCGRG00015013612	Sco1	RAZU01001831.1	24759089	24771802	-
69326	ENSCGRG00015013638	ENSCGRT00015021803	RAZU01001831.1	24854628	24897214	-	ENSCGRG00015013624	Adprm	RAZU01001831.1	24771801	24785302	+
56645	ENSCGRG00015013638	ENSCGRT00015021803	RAZU01001831.1	24854628	24897214	-	ENSCGRG00015013628	Tmem220	RAZU01001831.1	24790457	24797983	-
5325	ENSCGRG00015010372	ENSCGRT00015016534	RAZU01001831.1	22422893	22429467	+	ENSCGRG00015010379	Kdm6b	RAZU01001831.1	22434792	22442757	+
16382	ENSCGRG00015010372	ENSCGRT00015016534	RAZU01001831.1	22422893	22429467	+	ENSCGRG00015010441	Naa38	RAZU01001831.1	22445849	22446585	-
17701	ENSCGRG00015010372	ENSCGRT00015016534	RAZU01001831.1	22422893	22429467	+	ENSCGRG00015010452	Cyb5d1	RAZU01001831.1	22447168	22448633	+
50088	ENSCGRG00015010372	ENSCGRT00015016534	RAZU01001831.1	22422893	22429467	+	ENSCGRG00015010481	Chd3	RAZU01001831.1	22479555	22501538	+
72988	ENSCGRG00015010372	ENSCGRT00015016534	RAZU01001831.1	22422893	22429467	+	ENSCGRG00015010719	Kcnab3	RAZU01001831.1	22502455	22516489	-
88165	ENSCGRG00015010372	ENSCGRT00015016534	RAZU01001831.1	22422893	22429467	+	ENSCGRG00015010835	Trappc1	RAZU01001831.1	22517632	22520105	-
90606	ENSCGRG00015010372	ENSCGRT00015016534	RAZU01001831.1	22422893	22429467	+	ENSCGRG00015010879	Cntrob	RAZU01001831.1	22520073	22541278	+
4472	ENSCGRG00015009937	ENSCGRT00015015829	RAZU01000293.1	1073337	1086095	-	ENSCGRG00015009942	Ogt	RAZU01000293.1	1090567	1131503	-
72113	ENSCGRG00015009937	ENSCGRT00015015829	RAZU01000293.1	1073337	1086095	-	ENSCGRG00015010072	Taf1	RAZU01000293.1	1158208	1232733	-
14201	ENSCGRG00015007100	ENSCGRT00015011360	RAZU01000094.1	8838362	8851501	-	ENSCGRG00015006572	Sncaip	RAZU01000094.1	8744568	8824161	+
80276	ENSCGRG00015005705	ENSCGRT00015009005	RAZU01000007.1	2000760	2002982	+	ENSCGRG00015005742	Fhl2	RAZU01000007.1	2083258	2109716	+
21	ENSCGRG00015005581	ENSCGRT00015008806	RAZU01000192.1	2339143	2340454	-	ENSCGRG00015005590	Atxn7l1	RAZU01000192.1	2340475	2566952	+
52327	ENSCGRG00015000913	ENSCGRT00015001304	RAZU01000003.1	2745400	2748989	+	ENSCGRG00015000934	Tmem260	RAZU01000003.1	2801316	2874020	+

## Sheet: cis-D1
Distance	lncRNA_Gene_ID	lncRNA_Transcript_ID	Chromsome	Start	End	Strand	Gene_ID	Gene name	Chromsome	Start	End	Strand
58838	G9897	TU22163	RAZU01000165.1	9690141	9690394	+	ENSCGRG00015013819	Ip6k2	RAZU01000165.1	9619776	9631303	+
48248	G9897	TU22163	RAZU01000165.1	9690141	9690394	+	ENSCGRG00015013848	Nckipsd	RAZU01000165.1	9632306	9641893	+
1096	G9897	TU22163	RAZU01000165.1	9690141	9690394	+	ENSCGRG00015014050	Slc26a6	RAZU01000165.1	9679945	9689045	+
22260	G9897	TU22163	RAZU01000165.1	9690141	9690394	+	ENSCGRG00015014102	Uqcrc1	RAZU01000165.1	9712654	9723220	+
68709	G9897	TU22163	RAZU01000165.1	9690141	9690394	+	ENSCGRG00015014653	Pfkfb4	RAZU01000165.1	9759103	9799816	+
53866	G983	TU2207	RAZU01000018.1	1890625	1895363	+	ENSCGRG00015028323	Brd2	RAZU01000018.1	1830975	1836759	-
1284	G983	TU2207	RAZU01000018.1	1890625	1895363	+	ENSCGRG00015028336	Psmb9	RAZU01000018.1	1896647	1901725	-
6943	G983	TU2207	RAZU01000018.1	1890625	1895363	+	ENSCGRG00015028339	Tap1	RAZU01000018.1	1902306	1930473	+
18504	G983	TU2207	RAZU01000018.1	1890625	1895363	+	ENSCGRG00015028341	Psmb8	RAZU01000018.1	1913867	1916328	+
93839	G9798	TU21945	RAZU01000165.1	3620373	3620743	+	ENSCGRG00015006612	Cep63	RAZU01000165.1	3480532	3526534	-
89024	G9798	TU21945	RAZU01000165.1	3620373	3620743	+	ENSCGRG00015006768	Anapc13	RAZU01000165.1	3530621	3531349	+
43776	G9753	TU21865	RAZU01000164.1	11197727	11200899	+	ENSCGRG00015001993	2410131K14Rik	RAZU01000164.1	11244675	11316859	-
56849	G9752	TU21864	RAZU01000164.1	11184364	11187826	+	ENSCGRG00015001993	2410131K14Rik	RAZU01000164.1	11244675	11316859	-
93050	G975	TU2187	RAZU01000018.1	1611027	1611581	-	ENSCGRG00015028261	Abcf1	RAZU01000018.1	1504241	1517977	-
76222	G975	TU2187	RAZU01000018.1	1611027	1611581	-	ENSCGRG00015028263	Gnl1	RAZU01000018.1	1528385	1534805	+
26794	G975	TU2187	RAZU01000018.1	1611027	1611581	-	ENSCGRG00015028266	H2-T23	RAZU01000018.1	1581779	1584233	-
87434	G973	TU2184	RAZU01000018.1	1605411	1711033	-	ENSCGRG00015028261	Abcf1	RAZU01000018.1	1504241	1517977	-
70606	G973	TU2184	RAZU01000018.1	1605411	1711033	-	ENSCGRG00015028263	Gnl1	RAZU01000018.1	1528385	1534805	+
21178	G973	TU2184	RAZU01000018.1	1605411	1711033	-	ENSCGRG00015028266	H2-T23	RAZU01000018.1	1581779	1584233	-
17145	G973	TU2184	RAZU01000018.1	1605411	1711033	-	ENSCGRG00015028283	Ring1	RAZU01000018.1	1728178	1731518	-
22259	G973	TU2184	RAZU01000018.1	1605411	1711033	-	ENSCGRG00015028286	H2-Ke6	RAZU01000018.1	1733292	1735141	-
24831	G973	TU2184	RAZU01000018.1	1605411	1711033	-	ENSCGRG00015028288	Slc39a7	RAZU01000018.1	1735864	1738336	-
28067	G973	TU2184	RAZU01000018.1	1605411	1711033	-	ENSCGRG00015028289	Rxrb	RAZU01000018.1	1739100	1745082	+
48778	G9694	TU21730	RAZU01000164.1	6194258	6197541	+	ENSCGRG00015024856	Clip1	RAZU01000164.1	6066948	6145480	+
20322	G9694	TU21730	RAZU01000164.1	6194258	6197541	+	ENSCGRG00015025271	Vps33a	RAZU01000164.1	6150740	6173936	+
4132	G9694	TU21730	RAZU01000164.1	6194258	6197541	+	ENSCGRG00015025302	Diablo	RAZU01000164.1	6179374	6190126	+
53891	G9694	TU21730	RAZU01000164.1	6194258	6197541	+	ENSCGRG00015025430	Mlxip	RAZU01000164.1	6251432	6302503	-
2397	G9687	TU21720	RAZU01000164.1	5968006	5968657	+	ENSCGRG00015024667	Kntc1	RAZU01000164.1	5894803	5965609	-
4774	G9687	TU21720	RAZU01000164.1	5968006	5968657	+	ENSCGRG00015024726	Rsrc2	RAZU01000164.1	5973431	5988348	+
23990	G9687	TU21720	RAZU01000164.1	5968006	5968657	+	ENSCGRG00015024817	Zcchc8	RAZU01000164.1	5992647	6014525	+
98291	G9687	TU21720	RAZU01000164.1	5968006	5968657	+	ENSCGRG00015024856	Clip1	RAZU01000164.1	6066948	6145480	+
66379	G963	TU2169	RAZU01000018.1	1584356	1586909	+	ENSCGRG00015028261	Abcf1	RAZU01000018.1	1504241	1517977	-
49551	G963	TU2169	RAZU01000018.1	1584356	1586909	+	ENSCGRG00015028263	Gnl1	RAZU01000018.1	1528385	1534805	+
123	G963	TU2169	RAZU01000018.1	1584356	1586909	+	ENSCGRG00015028266	H2-T23	RAZU01000018.1	1581779	1584233	-
89471	G9614	TU21561	RAZU01000163.1	12681831	12687961	-	ENSCGRG00015017520	Medag	RAZU01000163.1	12537025	12592360	+
37647	G9614	TU21561	RAZU01000163.1	12681831	12687961	-	ENSCGRG00015017562	Tex26	RAZU01000163.1	12602257	12644184	+
86717	G9614	TU21561	RAZU01000163.1	12681831	12687961	-	ENSCGRG00015017753	Hsph1	RAZU01000163.1	12774678	12794241	-
37052	G942	TU2120	RAZU01000018.1	1156628	1161048	-	ENSCGRG00015028205	Tcf19	RAZU01000018.1	1116024	1119576	-
21510	G942	TU2120	RAZU01000018.1	1156628	1161048	-	ENSCGRG00015028208	Cchcr1	RAZU01000018.1	1121331	1135118	+
18245	G942	TU2120	RAZU01000018.1	1156628	1161048	-	ENSCGRG00015028212	Psors1c2	RAZU01000018.1	1136723	1138383	+
0	G942	TU2120	RAZU01000018.1	1156628	1161048	-	ENSCGRG00015028213	Cdsn	RAZU01000018.1	1156048	1160288	+
64437	G942	TU2120	RAZU01000018.1	1156628	1161048	-	ENSCGRG00015028220	Vars2	RAZU01000018.1	1225485	1238366	-
76286	G942	TU2120	RAZU01000018.1	1156628	1161048	-	ENSCGRG00015028222	Gtf2h4	RAZU01000018.1	1237334	1241548	-
86705	G942	TU2120	RAZU01000018.1	1156628	1161048	-	ENSCGRG00015028224	Ddr1	RAZU01000018.1	1247753	1270500	-
39624	G934	TU2105	RAZU01000018.1	1045180	1076400	+	ENSCGRG00015028205	Tcf19	RAZU01000018.1	1116024	1119576	-
44931	G934	TU2105	RAZU01000018.1	1045180	1076400	+	ENSCGRG00015028208	Cchcr1	RAZU01000018.1	1121331	1135118	+
60323	G934	TU2105	RAZU01000018.1	1045180	1076400	+	ENSCGRG00015028212	Psors1c2	RAZU01000018.1	1136723	1138383	+
79648	G934	TU2105	RAZU01000018.1	1045180	1076400	+	ENSCGRG00015028213	Cdsn	RAZU01000018.1	1156048	1160288	+
0	G9169	TU20616	RAZU01000162.1	25376074	25416678	+	ENSCGRG00015006533	Cldnd1	RAZU01000162.1	25379473	25384773	-
14258	G9169	TU20616	RAZU01000162.1	25376074	25416678	+	ENSCGRG00015006597	Cpox	RAZU01000162.1	25430936	25442849	-
14873	G9144	TU20570	RAZU01000162.1	19561283	19565778	-	ENSCGRG00015005167	Vgll3	RAZU01000162.1	19580651	19622644	-
435	G8923	TU20107	RAZU01000159.1	2830786	2831264	-	ENSCGRG00015004974	43715	RAZU01000159.1	2831699	2897728	+
64336	G8587	TU19318	RAZU01000146.1	3486488	3490149	-	ENSCGRG00015022475	6430548M08Rik	RAZU01000146.1	3347217	3422152	-
5310	G8587	TU19318	RAZU01000146.1	3486488	3490149	-	ENSCGRG00015022536	Zdhhc7	RAZU01000146.1	3471452	3481178	+
23743	G8493	TU19079	RAZU01000142.1	14474266	14476886	-	ENSCGRG00015015187	Rbbp6	RAZU01000142.1	14500629	14531192	+
22061	G8407	TU18898	RAZU01000142.1	2192232	2193951	-	ENSCGRG00015005577	Sbf2	RAZU01000142.1	1829552	2170171	-
7615	G8407	TU18898	RAZU01000142.1	2192232	2193951	-	ENSCGRG00015006294	Adm	RAZU01000142.1	2182713	2184617	+
1916	G8357	TU18800	RAZU01000141.1	14159369	14160005	+	ENSCGRG00015002051	Fam120a	RAZU01000141.1	14061369	14157453	+
7314	G8357	TU18800	RAZU01000141.1	14159369	14160005	+	ENSCGRG00015002244	Phf2	RAZU01000141.1	14167319	14240303	+
68479	G8296	TU18662	RAZU01000141.1	8368447	8371220	+	ENSCGRG00015017091	Fam193b	RAZU01000141.1	8273691	8299968	+
56770	G8296	TU18662	RAZU01000141.1	8368447	8371220	+	ENSCGRG00015017103	Ddx41	RAZU01000141.1	8304069	8311677	+
27446	G8296	TU18662	RAZU01000141.1	8368447	8371220	+	ENSCGRG00015017169	Pdlim7	RAZU01000141.1	8326339	8341001	+
1801	G8296	TU18662	RAZU01000141.1	8368447	8371220	+	ENSCGRG00015017207	Dbn1	RAZU01000141.1	8350289	8366646	+
92	G8296	TU18662	RAZU01000141.1	8368447	8371220	+	ENSCGRG00015017387	Prr7	RAZU01000141.1	8367377	8368355	-
9489	G8296	TU18662	RAZU01000141.1	8368447	8371220	+	ENSCGRG00015017399	Grk6	RAZU01000141.1	8380709	8394675	-
73	G8244	TU18550	RAZU01000141.1	3884318	3891907	-	ENSCGRG00015014069	Tut7	RAZU01000141.1	3891980	3949732	+
45761	G8237	TU18537	RAZU01000141.1	3469693	3470767	-	ENSCGRG00015014031	Gas1	RAZU01000141.1	3516528	3517682	+
48315	G8236	TU18536	RAZU01000141.1	3466533	3468213	-	ENSCGRG00015014031	Gas1	RAZU01000141.1	3516528	3517682	+
43723	G8103	TU18263	RAZU01000140.1	10094963	10096258	-	ENSCGRG00015007258	Hist1h1c	RAZU01000140.1	10024176	10051240	-
15876	G8103	TU18263	RAZU01000140.1	10094963	10096258	-	ENSCGRG00015007272	Hfe	RAZU01000140.1	10073331	10079087	+
45288	G8103	TU18263	RAZU01000140.1	10094963	10096258	-	ENSCGRG00015007364	Hist1h1e	RAZU01000140.1	10141546	10142205	+
99507	G8103	TU18263	RAZU01000140.1	10094963	10096258	-	ENSCGRG00015007383	Hist1h1d	RAZU01000140.1	10195765	10204150	-
44961	G8060	TU18170	RAZU01000140.1	3953853	3984552	+	ENSCGRG00015004338	Mboat1	RAZU01000140.1	4029513	4187651	-
459	G8050	TU18156	RAZU01000140.1	2735159	2752551	+	ENSCGRG00015004016	Foxf2	RAZU01000140.1	2730146	2734700	-
35726	G8043	TU18133	RAZU01000140.1	1469490	1481010	-	ENSCGRG00015003553	Wrnip1	RAZU01000140.1	1516736	1538761	-
56977	G7862	TU17711	RAZU01000139.1	4317556	4369664	+	ENSCGRG00015018615	Kdm2a	RAZU01000139.1	4196930	4260579	+
23582	G7862	TU17711	RAZU01000139.1	4317556	4369664	+	ENSCGRG00015018665	Grk2	RAZU01000139.1	4272556	4293974	+
3423	G7862	TU17711	RAZU01000139.1	4317556	4369664	+	ENSCGRG00015018765	Ssh3	RAZU01000139.1	4306423	4314133	+
0	G7862	TU17711	RAZU01000139.1	4317556	4369664	+	ENSCGRG00015018829	Clcf1	RAZU01000139.1	4348639	4358381	-
1090	G7862	TU17711	RAZU01000139.1	4317556	4369664	+	ENSCGRG00015018841	Rad9a	RAZU01000139.1	4370754	4377942	+
8208	G7862	TU17711	RAZU01000139.1	4317556	4369664	+	ENSCGRG00015018882	Ppp1ca	RAZU01000139.1	4377872	4380517	-
12410	G7862	TU17711	RAZU01000139.1	4317556	4369664	+	ENSCGRG00015018899	Tbc1d10c	RAZU01000139.1	4382074	4388458	+
40663	G7862	TU17711	RAZU01000139.1	4317556	4369664	+	ENSCGRG00015018940	Rps6kb2	RAZU01000139.1	4410327	4416776	+
50450	G7862	TU17711	RAZU01000139.1	4317556	4369664	+	ENSCGRG00015019031	Coro1b	RAZU01000139.1	4420114	4425189	-
65702	G7862	TU17711	RAZU01000139.1	4317556	4369664	+	ENSCGRG00015019051	Cabp4	RAZU01000139.1	4435366	4439194	+
84366	G7862	TU17711	RAZU01000139.1	4317556	4369664	+	ENSCGRG00015019121	Aip	RAZU01000139.1	4454030	4461852	+
92998	G7862	TU17711	RAZU01000139.1	4317556	4369664	+	ENSCGRG00015019133	Pitpnm1	RAZU01000139.1	4462662	4476241	-
90042	G7812	TU17612	RAZU01000139.1	3089894	3092719	+	ENSCGRG00015015333	Pcnx3	RAZU01000139.1	2976643	2999852	+
59570	G7812	TU17612	RAZU01000139.1	3089894	3092719	+	ENSCGRG00015015618	Rela	RAZU01000139.1	3017931	3030324	-
14710	G7812	TU17612	RAZU01000139.1	3089894	3092719	+	ENSCGRG00015015688	Kat5	RAZU01000139.1	3067569	3075184	+
535	G7812	TU17612	RAZU01000139.1	3089894	3092719	+	ENSCGRG00015015777	Ap5b1	RAZU01000139.1	3071145	3089359	-
34755	G7812	TU17612	RAZU01000139.1	3089894	3092719	+	ENSCGRG00015015803	Cfl1	RAZU01000139.1	3127474	3171276	-
45689	G7812	TU17612	RAZU01000139.1	3089894	3092719	+	ENSCGRG00015015826	Efemp2	RAZU01000139.1	3138408	3200653	-
80120	G7812	TU17612	RAZU01000139.1	3089894	3092719	+	ENSCGRG00015015955	Mus81	RAZU01000139.1	3172839	3179283	+
97888	G7800	TU17583	RAZU01000139.1	2863650	2865311	+	ENSCGRG00015014613	Dpf2	RAZU01000139.1	2751511	2765762	+
78690	G7800	TU17583	RAZU01000139.1	2863650	2865311	+	ENSCGRG00015014675	Slc25a45	RAZU01000139.1	2777781	2784960	-
56118	G7800	TU17583	RAZU01000139.1	2863650	2865311	+	ENSCGRG00015014741	Frmd8	RAZU01000139.1	2789036	2807532	+
25780	G7800	TU17583	RAZU01000139.1	2863650	2865311	+	ENSCGRG00015014825	Scyl1	RAZU01000139.1	2891091	2903969	+
38537	G7800	TU17583	RAZU01000139.1	2863650	2865311	+	ENSCGRG00015014918	Ltbp3	RAZU01000139.1	2903848	2919315	-
67727	G7800	TU17583	RAZU01000139.1	2863650	2865311	+	ENSCGRG00015015124	Fam89b	RAZU01000139.1	2933038	2934524	+
71352	G7800	TU17583	RAZU01000139.1	2863650	2865311	+	ENSCGRG00015015141	Ehbp1l1	RAZU01000139.1	2936663	2954888	+
94473	G7800	TU17583	RAZU01000139.1	2863650	2865311	+	ENSCGRG00015015292	Map3k11	RAZU01000139.1	2959784	2975274	-
95881	G7798	TU17580	RAZU01000139.1	2820362	2841235	+	ENSCGRG00015014524	Pola2	RAZU01000139.1	2700743	2724481	+
71877	G7798	TU17580	RAZU01000139.1	2820362	2841235	+	ENSCGRG00015014606	Cdc42ep2	RAZU01000139.1	2747841	2748485	+
54600	G7798	TU17580	RAZU01000139.1	2820362	2841235	+	ENSCGRG00015014613	Dpf2	RAZU01000139.1	2751511	2765762	+
35402	G7798	TU17580	RAZU01000139.1	2820362	2841235	+	ENSCGRG00015014675	Slc25a45	RAZU01000139.1	2777781	2784960	-
12830	G7798	TU17580	RAZU01000139.1	2820362	2841235	+	ENSCGRG00015014741	Frmd8	RAZU01000139.1	2789036	2807532	+
49856	G7798	TU17580	RAZU01000139.1	2820362	2841235	+	ENSCGRG00015014825	Scyl1	RAZU01000139.1	2891091	2903969	+
62613	G7798	TU17580	RAZU01000139.1	2820362	2841235	+	ENSCGRG00015014918	Ltbp3	RAZU01000139.1	2903848	2919315	-
91803	G7798	TU17580	RAZU01000139.1	2820362	2841235	+	ENSCGRG00015015124	Fam89b	RAZU01000139.1	2933038	2934524	+
95428	G7798	TU17580	RAZU01000139.1	2820362	2841235	+	ENSCGRG00015015141	Ehbp1l1	RAZU01000139.1	2936663	2954888	+
55930	G7719	TU17407	RAZU01000139.1	380303	385530	+	ENSCGRG00015004236	Eef1g	RAZU01000139.1	441460	452989	-
68386	G7719	TU17407	RAZU01000139.1	380303	385530	+	ENSCGRG00015004263	Tut1	RAZU01000139.1	453916	463332	-
80315	G7719	TU17407	RAZU01000139.1	380303	385530	+	ENSCGRG00015004302	Mta2	RAZU01000139.1	465845	474257	-
89759	G7719	TU17407	RAZU01000139.1	380303	385530	+	ENSCGRG00015004372	Eml3	RAZU01000139.1	475289	487727	-
10768	G7709	TU17387	RAZU01000138.1	18596609	18600379	+	ENSCGRG00015003359	Zscan2	RAZU01000138.1	18567873	18585841	+
3984	G7709	TU17387	RAZU01000138.1	18596609	18600379	+	ENSCGRG00015003369	Wdr73	RAZU01000138.1	18604363	18613823	-
27411	G7709	TU17387	RAZU01000138.1	18596609	18600379	+	ENSCGRG00015003404	Sec11a	RAZU01000138.1	18627790	18665631	-
22977	G7679	TU17319	RAZU01000138.1	16941570	16942405	-	ENSCGRG00015001023	Abhd2	RAZU01000138.1	16965382	17030930	+
18470	G7536	TU17027	RAZU01000137.1	14655981	14659358	+	ENSCGRG00015011925	Myo7a	RAZU01000137.1	14528715	14637511	-
43768	G7536	TU17027	RAZU01000137.1	14655981	14659358	+	ENSCGRG00015012959	Acer3	RAZU01000137.1	14703126	14781615	-
68965	G7399	TU16764	RAZU01000135.1	19639558	19649915	+	ENSCGRG00015024650	Ubtd1	RAZU01000135.1	19514915	19570593	-
32208	G7399	TU16764	RAZU01000135.1	19639558	19649915	+	ENSCGRG00015024664	Mms19	RAZU01000135.1	19569585	19607350	+
21523	G7399	TU16764	RAZU01000135.1	19639558	19649915	+	ENSCGRG00015024732	Zdhhc16	RAZU01000135.1	19607483	19618035	-
11960	G7399	TU16764	RAZU01000135.1	19639558	19649915	+	ENSCGRG00015024749	Exosc1	RAZU01000135.1	19619466	19627598	+
636	G7399	TU16764	RAZU01000135.1	19639558	19649915	+	ENSCGRG00015024814	Pgam1	RAZU01000135.1	19633428	19638922	-
4633	G7399	TU16764	RAZU01000135.1	19639558	19649915	+	ENSCGRG00015024833	Rrp12	RAZU01000135.1	19654548	19689996	+
93938	G7399	TU16764	RAZU01000135.1	19639558	19649915	+	ENSCGRG00015024936	Arhgap19	RAZU01000135.1	19743853	19786996	+
90093	G7368	TU16713	RAZU01000135.1	17125549	17126201	+	ENSCGRG00015023203	Ndufb8	RAZU01000135.1	17020549	17035456	+
49270	G7368	TU16713	RAZU01000135.1	17125549	17126201	+	ENSCGRG00015023353	Scd1	RAZU01000135.1	17175471	17185671	+
20024	G7347	TU16674	RAZU01000135.1	15767313	15784222	+	ENSCGRG00015022310	Armh3	RAZU01000135.1	15588589	15747289	+
32789	G7347	TU16674	RAZU01000135.1	15767313	15784222	+	ENSCGRG00015022462	Npm3	RAZU01000135.1	15817011	15819140	+
51423	G7332	TU16637	RAZU01000135.1	15253889	15257676	-	ENSCGRG00015020840	Sufu	RAZU01000135.1	15091719	15202466	-
31944	G7332	TU16637	RAZU01000135.1	15253889	15257676	-	ENSCGRG00015020926	Actr1a	RAZU01000135.1	15203816	15221945	+
5454	G7332	TU16637	RAZU01000135.1	15253889	15257676	-	ENSCGRG00015021017	Cuedc2	RAZU01000135.1	15263130	15266291	+
8020	G7332	TU16637	RAZU01000135.1	15253889	15257676	-	ENSCGRG00015021035	Fbxl15	RAZU01000135.1	15265696	15268064	-
26023	G7332	TU16637	RAZU01000135.1	15253889	15257676	-	ENSCGRG00015021143	Nfkb2	RAZU01000135.1	15283699	15289455	-
40746	G7332	TU16637	RAZU01000135.1	15253889	15257676	-	ENSCGRG00015021219	Gbf1	RAZU01000135.1	15298422	15427620	-
48628	G7319	TU16601	RAZU01000135.1	14627572	14628004	-	ENSCGRG00015020569	Cnnm2	RAZU01000135.1	14676632	14807597	-
82451	G7289	TU16512	RAZU01000135.1	7971478	7972820	+	ENSCGRG00015017925	Rbm20	RAZU01000135.1	7696187	7889027	-
520	G7289	TU16512	RAZU01000135.1	7971478	7972820	+	ENSCGRG00015017965	Smc3	RAZU01000135.1	7927357	7970958	-
48451	G7289	TU16512	RAZU01000135.1	7971478	7972820	+	ENSCGRG00015018040	Dusp5	RAZU01000135.1	8021271	8033823	-
74587	G720	TU1594	RAZU01000012.1	23188494	23207300	+	ENSCGRG00015027819	Aftph	RAZU01000012.1	23068277	23113907	+
8573	G6377	TU14451	RAZU01000105.1	2659587	2660158	+	ENSCGRG00015008239	Cabyr	RAZU01000105.1	2668731	2681769	+
22521	G6377	TU14451	RAZU01000105.1	2659587	2660158	+	ENSCGRG00015008263	Osbpl1a	RAZU01000105.1	2682679	2877871	-
94598	G6348	TU14387	RAZU01000104.1	9388418	9391801	-	ENSCGRG00015005983	Xrcc6	RAZU01000104.1	9269974	9293820	+
87512	G6348	TU14387	RAZU01000104.1	9388418	9391801	-	ENSCGRG00015006030	Snu13	RAZU01000104.1	9296745	9300906	-
2216	G6348	TU14387	RAZU01000104.1	9388418	9391801	-	ENSCGRG00015006163	Ccdc134	RAZU01000104.1	9394017	9405010	+
18662	G6348	TU14387	RAZU01000104.1	9388418	9391801	-	ENSCGRG00015006178	Srebf2	RAZU01000104.1	9410463	9471080	+
81677	G6163	TU13950	RAZU01000103.1	3660626	3663398	+	ENSCGRG00015014764	Zfp236	RAZU01000103.1	3500551	3578949	-
95957	G6163	TU13950	RAZU01000103.1	3660626	3663398	+	ENSCGRG00015014925	Zfp516	RAZU01000103.1	3759355	3845033	+
21770	G6030	TU13660	RAZU01000102.1	23139677	23142074	-	ENSCGRG00015006010	C9orf72	RAZU01000102.1	23087931	23117907	+
65237	G6030	TU13660	RAZU01000102.1	23139677	23142074	-	ENSCGRG00015006097	Mob3b	RAZU01000102.1	23207311	23329668	+
78980	G5825	TU13211	RAZU01000101.1	1822848	1823861	-	ENSCGRG00015025895	Arhgap18	RAZU01000101.1	1902841	2078164	-
2206	G5661	TU12867	RAZU01000099.1	11504987	11506361	+	ENSCGRG00015001248	Foxo3	RAZU01000099.1	11420269	11502781	-
45166	G5661	TU12867	RAZU01000099.1	11504987	11506361	+	ENSCGRG00015001271	Afg1l	RAZU01000099.1	11551527	11692656	-
160	G5659	TU12864	RAZU01000099.1	11502941	11504042	+	ENSCGRG00015001248	Foxo3	RAZU01000099.1	11420269	11502781	-
47485	G5659	TU12864	RAZU01000099.1	11502941	11504042	+	ENSCGRG00015001271	Afg1l	RAZU01000099.1	11551527	11692656	-
44372	G5651	TU12833	RAZU01000099.1	10985802	11015463	+	ENSCGRG00015001072	Sesn1	RAZU01000099.1	11059835	11134787	+
7015	G5651	TU12832	RAZU01000099.1	10985802	11001888	+	ENSCGRG00015000873	Cep57l1	RAZU01000099.1	11008903	11058777	-
22316	G5618	TU12762	RAZU01000099.1	4518261	4533796	-	ENSCGRG00015025190	Dse	RAZU01000099.1	4431371	4495945	-
9408	G5618	TU12762	RAZU01000099.1	4518261	4533796	-	ENSCGRG00015025195	Nt5dc1	RAZU01000099.1	4543204	4695681	-
35264	G5618	TU12762	RAZU01000099.1	4518261	4533796	-	ENSCGRG00015025238	Tspyl1	RAZU01000099.1	4569060	4606507	+
26905	G5429	TU12333	RAZU01000096.1	33742234	33745920	+	ENSCGRG00015010269	Poc5	RAZU01000096.1	33662577	33715329	-
62671	G5400	TU12283	RAZU01000096.1	30733991	30736701	-	ENSCGRG00015008306	Mrps27	RAZU01000096.1	30588985	30671320	-
35864	G5400	TU12283	RAZU01000096.1	30733991	30736701	-	ENSCGRG00015008325	Ptcd2	RAZU01000096.1	30670683	30698127	+
0	G5310	TU12093	RAZU01000096.1	16639108	16737311	-	ENSCGRG00015021050	Ndufs4	RAZU01000096.1	16558722	16662025	+
66986	G5310	TU12093	RAZU01000096.1	16639108	16737311	-	ENSCGRG00015021074	Arl15	RAZU01000096.1	16804297	17172140	-
74336	G5309	TU12088	RAZU01000096.1	16736361	16745496	+	ENSCGRG00015021050	Ndufs4	RAZU01000096.1	16558722	16662025	+
58801	G5309	TU12088	RAZU01000096.1	16736361	16745496	+	ENSCGRG00015021074	Arl15	RAZU01000096.1	16804297	17172140	-
41178	G518	TU1135	RAZU01000009.1	4732001	4735106	-	ENSCGRG00015006643	Mmut	RAZU01000009.1	4660389	4690823	-
26849	G518	TU1135	RAZU01000009.1	4732001	4735106	-	ENSCGRG00015006660	Cenpq	RAZU01000009.1	4693026	4705152	+
12699	G518	TU1135	RAZU01000009.1	4732001	4735106	-	ENSCGRG00015006705	9130008F23Rik	RAZU01000009.1	4747805	4748350	+
97908	G5159	TU11769	RAZU01000095.1	2646240	2647307	-	ENSCGRG00015010053	Fbxo5	RAZU01000095.1	2542158	2548332	-
83764	G5159	TU11769	RAZU01000095.1	2646240	2647307	-	ENSCGRG00015010062	Mtrf1l	RAZU01000095.1	2553341	2562476	-
44328	G4714	TU10776	RAZU01000087.1	20844390	20879466	+	ENSCGRG00015024827	Ubr4	RAZU01000087.1	20688509	20800062	+
53549	G4714	TU10776	RAZU01000087.1	20844390	20879466	+	ENSCGRG00015025172	Aldh4a1	RAZU01000087.1	20933015	20957307	+
7736	G4446	TU10098	RAZU01000087.1	1830647	1831315	-	ENSCGRG00015002741	Ccdc30	RAZU01000087.1	1745135	1822911	-
2589	G4446	TU10098	RAZU01000087.1	1830647	1831315	-	ENSCGRG00015002816	Ppcs	RAZU01000087.1	1833904	1837246	-
6494	G4446	TU10098	RAZU01000087.1	1830647	1831315	-	ENSCGRG00015002830	Zmynd12	RAZU01000087.1	1837809	1864029	+
114	G4412	TU10030	RAZU01000085.1	26664349	26678702	-	ENSCGRG00015023936	Pcmtd1	RAZU01000085.1	26678816	26747782	+
97829	G441	TU969	RAZU01000007.1	38499887	38501459	+	ENSCGRG00015027936	Limk2	RAZU01000007.1	38289680	38402058	-
19814	G441	TU969	RAZU01000007.1	38499887	38501459	+	ENSCGRG00015000124	Selenom	RAZU01000007.1	38477629	38480073	+
89441	G4381	TU9956	RAZU01000085.1	18769027	18770701	+	ENSCGRG00015022507	Chd7	RAZU01000085.1	18558914	18679586	-
28418	G4381	TU9956	RAZU01000085.1	18769027	18770701	+	ENSCGRG00015022603	Rab2a	RAZU01000085.1	18799119	18866370	-
34319	G4330	TU9824	RAZU01000085.1	5379345	5446227	-	ENSCGRG00015018468	Tpd52	RAZU01000085.1	5480546	5563234	+
60466	G4247	TU9644	RAZU01000081.1	1518759	1523130	-	ENSCGRG00015011931	A430005L14Rik	RAZU01000081.1	1453004	1458293	+
44799	G4247	TU9644	RAZU01000081.1	1518759	1523130	-	ENSCGRG00015011958	Dffb	RAZU01000081.1	1462023	1473960	-
8290	G4247	TU9644	RAZU01000081.1	1518759	1523130	-	ENSCGRG00015011969	Cep104	RAZU01000081.1	1477909	1510469	+
97	G4247	TU9644	RAZU01000081.1	1518759	1523130	-	ENSCGRG00015012035	Lrrc47	RAZU01000081.1	1523227	1534997	+
14501	G4247	TU9644	RAZU01000081.1	1518759	1523130	-	ENSCGRG00015012079	Smim1	RAZU01000081.1	1537631	1538111	-
83941	G4177	TU9497	RAZU01000078.1	3954039	3961922	-	ENSCGRG00015005126	Rere	RAZU01000078.1	3660407	3870098	+
94088	G4176	TU9495	RAZU01000078.1	3964186	3965636	+	ENSCGRG00015005126	Rere	RAZU01000078.1	3660407	3870098	+
780	G4128	TU9369	RAZU01000078.1	554599	567070	-	ENSCGRG00015001270	Dhrs3	RAZU01000078.1	567850	603825	+
84444	G4128	TU9369	RAZU01000078.1	554599	567070	-	ENSCGRG00015001356	Vps13d	RAZU01000078.1	651514	871685	-
11142	G4090	TU9307	RAZU01000077.1	3709746	3711064	-	ENSCGRG00015025965	Nr3c1	RAZU01000077.1	3453807	3698604	+
22172	G4090	TU9307	RAZU01000077.1	3709746	3711064	-	ENSCGRG00015026011	Arhgap26	RAZU01000077.1	3733236	4102251	-
8274	G3936	TU8933	RAZU01000074.1	63363661	63387327	-	ENSCGRG00015014949	Twist2	RAZU01000074.1	63354905	63355387	+
1732	G3934	TU8931	RAZU01000074.1	63351716	63353173	-	ENSCGRG00015014949	Twist2	RAZU01000074.1	63354905	63355387	+
39446	G3908	TU8870	RAZU01000074.1	61532232	61545145	+	ENSCGRG00015013261	Agap1	RAZU01000074.1	61039456	61492786	+
93174	G378	TU840	RAZU01000007.1	34188658	34190655	+	ENSCGRG00015024788	Mrfap1	RAZU01000007.1	34095107	34095484	+
52556	G378	TU840	RAZU01000007.1	34188658	34190655	+	ENSCGRG00015024802	Bloc1s4	RAZU01000007.1	34135455	34136102	+
17185	G378	TU840	RAZU01000007.1	34188658	34190655	+	ENSCGRG00015024820	D5Ertd579e	RAZU01000007.1	34207840	34246660	+
72538	G378	TU840	RAZU01000007.1	34188658	34190655	+	ENSCGRG00015024859	Tbc1d14	RAZU01000007.1	34263193	34364278	+
81839	G3570	TU8061	RAZU01000074.1	17845578	17846710	+	ENSCGRG00015028603	Atg101	RAZU01000074.1	17760227	17763739	+
6197	G3570	TU8061	RAZU01000074.1	17845578	17846710	+	ENSCGRG00015028607	Krt80	RAZU01000074.1	17821062	17839381	-
33189	G3570	TU8061	RAZU01000074.1	17845578	17846710	+	ENSCGRG00015028608	Krt7	RAZU01000074.1	17879899	17893178	+
37349	G3380	TU7666	RAZU01000073.1	40593980	40659612	+	ENSCGRG00015014372	Adgrl2	RAZU01000073.1	40353099	40556631	-
35749	G3272	TU7441	RAZU01000073.1	19730336	19737115	-	ENSCGRG00015004344	Alpk1	RAZU01000073.1	19612098	19694587	-
6998	G3272	TU7441	RAZU01000073.1	19730336	19737115	-	ENSCGRG00015004464	Tifa	RAZU01000073.1	19744113	19744670	+
19823	G3272	TU7441	RAZU01000073.1	19730336	19737115	-	ENSCGRG00015004470	Ap1ar	RAZU01000073.1	19756938	19785629	-
80976	G3272	TU7441	RAZU01000073.1	19730336	19737115	-	ENSCGRG00015004525	Fam241a	RAZU01000073.1	19818091	19844777	-
0	G3170	TU7193	RAZU01000073.1	1239924	1251200	+	ENSCGRG00015026046	Strip1	RAZU01000073.1	1219276	1239969	-
18979	G3170	TU7193	RAZU01000073.1	1239924	1251200	+	ENSCGRG00015026094	Ahcyl1	RAZU01000073.1	1270179	1303619	-
81953	G3040	TU6844	RAZU01000069.1	3401253	3452188	-	ENSCGRG00015011926	Reep3	RAZU01000069.1	3534141	3616413	-
9570	G2841	TU6370	RAZU01000063.1	8816545	8818702	+	ENSCGRG00015024391	Srsf3	RAZU01000063.1	8798908	8806975	-
14221	G2841	TU6370	RAZU01000063.1	8816545	8818702	+	ENSCGRG00015024412	Stk38	RAZU01000063.1	8832923	8856171	+
44150	G2841	TU6370	RAZU01000063.1	8816545	8818702	+	ENSCGRG00015024456	Kctd20	RAZU01000063.1	8862852	8873795	-
74581	G2805	TU6277	RAZU01000063.1	6082449	6089821	-	ENSCGRG00015022514	Rrp1b	RAZU01000063.1	5980244	6007868	-
74739	G2805	TU6277	RAZU01000063.1	6082449	6089821	-	ENSCGRG00015022595	Sik1	RAZU01000063.1	6164560	6176188	+
2562	G2780	TU6231	RAZU01000063.1	4783044	4788228	-	ENSCGRG00015019806	Pofut2	RAZU01000063.1	4790790	4802149	+
34948	G2780	TU6231	RAZU01000063.1	4783044	4788228	-	ENSCGRG00015019818	Adarb1	RAZU01000063.1	4823176	4944302	-
14966	G2779	TU6228	RAZU01000063.1	4772018	4775824	+	ENSCGRG00015019806	Pofut2	RAZU01000063.1	4790790	4802149	+
47352	G2779	TU6228	RAZU01000063.1	4772018	4775824	+	ENSCGRG00015019818	Adarb1	RAZU01000063.1	4823176	4944302	-
35683	G2693	TU6069	RAZU01000061.1	7642288	7645544	-	ENSCGRG00015006210	Galnt7	RAZU01000061.1	7480601	7606605	+
25255	G2693	TU6069	RAZU01000061.1	7642288	7645544	-	ENSCGRG00015006292	Hmgb2	RAZU01000061.1	7581244	7617033	-
478	G2693	TU6069	RAZU01000061.1	7642288	7645544	-	ENSCGRG00015006306	Sap30	RAZU01000061.1	7646022	7650915	+
15311	G2693	TU6069	RAZU01000061.1	7642288	7645544	-	ENSCGRG00015006315	Scrg1	RAZU01000061.1	7660855	7664172	-
22155	G2692	TU6068	RAZU01000061.1	7628760	7631715	-	ENSCGRG00015006210	Galnt7	RAZU01000061.1	7480601	7606605	+
11727	G2692	TU6068	RAZU01000061.1	7628760	7631715	-	ENSCGRG00015006292	Hmgb2	RAZU01000061.1	7581244	7617033	-
14307	G2692	TU6068	RAZU01000061.1	7628760	7631715	-	ENSCGRG00015006306	Sap30	RAZU01000061.1	7646022	7650915	+
29140	G2692	TU6068	RAZU01000061.1	7628760	7631715	-	ENSCGRG00015006315	Scrg1	RAZU01000061.1	7660855	7664172	-
70655	G2364	TU5382	RAZU01000056.1	2453812	2456960	-	ENSCGRG00015009329	Fam185a	RAZU01000056.1	2344428	2383157	-
74590	G2364	TU5382	RAZU01000056.1	2453812	2456960	-	ENSCGRG00015009392	Gsap	RAZU01000056.1	2531550	2620049	-
74211	G2363	TU5380	RAZU01000056.1	2457368	2499957	-	ENSCGRG00015009329	Fam185a	RAZU01000056.1	2344428	2383157	-
31593	G2363	TU5380	RAZU01000056.1	2457368	2499957	-	ENSCGRG00015009392	Gsap	RAZU01000056.1	2531550	2620049	-
77479	G2233	TU5063	RAZU01000055.1	8767584	8771580	-	ENSCGRG00015026039	Gpatch4	RAZU01000055.1	8685734	8690105	+
74396	G2233	TU5063	RAZU01000055.1	8767584	8771580	-	ENSCGRG00015026054	Naxe	RAZU01000055.1	8689828	8693188	-
15063	G2233	TU5063	RAZU01000055.1	8767584	8771580	-	ENSCGRG00015026077	Iqgap3	RAZU01000055.1	8713861	8752521	+
1713	G2233	TU5063	RAZU01000055.1	8767584	8771580	-	ENSCGRG00015026158	Mef2d	RAZU01000055.1	8773293	8799072	+
1746	G2221	TU5023	RAZU01000055.1	8122759	8164939	-	ENSCGRG00015025625	Etv3	RAZU01000055.1	8166685	8201438	+
87611	G2221	TU5023	RAZU01000055.1	8122759	8164939	-	ENSCGRG00015025662	Arhgef11	RAZU01000055.1	8252550	8377864	+
30022	G2041	TU4600	RAZU01000050.1	41556842	41560225	-	ENSCGRG00015010102	Zdhhc17	RAZU01000050.1	41450089	41526820	+
29848	G2041	TU4600	RAZU01000050.1	41556842	41560225	-	ENSCGRG00015010216	Csrp2	RAZU01000050.1	41507378	41526994	-
60594	G2041	TU4600	RAZU01000050.1	41556842	41560225	-	ENSCGRG00015010228	E2f7	RAZU01000050.1	41620819	41658922	-
89793	G1955	TU4380	RAZU01000050.1	27709470	27710081	-	ENSCGRG00015001278	Avil	RAZU01000050.1	27602835	27619677	-
63255	G1955	TU4380	RAZU01000050.1	27709470	27710081	-	ENSCGRG00015001349	Ctdsp2	RAZU01000050.1	27623071	27646215	-
172	G1955	TU4380	RAZU01000050.1	27709470	27710081	-	ENSCGRG00015001396	Atp23	RAZU01000050.1	27710253	27725699	+
74273	G1736	TU3879	RAZU01000047.1	6764849	6765949	+	ENSCGRG00015022840	Ccnl1	RAZU01000047.1	6840222	6852683	-
75681	G1735	TU3878	RAZU01000047.1	6763450	6764541	-	ENSCGRG00015022840	Ccnl1	RAZU01000047.1	6840222	6852683	-
79415	G17209	TU38995	RAZU01001831.1	42138259	42141413	-	ENSCGRG00015000911	Trim41	RAZU01001831.1	42220828	42231266	+
90674	G17209	TU38995	RAZU01001831.1	42138259	42141413	-	ENSCGRG00015000948	Rack1	RAZU01001831.1	42232087	42237327	-
71049	G17145	TU38830	RAZU01001831.1	37426640	37427689	+	ENSCGRG00015023797	Slc22a4	RAZU01001831.1	37498738	37610742	+
40463	G16644	TU37724	RAZU01001830.1	5338275	5342443	+	ENSCGRG00015000397	Tfap2a	RAZU01001830.1	5382906	5404243	-
47617	G16630	TU37702	RAZU01001830.1	2682707	2687109	+	ENSCGRG00015024485	Rreb1	RAZU01001830.1	2575109	2635090	+
6898	G16630	TU37702	RAZU01001830.1	2682707	2687109	+	ENSCGRG00015024518	Ssr1	RAZU01001830.1	2650181	2675809	-
19850	G16630	TU37702	RAZU01001830.1	2682707	2687109	+	ENSCGRG00015024626	Riok1	RAZU01001830.1	2706959	2762787	+
1517	G1634	TU3630	RAZU01000045.1	11257134	11260895	-	ENSCGRG00015027605	Creb3l2	RAZU01000045.1	11262412	11378721	-
45822	G16180	TU36684	RAZU01001824.1	17856286	17860074	-	ENSCGRG00015018698	Bmpr1a	RAZU01001824.1	17905896	17955126	+
39088	G1600	TU3530	RAZU01000045.1	5534567	5582277	+	ENSCGRG00015026864	Mkln1	RAZU01000045.1	5621365	5755358	+
47914	G15821	TU35853	RAZU01000333.1	7389938	7398225	+	ENSCGRG00015017088	Morc4	RAZU01000333.1	7167749	7342024	+
21152	G15821	TU35853	RAZU01000333.1	7389938	7398225	+	ENSCGRG00015017194	Tbc1d8b	RAZU01000333.1	7419377	7484969	-
23458	G15795	TU35790	RAZU01000333.1	4742680	4746215	+	ENSCGRG00015016312	Tmem164	RAZU01000333.1	4558384	4719222	-
66808	G15701	TU35534	RAZU01000328.1	9320259	9360671	-	ENSCGRG00015007853	Praf2	RAZU01000328.1	9250361	9253451	-
63356	G15701	TU35534	RAZU01000328.1	9320259	9360671	-	ENSCGRG00015007873	Wdr45	RAZU01000328.1	9252901	9256903	-
33496	G15701	TU35534	RAZU01000328.1	9320259	9360671	-	ENSCGRG00015008014	Gpkow	RAZU01000328.1	9273844	9286763	-
0	G15701	TU35534	RAZU01000328.1	9320259	9360671	-	ENSCGRG00015008112	Prickle3	RAZU01000328.1	9311903	9323560	-
43590	G15701	TU35534	RAZU01000328.1	9320259	9360671	-	ENSCGRG00015008520	Ppp1r3f	RAZU01000328.1	9404261	9418740	+
3886	G15490	TU35031	RAZU01000317.1	18622162	18624872	-	ENSCGRG00015014917	Cdkl5	RAZU01000317.1	18628758	18816723	-
91770	G15339	TU34615	RAZU01000301.1	2233178	2234575	-	ENSCGRG00015019957	Phf6	RAZU01000301.1	2106364	2141408	+
32434	G15339	TU34615	RAZU01000301.1	2233178	2234575	-	ENSCGRG00015019970	Hprt	RAZU01000301.1	2165057	2200744	+
60722	G15318	TU34525	RAZU01000300.1	265645	270803	-	ENSCGRG00015019048	Tceal1	RAZU01000300.1	331525	333189	+
87617	G15318	TU34525	RAZU01000300.1	265645	270803	-	ENSCGRG00015019058	Morf4l2	RAZU01000300.1	358420	359286	-
91066	G15303	TU34498	RAZU01000298.1	1109079	1114578	-	ENSCGRG00015018067	Usp51	RAZU01000298.1	1015911	1018013	-
74855	G15110	TU34016	RAZU01000281.1	230803	241985	-	ENSCGRG00015014106	Kcnn4	RAZU01000281.1	133235	155948	+
37789	G15110	TU34016	RAZU01000281.1	230803	241985	-	ENSCGRG00015014196	Smg9	RAZU01000281.1	178499	193014	+
48579	G15110	TU34016	RAZU01000281.1	230803	241985	-	ENSCGRG00015014301	Zfp428	RAZU01000281.1	290564	296458	+
68507	G15110	TU34016	RAZU01000281.1	230803	241985	-	ENSCGRG00015014309	Irgq	RAZU01000281.1	310492	316479	+
87714	G15110	TU34016	RAZU01000281.1	230803	241985	-	ENSCGRG00015014331	Xrcc1	RAZU01000281.1	329699	351681	+
56334	G14979	TU33693	RAZU01000275.1	466259	467325	-	ENSCGRG00015027413	Ube2s	RAZU01000275.1	405379	409925	+
57264	G14979	TU33693	RAZU01000275.1	466259	467325	-	ENSCGRG00015027492	Hspbp1	RAZU01000275.1	524589	546494	+
90613	G14979	TU33693	RAZU01000275.1	466259	467325	-	ENSCGRG00015027503	Ppp6r1	RAZU01000275.1	557938	573519	+
12606	G14862	TU33388	RAZU01000274.1	539463	544108	-	ENSCGRG00015022845	Zfp574	RAZU01000274.1	556714	559407	-
27366	G14862	TU33388	RAZU01000274.1	539463	544108	-	ENSCGRG00015022847	Grik5	RAZU01000274.1	571474	630738	+
60854	G14829	TU33317	RAZU01000273.1	1114443	1119839	+	ENSCGRG00015019856	Lrp3	RAZU01000273.1	1180693	1195385	-
40333	G14820	TU33296	RAZU01000273.1	168100	168920	-	ENSCGRG00015019439	Uba2	RAZU01000273.1	102577	127767	-
15358	G14820	TU33296	RAZU01000273.1	168100	168920	-	ENSCGRG00015019486	Pdcd2l	RAZU01000273.1	137016	152742	-
22596	G14820	TU33296	RAZU01000273.1	168100	168920	-	ENSCGRG00015019628	4931406P16Rik	RAZU01000273.1	191516	245901	-
35368	G14819	TU33293	RAZU01000273.1	163135	163606	-	ENSCGRG00015019439	Uba2	RAZU01000273.1	102577	127767	-
10393	G14819	TU33293	RAZU01000273.1	163135	163606	-	ENSCGRG00015019486	Pdcd2l	RAZU01000273.1	137016	152742	-
27910	G14819	TU33293	RAZU01000273.1	163135	163606	-	ENSCGRG00015019628	4931406P16Rik	RAZU01000273.1	191516	245901	-
6189	G14701	TU33032	RAZU01000267.1	6689560	6690595	-	ENSCGRG00015001553	Mgst1	RAZU01000267.1	6696784	6705616	+
17923	G14585	TU32787	RAZU01000265.1	3920066	3924239	+	ENSCGRG00015020998	Hoxa1	RAZU01000265.1	3899512	3902143	-
11506	G14585	TU32787	RAZU01000265.1	3920066	3924239	+	ENSCGRG00015021033	Hoxa2	RAZU01000265.1	3906812	3908560	-
21667	G14585	TU32787	RAZU01000265.1	3920066	3924239	+	ENSCGRG00015021064	Hoxa5	RAZU01000265.1	3945906	3948819	-
26290	G14585	TU32787	RAZU01000265.1	3920066	3924239	+	ENSCGRG00015021065	Hoxa6	RAZU01000265.1	3950529	3952878	-
33836	G14515	TU32613	RAZU01000263.1	10100962	10103283	-	ENSCGRG00015016236	Retsat	RAZU01000263.1	10057505	10067126	-
82	G14515	TU32613	RAZU01000263.1	10100962	10103283	-	ENSCGRG00015016329	Elmod3	RAZU01000263.1	10068126	10100880	+
892	G14515	TU32613	RAZU01000263.1	10100962	10103283	-	ENSCGRG00015016342	Capg	RAZU01000263.1	10104175	10112438	-
35177	G14443	TU32455	RAZU01000261.1	13312399	13312926	-	ENSCGRG00015010921	Erc1	RAZU01000261.1	12971172	13277222	-
29577	G14443	TU32455	RAZU01000261.1	13312399	13312926	-	ENSCGRG00015011165	Rad52	RAZU01000261.1	13342503	13358404	+
49084	G14443	TU32455	RAZU01000261.1	13312399	13312926	-	ENSCGRG00015011238	Wnk1	RAZU01000261.1	13362010	13488964	-
16136	G14437	TU32445	RAZU01000261.1	12805879	12808219	+	ENSCGRG00015010814	Adipor2	RAZU01000261.1	12766013	12789743	-
89959	G14437	TU32445	RAZU01000261.1	12805879	12808219	+	ENSCGRG00015010894	Fbxl14	RAZU01000261.1	12898178	12940683	+
19985	G14154	TU31777	RAZU01000250.1	3952430	3953978	-	ENSCGRG00015004960	Tulp3	RAZU01000250.1	3973963	4003356	-
51380	G14154	TU31777	RAZU01000250.1	3952430	3953978	-	ENSCGRG00015004994	Rhno1	RAZU01000250.1	4005358	4010253	-
56358	G14154	TU31777	RAZU01000250.1	3952430	3953978	-	ENSCGRG00015005013	Foxm1	RAZU01000250.1	4010336	4029164	+
75164	G141	TU296	RAZU01000002.1	11265044	11269232	+	ENSCGRG00015006863	Fam91a1	RAZU01000002.1	11344396	11443373	-
38264	G14063	TU31587	RAZU01000248.1	6077389	6079343	+	ENSCGRG00015001203	Atp6v0a1	RAZU01000248.1	5964893	6039125	-
55311	G14063	TU31587	RAZU01000248.1	6077389	6079343	+	ENSCGRG00015001726	Stat3	RAZU01000248.1	6134654	6160215	+
85203	G14063	TU31587	RAZU01000248.1	6077389	6079343	+	ENSCGRG00015001880	Stat5a	RAZU01000248.1	6164546	6184815	-
57532	G13819	TU31003	RAZU01000244.1	11018318	11023538	-	ENSCGRG00015011379	Map2k6	RAZU01000244.1	11081070	11196354	-
91920	G13780	TU30920	RAZU01000244.1	6210742	6211148	-	ENSCGRG00015009248	Grb2	RAZU01000244.1	6065643	6118822	+
59089	G13780	TU30920	RAZU01000244.1	6210742	6211148	-	ENSCGRG00015009339	Slc25a19	RAZU01000244.1	6136495	6151653	+
51495	G13780	TU30920	RAZU01000244.1	6210742	6211148	-	ENSCGRG00015009372	Mif4gd	RAZU01000244.1	6154298	6159247	+
47998	G13780	TU30920	RAZU01000244.1	6210742	6211148	-	ENSCGRG00015009419	Mrps7	RAZU01000244.1	6159554	6162744	-
30893	G13780	TU30920	RAZU01000244.1	6210742	6211148	-	ENSCGRG00015009441	Gga3	RAZU01000244.1	6161779	6179849	+
7569	G13780	TU30920	RAZU01000244.1	6210742	6211148	-	ENSCGRG00015009564	Nup85	RAZU01000244.1	6181308	6203173	-
4019	G13780	TU30920	RAZU01000244.1	6210742	6211148	-	ENSCGRG00015009628	Sumo2	RAZU01000244.1	6215167	6226087	+
22757	G13780	TU30920	RAZU01000244.1	6210742	6211148	-	ENSCGRG00015009646	Jpt1	RAZU01000244.1	6233905	6250186	+
48267	G13780	TU30920	RAZU01000244.1	6210742	6211148	-	ENSCGRG00015009660	Nt5c	RAZU01000244.1	6259415	6260573	+
51242	G13780	TU30920	RAZU01000244.1	6210742	6211148	-	ENSCGRG00015009676	Armc7	RAZU01000244.1	6262390	6274345	-
68828	G13688	TU30697	RAZU01000244.1	2664132	2666127	-	ENSCGRG00015002925	Cbx4	RAZU01000244.1	2734955	2741002	+
6508	G13678	TU30668	RAZU01000244.1	1916110	1920178	+	ENSCGRG00015001414	Baiap2	RAZU01000244.1	1842075	1909602	-
39663	G13678	TU30668	RAZU01000244.1	1916110	1920178	+	ENSCGRG00015001759	Rptor	RAZU01000244.1	1959841	2216521	-
569	G13677	TU30662	RAZU01000244.1	1910171	1914817	+	ENSCGRG00015001414	Baiap2	RAZU01000244.1	1842075	1909602	-
45024	G13677	TU30662	RAZU01000244.1	1910171	1914817	+	ENSCGRG00015001759	Rptor	RAZU01000244.1	1959841	2216521	-
474	G13670	TU30640	RAZU01000244.1	1693387	1694018	-	ENSCGRG00015000741	Slc38a10	RAZU01000244.1	1694492	1746146	+
56594	G13670	TU30640	RAZU01000244.1	1693387	1694018	-	ENSCGRG00015000868	Ndufaf8	RAZU01000244.1	1750612	1752083	-
58377	G13670	TU30640	RAZU01000244.1	1693387	1694018	-	ENSCGRG00015000892	Tepsin	RAZU01000244.1	1752395	1760417	+
73024	G13670	TU30640	RAZU01000244.1	1693387	1694018	-	ENSCGRG00015001085	Cep131	RAZU01000244.1	1767042	1788383	+
69825	G13666	TU30635	RAZU01000244.1	1623114	1624667	+	ENSCGRG00015000741	Slc38a10	RAZU01000244.1	1694492	1746146	+
72679	G13665	TU30634	RAZU01000244.1	1619432	1621813	+	ENSCGRG00015000741	Slc38a10	RAZU01000244.1	1694492	1746146	+
2138	G13611	TU30525	RAZU01000244.1	201699	208055	+	ENSCGRG00015023747	Metrnl	RAZU01000244.1	185999	199561	-
78084	G13611	TU30525	RAZU01000244.1	201699	208055	+	ENSCGRG00015023842	Tbcd	RAZU01000244.1	286139	457742	-
77455	G135	TU287	RAZU01000002.1	10523594	10525262	+	ENSCGRG00015006289	Nsmce2	RAZU01000002.1	10233119	10446139	-
20494	G135	TU287	RAZU01000002.1	10523594	10525262	+	ENSCGRG00015006429	Washc5	RAZU01000002.1	10453716	10503100	+
349	G135	TU287	RAZU01000002.1	10523594	10525262	+	ENSCGRG00015006478	Sqle	RAZU01000002.1	10504414	10523245	-
89125	G1345	TU3011	RAZU01000042.1	2224661	2238308	-	ENSCGRG00015000136	Rell1	RAZU01000042.1	2075169	2135536	-
110	G1345	TU3011	RAZU01000042.1	2224661	2238308	-	ENSCGRG00015000193	Pgm2	RAZU01000042.1	2238418	2274386	+
76614	G1345	TU3011	RAZU01000042.1	2224661	2238308	-	ENSCGRG00015000291	Tbc1d1	RAZU01000042.1	2314922	2505441	+
20957	G13439	TU30115	RAZU01000243.1	216306	216629	-	ENSCGRG00015011377	Thoc6	RAZU01000243.1	189774	195349	-
20222	G13439	TU30115	RAZU01000243.1	216306	216629	-	ENSCGRG00015011405	Hcfc1r1	RAZU01000243.1	195076	196084	+
17872	G13439	TU30115	RAZU01000243.1	216306	216629	-	ENSCGRG00015011410	Tnfrsf12a	RAZU01000243.1	197031	198434	-
27290	G13439	TU30115	RAZU01000243.1	216306	216629	-	ENSCGRG00015011492	Pkmyt1	RAZU01000243.1	243919	248650	+
32997	G13439	TU30115	RAZU01000243.1	216306	216629	-	ENSCGRG00015011533	Paqr4	RAZU01000243.1	249626	252062	-
48086	G13439	TU30115	RAZU01000243.1	216306	216629	-	ENSCGRG00015011581	Flywch1	RAZU01000243.1	264715	284303	-
70890	G13439	TU30115	RAZU01000243.1	216306	216629	-	ENSCGRG00015011592	Flywch2	RAZU01000243.1	287519	290568	-
99678	G13439	TU30115	RAZU01000243.1	216306	216629	-	ENSCGRG00015011604	Srrm2	RAZU01000243.1	316307	333238	+
42448	G13429	TU30090	RAZU01000243.1	52980	53273	-	ENSCGRG00015011189	Zfp13	RAZU01000243.1	95721	104900	-
76576	G13421	TU30075	RAZU01000241.1	25722156	25724575	-	ENSCGRG00015008613	Txndc11	RAZU01000241.1	25582085	25645580	+
73735	G13421	TU30075	RAZU01000241.1	25722156	25724575	-	ENSCGRG00015008672	Snn	RAZU01000241.1	25648155	25648421	-
23247	G13421	TU30075	RAZU01000241.1	25722156	25724575	-	ENSCGRG00015008698	Litaf	RAZU01000241.1	25747822	25781268	+
97348	G13419	TU30072	RAZU01000241.1	25581594	25581905	-	ENSCGRG00015008359	Gspt1	RAZU01000241.1	25449749	25484246	+
57841	G13419	TU30072	RAZU01000241.1	25581594	25581905	-	ENSCGRG00015008477	Rsl1d1	RAZU01000241.1	25510172	25523753	+
4470	G13419	TU30072	RAZU01000241.1	25581594	25581905	-	ENSCGRG00015008512	Zc3h7a	RAZU01000241.1	25535947	25577124	+
180	G13419	TU30072	RAZU01000241.1	25581594	25581905	-	ENSCGRG00015008613	Txndc11	RAZU01000241.1	25582085	25645580	+
66250	G13419	TU30072	RAZU01000241.1	25581594	25581905	-	ENSCGRG00015008672	Snn	RAZU01000241.1	25648155	25648421	-
11812	G13244	TU29666	RAZU01000241.1	765196	775634	+	ENSCGRG00015024544	Ypel5	RAZU01000241.1	750569	753384	-
6416	G13242	TU29664	RAZU01000241.1	742823	744153	-	ENSCGRG00015024544	Ypel5	RAZU01000241.1	750569	753384	-
81113	G13203	TU29574	RAZU01000239.1	3460293	3461021	+	ENSCGRG00015020415	Zfp652	RAZU01000239.1	3364816	3379180	-
703	G13203	TU29574	RAZU01000239.1	3460293	3461021	+	ENSCGRG00015020476	Phb	RAZU01000239.1	3448076	3459590	-
12192	G13184	TU29531	RAZU01000239.1	2790082	2794388	+	ENSCGRG00015020012	Hoxb2	RAZU01000239.1	2775651	2777890	-
14658	G13184	TU29531	RAZU01000239.1	2790082	2794388	+	ENSCGRG00015020025	Hoxb4	RAZU01000239.1	2809046	2810740	-
34252	G13184	TU29531	RAZU01000239.1	2790082	2794388	+	ENSCGRG00015020038	Hoxb6	RAZU01000239.1	2828640	2830440	-
45033	G13184	TU29531	RAZU01000239.1	2790082	2794388	+	ENSCGRG00015020047	Hoxb7	RAZU01000239.1	2839421	2843540	-
92212	G1306	TU2922	RAZU01000039.1	18983010	19030622	+	ENSCGRG00015026406	Cav2	RAZU01000039.1	19122834	19129125	+
60047	G13005	TU29143	RAZU01000237.1	7851733	7855069	-	ENSCGRG00015004801	Stxbp1	RAZU01000237.1	7734843	7791686	+
45213	G13005	TU29143	RAZU01000237.1	7851733	7855069	-	ENSCGRG00015005026	Ptrh1	RAZU01000237.1	7804812	7806520	-
24361	G13005	TU29143	RAZU01000237.1	7851733	7855069	-	ENSCGRG00015005083	Tor2a	RAZU01000237.1	7823027	7827372	-
14525	G13005	TU29143	RAZU01000237.1	7851733	7855069	-	ENSCGRG00015005189	Cdk9	RAZU01000237.1	7869594	7874403	+
26661	G13005	TU29143	RAZU01000237.1	7851733	7855069	-	ENSCGRG00015005232	Fpgs	RAZU01000237.1	7881730	7894514	+
86556	G13005	TU29143	RAZU01000237.1	7851733	7855069	-	ENSCGRG00015005695	Ak1	RAZU01000237.1	7941625	7946287	-
99378	G13005	TU29143	RAZU01000237.1	7851733	7855069	-	ENSCGRG00015005750	St6galnac6	RAZU01000237.1	7954447	7974766	-
79541	G1297	TU2910	RAZU01000039.1	15954395	15957668	+	ENSCGRG00015026259	Tmem168	RAZU01000039.1	15853760	15874854	-
1508	G1297	TU2910	RAZU01000039.1	15954395	15957668	+	ENSCGRG00015026262	Bmt2	RAZU01000039.1	15905406	15952887	-
50562	G12868	TU28790	RAZU01000236.1	6026693	6036255	-	ENSCGRG00015018784	Snai1	RAZU01000236.1	6086817	6091413	-
76941	G12868	TU28790	RAZU01000236.1	6026693	6036255	-	ENSCGRG00015018806	Rnf114	RAZU01000236.1	6113196	6124184	-
82017	G12687	TU28408	RAZU01000234.1	71986327	71988763	-	ENSCGRG00015000531	P2rx3	RAZU01000234.1	71868349	71904310	+
15282	G12687	TU28408	RAZU01000234.1	71986327	71988763	-	ENSCGRG00015000657	Slc43a3	RAZU01000234.1	71950733	71971045	-
79690	G12687	TU28408	RAZU01000234.1	71986327	71988763	-	ENSCGRG00015000816	Timm10	RAZU01000234.1	72068453	72072481	-
83920	G12389	TU27747	RAZU01000234.1	30958529	30959676	-	ENSCGRG00015014400	Ttl	RAZU01000234.1	30848125	30874609	-
7437	G12389	TU27747	RAZU01000234.1	30958529	30959676	-	ENSCGRG00015014481	Zc3h8	RAZU01000234.1	30967113	31147570	+
95036	G12381	TU27731	RAZU01000234.1	30761566	30774377	-	ENSCGRG00015014240	Ckap2l	RAZU01000234.1	30638472	30666530	+
21244	G12381	TU27731	RAZU01000234.1	30761566	30774377	-	ENSCGRG00015014273	Slc20a1	RAZU01000234.1	30726102	30740322	-
32453	G12381	TU27731	RAZU01000234.1	30761566	30774377	-	ENSCGRG00015014334	Chchd5	RAZU01000234.1	30806830	30809200	-
38952	G12381	TU27731	RAZU01000234.1	30761566	30774377	-	ENSCGRG00015014346	Polr1b	RAZU01000234.1	30813329	30838168	-
73748	G12381	TU27731	RAZU01000234.1	30761566	30774377	-	ENSCGRG00015014400	Ttl	RAZU01000234.1	30848125	30874609	-
91	G12353	TU27659	RAZU01000234.1	29039478	29041985	+	ENSCGRG00015012225	Atrn	RAZU01000234.1	28912457	29039387	-
50038	G12353	TU27659	RAZU01000234.1	29039478	29041985	+	ENSCGRG00015013084	4930402H24Rik	RAZU01000234.1	29092023	29227593	+
2781	G1233	TU2788	RAZU01000039.1	2252699	2253417	+	ENSCGRG00015024127	Arhgef5	RAZU01000039.1	2225503	2249918	+
53217	G1233	TU2788	RAZU01000039.1	2252699	2253417	+	ENSCGRG00015024213	Tpk1	RAZU01000039.1	2306634	2642983	-
63263	G12310	TU27565	RAZU01000234.1	20090276	20090554	-	ENSCGRG00015008919	Ndufaf5	RAZU01000234.1	19993684	20027013	-
6719	G12310	TU27565	RAZU01000234.1	20090276	20090554	-	ENSCGRG00015008944	Esf1	RAZU01000234.1	20028659	20083557	+
89883	G12310	TU27565	RAZU01000234.1	20090276	20090554	-	ENSCGRG00015008978	Tasp1	RAZU01000234.1	20180437	20379358	+
62667	G11705	TU26161	RAZU01000219.1	10748842	10751409	+	ENSCGRG00015005691	Abca7	RAZU01000219.1	10659176	10686175	-
50994	G11705	TU26161	RAZU01000219.1	10748842	10751409	+	ENSCGRG00015006009	Tmem259	RAZU01000219.1	10693606	10697848	+
34185	G11705	TU26161	RAZU01000219.1	10748842	10751409	+	ENSCGRG00015006727	Wdr18	RAZU01000219.1	10704880	10714657	-
3979	G11705	TU26161	RAZU01000219.1	10748842	10751409	+	ENSCGRG00015006750	Arid3a	RAZU01000219.1	10722232	10744863	-
6029	G11705	TU26161	RAZU01000219.1	10748842	10751409	+	ENSCGRG00015006782	R3hdm4	RAZU01000219.1	10757438	10763705	+
14270	G11705	TU26161	RAZU01000219.1	10748842	10751409	+	ENSCGRG00015006807	Med16	RAZU01000219.1	10765679	10778714	+
55321	G11705	TU26161	RAZU01000219.1	10748842	10751409	+	ENSCGRG00015007035	Ptbp1	RAZU01000219.1	10806730	10815055	-
88515	G11645	TU26019	RAZU01000219.1	9551245	9554580	-	ENSCGRG00015001984	Zfr2	RAZU01000219.1	9441787	9462730	-
33087	G11645	TU26019	RAZU01000219.1	9551245	9554580	-	ENSCGRG00015002206	Eef2	RAZU01000219.1	9512488	9518158	-
11646	G11645	TU26019	RAZU01000219.1	9551245	9554580	-	ENSCGRG00015002307	Pias4	RAZU01000219.1	9526355	9539599	+
14987	G11645	TU26019	RAZU01000219.1	9551245	9554580	-	ENSCGRG00015002356	Map2k2	RAZU01000219.1	9569567	9583966	-
53524	G11645	TU26019	RAZU01000219.1	9551245	9554580	-	ENSCGRG00015002430	Thop1	RAZU01000219.1	9608104	9623869	-
77197	G11645	TU26019	RAZU01000219.1	9551245	9554580	-	ENSCGRG00015002448	Sgta	RAZU01000219.1	9631777	9644389	+
25840	G11584	TU25868	RAZU01000219.1	5471210	5479636	-	ENSCGRG00015019675	Efcab11	RAZU01000219.1	5505476	5656686	-
78169	G11491	TU25666	RAZU01000210.1	10988018	10991025	+	ENSCGRG00015013137	Ahctf1	RAZU01000210.1	10855584	10909849	+
6476	G11491	TU25666	RAZU01000210.1	10988018	10991025	+	ENSCGRG00015013424	Sccpdh	RAZU01000210.1	10957619	10981542	-
14184	G11491	TU25666	RAZU01000210.1	10988018	10991025	+	ENSCGRG00015013434	Cnst	RAZU01000210.1	11005209	11053012	-
95721	G11491	TU25666	RAZU01000210.1	10988018	10991025	+	ENSCGRG00015013446	Tfb2m	RAZU01000210.1	11086746	11101485	+
5549	G11362	TU25415	RAZU01000203.1	18136730	18141804	+	ENSCGRG00015002248	Irf2bpl	RAZU01000203.1	18128829	18131181	-
59749	G11362	TU25415	RAZU01000203.1	18136730	18141804	+	ENSCGRG00015002302	Cipc	RAZU01000203.1	18201553	18215175	+
43	G11221	TU25085	RAZU01000203.1	3447601	3451720	-	ENSCGRG00015026899	Daam1	RAZU01000203.1	3451763	3617815	+
20768	G1119	TU2554	RAZU01000027.1	1009728	1019669	+	ENSCGRG00015016335	Zmiz1	RAZU01000027.1	1040437	1217613	+
21498	G11079	TU24791	RAZU01000200.1	54616999	54617472	-	ENSCGRG00015018826	Rnf152	RAZU01000200.1	54594890	54595501	-
80715	G11011	TU24627	RAZU01000200.1	34984754	34988791	-	ENSCGRG00015002966	Rbbp5	RAZU01000200.1	34877159	34904039	-
24433	G11011	TU24627	RAZU01000200.1	34984754	34988791	-	ENSCGRG00015003044	Dstyk	RAZU01000200.1	34918809	34960321	-
549	G11011	TU24627	RAZU01000200.1	34984754	34988791	-	ENSCGRG00015003103	Tmcc2	RAZU01000200.1	34989340	35027286	+
568	G10909	TU24421	RAZU01000200.1	17462400	17465646	-	ENSCGRG00015018207	Tsen15	RAZU01000200.1	17446506	17461832	+
97333	G10806	TU24189	RAZU01000200.1	3969960	3982391	-	ENSCGRG00015007903	Fam78b	RAZU01000200.1	3793245	3872627	-
40480	G10804	TU24184	RAZU01000200.1	3913107	3914254	+	ENSCGRG00015007903	Fam78b	RAZU01000200.1	3793245	3872627	-
66550	G10716	TU23992	RAZU01000191.1	1670791	1671854	-	ENSCGRG00015002629	Ptprs	RAZU01000191.1	1539917	1604241	+
43369	G10716	TU23992	RAZU01000191.1	1670791	1671854	-	ENSCGRG00015003155	Uhrf1	RAZU01000191.1	1715223	1815594	-
74809	G10716	TU23992	RAZU01000191.1	1670791	1671854	-	ENSCGRG00015003257	Ticam1	RAZU01000191.1	1746663	1768060	+
61326	G10681	TU23929	RAZU01000190.1	2702387	2705619	-	ENSCGRG00015021347	Pacs2	RAZU01000190.1	2568022	2641061	+
13346	G10681	TU23929	RAZU01000190.1	2702387	2705619	-	ENSCGRG00015021464	Mta1	RAZU01000190.1	2663949	2689041	+
4927	G10681	TU23929	RAZU01000190.1	2702387	2705619	-	ENSCGRG00015021593	Crip2	RAZU01000190.1	2693143	2697460	+
4457	G10681	TU23929	RAZU01000190.1	2702387	2705619	-	ENSCGRG00015021636	Tedc1	RAZU01000190.1	2710076	2718434	+
25955	G10681	TU23929	RAZU01000190.1	2702387	2705619	-	ENSCGRG00015021658	Tmem121	RAZU01000190.1	2731574	2732530	+
6068	G1065	TU2410	RAZU01000025.1	21788	86268	+	ENSCGRG00015028556	Vps52	RAZU01000025.1	92336	105615	-
22593	G1065	TU2410	RAZU01000025.1	21788	86268	+	ENSCGRG00015028560	B3galt4	RAZU01000025.1	108861	110276	+
23726	G1065	TU2410	RAZU01000025.1	21788	86268	+	ENSCGRG00015028561	Wdr46	RAZU01000025.1	109994	119597	-
34031	G1065	TU2410	RAZU01000025.1	21788	86268	+	ENSCGRG00015028562	Pfdn6	RAZU01000025.1	120299	121410	+
36722	G1065	TU2410	RAZU01000025.1	21788	86268	+	ENSCGRG00015028563	Rgl2	RAZU01000025.1	122990	132569	-
43645	G1065	TU2410	RAZU01000025.1	21788	86268	+	ENSCGRG00015028564	Tapbp	RAZU01000025.1	129913	135944	-
53616	G1065	TU2410	RAZU01000025.1	21788	86268	+	ENSCGRG00015028566	Daxx	RAZU01000025.1	139884	144149	-
72804	G1065	TU2410	RAZU01000025.1	21788	86268	+	ENSCGRG00015028568	Syngap1	RAZU01000025.1	159072	212917	+
89828	G1065	TU2410	RAZU01000025.1	21788	86268	+	ENSCGRG00015028570	Phf1	RAZU01000025.1	176096	181492	+
95336	G1065	TU2410	RAZU01000025.1	21788	86268	+	ENSCGRG00015028571	Cuta	RAZU01000025.1	181604	183264	-
28253	G10632	TU23846	RAZU01000190.1	1258329	1274690	-	ENSCGRG00015019543	Mark3	RAZU01000190.1	1141895	1230076	+
2367	G10632	TU23846	RAZU01000190.1	1258329	1274690	-	ENSCGRG00015019785	Trmt61a	RAZU01000190.1	1250554	1255962	+
4278	G10632	TU23846	RAZU01000190.1	1258329	1274690	-	ENSCGRG00015019795	Bag5	RAZU01000190.1	1278968	1281543	-
7519	G10632	TU23846	RAZU01000190.1	1258329	1274690	-	ENSCGRG00015019799	Apopt1	RAZU01000190.1	1282209	1302561	+
62167	G10632	TU23846	RAZU01000190.1	1258329	1274690	-	ENSCGRG00015019829	Klc1	RAZU01000190.1	1336857	1370888	+
1550	G10587	TU23719	RAZU01000188.1	3286274	3303469	+	ENSCGRG00015017682	Cd46	RAZU01000188.1	3305019	3332134	-
33149	G10587	TU23719	RAZU01000188.1	3286274	3303469	+	ENSCGRG00015017716	Cr1l	RAZU01000188.1	3336618	3407325	-
86848	G10445	TU23341	RAZU01000172.1	6157137	6169900	+	ENSCGRG00015008346	Cux1	RAZU01000172.1	5752131	6070289	-
53031	G10408	TU23262	RAZU01000172.1	4269612	4270026	+	ENSCGRG00015003641	Rfc2	RAZU01000172.1	4201728	4216581	+
35708	G10408	TU23262	RAZU01000172.1	4269612	4270026	+	ENSCGRG00015003680	Lat2	RAZU01000172.1	4221363	4233904	-
10376	G10408	TU23262	RAZU01000172.1	4269612	4270026	+	ENSCGRG00015003846	Eif4h	RAZU01000172.1	4240665	4259236	-
6207	G10408	TU23262	RAZU01000172.1	4269612	4270026	+	ENSCGRG00015003937	Limk1	RAZU01000172.1	4276233	4307568	-
42718	G10406	TU23260	RAZU01000172.1	4259299	4267442	+	ENSCGRG00015003641	Rfc2	RAZU01000172.1	4201728	4216581	+
25395	G10406	TU23260	RAZU01000172.1	4259299	4267442	+	ENSCGRG00015003680	Lat2	RAZU01000172.1	4221363	4233904	-
63	G10406	TU23260	RAZU01000172.1	4259299	4267442	+	ENSCGRG00015003846	Eif4h	RAZU01000172.1	4240665	4259236	-
8791	G10406	TU23260	RAZU01000172.1	4259299	4267442	+	ENSCGRG00015003937	Limk1	RAZU01000172.1	4276233	4307568	-
59960	G10380	TU23199	RAZU01000171.1	7524580	7530915	+	ENSCGRG00015001849	Pop5	RAZU01000171.1	7458152	7464620	+
27845	G10380	TU23199	RAZU01000171.1	7524580	7530915	+	ENSCGRG00015001876	Rnf10	RAZU01000171.1	7463909	7496735	-
5443	G10380	TU23199	RAZU01000171.1	7524580	7530915	+	ENSCGRG00015001966	COQ5	RAZU01000171.1	7503076	7519137	+
16664	G10380	TU23199	RAZU01000171.1	7524580	7530915	+	ENSCGRG00015002065	Srsf9	RAZU01000171.1	7547579	7553244	+
36240	G10380	TU23199	RAZU01000171.1	7524580	7530915	+	ENSCGRG00015002087	Cox6a1	RAZU01000171.1	7567155	7569904	-
1003	G10276	TU22976	RAZU01000170.1	4894063	4897729	+	ENSCGRG00015016106	Vps26c	RAZU01000170.1	4871094	4893060	-
14193	G10276	TU22976	RAZU01000170.1	4894063	4897729	+	ENSCGRG00015016125	Dyrk1a	RAZU01000170.1	4911922	5043835	+
5204	G10241	TU22906	RAZU01000170.1	2355052	2362289	+	ENSCGRG00015014089	Itsn1	RAZU01000170.1	2226379	2349848	+
387	G10241	TU22906	RAZU01000170.1	2355052	2362289	+	ENSCGRG00015014435	Atp5o	RAZU01000170.1	2362676	2372611	-
59852	G10211	TU22845	RAZU01000170.1	692749	693715	+	ENSCGRG00015012642	Sod1	RAZU01000170.1	753567	760378	+
69410	G10211	TU22845	RAZU01000170.1	692749	693715	+	ENSCGRG00015012666	Scaf4	RAZU01000170.1	763125	797548	-
88281	G10174	TU22761	RAZU01000168.1	8759633	8762785	+	ENSCGRG00015011178	Zfp651	RAZU01000168.1	8663683	8671352	+
73921	G10174	TU22761	RAZU01000168.1	8759633	8762785	+	ENSCGRG00015011185	Klhl40	RAZU01000168.1	8680688	8685712	+
9637	G10174	TU22761	RAZU01000168.1	8759633	8762785	+	ENSCGRG00015011272	Higd1a	RAZU01000168.1	8746115	8749996	-
68523	G10101	TU22585	RAZU01000167.1	8794844	8799541	-	ENSCGRG00015002385	Msantd4	RAZU01000167.1	8724474	8726321	-
11915	G10101	TU22585	RAZU01000167.1	8794844	8799541	-	ENSCGRG00015002393	Kbtbd3	RAZU01000167.1	8771624	8782929	-
1735	G10101	TU22585	RAZU01000167.1	8794844	8799541	-	ENSCGRG00015002403	Aasdhppt	RAZU01000167.1	8801276	8813168	+
99544	ENSCGRG00015027740	ENSCGRT00015045108	RAZU01000102.1	6800542	6819711	-	ENSCGRG00015027742	Abca1	RAZU01000102.1	6919255	7027835	+
97838	ENSCGRG00015026132	ENSCGRT00015042346	RAZU01000073.1	1466272	1470972	+	ENSCGRG00015026126	Csf1	RAZU01000073.1	1354376	1368434	-
58974	ENSCGRG00015026132	ENSCGRT00015042346	RAZU01000073.1	1466272	1470972	+	ENSCGRG00015026138	Gstm5	RAZU01000073.1	1529946	1532978	+
99128	ENSCGRG00015025852	ENSCGRT00015041834	RAZU01000203.1	1119272	1121639	+	ENSCGRG00015025790	Nemf	RAZU01000203.1	968994	1020144	-
46549	ENSCGRG00015025852	ENSCGRT00015041834	RAZU01000203.1	1119272	1121639	+	ENSCGRG00015025844	Arf6	RAZU01000203.1	1048846	1072723	+
55495	ENSCGRG00015021455	ENSCGRT00015034687	RAZU01000239.1	4118373	4124102	+	ENSCGRG00015021209	Itga3	RAZU01000239.1	4032523	4062878	+
38801	ENSCGRG00015021455	ENSCGRT00015034687	RAZU01000239.1	4118373	4124102	+	ENSCGRG00015021373	Pdk2	RAZU01000239.1	4065866	4079572	+
1790	ENSCGRG00015021455	ENSCGRT00015034687	RAZU01000239.1	4118373	4124102	+	ENSCGRG00015021421	Ppp1r9b	RAZU01000239.1	4101230	4116583	-
24672	ENSCGRG00015020080	ENSCGRT00015032446	RAZU01000044.1	1044720	1059990	+	ENSCGRG00015020037	Vegfc	RAZU01000044.1	925060	1020048	-
32043	ENSCGRG00015018757	ENSCGRT00015030276	RAZU01000190.1	589465	592429	+	ENSCGRG00015018586	Tecpr2	RAZU01000190.1	365151	557422	+
22120	ENSCGRG00015018757	ENSCGRT00015030276	RAZU01000190.1	589465	592429	+	ENSCGRG00015018744	Ankrd9	RAZU01000190.1	564694	567345	-
38986	ENSCGRG00015018757	ENSCGRT00015030276	RAZU01000190.1	589465	592429	+	ENSCGRG00015018764	Rcor1	RAZU01000190.1	631415	705622	+
29566	ENSCGRG00015018038	ENSCGRT00015029048	RAZU01000135.1	8000524	8001546	+	ENSCGRG00015017965	Smc3	RAZU01000135.1	7927357	7970958	-
19725	ENSCGRG00015018038	ENSCGRT00015029048	RAZU01000135.1	8000524	8001546	+	ENSCGRG00015018040	Dusp5	RAZU01000135.1	8021271	8033823	-
15148	ENSCGRG00015017677	ENSCGRT00015028494	RAZU01000188.1	3242656	3289871	+	ENSCGRG00015017682	Cd46	RAZU01000188.1	3305019	3332134	-
46747	ENSCGRG00015017677	ENSCGRT00015028494	RAZU01000188.1	3242656	3289871	+	ENSCGRG00015017716	Cr1l	RAZU01000188.1	3336618	3407325	-
62397	ENSCGRG00015017664	ENSCGRT00015028477	RAZU01000188.1	3236476	3242622	-	ENSCGRG00015017682	Cd46	RAZU01000188.1	3305019	3332134	-
93996	ENSCGRG00015017664	ENSCGRT00015028477	RAZU01000188.1	3236476	3242622	-	ENSCGRG00015017716	Cr1l	RAZU01000188.1	3336618	3407325	-
85370	ENSCGRG00015017641	ENSCGRT00015028446	RAZU01000247.1	5801440	5826011	+	ENSCGRG00015017560	Crim1	RAZU01000247.1	5537644	5716070	-
600	ENSCGRG00015016139	ENSCGRT00015026004	RAZU01000152.1	23365617	23381273	+	ENSCGRG00015016076	Rfx7	RAZU01000152.1	23285716	23365017	-
23181	ENSCGRG00015016139	ENSCGRT00015026004	RAZU01000152.1	23365617	23381273	+	ENSCGRG00015016143	Tex9	RAZU01000152.1	23404454	23475538	+
60345	ENSCGRG00015016139	ENSCGRT00015026004	RAZU01000152.1	23365617	23381273	+	ENSCGRG00015016212	Mns1	RAZU01000152.1	23441618	23463841	-
4832	ENSCGRG00015015161	ENSCGRT00015024321	RAZU01000317.1	19960568	19967519	-	ENSCGRG00015015130	Nhs	RAZU01000317.1	19632030	19955736	-
77839	ENSCGRG00015015067	ENSCGRT00015024152	RAZU01000092.1	474042	475382	+	ENSCGRG00015015089	Bnc2	RAZU01000092.1	553221	954447	-
82826	ENSCGRG00015013638	ENSCGRT00015021803	RAZU01001831.1	24854628	24897214	-	ENSCGRG00015013612	Sco1	RAZU01001831.1	24759089	24771802	-
69326	ENSCGRG00015013638	ENSCGRT00015021803	RAZU01001831.1	24854628	24897214	-	ENSCGRG00015013624	Adprm	RAZU01001831.1	24771801	24785302	+
56645	ENSCGRG00015013638	ENSCGRT00015021803	RAZU01001831.1	24854628	24897214	-	ENSCGRG00015013628	Tmem220	RAZU01001831.1	24790457	24797983	-
20426	ENSCGRG00015010604	ENSCGRT00015016910	RAZU01000210.1	9517315	9519599	-	ENSCGRG00015010615	Wdr26	RAZU01000210.1	9540025	9578404	+
70405	ENSCGRG00015010604	ENSCGRT00015016910	RAZU01000210.1	9517315	9519599	-	ENSCGRG00015010685	Cnih4	RAZU01000210.1	9590004	9604030	-
93792	ENSCGRG00015010604	ENSCGRT00015016910	RAZU01000210.1	9517315	9519599	-	ENSCGRG00015010748	Nvl	RAZU01000210.1	9613391	9660120	+
5325	ENSCGRG00015010372	ENSCGRT00015016534	RAZU01001831.1	22422893	22429467	+	ENSCGRG00015010379	Kdm6b	RAZU01001831.1	22434792	22442757	+
16382	ENSCGRG00015010372	ENSCGRT00015016534	RAZU01001831.1	22422893	22429467	+	ENSCGRG00015010441	Naa38	RAZU01001831.1	22445849	22446585	-
17701	ENSCGRG00015010372	ENSCGRT00015016534	RAZU01001831.1	22422893	22429467	+	ENSCGRG00015010452	Cyb5d1	RAZU01001831.1	22447168	22448633	+
50088	ENSCGRG00015010372	ENSCGRT00015016534	RAZU01001831.1	22422893	22429467	+	ENSCGRG00015010481	Chd3	RAZU01001831.1	22479555	22501538	+
72988	ENSCGRG00015010372	ENSCGRT00015016534	RAZU01001831.1	22422893	22429467	+	ENSCGRG00015010719	Kcnab3	RAZU01001831.1	22502455	22516489	-
88165	ENSCGRG00015010372	ENSCGRT00015016534	RAZU01001831.1	22422893	22429467	+	ENSCGRG00015010835	Trappc1	RAZU01001831.1	22517632	22520105	-
90606	ENSCGRG00015010372	ENSCGRT00015016534	RAZU01001831.1	22422893	22429467	+	ENSCGRG00015010879	Cntrob	RAZU01001831.1	22520073	22541278	+
50460	ENSCGRG00015010200	ENSCGRT00015016265	RAZU01001825.1	2912201	2923116	+	ENSCGRG00015010251	Tcf4	RAZU01001825.1	2973576	3311396	-
66928	ENSCGRG00015009540	ENSCGRT00015015220	RAZU01000165.1	7305272	7308141	-	ENSCGRG00015009337	Poc1a	RAZU01000165.1	7142943	7238344	+
43398	ENSCGRG00015009540	ENSCGRT00015015220	RAZU01000165.1	7305272	7308141	-	ENSCGRG00015009527	Dusp7	RAZU01000165.1	7256792	7261874	+
15670	ENSCGRG00015009540	ENSCGRT00015015220	RAZU01000165.1	7305272	7308141	-	ENSCGRG00015009544	Acy1	RAZU01000165.1	7323811	7328538	-
22535	ENSCGRG00015009540	ENSCGRT00015015220	RAZU01000165.1	7305272	7308141	-	ENSCGRG00015009791	Abhd14a	RAZU01000165.1	7330676	7334588	-
32209	ENSCGRG00015009540	ENSCGRT00015015220	RAZU01000165.1	7305272	7308141	-	ENSCGRG00015009806	Abhd14b	RAZU01000165.1	7340350	7343630	+
35930	ENSCGRG00015009540	ENSCGRT00015015220	RAZU01000165.1	7305272	7308141	-	ENSCGRG00015009826	Pcbp4	RAZU01000165.1	7344071	7353834	+
50042	ENSCGRG00015009540	ENSCGRT00015015220	RAZU01000165.1	7305272	7308141	-	ENSCGRG00015009882	Parp3	RAZU01000165.1	7358183	7366807	-
59099	ENSCGRG00015009540	ENSCGRT00015015220	RAZU01000165.1	7305272	7308141	-	ENSCGRG00015009934	Rrp9	RAZU01000165.1	7367240	7377088	+
76582	ENSCGRG00015008515	ENSCGRT00015013544	RAZU01000328.1	9400142	9403924	-	ENSCGRG00015008112	Prickle3	RAZU01000328.1	9311903	9323560	-
16303	ENSCGRG00015008515	ENSCGRT00015013544	RAZU01000328.1	9400142	9403924	-	ENSCGRG00015008347	Ccdc22	RAZU01000328.1	9346227	9383839	+
337	ENSCGRG00015008515	ENSCGRT00015013544	RAZU01000328.1	9400142	9403924	-	ENSCGRG00015008520	Ppp1r3f	RAZU01000328.1	9404261	9418740	+
14201	ENSCGRG00015007100	ENSCGRT00015011360	RAZU01000094.1	8838362	8851501	-	ENSCGRG00015006572	Sncaip	RAZU01000094.1	8744568	8824161	+
21	ENSCGRG00015005581	ENSCGRT00015008806	RAZU01000192.1	2339143	2340454	-	ENSCGRG00015005590	Atxn7l1	RAZU01000192.1	2340475	2566952	+
43472	ENSCGRG00015004324	ENSCGRT00015006806	RAZU01000140.1	3966820	3986041	+	ENSCGRG00015004338	Mboat1	RAZU01000140.1	4029513	4187651	-
95367	ENSCGRG00015002236	ENSCGRT00015003416	RAZU01000203.1	18054700	18064198	-	ENSCGRG00015002062	Angel1	RAZU01000203.1	17934063	17959333	-
64631	ENSCGRG00015002236	ENSCGRT00015003416	RAZU01000203.1	18054700	18064198	-	ENSCGRG00015002248	Irf2bpl	RAZU01000203.1	18128829	18131181	-
40909	ENSCGRG00015001549	ENSCGRT00015002338	RAZU01000267.1	6647030	6655875	-	ENSCGRG00015001553	Mgst1	RAZU01000267.1	6696784	6705616	+
12867	ENSCGRG00015000438	ENSCGRT00015000540	RAZU01000200.1	33321609	33331103	+	ENSCGRG00015000481	Btg2	RAZU01000200.1	33343970	33363010	+
61417	ENSCGRG00015000346	ENSCGRT00015000455	RAZU01001830.1	5297403	5321489	+	ENSCGRG00015000397	Tfap2a	RAZU01001830.1	5382906	5404243	-

## Sheet: cis-D3
Distance	lncRNA_Gene_ID	lncRNA_Transcript_ID	Chromsome	Start	End	Strand	Gene_ID	Gene name	Chromsome	Start	End	Strand
53866	G983	TU2207	RAZU01000018.1	1890625	1895363	+	ENSCGRG00015028323	Brd2	RAZU01000018.1	1830975	1836759	-
1284	G983	TU2207	RAZU01000018.1	1890625	1895363	+	ENSCGRG00015028336	Psmb9	RAZU01000018.1	1896647	1901725	-
6943	G983	TU2207	RAZU01000018.1	1890625	1895363	+	ENSCGRG00015028339	Tap1	RAZU01000018.1	1902306	1930473	+
18504	G983	TU2207	RAZU01000018.1	1890625	1895363	+	ENSCGRG00015028341	Psmb8	RAZU01000018.1	1913867	1916328	+
93050	G975	TU2187	RAZU01000018.1	1611027	1611581	-	ENSCGRG00015028261	Abcf1	RAZU01000018.1	1504241	1517977	-
76222	G975	TU2187	RAZU01000018.1	1611027	1611581	-	ENSCGRG00015028263	Gnl1	RAZU01000018.1	1528385	1534805	+
26794	G975	TU2187	RAZU01000018.1	1611027	1611581	-	ENSCGRG00015028266	H2-T23	RAZU01000018.1	1581779	1584233	-
10450	G9745	TU21847	RAZU01000164.1	9052448	9054478	-	ENSCGRG00015000374	Ddx54	RAZU01000164.1	9026440	9041998	-
6653	G9745	TU21847	RAZU01000164.1	9052448	9054478	-	ENSCGRG00015000428	Rita1	RAZU01000164.1	9043546	9045795	+
10426	G9745	TU21847	RAZU01000164.1	9052448	9054478	-	ENSCGRG00015000467	Tpcn1	RAZU01000164.1	9064904	9120067	+
66443	G9745	TU21847	RAZU01000164.1	9052448	9054478	-	ENSCGRG00015000604	Slc8b1	RAZU01000164.1	9120921	9141598	-
96209	G9745	TU21847	RAZU01000164.1	9052448	9054478	-	ENSCGRG00015001064	Plbd2	RAZU01000164.1	9150687	9168754	+
87434	G973	TU2184	RAZU01000018.1	1605411	1711033	-	ENSCGRG00015028261	Abcf1	RAZU01000018.1	1504241	1517977	-
70606	G973	TU2184	RAZU01000018.1	1605411	1711033	-	ENSCGRG00015028263	Gnl1	RAZU01000018.1	1528385	1534805	+
21178	G973	TU2184	RAZU01000018.1	1605411	1711033	-	ENSCGRG00015028266	H2-T23	RAZU01000018.1	1581779	1584233	-
17145	G973	TU2184	RAZU01000018.1	1605411	1711033	-	ENSCGRG00015028283	Ring1	RAZU01000018.1	1728178	1731518	-
22259	G973	TU2184	RAZU01000018.1	1605411	1711033	-	ENSCGRG00015028286	H2-Ke6	RAZU01000018.1	1733292	1735141	-
24831	G973	TU2184	RAZU01000018.1	1605411	1711033	-	ENSCGRG00015028288	Slc39a7	RAZU01000018.1	1735864	1738336	-
28067	G973	TU2184	RAZU01000018.1	1605411	1711033	-	ENSCGRG00015028289	Rxrb	RAZU01000018.1	1739100	1745082	+
48778	G9694	TU21730	RAZU01000164.1	6194258	6197541	+	ENSCGRG00015024856	Clip1	RAZU01000164.1	6066948	6145480	+
20322	G9694	TU21730	RAZU01000164.1	6194258	6197541	+	ENSCGRG00015025271	Vps33a	RAZU01000164.1	6150740	6173936	+
4132	G9694	TU21730	RAZU01000164.1	6194258	6197541	+	ENSCGRG00015025302	Diablo	RAZU01000164.1	6179374	6190126	+
53891	G9694	TU21730	RAZU01000164.1	6194258	6197541	+	ENSCGRG00015025430	Mlxip	RAZU01000164.1	6251432	6302503	-
66379	G963	TU2169	RAZU01000018.1	1584356	1586909	+	ENSCGRG00015028261	Abcf1	RAZU01000018.1	1504241	1517977	-
49551	G963	TU2169	RAZU01000018.1	1584356	1586909	+	ENSCGRG00015028263	Gnl1	RAZU01000018.1	1528385	1534805	+
123	G963	TU2169	RAZU01000018.1	1584356	1586909	+	ENSCGRG00015028266	H2-T23	RAZU01000018.1	1581779	1584233	-
18126	G9520	TU21336	RAZU01000163.1	6756072	6758652	+	ENSCGRG00015013836	Fbxl18	RAZU01000163.1	6776778	6824393	-
76260	G9520	TU21336	RAZU01000163.1	6756072	6758652	+	ENSCGRG00015013883	Actb	RAZU01000163.1	6834912	6837109	-
37052	G942	TU2120	RAZU01000018.1	1156628	1161048	-	ENSCGRG00015028205	Tcf19	RAZU01000018.1	1116024	1119576	-
21510	G942	TU2120	RAZU01000018.1	1156628	1161048	-	ENSCGRG00015028208	Cchcr1	RAZU01000018.1	1121331	1135118	+
18245	G942	TU2120	RAZU01000018.1	1156628	1161048	-	ENSCGRG00015028212	Psors1c2	RAZU01000018.1	1136723	1138383	+
0	G942	TU2120	RAZU01000018.1	1156628	1161048	-	ENSCGRG00015028213	Cdsn	RAZU01000018.1	1156048	1160288	+
64437	G942	TU2120	RAZU01000018.1	1156628	1161048	-	ENSCGRG00015028220	Vars2	RAZU01000018.1	1225485	1238366	-
76286	G942	TU2120	RAZU01000018.1	1156628	1161048	-	ENSCGRG00015028222	Gtf2h4	RAZU01000018.1	1237334	1241548	-
86705	G942	TU2120	RAZU01000018.1	1156628	1161048	-	ENSCGRG00015028224	Ddr1	RAZU01000018.1	1247753	1270500	-
39624	G934	TU2105	RAZU01000018.1	1045180	1076400	+	ENSCGRG00015028205	Tcf19	RAZU01000018.1	1116024	1119576	-
44931	G934	TU2105	RAZU01000018.1	1045180	1076400	+	ENSCGRG00015028208	Cchcr1	RAZU01000018.1	1121331	1135118	+
60323	G934	TU2105	RAZU01000018.1	1045180	1076400	+	ENSCGRG00015028212	Psors1c2	RAZU01000018.1	1136723	1138383	+
79648	G934	TU2105	RAZU01000018.1	1045180	1076400	+	ENSCGRG00015028213	Cdsn	RAZU01000018.1	1156048	1160288	+
240	G9263	TU20822	RAZU01000162.1	43978563	43986403	+	ENSCGRG00015016856	Lrrc58	RAZU01000162.1	43964344	43978323	-
5071	G9263	TU20822	RAZU01000162.1	43978563	43986403	+	ENSCGRG00015016872	Gm36028	RAZU01000162.1	43991474	44000123	+
37221	G9263	TU20822	RAZU01000162.1	43978563	43986403	+	ENSCGRG00015016901	Fstl1	RAZU01000162.1	44023624	44075559	-
14873	G9144	TU20570	RAZU01000162.1	19561283	19565778	-	ENSCGRG00015005167	Vgll3	RAZU01000162.1	19580651	19622644	-
66698	G9129	TU20529	RAZU01000162.1	10617127	10618340	+	ENSCGRG00015003381	Nrip1	RAZU01000162.1	10685038	10688556	+
47095	G8697	TU19559	RAZU01000152.1	8896631	8898016	+	ENSCGRG00015007845	Zfp949	RAZU01000152.1	8835682	8849536	-
42588	G8697	TU19559	RAZU01000152.1	8896631	8898016	+	ENSCGRG00015007878	Syncrip	RAZU01000152.1	8940604	8968644	+
85949	G8697	TU19559	RAZU01000152.1	8896631	8898016	+	ENSCGRG00015008018	Snx14	RAZU01000152.1	8983965	9047015	+
46153	G8645	TU19450	RAZU01000151.1	3515935	3516743	-	ENSCGRG00015003538	Chordc1	RAZU01000151.1	3562896	3584109	+
47336	G8643	TU19448	RAZU01000151.1	3515171	3515560	-	ENSCGRG00015003538	Chordc1	RAZU01000151.1	3562896	3584109	+
14729	G8575	TU19287	RAZU01000146.1	2487695	2492435	+	ENSCGRG00015022236	Mthfsd	RAZU01000146.1	2461337	2472966	+
332	G8575	TU19287	RAZU01000146.1	2487695	2492435	+	ENSCGRG00015022265	Foxf1	RAZU01000146.1	2484657	2487363	-
3214	G841	TU1885	RAZU01000014.1	379550	381167	+	ENSCGRG00015009798	Slc4a4	RAZU01000014.1	95313	376336	+
0	G8341	TU18769	RAZU01000141.1	13103083	13356776	+	ENSCGRG00015000247	Fbxw17	RAZU01000141.1	13094718	13107506	+
0	G8341	TU18769	RAZU01000141.1	13103083	13356776	+	ENSCGRG00015000444	Iars	RAZU01000141.1	13287456	13330842	-
7074	G8341	TU18769	RAZU01000141.1	13103083	13356776	+	ENSCGRG00015000757	Cenpp	RAZU01000141.1	13363850	13563319	+
70458	G8270	TU18611	RAZU01000141.1	5646178	5647849	+	ENSCGRG00015015797	Gkap1	RAZU01000141.1	5539173	5575720	+
25032	G8270	TU18611	RAZU01000141.1	5646178	5647849	+	ENSCGRG00015015828	Ubqln1	RAZU01000141.1	5588971	5621146	+
735	G8270	TU18611	RAZU01000141.1	5646178	5647849	+	ENSCGRG00015015884	Idnk	RAZU01000141.1	5638948	5645443	-
53778	G8214	TU18480	RAZU01000141.1	981157	984760	-	ENSCGRG00015012908	Prxl2c	RAZU01000141.1	895712	927379	+
38379	G8214	TU18480	RAZU01000141.1	981157	984760	-	ENSCGRG00015013042	Habp4	RAZU01000141.1	1023139	1046182	-
71227	G8214	TU18480	RAZU01000141.1	981157	984760	-	ENSCGRG00015013062	Zfp367	RAZU01000141.1	1055987	1071661	+
92232	G8214	TU18480	RAZU01000141.1	981157	984760	-	ENSCGRG00015013082	Slc35d2	RAZU01000141.1	1076992	1111092	+
0	G8214	TU18481	RAZU01000141.1	768790	982270	-	ENSCGRG00015012838	Cdk20	RAZU01000141.1	779472	785824	-
0	G8214	TU18481	RAZU01000141.1	768790	982270	-	ENSCGRG00015012868	Ctsl	RAZU01000141.1	843574	850846	+
23282	G820	TU1846	RAZU01000013.1	2817868	2819951	-	ENSCGRG00015008768	Ascc1	RAZU01000013.1	2708544	2794586	-
7794	G820	TU1846	RAZU01000013.1	2817868	2819951	-	ENSCGRG00015008784	Anapc16	RAZU01000013.1	2796731	2810074	+
25351	G820	TU1846	RAZU01000013.1	2817868	2819951	-	ENSCGRG00015008800	Ddit4	RAZU01000013.1	2845302	2847169	+
70349	G820	TU1846	RAZU01000013.1	2817868	2819951	-	ENSCGRG00015008817	Dnajb12	RAZU01000013.1	2890300	2910198	-
18462	G8138	TU18327	RAZU01000140.1	10782646	10782919	-	ENSCGRG00015007841	Zfp184	RAZU01000140.1	10748636	10764184	-
65157	G8135	TU18321	RAZU01000140.1	10719848	10720205	+	ENSCGRG00015007770	Hist1h2bk	RAZU01000140.1	10654311	10654691	-
28431	G8135	TU18321	RAZU01000140.1	10719848	10720205	+	ENSCGRG00015007841	Zfp184	RAZU01000140.1	10748636	10764184	-
81179	G8125	TU18303	RAZU01000140.1	10417318	10417798	-	ENSCGRG00015007564	Abt1	RAZU01000140.1	10334239	10336139	+
40080	G8125	TU18303	RAZU01000140.1	10417318	10417798	-	ENSCGRG00015007578	Zfp322a	RAZU01000140.1	10376039	10377238	-
65247	G8123	TU18301	RAZU01000140.1	10401386	10403969	+	ENSCGRG00015007564	Abt1	RAZU01000140.1	10334239	10336139	+
24148	G8123	TU18301	RAZU01000140.1	10401386	10403969	+	ENSCGRG00015007578	Zfp322a	RAZU01000140.1	10376039	10377238	-
85057	G8120	TU18293	RAZU01000140.1	10359123	10359602	-	ENSCGRG00015007411	Btn2a2	RAZU01000140.1	10263898	10274066	+
62549	G8120	TU18293	RAZU01000140.1	10359123	10359602	-	ENSCGRG00015007483	Btn1a1	RAZU01000140.1	10286296	10296574	+
22984	G8120	TU18293	RAZU01000140.1	10359123	10359602	-	ENSCGRG00015007564	Abt1	RAZU01000140.1	10334239	10336139	+
16437	G8120	TU18293	RAZU01000140.1	10359123	10359602	-	ENSCGRG00015007578	Zfp322a	RAZU01000140.1	10376039	10377238	-
43723	G8103	TU18263	RAZU01000140.1	10094963	10096258	-	ENSCGRG00015007258	Hist1h1c	RAZU01000140.1	10024176	10051240	-
15876	G8103	TU18263	RAZU01000140.1	10094963	10096258	-	ENSCGRG00015007272	Hfe	RAZU01000140.1	10073331	10079087	+
45288	G8103	TU18263	RAZU01000140.1	10094963	10096258	-	ENSCGRG00015007364	Hist1h1e	RAZU01000140.1	10141546	10142205	+
99507	G8103	TU18263	RAZU01000140.1	10094963	10096258	-	ENSCGRG00015007383	Hist1h1d	RAZU01000140.1	10195765	10204150	-
44961	G8060	TU18170	RAZU01000140.1	3953853	3984552	+	ENSCGRG00015004338	Mboat1	RAZU01000140.1	4029513	4187651	-
459	G8050	TU18156	RAZU01000140.1	2735159	2752551	+	ENSCGRG00015004016	Foxf2	RAZU01000140.1	2730146	2734700	-
56192	G8027	TU18105	RAZU01000140.1	528286	540955	+	ENSCGRG00015002647	Pxdc1	RAZU01000140.1	597147	623429	+
59362	G8014	TU18076	RAZU01000139.1	17679369	17681641	+	ENSCGRG00015001903	Oat	RAZU01000139.1	17601102	17620007	+
82432	G8014	TU18076	RAZU01000139.1	17679369	17681641	+	ENSCGRG00015001951	Chst15	RAZU01000139.1	17764073	17951723	+
90042	G7812	TU17612	RAZU01000139.1	3089894	3092719	+	ENSCGRG00015015333	Pcnx3	RAZU01000139.1	2976643	2999852	+
59570	G7812	TU17612	RAZU01000139.1	3089894	3092719	+	ENSCGRG00015015618	Rela	RAZU01000139.1	3017931	3030324	-
14710	G7812	TU17612	RAZU01000139.1	3089894	3092719	+	ENSCGRG00015015688	Kat5	RAZU01000139.1	3067569	3075184	+
535	G7812	TU17612	RAZU01000139.1	3089894	3092719	+	ENSCGRG00015015777	Ap5b1	RAZU01000139.1	3071145	3089359	-
34755	G7812	TU17612	RAZU01000139.1	3089894	3092719	+	ENSCGRG00015015803	Cfl1	RAZU01000139.1	3127474	3171276	-
45689	G7812	TU17612	RAZU01000139.1	3089894	3092719	+	ENSCGRG00015015826	Efemp2	RAZU01000139.1	3138408	3200653	-
80120	G7812	TU17612	RAZU01000139.1	3089894	3092719	+	ENSCGRG00015015955	Mus81	RAZU01000139.1	3172839	3179283	+
95881	G7798	TU17580	RAZU01000139.1	2820362	2841235	+	ENSCGRG00015014524	Pola2	RAZU01000139.1	2700743	2724481	+
71877	G7798	TU17580	RAZU01000139.1	2820362	2841235	+	ENSCGRG00015014606	Cdc42ep2	RAZU01000139.1	2747841	2748485	+
54600	G7798	TU17580	RAZU01000139.1	2820362	2841235	+	ENSCGRG00015014613	Dpf2	RAZU01000139.1	2751511	2765762	+
35402	G7798	TU17580	RAZU01000139.1	2820362	2841235	+	ENSCGRG00015014675	Slc25a45	RAZU01000139.1	2777781	2784960	-
12830	G7798	TU17580	RAZU01000139.1	2820362	2841235	+	ENSCGRG00015014741	Frmd8	RAZU01000139.1	2789036	2807532	+
49856	G7798	TU17580	RAZU01000139.1	2820362	2841235	+	ENSCGRG00015014825	Scyl1	RAZU01000139.1	2891091	2903969	+
62613	G7798	TU17580	RAZU01000139.1	2820362	2841235	+	ENSCGRG00015014918	Ltbp3	RAZU01000139.1	2903848	2919315	-
91803	G7798	TU17580	RAZU01000139.1	2820362	2841235	+	ENSCGRG00015015124	Fam89b	RAZU01000139.1	2933038	2934524	+
95428	G7798	TU17580	RAZU01000139.1	2820362	2841235	+	ENSCGRG00015015141	Ehbp1l1	RAZU01000139.1	2936663	2954888	+
22977	G7679	TU17319	RAZU01000138.1	16941570	16942405	-	ENSCGRG00015001023	Abhd2	RAZU01000138.1	16965382	17030930	+
17474	G722	TU1598	RAZU01000012.1	23258403	23262482	+	ENSCGRG00015027826	Sertad2	RAZU01000012.1	23148855	23240929	-
2710	G7132	TU16123	RAZU01000133.1	9280371	9284227	+	ENSCGRG00015022517	Rfx3	RAZU01000133.1	9030801	9277661	+
44749	G7095	TU16053	RAZU01000133.1	3198838	3199675	+	ENSCGRG00015021002	Stambpl1	RAZU01000133.1	3135366	3154089	-
4184	G7003	TU15850	RAZU01000124.1	1220678	1223508	+	ENSCGRG00015017050	Ier2	RAZU01000124.1	1227692	1228354	-
14508	G7003	TU15850	RAZU01000124.1	1220678	1223508	+	ENSCGRG00015017055	Nacc1	RAZU01000124.1	1238016	1253068	-
31893	G7003	TU15850	RAZU01000124.1	1220678	1223508	+	ENSCGRG00015017093	Trmt1	RAZU01000124.1	1255401	1264901	+
46626	G7003	TU15850	RAZU01000124.1	1220678	1223508	+	ENSCGRG00015017209	Nfix	RAZU01000124.1	1270134	1379293	-
84341	G6992	TU15826	RAZU01000124.1	705496	707050	-	ENSCGRG00015016396	Rfx1	RAZU01000124.1	598030	621155	+
75537	G6992	TU15826	RAZU01000124.1	705496	707050	-	ENSCGRG00015016466	Dcaf15	RAZU01000124.1	622694	629959	-
37628	G6992	TU15826	RAZU01000124.1	705496	707050	-	ENSCGRG00015016526	Cc2d1a	RAZU01000124.1	654154	667868	-
13478	G6992	TU15826	RAZU01000124.1	705496	707050	-	ENSCGRG00015016605	4930432K21Rik	RAZU01000124.1	668980	692018	+
25682	G6992	TU15826	RAZU01000124.1	705496	707050	-	ENSCGRG00015016714	Zswim4	RAZU01000124.1	732732	756322	-
63814	G6992	TU15826	RAZU01000124.1	705496	707050	-	ENSCGRG00015016755	MRI1	RAZU01000124.1	770864	779297	-
73538	G6992	TU15826	RAZU01000124.1	705496	707050	-	ENSCGRG00015016778	Ccdc130	RAZU01000124.1	780588	795063	-
95787	G6987	TU15810	RAZU01000124.1	613391	614196	-	ENSCGRG00015016064	PRKACA	RAZU01000124.1	479170	517604	+
8498	G6987	TU15810	RAZU01000124.1	613391	614196	-	ENSCGRG00015016466	Dcaf15	RAZU01000124.1	622694	629959	-
39958	G6987	TU15810	RAZU01000124.1	613391	614196	-	ENSCGRG00015016526	Cc2d1a	RAZU01000124.1	654154	667868	-
54784	G6987	TU15810	RAZU01000124.1	613391	614196	-	ENSCGRG00015016605	4930432K21Rik	RAZU01000124.1	668980	692018	+
81829	G6941	TU15706	RAZU01000121.1	25654389	25695899	+	ENSCGRG00015011522	Ddx19b	RAZU01000121.1	25512183	25572560	-
12459	G6941	TU15706	RAZU01000121.1	25654389	25695899	+	ENSCGRG00015011858	Glg1	RAZU01000121.1	25708358	25810050	-
9357	G6912	TU15635	RAZU01000121.1	21689605	21733482	+	ENSCGRG00015009505	Nfat5	RAZU01000121.1	21742839	21819680	+
505	G6711	TU15192	RAZU01000120.1	21088795	21093160	+	ENSCGRG00015023134	Dnajc1	RAZU01000120.1	20950997	21088290	-
62711	G6458	TU14654	RAZU01000108.1	3840205	3841130	-	ENSCGRG00015024943	Tbc1d10b	RAZU01000108.1	3763925	3777494	+
60634	G6458	TU14654	RAZU01000108.1	3840205	3841130	-	ENSCGRG00015024959	Cd2bp2	RAZU01000108.1	3777977	3779571	+
73334	G6458	TU14654	RAZU01000108.1	3840205	3841130	-	ENSCGRG00015025011	Kif22	RAZU01000108.1	3914464	3925928	+
85917	G6458	TU14654	RAZU01000108.1	3840205	3841130	-	ENSCGRG00015025055	Maz	RAZU01000108.1	3927047	3930483	+
95800	G6458	TU14654	RAZU01000108.1	3840205	3841130	-	ENSCGRG00015025107	Mvp	RAZU01000108.1	3936930	3964338	+
94000	G6442	TU14626	RAZU01000108.1	3490808	3492556	-	ENSCGRG00015024644	Tmem265	RAZU01000108.1	3393372	3396808	-
8576	G6442	TU14626	RAZU01000108.1	3490808	3492556	-	ENSCGRG00015024748	Zfp689	RAZU01000108.1	3501132	3506527	+
30211	G6442	TU14626	RAZU01000108.1	3490808	3492556	-	ENSCGRG00015024771	Zfp688	RAZU01000108.1	3522767	3525371	+
67953	G6442	TU14626	RAZU01000108.1	3490808	3492556	-	ENSCGRG00015024785	Zfp768	RAZU01000108.1	3560509	3563876	+
8573	G6377	TU14451	RAZU01000105.1	2659587	2660158	+	ENSCGRG00015008239	Cabyr	RAZU01000105.1	2668731	2681769	+
22521	G6377	TU14451	RAZU01000105.1	2659587	2660158	+	ENSCGRG00015008263	Osbpl1a	RAZU01000105.1	2682679	2877871	-
79318	G6222	TU14096	RAZU01000104.1	3738249	3741058	+	ENSCGRG00015019555	Plec	RAZU01000104.1	3593174	3658931	-
62236	G6222	TU14096	RAZU01000104.1	3738249	3741058	+	ENSCGRG00015020192	Grina	RAZU01000104.1	3673139	3676013	+
14792	G6222	TU14096	RAZU01000104.1	3738249	3741058	+	ENSCGRG00015020375	Exosc4	RAZU01000104.1	3755850	3757541	+
17895	G6222	TU14096	RAZU01000104.1	3738249	3741058	+	ENSCGRG00015020380	Gpaa1	RAZU01000104.1	3758953	3762292	+
28519	G6222	TU14096	RAZU01000104.1	3738249	3741058	+	ENSCGRG00015020501	Cyc1	RAZU01000104.1	3769577	3771765	+
32351	G6222	TU14096	RAZU01000104.1	3738249	3741058	+	ENSCGRG00015020539	Sharpin	RAZU01000104.1	3773409	3779277	-
40032	G6222	TU14096	RAZU01000104.1	3738249	3741058	+	ENSCGRG00015020558	Maf1	RAZU01000104.1	3781090	3782516	+
54088	G6222	TU14096	RAZU01000104.1	3738249	3741058	+	ENSCGRG00015020671	Hgh1	RAZU01000104.1	3795146	3797502	+
74078	G6222	TU14096	RAZU01000104.1	3738249	3741058	+	ENSCGRG00015020727	Mroh1	RAZU01000104.1	3815136	3875062	+
81677	G6163	TU13950	RAZU01000103.1	3660626	3663398	+	ENSCGRG00015014764	Zfp236	RAZU01000103.1	3500551	3578949	-
95957	G6163	TU13950	RAZU01000103.1	3660626	3663398	+	ENSCGRG00015014925	Zfp516	RAZU01000103.1	3759355	3845033	+
38346	G5812	TU13188	RAZU01000100.1	12616300	12622719	+	ENSCGRG00015025354	Kif2c	RAZU01000100.1	12554721	12577954	-
89087	G5812	TU13188	RAZU01000100.1	12616300	12622719	+	ENSCGRG00015025507	Rnf220	RAZU01000100.1	12711806	12934364	-
75995	G5806	TU13181	RAZU01000100.1	12547088	12549393	+	ENSCGRG00015025178	Eif2b3	RAZU01000100.1	12413128	12471093	+
31054	G5806	TU13181	RAZU01000100.1	12547088	12549393	+	ENSCGRG00015025231	Btbd19	RAZU01000100.1	12510853	12516034	-
5328	G5806	TU13181	RAZU01000100.1	12547088	12549393	+	ENSCGRG00015025354	Kif2c	RAZU01000100.1	12554721	12577954	-
28676	G575	TU1271	RAZU01000011.1	546992	547308	-	ENSCGRG00015018501	ENOPH1	RAZU01000011.1	489275	518316	-
23267	G575	TU1271	RAZU01000011.1	546992	547308	-	ENSCGRG00015018533	Hnrnpdl	RAZU01000011.1	519398	523725	+
9361	G575	TU1271	RAZU01000011.1	546992	547308	-	ENSCGRG00015018574	Hnrnpd	RAZU01000011.1	556669	573223	+
69435	G5744	TU13050	RAZU01000100.1	7255054	7270868	-	ENSCGRG00015022004	Osbpl9	RAZU01000100.1	7053507	7185619	-
205	G5744	TU13050	RAZU01000100.1	7255054	7270868	-	ENSCGRG00015022103	Eps15	RAZU01000100.1	7271073	7362135	+
43932	G5716	TU12986	RAZU01000100.1	5443193	5446645	+	ENSCGRG00015005953	Ndc1	RAZU01000100.1	5350884	5399261	+
84592	G5682	TU12907	RAZU01000099.1	13234045	13234350	+	ENSCGRG00015001855	Crybg1	RAZU01000099.1	13096482	13149453	-
2206	G5661	TU12867	RAZU01000099.1	11504987	11506361	+	ENSCGRG00015001248	Foxo3	RAZU01000099.1	11420269	11502781	-
45166	G5661	TU12867	RAZU01000099.1	11504987	11506361	+	ENSCGRG00015001271	Afg1l	RAZU01000099.1	11551527	11692656	-
160	G5659	TU12864	RAZU01000099.1	11502941	11504042	+	ENSCGRG00015001248	Foxo3	RAZU01000099.1	11420269	11502781	-
47485	G5659	TU12864	RAZU01000099.1	11502941	11504042	+	ENSCGRG00015001271	Afg1l	RAZU01000099.1	11551527	11692656	-
44372	G5651	TU12833	RAZU01000099.1	10985802	11015463	+	ENSCGRG00015001072	Sesn1	RAZU01000099.1	11059835	11134787	+
7015	G5651	TU12832	RAZU01000099.1	10985802	11001888	+	ENSCGRG00015000873	Cep57l1	RAZU01000099.1	11008903	11058777	-
62671	G5400	TU12283	RAZU01000096.1	30733991	30736701	-	ENSCGRG00015008306	Mrps27	RAZU01000096.1	30588985	30671320	-
35864	G5400	TU12283	RAZU01000096.1	30733991	30736701	-	ENSCGRG00015008325	Ptcd2	RAZU01000096.1	30670683	30698127	+
765	G5325	TU12130	RAZU01000096.1	19071429	19073650	-	ENSCGRG00015001456	Map3k1	RAZU01000096.1	19074415	19133197	+
86915	G5325	TU12130	RAZU01000096.1	19071429	19073650	-	ENSCGRG00015001540	Mier3	RAZU01000096.1	19160565	19183382	-
0	G5310	TU12093	RAZU01000096.1	16639108	16737311	-	ENSCGRG00015021050	Ndufs4	RAZU01000096.1	16558722	16662025	+
66986	G5310	TU12093	RAZU01000096.1	16639108	16737311	-	ENSCGRG00015021074	Arl15	RAZU01000096.1	16804297	17172140	-
41178	G518	TU1135	RAZU01000009.1	4732001	4735106	-	ENSCGRG00015006643	Mmut	RAZU01000009.1	4660389	4690823	-
26849	G518	TU1135	RAZU01000009.1	4732001	4735106	-	ENSCGRG00015006660	Cenpq	RAZU01000009.1	4693026	4705152	+
12699	G518	TU1135	RAZU01000009.1	4732001	4735106	-	ENSCGRG00015006705	9130008F23Rik	RAZU01000009.1	4747805	4748350	+
90286	G5168	TU11793	RAZU01000095.1	5322317	5323388	+	ENSCGRG00015010771	Arid1b	RAZU01000095.1	5413674	5764971	+
46517	G4999	TU11437	RAZU01000093.1	10846221	10861030	-	ENSCGRG00015023702	Sap130	RAZU01000093.1	10737576	10799704	+
0	G4999	TU11437	RAZU01000093.1	10846221	10861030	-	ENSCGRG00015023744	Ammecr1l	RAZU01000093.1	10825016	10848089	+
181	G4999	TU11437	RAZU01000093.1	10846221	10861030	-	ENSCGRG00015023768	Polr2d	RAZU01000093.1	10861211	10867487	+
37237	G4999	TU11437	RAZU01000093.1	10846221	10861030	-	ENSCGRG00015023786	Wdr33	RAZU01000093.1	10898267	10971200	+
62307	G4916	TU11266	RAZU01000092.1	5361695	5397858	+	ENSCGRG00015016970	Cdkn2b	RAZU01000092.1	5295581	5299388	-
11149	G4860	TU11156	RAZU01000090.1	18352520	18353973	-	ENSCGRG00015013531	Whrn	RAZU01000090.1	18258922	18341371	+
63870	G4760	TU10888	RAZU01000089.1	9619758	9623904	-	ENSCGRG00015004717	Otulin	RAZU01000089.1	9530872	9555888	-
31347	G4760	TU10888	RAZU01000089.1	9619758	9623904	-	ENSCGRG00015004784	Trio	RAZU01000089.1	9655251	9939179	-
10039	G4654	TU10646	RAZU01000087.1	17013696	17029258	-	ENSCGRG00015019249	Il22ra1	RAZU01000087.1	17039297	17061552	+
41568	G4654	TU10646	RAZU01000087.1	17013696	17029258	-	ENSCGRG00015019260	Myom3	RAZU01000087.1	17070826	17117816	+
35902	G4572	TU10425	RAZU01000087.1	13212611	13214365	-	ENSCGRG00015012186	Ptpru	RAZU01000087.1	13098513	13176709	-
3740	G4572	TU10425	RAZU01000087.1	13212611	13214365	-	ENSCGRG00015012430	Mecr	RAZU01000087.1	13181339	13208871	+
352	G4572	TU10425	RAZU01000087.1	13212611	13214365	-	ENSCGRG00015012451	Srsf4	RAZU01000087.1	13214717	13241455	+
54450	G4572	TU10425	RAZU01000087.1	13212611	13214365	-	ENSCGRG00015012496	Epb41	RAZU01000087.1	13268815	13357469	-
15112	G438	TU964	RAZU01000007.1	38417170	38417457	+	ENSCGRG00015027936	Limk2	RAZU01000007.1	38289680	38402058	-
60172	G438	TU964	RAZU01000007.1	38417170	38417457	+	ENSCGRG00015000124	Selenom	RAZU01000007.1	38477629	38480073	+
62801	G438	TU964	RAZU01000007.1	38417170	38417457	+	ENSCGRG00015000180	Smtn	RAZU01000007.1	38480258	38501649	-
780	G4128	TU9369	RAZU01000078.1	554599	567070	-	ENSCGRG00015001270	Dhrs3	RAZU01000078.1	567850	603825	+
84444	G4128	TU9369	RAZU01000078.1	554599	567070	-	ENSCGRG00015001356	Vps13d	RAZU01000078.1	651514	871685	-
75691	G4052	TU9202	RAZU01000075.1	2270656	2271940	+	ENSCGRG00015024699	Dym	RAZU01000075.1	1937672	2194965	+
311	G4052	TU9202	RAZU01000075.1	2270656	2271940	+	ENSCGRG00015024740	Smad7	RAZU01000075.1	2272251	2299582	+
71022	G4052	TU9202	RAZU01000075.1	2270656	2271940	+	ENSCGRG00015024777	Ctif	RAZU01000075.1	2342962	2522853	-
56944	G3910	TU8873	RAZU01000074.1	61867516	61875166	+	ENSCGRG00015013520	Ackr3	RAZU01000074.1	61809484	61810572	+
39446	G3908	TU8870	RAZU01000074.1	61532232	61545145	+	ENSCGRG00015013261	Agap1	RAZU01000074.1	61039456	61492786	+
11857	G3759	TU8534	RAZU01000074.1	40828070	40828414	+	ENSCGRG00015028903	Lancl1	RAZU01000074.1	40783507	40816213	-
189	G3751	TU8514	RAZU01000074.1	40484714	40490337	-	ENSCGRG00015028899	Rpe	RAZU01000074.1	40490526	40507089	+
19540	G3751	TU8514	RAZU01000074.1	40484714	40490337	-	ENSCGRG00015028900	Kansl1l	RAZU01000074.1	40509877	40576103	-
57070	G368	TU825	RAZU01000007.1	33500151	33506054	+	ENSCGRG00015024121	Evc	RAZU01000007.1	33563124	33602842	+
81839	G3570	TU8061	RAZU01000074.1	17845578	17846710	+	ENSCGRG00015028603	Atg101	RAZU01000074.1	17760227	17763739	+
6197	G3570	TU8061	RAZU01000074.1	17845578	17846710	+	ENSCGRG00015028607	Krt80	RAZU01000074.1	17821062	17839381	-
33189	G3570	TU8061	RAZU01000074.1	17845578	17846710	+	ENSCGRG00015028608	Krt7	RAZU01000074.1	17879899	17893178	+
63379	G3181	TU7214	RAZU01000073.1	1596357	1598238	-	ENSCGRG00015026138	Gstm5	RAZU01000073.1	1529946	1532978	+
79731	G3031	TU6832	RAZU01000069.1	119976	123139	+	ENSCGRG00015010851	Slc25a16	RAZU01000069.1	19021	40245	+
49711	G3031	TU6832	RAZU01000069.1	119976	123139	+	ENSCGRG00015010878	Dna2	RAZU01000069.1	43293	70265	+
5637	G3031	TU6832	RAZU01000069.1	119976	123139	+	ENSCGRG00015011461	Hnrnph3	RAZU01000069.1	110386	114339	-
56857	G2918	TU6569	RAZU01000064.1	7513989	7516937	-	ENSCGRG00015001232	Rab3a	RAZU01000064.1	7453015	7457132	+
54467	G2918	TU6569	RAZU01000064.1	7513989	7516937	-	ENSCGRG00015001275	Mpv17l2	RAZU01000064.1	7458060	7459522	-
40049	G2918	TU6569	RAZU01000064.1	7513989	7516937	-	ENSCGRG00015001303	Pik3r2	RAZU01000064.1	7467293	7473940	-
13956	G2918	TU6569	RAZU01000064.1	7513989	7516937	-	ENSCGRG00015001544	Arrdc2	RAZU01000064.1	7530893	7534975	-
44165	G2918	TU6569	RAZU01000064.1	7513989	7516937	-	ENSCGRG00015001836	Ccdc124	RAZU01000064.1	7561102	7563042	-
71382	G2918	TU6569	RAZU01000064.1	7513989	7516937	-	ENSCGRG00015001960	Rpl18a	RAZU01000064.1	7588319	7590346	-
82079	G2918	TU6569	RAZU01000064.1	7513989	7516937	-	ENSCGRG00015002012	Map1s	RAZU01000064.1	7599016	7607305	+
9570	G2841	TU6370	RAZU01000063.1	8816545	8818702	+	ENSCGRG00015024391	Srsf3	RAZU01000063.1	8798908	8806975	-
14221	G2841	TU6370	RAZU01000063.1	8816545	8818702	+	ENSCGRG00015024412	Stk38	RAZU01000063.1	8832923	8856171	+
44150	G2841	TU6370	RAZU01000063.1	8816545	8818702	+	ENSCGRG00015024456	Kctd20	RAZU01000063.1	8862852	8873795	-
74581	G2805	TU6277	RAZU01000063.1	6082449	6089821	-	ENSCGRG00015022514	Rrp1b	RAZU01000063.1	5980244	6007868	-
74739	G2805	TU6277	RAZU01000063.1	6082449	6089821	-	ENSCGRG00015022595	Sik1	RAZU01000063.1	6164560	6176188	+
2562	G2780	TU6231	RAZU01000063.1	4783044	4788228	-	ENSCGRG00015019806	Pofut2	RAZU01000063.1	4790790	4802149	+
34948	G2780	TU6231	RAZU01000063.1	4783044	4788228	-	ENSCGRG00015019818	Adarb1	RAZU01000063.1	4823176	4944302	-
1539	G2739	TU6139	RAZU01000062.1	8617115	8618030	-	ENSCGRG00015008619	Tmtc2	RAZU01000062.1	8619569	8985278	-
35683	G2693	TU6069	RAZU01000061.1	7642288	7645544	-	ENSCGRG00015006210	Galnt7	RAZU01000061.1	7480601	7606605	+
25255	G2693	TU6069	RAZU01000061.1	7642288	7645544	-	ENSCGRG00015006292	Hmgb2	RAZU01000061.1	7581244	7617033	-
478	G2693	TU6069	RAZU01000061.1	7642288	7645544	-	ENSCGRG00015006306	Sap30	RAZU01000061.1	7646022	7650915	+
15311	G2693	TU6069	RAZU01000061.1	7642288	7645544	-	ENSCGRG00015006315	Scrg1	RAZU01000061.1	7660855	7664172	-
97432	G2474	TU5627	RAZU01000058.1	1813108	1813518	-	ENSCGRG00015024367	Hist2h2bb	RAZU01000058.1	1715296	1715676	+
70655	G2364	TU5382	RAZU01000056.1	2453812	2456960	-	ENSCGRG00015009329	Fam185a	RAZU01000056.1	2344428	2383157	-
74590	G2364	TU5382	RAZU01000056.1	2453812	2456960	-	ENSCGRG00015009392	Gsap	RAZU01000056.1	2531550	2620049	-
74211	G2363	TU5380	RAZU01000056.1	2457368	2499957	-	ENSCGRG00015009329	Fam185a	RAZU01000056.1	2344428	2383157	-
31593	G2363	TU5380	RAZU01000056.1	2457368	2499957	-	ENSCGRG00015009392	Gsap	RAZU01000056.1	2531550	2620049	-
77479	G2233	TU5063	RAZU01000055.1	8767584	8771580	-	ENSCGRG00015026039	Gpatch4	RAZU01000055.1	8685734	8690105	+
74396	G2233	TU5063	RAZU01000055.1	8767584	8771580	-	ENSCGRG00015026054	Naxe	RAZU01000055.1	8689828	8693188	-
15063	G2233	TU5063	RAZU01000055.1	8767584	8771580	-	ENSCGRG00015026077	Iqgap3	RAZU01000055.1	8713861	8752521	+
1713	G2233	TU5063	RAZU01000055.1	8767584	8771580	-	ENSCGRG00015026158	Mef2d	RAZU01000055.1	8773293	8799072	+
51376	G2063	TU4659	RAZU01000050.1	46062077	46084638	-	ENSCGRG00015011261	Mettl25	RAZU01000050.1	45947590	46010701	+
7115	G2063	TU4659	RAZU01000050.1	46062077	46084638	-	ENSCGRG00015011296	Syn3	RAZU01000050.1	46091753	46500887	+
26498	G1937	TU4333	RAZU01000050.1	27296401	27300594	-	ENSCGRG00015028386	R3hdm2	RAZU01000050.1	27159642	27269903	-
20101	G1937	TU4333	RAZU01000050.1	27296401	27300594	-	ENSCGRG00015028399	Arhgap9	RAZU01000050.1	27320695	27328235	-
34573	G1937	TU4333	RAZU01000050.1	27296401	27300594	-	ENSCGRG00015028400	Mars	RAZU01000050.1	27335167	27349872	+
49454	G1937	TU4333	RAZU01000050.1	27296401	27300594	-	ENSCGRG00015028401	Ddit3	RAZU01000050.1	27350048	27355348	-
64268	G1937	TU4333	RAZU01000050.1	27296401	27300594	-	ENSCGRG00015028403	Dctn2	RAZU01000050.1	27364862	27380084	-
75588	G1809	TU4060	RAZU01000050.1	10046490	10047536	+	ENSCGRG00015026450	Trpc3	RAZU01000050.1	9867027	9970902	+
31609	G1809	TU4060	RAZU01000050.1	10046490	10047536	+	ENSCGRG00015026506	Bbs7	RAZU01000050.1	9977413	10014881	+
24265	G1809	TU4060	RAZU01000050.1	10046490	10047536	+	ENSCGRG00015026532	Ccna2	RAZU01000050.1	10016163	10022225	+
14454	G1809	TU4060	RAZU01000050.1	10046490	10047536	+	ENSCGRG00015026541	Exosc9	RAZU01000050.1	10022506	10032036	-
58506	G1809	TU4060	RAZU01000050.1	10046490	10047536	+	ENSCGRG00015026559	Anxa5	RAZU01000050.1	10106042	10134085	+
75681	G1735	TU3878	RAZU01000047.1	6763450	6764541	-	ENSCGRG00015022840	Ccnl1	RAZU01000047.1	6840222	6852683	-
71049	G17145	TU38830	RAZU01001831.1	37426640	37427689	+	ENSCGRG00015023797	Slc22a4	RAZU01001831.1	37498738	37610742	+
98167	G17069	TU38663	RAZU01001831.1	31000016	31000957	-	ENSCGRG00015015999	Shmt1	RAZU01001831.1	30888856	30901849	+
86656	G17069	TU38663	RAZU01001831.1	31000016	31000957	-	ENSCGRG00015016023	Smcr8	RAZU01001831.1	30906881	30913360	-
39638	G17069	TU38663	RAZU01001831.1	31000016	31000957	-	ENSCGRG00015016035	Top3a	RAZU01001831.1	30914272	30960378	+
31008	G17069	TU38663	RAZU01001831.1	31000016	31000957	-	ENSCGRG00015016105	Mief2	RAZU01001831.1	30966719	30969008	-
14550	G17069	TU38663	RAZU01001831.1	31000016	31000957	-	ENSCGRG00015016112	Flii	RAZU01001831.1	30972188	30985466	+
226	G17069	TU38663	RAZU01001831.1	31000016	31000957	-	ENSCGRG00015016169	Llgl1	RAZU01001831.1	30986616	30999790	-
10567	G17069	TU38663	RAZU01001831.1	31000016	31000957	-	ENSCGRG00015016324	Alkbh5	RAZU01001831.1	31011524	31031826	-
55080	G17008	TU38532	RAZU01001831.1	22777960	22781443	+	ENSCGRG00015011289	Per1	RAZU01001831.1	22712831	22722880	-
43504	G17008	TU38532	RAZU01001831.1	22777960	22781443	+	ENSCGRG00015011518	Vamp2	RAZU01001831.1	22732370	22734456	-
24490	G17008	TU38532	RAZU01001831.1	22777960	22781443	+	ENSCGRG00015011560	Tmem107	RAZU01001831.1	22750710	22753470	-
15156	G17008	TU38532	RAZU01001831.1	22777960	22781443	+	ENSCGRG00015011595	Borcs6	RAZU01001831.1	22761212	22762804	-
4187	G17008	TU38532	RAZU01001831.1	22777960	22781443	+	ENSCGRG00015011607	Aurkb	RAZU01001831.1	22768330	22773773	-
1119	G17008	TU38532	RAZU01001831.1	22777960	22781443	+	ENSCGRG00015011660	Ctc1	RAZU01001831.1	22782562	22807776	-
32861	G17008	TU38532	RAZU01001831.1	22777960	22781443	+	ENSCGRG00015011785	Pfas	RAZU01001831.1	22814304	22835429	+
82287	G16831	TU38138	RAZU01001831.1	14126210	14128122	-	ENSCGRG00015015620	2610507B11Rik	RAZU01001831.1	14014997	14043923	-
64788	G16831	TU38138	RAZU01001831.1	14126210	14128122	-	ENSCGRG00015015698	Sdf2	RAZU01001831.1	14049657	14061422	-
27687	G16831	TU38138	RAZU01001831.1	14126210	14128122	-	ENSCGRG00015015723	Supt6	RAZU01001831.1	14072053	14098523	+
8820	G16831	TU38138	RAZU01001831.1	14126210	14128122	-	ENSCGRG00015015799	Rab34	RAZU01001831.1	14114066	14117390	-
223	G16831	TU38138	RAZU01001831.1	14126210	14128122	-	ENSCGRG00015015875	Tlcd1	RAZU01001831.1	14124515	14125987	-
93	G16831	TU38138	RAZU01001831.1	14126210	14128122	-	ENSCGRG00015015910	Nek8	RAZU01001831.1	14128215	14139234	+
86241	G16831	TU38138	RAZU01001831.1	14126210	14128122	-	ENSCGRG00015015977	Eral1	RAZU01001831.1	14214363	14220238	+
92893	G16604	TU37637	RAZU01001829.1	24235986	24244799	+	ENSCGRG00015020250	Mmp14	RAZU01001829.1	24133883	24143093	-
87595	G16604	TU37637	RAZU01001829.1	24235986	24244799	+	ENSCGRG00015020279	Mrpl52	RAZU01001829.1	24145352	24148391	-
34366	G16604	TU37637	RAZU01001829.1	24235986	24244799	+	ENSCGRG00015020297	Slc7a7	RAZU01001829.1	24159265	24201620	+
24534	G16604	TU37637	RAZU01001829.1	24235986	24244799	+	ENSCGRG00015020339	Oxa1l	RAZU01001829.1	24201705	24211452	-
52095	G16604	TU37637	RAZU01001829.1	24235986	24244799	+	ENSCGRG00015020374	Abhd4	RAZU01001829.1	24296894	24309117	-
1517	G1634	TU3630	RAZU01000045.1	11257134	11260895	-	ENSCGRG00015027605	Creb3l2	RAZU01000045.1	11262412	11378721	-
45822	G16180	TU36684	RAZU01001824.1	17856286	17860074	-	ENSCGRG00015018698	Bmpr1a	RAZU01001824.1	17905896	17955126	+
1315	G15708	TU35542	RAZU01000328.1	9609183	9610990	-	ENSCGRG00015008557	Usp27x	RAZU01000328.1	9612305	9613621	+
64442	G15708	TU35542	RAZU01000328.1	9609183	9610990	-	ENSCGRG00015008565	Clcn5	RAZU01000328.1	9675432	9820995	+
22928	G15637	TU35376	RAZU01000328.1	393841	395882	-	ENSCGRG00015002848	Kdm6a	RAZU01000328.1	418810	563957	-
1884	G15597	TU35297	RAZU01000318.1	21134513	21137651	-	ENSCGRG00015020981	Pcdh19	RAZU01000318.1	21139535	21242505	-
709	G15563	TU35221	RAZU01000318.1	5105275	5111396	-	ENSCGRG00015018079	Brwd3	RAZU01000318.1	5112105	5207199	-
3886	G15490	TU35031	RAZU01000317.1	18622162	18624872	-	ENSCGRG00015014917	Cdkl5	RAZU01000317.1	18628758	18816723	-
47109	G1535	TU3385	RAZU01000044.1	17681013	17684398	+	ENSCGRG00015024729	Tnks	RAZU01000044.1	17500173	17633904	+
22706	G1535	TU3385	RAZU01000044.1	17681013	17684398	+	ENSCGRG00015024810	Dusp4	RAZU01000044.1	17647293	17658307	-
91770	G15339	TU34615	RAZU01000301.1	2233178	2234575	-	ENSCGRG00015019957	Phf6	RAZU01000301.1	2106364	2141408	+
32434	G15339	TU34615	RAZU01000301.1	2233178	2234575	-	ENSCGRG00015019970	Hprt	RAZU01000301.1	2165057	2200744	+
60722	G15318	TU34525	RAZU01000300.1	265645	270803	-	ENSCGRG00015019048	Tceal1	RAZU01000300.1	331525	333189	+
87617	G15318	TU34525	RAZU01000300.1	265645	270803	-	ENSCGRG00015019058	Morf4l2	RAZU01000300.1	358420	359286	-
80416	G14993	TU33717	RAZU01000276.1	348274	349150	+	ENSCGRG00015005186	Zfp667	RAZU01000276.1	429566	440336	+
418	G1483	TU3287	RAZU01000044.1	7478963	7491260	+	ENSCGRG00015021062	Irf2	RAZU01000044.1	7345273	7478545	-
82253	G1483	TU3287	RAZU01000044.1	7478963	7491260	+	ENSCGRG00015021086	Casp3	RAZU01000044.1	7573513	7592074	-
35368	G14819	TU33293	RAZU01000273.1	163135	163606	-	ENSCGRG00015019439	Uba2	RAZU01000273.1	102577	127767	-
10393	G14819	TU33293	RAZU01000273.1	163135	163606	-	ENSCGRG00015019486	Pdcd2l	RAZU01000273.1	137016	152742	-
27910	G14819	TU33293	RAZU01000273.1	163135	163606	-	ENSCGRG00015019628	4931406P16Rik	RAZU01000273.1	191516	245901	-
7394	G14796	TU33250	RAZU01000272.1	6445115	6449550	+	ENSCGRG00015013728	Mad2l1	RAZU01000272.1	6432468	6437721	+
17923	G14585	TU32787	RAZU01000265.1	3920066	3924239	+	ENSCGRG00015020998	Hoxa1	RAZU01000265.1	3899512	3902143	-
11506	G14585	TU32787	RAZU01000265.1	3920066	3924239	+	ENSCGRG00015021033	Hoxa2	RAZU01000265.1	3906812	3908560	-
21667	G14585	TU32787	RAZU01000265.1	3920066	3924239	+	ENSCGRG00015021064	Hoxa5	RAZU01000265.1	3945906	3948819	-
26290	G14585	TU32787	RAZU01000265.1	3920066	3924239	+	ENSCGRG00015021065	Hoxa6	RAZU01000265.1	3950529	3952878	-
0	G14577	TU32759	RAZU01000265.1	3184670	3263162	-	ENSCGRG00015020398	Hnrnpa2b1	RAZU01000265.1	3215871	3222674	-
0	G14577	TU32759	RAZU01000265.1	3184670	3263162	-	ENSCGRG00015020800	Cbx3	RAZU01000265.1	3223638	3236662	+
19497	G14577	TU32759	RAZU01000265.1	3184670	3263162	-	ENSCGRG00015020838	Snx10	RAZU01000265.1	3282659	3325437	+
40686	G14572	TU32751	RAZU01000265.1	2231039	2231776	+	ENSCGRG00015020077	Osbpl3	RAZU01000265.1	2047430	2190353	-
90252	G14463	TU32516	RAZU01000261.1	14536434	14539158	+	ENSCGRG00015012199	Mical3	RAZU01000261.1	14338814	14446182	-
55574	G14463	TU32516	RAZU01000261.1	14536434	14539158	+	ENSCGRG00015012522	Pex26	RAZU01000261.1	14594732	14606250	+
60086	G14214	TU31913	RAZU01000251.1	2988292	2989393	+	ENSCGRG00015008307	Zfp777	RAZU01000251.1	2900928	2928206	+
9317	G14214	TU31913	RAZU01000251.1	2988292	2989393	+	ENSCGRG00015008326	Zfp956	RAZU01000251.1	2968285	2978975	-
4599	G14214	TU31913	RAZU01000251.1	2988292	2989393	+	ENSCGRG00015008364	Zfp282	RAZU01000251.1	2993992	3050005	-
70466	G14214	TU31913	RAZU01000251.1	2988292	2989393	+	ENSCGRG00015008394	Zfp398	RAZU01000251.1	3059859	3088816	-
57532	G13819	TU31003	RAZU01000244.1	11018318	11023538	-	ENSCGRG00015011379	Map2k6	RAZU01000244.1	11081070	11196354	-
82084	G13717	TU30768	RAZU01000244.1	4060938	4062425	-	ENSCGRG00015004795	Afmid	RAZU01000244.1	3963892	3978854	-
70930	G13717	TU30768	RAZU01000244.1	4060938	4062425	-	ENSCGRG00015004822	Tk1	RAZU01000244.1	3978875	3990008	+
65031	G13717	TU30768	RAZU01000244.1	4060938	4062425	-	ENSCGRG00015004836	Syngr2	RAZU01000244.1	3991423	3995907	-
38843	G13717	TU30768	RAZU01000244.1	4060938	4062425	-	ENSCGRG00015004902	Tmc8	RAZU01000244.1	4013050	4022095	-
20749	G13717	TU30768	RAZU01000244.1	4060938	4062425	-	ENSCGRG00015005034	Tmc6	RAZU01000244.1	4025427	4040189	+
6508	G13678	TU30668	RAZU01000244.1	1916110	1920178	+	ENSCGRG00015001414	Baiap2	RAZU01000244.1	1842075	1909602	-
39663	G13678	TU30668	RAZU01000244.1	1916110	1920178	+	ENSCGRG00015001759	Rptor	RAZU01000244.1	1959841	2216521	-
18880	G1352	TU3025	RAZU01000042.1	2955323	2956490	-	ENSCGRG00015000617	Klf3	RAZU01000042.1	2975370	2987718	+
46387	G13519	TU30296	RAZU01000243.1	2442841	2444157	+	ENSCGRG00015017814	Narfl	RAZU01000243.1	2386746	2396454	+
43909	G13519	TU30296	RAZU01000243.1	2442841	2444157	+	ENSCGRG00015017861	Haghl	RAZU01000243.1	2393534	2398932	-
4589	G13519	TU30296	RAZU01000243.1	2442841	2444157	+	ENSCGRG00015018052	Wdr24	RAZU01000243.1	2433540	2438252	+
2755	G13519	TU30296	RAZU01000243.1	2442841	2444157	+	ENSCGRG00015018149	Jmjd8	RAZU01000243.1	2438558	2440086	+
10274	G13519	TU30296	RAZU01000243.1	2442841	2444157	+	ENSCGRG00015018292	Wdr90	RAZU01000243.1	2454431	2471570	-
36541	G13519	TU30296	RAZU01000243.1	2442841	2444157	+	ENSCGRG00015018450	Mcrip2	RAZU01000243.1	2480698	2485480	-
49428	G13519	TU30296	RAZU01000243.1	2442841	2444157	+	ENSCGRG00015018465	Mettl26	RAZU01000243.1	2493585	2504291	+
56523	G13519	TU30296	RAZU01000243.1	2442841	2444157	+	ENSCGRG00015018543	Pigq	RAZU01000243.1	2500680	2559646	-
31171	G13508	TU30270	RAZU01000243.1	2107352	2122597	-	ENSCGRG00015017524	Sox8	RAZU01000243.1	2153768	2157025	-
42731	G13508	TU30270	RAZU01000243.1	2107352	2122597	-	ENSCGRG00015017531	Lmf1	RAZU01000243.1	2165328	2276320	+
77455	G135	TU287	RAZU01000002.1	10523594	10525262	+	ENSCGRG00015006289	Nsmce2	RAZU01000002.1	10233119	10446139	-
20494	G135	TU287	RAZU01000002.1	10523594	10525262	+	ENSCGRG00015006429	Washc5	RAZU01000002.1	10453716	10503100	+
349	G135	TU287	RAZU01000002.1	10523594	10525262	+	ENSCGRG00015006478	Sqle	RAZU01000002.1	10504414	10523245	-
89125	G1345	TU3011	RAZU01000042.1	2224661	2238308	-	ENSCGRG00015000136	Rell1	RAZU01000042.1	2075169	2135536	-
110	G1345	TU3011	RAZU01000042.1	2224661	2238308	-	ENSCGRG00015000193	Pgm2	RAZU01000042.1	2238418	2274386	+
76614	G1345	TU3011	RAZU01000042.1	2224661	2238308	-	ENSCGRG00015000291	Tbc1d1	RAZU01000042.1	2314922	2505441	+
28784	G13431	TU30092	RAZU01000243.1	60691	66937	+	ENSCGRG00015011189	Zfp13	RAZU01000243.1	95721	104900	-
58271	G13341	TU29892	RAZU01000241.1	10458708	10460223	-	ENSCGRG00015001458	Rdh14	RAZU01000241.1	10518494	10522732	+
60919	G13334	TU29880	RAZU01000241.1	9239152	9254071	+	ENSCGRG00015000651	Sdc1	RAZU01000241.1	9156353	9178233	+
56043	G13334	TU29880	RAZU01000241.1	9239152	9254071	+	ENSCGRG00015000691	Laptm4a	RAZU01000241.1	9310114	9327512	+
91050	G13334	TU29871	RAZU01000241.1	9239152	9269499	+	ENSCGRG00015000751	Wdr35	RAZU01000241.1	9360549	9412259	+
12192	G13184	TU29531	RAZU01000239.1	2790082	2794388	+	ENSCGRG00015020012	Hoxb2	RAZU01000239.1	2775651	2777890	-
14658	G13184	TU29531	RAZU01000239.1	2790082	2794388	+	ENSCGRG00015020025	Hoxb4	RAZU01000239.1	2809046	2810740	-
34252	G13184	TU29531	RAZU01000239.1	2790082	2794388	+	ENSCGRG00015020038	Hoxb6	RAZU01000239.1	2828640	2830440	-
45033	G13184	TU29531	RAZU01000239.1	2790082	2794388	+	ENSCGRG00015020047	Hoxb7	RAZU01000239.1	2839421	2843540	-
54422	G13145	TU29441	RAZU01000239.1	1347177	1347454	-	ENSCGRG00015016245	Fbxo47	RAZU01000239.1	1267026	1292755	+
2136	G13145	TU29441	RAZU01000239.1	1347177	1347454	-	ENSCGRG00015016304	Lasp1	RAZU01000239.1	1308831	1345041	-
26730	G13145	TU29441	RAZU01000239.1	1347177	1347454	-	ENSCGRG00015016328	Cwc25	RAZU01000239.1	1374184	1392728	+
48202	G13145	TU29441	RAZU01000239.1	1347177	1347454	-	ENSCGRG00015016334	Pip4k2b	RAZU01000239.1	1395656	1421400	+
78284	G13145	TU29441	RAZU01000239.1	1347177	1347454	-	ENSCGRG00015016347	Psmb3	RAZU01000239.1	1425738	1433399	-
89805	G13145	TU29441	RAZU01000239.1	1347177	1347454	-	ENSCGRG00015016354	Pcgf2	RAZU01000239.1	1437259	1446683	+
50562	G12868	TU28790	RAZU01000236.1	6026693	6036255	-	ENSCGRG00015018784	Snai1	RAZU01000236.1	6086817	6091413	-
76941	G12868	TU28790	RAZU01000236.1	6026693	6036255	-	ENSCGRG00015018806	Rnf114	RAZU01000236.1	6113196	6124184	-
20436	G12805	TU28663	RAZU01000235.1	12414750	12432868	+	ENSCGRG00015014844	Sptan1	RAZU01000235.1	12339290	12394314	+
3609	G12805	TU28663	RAZU01000235.1	12414750	12432868	+	ENSCGRG00015015609	Wdr34	RAZU01000235.1	12394743	12411141	-
1611	G12805	TU28663	RAZU01000235.1	12414750	12432868	+	ENSCGRG00015015656	Pkn3	RAZU01000235.1	12434479	12447109	+
14717	G12805	TU28663	RAZU01000235.1	12414750	12432868	+	ENSCGRG00015015701	Zdhhc12	RAZU01000235.1	12447585	12450051	-
23153	G12805	TU28663	RAZU01000235.1	12414750	12432868	+	ENSCGRG00015015710	Zer1	RAZU01000235.1	12456021	12482415	-
62851	G12805	TU28663	RAZU01000235.1	12414750	12432868	+	ENSCGRG00015015757	Tbc1d13	RAZU01000235.1	12495719	12511886	+
86253	G12805	TU28663	RAZU01000235.1	12414750	12432868	+	ENSCGRG00015015774	Endog	RAZU01000235.1	12519121	12521327	+
89365	G12805	TU28663	RAZU01000235.1	12414750	12432868	+	ENSCGRG00015015781	Spout1	RAZU01000235.1	12522233	12529093	-
98697	G12737	TU28518	RAZU01000235.1	7647765	7649140	+	ENSCGRG00015007683	Fbxw5	RAZU01000235.1	7546009	7549068	+
59178	G12737	TU28518	RAZU01000235.1	7647765	7649140	+	ENSCGRG00015007697	Traf2	RAZU01000235.1	7562490	7588587	-
45462	G12737	TU28518	RAZU01000235.1	7647765	7649140	+	ENSCGRG00015007759	Edf1	RAZU01000235.1	7597099	7602303	+
36777	G12737	TU28518	RAZU01000235.1	7647765	7649140	+	ENSCGRG00015007777	Mamdc4	RAZU01000235.1	7602720	7610988	-
34191	G12737	TU28518	RAZU01000235.1	7647765	7649140	+	ENSCGRG00015007830	Phpt1	RAZU01000235.1	7612364	7613574	-
314	G12737	TU28518	RAZU01000235.1	7647765	7649140	+	ENSCGRG00015007848	Rabl6	RAZU01000235.1	7622978	7647451	-
10690	G12737	TU28518	RAZU01000235.1	7647765	7649140	+	ENSCGRG00015007914	Tmem141	RAZU01000235.1	7659830	7661283	-
87814	G12737	TU28518	RAZU01000235.1	7647765	7649140	+	ENSCGRG00015008064	Obp2a	RAZU01000235.1	7736954	7746079	+
27102	G12643	TU28317	RAZU01000234.1	66037527	66059611	-	ENSCGRG00015014345	Creb3l1	RAZU01000234.1	66086713	66129806	+
76480	G12643	TU28317	RAZU01000234.1	66037527	66059611	-	ENSCGRG00015014378	Dgkz	RAZU01000234.1	66136091	66178034	+
83920	G12389	TU27747	RAZU01000234.1	30958529	30959676	-	ENSCGRG00015014400	Ttl	RAZU01000234.1	30848125	30874609	-
7437	G12389	TU27747	RAZU01000234.1	30958529	30959676	-	ENSCGRG00015014481	Zc3h8	RAZU01000234.1	30967113	31147570	+
80251	G12328	TU27607	RAZU01000234.1	25303849	25304367	+	ENSCGRG00015010058	Plcb1	RAZU01000234.1	24547737	25223598	-
44479	G12328	TU27607	RAZU01000234.1	25303849	25304367	+	ENSCGRG00015010295	Hao1	RAZU01000234.1	25348846	25468653	+
92981	G11689	TU26127	RAZU01000219.1	10510329	10511769	-	ENSCGRG00015004931	Dazap1	RAZU01000219.1	10389891	10417348	-
90166	G11689	TU26127	RAZU01000219.1	10510329	10511769	-	ENSCGRG00015004983	Gamt	RAZU01000219.1	10417262	10420163	+
79712	G11689	TU26127	RAZU01000219.1	10510329	10511769	-	ENSCGRG00015005000	Ndufs7	RAZU01000219.1	10421330	10430617	-
60052	G11689	TU26127	RAZU01000219.1	10510329	10511769	-	ENSCGRG00015005049	Pwwp3a	RAZU01000219.1	10433375	10450277	-
9858	G11689	TU26127	RAZU01000219.1	10510329	10511769	-	ENSCGRG00015005179	1600002K03Rik	RAZU01000219.1	10497835	10500471	-
5863	G11689	TU26127	RAZU01000219.1	10510329	10511769	-	ENSCGRG00015005181	Cirbp	RAZU01000219.1	10500492	10504466	-
1497	G11689	TU26127	RAZU01000219.1	10510329	10511769	-	ENSCGRG00015005223	Midn	RAZU01000219.1	10513266	10523346	-
14389	G11689	TU26127	RAZU01000219.1	10510329	10511769	-	ENSCGRG00015005261	Atp5d	RAZU01000219.1	10526158	10528782	-
29203	G11689	TU26127	RAZU01000219.1	10510329	10511769	-	ENSCGRG00015005319	Stk11	RAZU01000219.1	10540972	10556897	-
76239	G11689	TU26127	RAZU01000219.1	10510329	10511769	-	ENSCGRG00015005424	Sbno2	RAZU01000219.1	10588008	10618878	+
19393	G11547	TU25779	RAZU01000210.1	17862990	17864424	+	ENSCGRG00015016932	F11r	RAZU01000210.1	17883817	17908061	-
52817	G11547	TU25779	RAZU01000210.1	17862990	17864424	+	ENSCGRG00015016948	Tstd1	RAZU01000210.1	17917241	17918413	-
54962	G11547	TU25779	RAZU01000210.1	17862990	17864424	+	ENSCGRG00015016962	Usf1	RAZU01000210.1	17919386	17922471	-
19409	G11148	TU24938	RAZU01000200.1	67108198	67111855	-	ENSCGRG00015023209	Mcfd2	RAZU01000200.1	67084486	67088789	-
427	G11148	TU24938	RAZU01000200.1	67108198	67111855	-	ENSCGRG00015023258	Ttc7	RAZU01000200.1	67112282	67221661	+
80783	G11120	TU24868	RAZU01000200.1	63824847	63832103	-	ENSCGRG00015021978	Mta3	RAZU01000200.1	63506722	63744064	+
77083	G11118	TU24866	RAZU01000200.1	63880823	63887985	-	ENSCGRG00015022207	Thada	RAZU01000200.1	63965068	64292234	-
80715	G11011	TU24627	RAZU01000200.1	34984754	34988791	-	ENSCGRG00015002966	Rbbp5	RAZU01000200.1	34877159	34904039	-
24433	G11011	TU24627	RAZU01000200.1	34984754	34988791	-	ENSCGRG00015003044	Dstyk	RAZU01000200.1	34918809	34960321	-
549	G11011	TU24627	RAZU01000200.1	34984754	34988791	-	ENSCGRG00015003103	Tmcc2	RAZU01000200.1	34989340	35027286	+
59844	G10926	TU24444	RAZU01000200.1	19517697	19521120	+	ENSCGRG00015020104	Odr4	RAZU01000200.1	19417326	19457853	+
97333	G10806	TU24189	RAZU01000200.1	3969960	3982391	-	ENSCGRG00015007903	Fam78b	RAZU01000200.1	3793245	3872627	-
66550	G10716	TU23992	RAZU01000191.1	1670791	1671854	-	ENSCGRG00015002629	Ptprs	RAZU01000191.1	1539917	1604241	+
43369	G10716	TU23992	RAZU01000191.1	1670791	1671854	-	ENSCGRG00015003155	Uhrf1	RAZU01000191.1	1715223	1815594	-
74809	G10716	TU23992	RAZU01000191.1	1670791	1671854	-	ENSCGRG00015003257	Ticam1	RAZU01000191.1	1746663	1768060	+
0	G107	TU216	RAZU01000002.1	3840448	3850088	+	ENSCGRG00015001083	Ndrg1	RAZU01000002.1	3818015	3848971	+
28253	G10632	TU23846	RAZU01000190.1	1258329	1274690	-	ENSCGRG00015019543	Mark3	RAZU01000190.1	1141895	1230076	+
2367	G10632	TU23846	RAZU01000190.1	1258329	1274690	-	ENSCGRG00015019785	Trmt61a	RAZU01000190.1	1250554	1255962	+
4278	G10632	TU23846	RAZU01000190.1	1258329	1274690	-	ENSCGRG00015019795	Bag5	RAZU01000190.1	1278968	1281543	-
7519	G10632	TU23846	RAZU01000190.1	1258329	1274690	-	ENSCGRG00015019799	Apopt1	RAZU01000190.1	1282209	1302561	+
62167	G10632	TU23846	RAZU01000190.1	1258329	1274690	-	ENSCGRG00015019829	Klc1	RAZU01000190.1	1336857	1370888	+
17288	G10623	TU23831	RAZU01000190.1	1137353	1141618	-	ENSCGRG00015019466	Eif5	RAZU01000190.1	1114589	1120065	+
277	G10623	TU23831	RAZU01000190.1	1137353	1141618	-	ENSCGRG00015019543	Mark3	RAZU01000190.1	1141895	1230076	+
97398	G10623	TU23832	RAZU01000190.1	1132241	1141618	-	ENSCGRG00015019321	Tnfaip2	RAZU01000190.1	1013158	1034843	+
1550	G10587	TU23719	RAZU01000188.1	3286274	3303469	+	ENSCGRG00015017682	Cd46	RAZU01000188.1	3305019	3332134	-
33149	G10587	TU23719	RAZU01000188.1	3286274	3303469	+	ENSCGRG00015017716	Cr1l	RAZU01000188.1	3336618	3407325	-
51220	G10585	TU23710	RAZU01000188.1	3159898	3176412	+	ENSCGRG00015017543	Plxna2	RAZU01000188.1	2912818	3108678	+
42265	G10511	TU23519	RAZU01000177.1	5799377	5803419	-	ENSCGRG00015012234	Sptssa	RAZU01000177.1	5746172	5757112	-
7839	G10511	TU23519	RAZU01000177.1	5799377	5803419	-	ENSCGRG00015012253	Eapp	RAZU01000177.1	5775841	5791538	-
42718	G10406	TU23260	RAZU01000172.1	4259299	4267442	+	ENSCGRG00015003641	Rfc2	RAZU01000172.1	4201728	4216581	+
25395	G10406	TU23260	RAZU01000172.1	4259299	4267442	+	ENSCGRG00015003680	Lat2	RAZU01000172.1	4221363	4233904	-
63	G10406	TU23260	RAZU01000172.1	4259299	4267442	+	ENSCGRG00015003846	Eif4h	RAZU01000172.1	4240665	4259236	-
8791	G10406	TU23260	RAZU01000172.1	4259299	4267442	+	ENSCGRG00015003937	Limk1	RAZU01000172.1	4276233	4307568	-
32447	G10246	TU22917	RAZU01000170.1	2787987	2790596	+	ENSCGRG00015014483	Smim11	RAZU01000170.1	2746870	2755540	+
39301	G10246	TU22917	RAZU01000170.1	2787987	2790596	+	ENSCGRG00015014518	Rcan1	RAZU01000170.1	2829897	2906203	-
5204	G10241	TU22906	RAZU01000170.1	2355052	2362289	+	ENSCGRG00015014089	Itsn1	RAZU01000170.1	2226379	2349848	+
387	G10241	TU22906	RAZU01000170.1	2355052	2362289	+	ENSCGRG00015014435	Atp5o	RAZU01000170.1	2362676	2372611	-
14643	G10221	TU22865	RAZU01000170.1	1223499	1226451	-	ENSCGRG00015013009	Mis18a	RAZU01000170.1	1200262	1208856	-
8108	G10221	TU22865	RAZU01000170.1	1223499	1226451	-	ENSCGRG00015013033	Urb1	RAZU01000170.1	1234559	1291150	-
77977	G10114	TU22620	RAZU01000167.1	11063095	11067034	-	ENSCGRG00015005109	Zkscan1	RAZU01000167.1	10976986	10985118	+
57682	G10114	TU22620	RAZU01000167.1	11063095	11067034	-	ENSCGRG00015005178	Zscan21	RAZU01000167.1	10999603	11005413	+
38302	G10114	TU22620	RAZU01000167.1	11063095	11067034	-	ENSCGRG00015005197	Zfp113	RAZU01000167.1	11017326	11024793	-
29565	G10114	TU22620	RAZU01000167.1	11063095	11067034	-	ENSCGRG00015005226	Cops6	RAZU01000167.1	11029655	11033530	+
21207	G10114	TU22620	RAZU01000167.1	11063095	11067034	-	ENSCGRG00015005251	Mcm7	RAZU01000167.1	11034459	11041888	-
15257	G10114	TU22620	RAZU01000167.1	11063095	11067034	-	ENSCGRG00015005356	Ap4m1	RAZU01000167.1	11042318	11047838	+
9057	G10114	TU22620	RAZU01000167.1	11063095	11067034	-	ENSCGRG00015005422	Taf6	RAZU01000167.1	11048125	11054038	-
1114	G10114	TU22620	RAZU01000167.1	11063095	11067034	-	ENSCGRG00015005484	Cnpy4	RAZU01000167.1	11057283	11061981	+
1320	G10114	TU22620	RAZU01000167.1	11063095	11067034	-	ENSCGRG00015005498	Mblac1	RAZU01000167.1	11068354	11069145	+
12724	G10052	TU22505	RAZU01000166.1	11956986	11959194	-	ENSCGRG00015026624	Zc3h12c	RAZU01000166.1	11889606	11944262	+
18675	G10052	TU22505	RAZU01000166.1	11956986	11959194	-	ENSCGRG00015026632	Rdx	RAZU01000166.1	11977869	12009389	-
99128	ENSCGRG00015025852	ENSCGRT00015041834	RAZU01000203.1	1119272	1121639	+	ENSCGRG00015025790	Nemf	RAZU01000203.1	968994	1020144	-
46549	ENSCGRG00015025852	ENSCGRT00015041834	RAZU01000203.1	1119272	1121639	+	ENSCGRG00015025844	Arf6	RAZU01000203.1	1048846	1072723	+
81569	ENSCGRG00015025755	ENSCGRT00015041667	RAZU01000050.1	5497421	5566886	+	ENSCGRG00015025745	Jade1	RAZU01000050.1	5364073	5415852	-
90218	ENSCGRG00015024811	ENSCGRT00015040136	RAZU01000007.1	34177403	34185863	+	ENSCGRG00015024744	Man2b2	RAZU01000007.1	34062940	34087185	+
81919	ENSCGRG00015024811	ENSCGRT00015040136	RAZU01000007.1	34177403	34185863	+	ENSCGRG00015024788	Mrfap1	RAZU01000007.1	34095107	34095484	+
41301	ENSCGRG00015024811	ENSCGRT00015040136	RAZU01000007.1	34177403	34185863	+	ENSCGRG00015024802	Bloc1s4	RAZU01000007.1	34135455	34136102	+
21977	ENSCGRG00015024811	ENSCGRT00015040136	RAZU01000007.1	34177403	34185863	+	ENSCGRG00015024820	D5Ertd579e	RAZU01000007.1	34207840	34246660	+
77330	ENSCGRG00015024811	ENSCGRT00015040136	RAZU01000007.1	34177403	34185863	+	ENSCGRG00015024859	Tbc1d14	RAZU01000007.1	34263193	34364278	+
62461	ENSCGRG00015023027	ENSCGRT00015037362	RAZU01000085.1	22903723	22917758	-	ENSCGRG00015023008	Plag1	RAZU01000085.1	22827014	22841262	+
10186	ENSCGRG00015023027	ENSCGRT00015037362	RAZU01000085.1	22903723	22917758	-	ENSCGRG00015023031	Rps20	RAZU01000085.1	22927944	22929643	+
90704	ENSCGRG00015022784	ENSCGRT00015036989	RAZU01000071.1	831576	866973	-	ENSCGRG00015022580	Ikbkb	RAZU01000071.1	692190	740872	-
24077	ENSCGRG00015022784	ENSCGRT00015036989	RAZU01000071.1	831576	866973	-	ENSCGRG00015022716	Plat	RAZU01000071.1	792873	807499	+
3814	ENSCGRG00015022784	ENSCGRT00015036989	RAZU01000071.1	831576	866973	-	ENSCGRG00015022740	Ap3m2	RAZU01000071.1	814455	827762	-
1396	ENSCGRG00015022784	ENSCGRT00015036989	RAZU01000071.1	831576	866973	-	ENSCGRG00015022796	Kat6a	RAZU01000071.1	868369	949034	+
83106	ENSCGRG00015021366	ENSCGRT00015034524	RAZU01000200.1	60957140	60976407	-	ENSCGRG00015021176	Map4k3	RAZU01000200.1	60733963	60874034	-
32043	ENSCGRG00015018757	ENSCGRT00015030276	RAZU01000190.1	589465	592429	+	ENSCGRG00015018586	Tecpr2	RAZU01000190.1	365151	557422	+
22120	ENSCGRG00015018757	ENSCGRT00015030276	RAZU01000190.1	589465	592429	+	ENSCGRG00015018744	Ankrd9	RAZU01000190.1	564694	567345	-
38986	ENSCGRG00015018757	ENSCGRT00015030276	RAZU01000190.1	589465	592429	+	ENSCGRG00015018764	Rcor1	RAZU01000190.1	631415	705622	+
15148	ENSCGRG00015017677	ENSCGRT00015028494	RAZU01000188.1	3242656	3289871	+	ENSCGRG00015017682	Cd46	RAZU01000188.1	3305019	3332134	-
46747	ENSCGRG00015017677	ENSCGRT00015028494	RAZU01000188.1	3242656	3289871	+	ENSCGRG00015017716	Cr1l	RAZU01000188.1	3336618	3407325	-
62397	ENSCGRG00015017664	ENSCGRT00015028477	RAZU01000188.1	3236476	3242622	-	ENSCGRG00015017682	Cd46	RAZU01000188.1	3305019	3332134	-
93996	ENSCGRG00015017664	ENSCGRT00015028477	RAZU01000188.1	3236476	3242622	-	ENSCGRG00015017716	Cr1l	RAZU01000188.1	3336618	3407325	-
85370	ENSCGRG00015017641	ENSCGRT00015028446	RAZU01000247.1	5801440	5826011	+	ENSCGRG00015017560	Crim1	RAZU01000247.1	5537644	5716070	-
82826	ENSCGRG00015013638	ENSCGRT00015021803	RAZU01001831.1	24854628	24897214	-	ENSCGRG00015013612	Sco1	RAZU01001831.1	24759089	24771802	-
69326	ENSCGRG00015013638	ENSCGRT00015021803	RAZU01001831.1	24854628	24897214	-	ENSCGRG00015013624	Adprm	RAZU01001831.1	24771801	24785302	+
56645	ENSCGRG00015013638	ENSCGRT00015021803	RAZU01001831.1	24854628	24897214	-	ENSCGRG00015013628	Tmem220	RAZU01001831.1	24790457	24797983	-
36698	ENSCGRG00015012065	ENSCGRT00015019252	RAZU01000235.1	10169392	10173025	-	ENSCGRG00015011984	Rxra	RAZU01000235.1	10045732	10132694	+
90784	ENSCGRG00015012065	ENSCGRT00015019252	RAZU01000235.1	10169392	10173025	-	ENSCGRG00015012082	Col5a1	RAZU01000235.1	10263809	10414845	+
40433	ENSCGRG00015012061	ENSCGRT00015019240	RAZU01000102.1	42667346	42677988	+	ENSCGRG00015011903	Tmem67	RAZU01000102.1	42583551	42626913	-
21	ENSCGRG00015012061	ENSCGRT00015019240	RAZU01000102.1	42667346	42677988	+	ENSCGRG00015012017	Fam92a	RAZU01000102.1	42645203	42667325	-
66928	ENSCGRG00015009540	ENSCGRT00015015220	RAZU01000165.1	7305272	7308141	-	ENSCGRG00015009337	Poc1a	RAZU01000165.1	7142943	7238344	+
43398	ENSCGRG00015009540	ENSCGRT00015015220	RAZU01000165.1	7305272	7308141	-	ENSCGRG00015009527	Dusp7	RAZU01000165.1	7256792	7261874	+
15670	ENSCGRG00015009540	ENSCGRT00015015220	RAZU01000165.1	7305272	7308141	-	ENSCGRG00015009544	Acy1	RAZU01000165.1	7323811	7328538	-
22535	ENSCGRG00015009540	ENSCGRT00015015220	RAZU01000165.1	7305272	7308141	-	ENSCGRG00015009791	Abhd14a	RAZU01000165.1	7330676	7334588	-
32209	ENSCGRG00015009540	ENSCGRT00015015220	RAZU01000165.1	7305272	7308141	-	ENSCGRG00015009806	Abhd14b	RAZU01000165.1	7340350	7343630	+
35930	ENSCGRG00015009540	ENSCGRT00015015220	RAZU01000165.1	7305272	7308141	-	ENSCGRG00015009826	Pcbp4	RAZU01000165.1	7344071	7353834	+
50042	ENSCGRG00015009540	ENSCGRT00015015220	RAZU01000165.1	7305272	7308141	-	ENSCGRG00015009882	Parp3	RAZU01000165.1	7358183	7366807	-
59099	ENSCGRG00015009540	ENSCGRT00015015220	RAZU01000165.1	7305272	7308141	-	ENSCGRG00015009934	Rrp9	RAZU01000165.1	7367240	7377088	+
72016	ENSCGRG00015008223	ENSCGRT00015013079	RAZU01000140.1	11424919	11427083	-	ENSCGRG00015008229	Trim27	RAZU01000140.1	11499099	11519260	-
87807	ENSCGRG00015007393	ENSCGRT00015011793	RAZU01000140.1	10230012	10231217	-	ENSCGRG00015007364	Hist1h1e	RAZU01000140.1	10141546	10142205	+
25862	ENSCGRG00015007393	ENSCGRT00015011793	RAZU01000140.1	10230012	10231217	-	ENSCGRG00015007383	Hist1h1d	RAZU01000140.1	10195765	10204150	-
32681	ENSCGRG00015007393	ENSCGRT00015011793	RAZU01000140.1	10230012	10231217	-	ENSCGRG00015007411	Btn2a2	RAZU01000140.1	10263898	10274066	+
55079	ENSCGRG00015007393	ENSCGRT00015011793	RAZU01000140.1	10230012	10231217	-	ENSCGRG00015007483	Btn1a1	RAZU01000140.1	10286296	10296574	+
14201	ENSCGRG00015007100	ENSCGRT00015011360	RAZU01000094.1	8838362	8851501	-	ENSCGRG00015006572	Sncaip	RAZU01000094.1	8744568	8824161	+
63338	ENSCGRG00015005825	ENSCGRT00015009186	RAZU01000007.1	4162157	4176185	-	ENSCGRG00015005866	Mfsd9	RAZU01000007.1	4239523	4261852	+
61417	ENSCGRG00015000346	ENSCGRT00015000455	RAZU01001830.1	5297403	5321489	+	ENSCGRG00015000397	Tfap2a	RAZU01001830.1	5382906	5404243	-

## Sheet: cis-D7
Distance	lncRNA_Gene_ID	lncRNA_Transcript_ID	Chromsome	Start	End	Strand	Gene_ID	Gene name	Chromsome	Start	End	Strand
0	G9961	TU22318	RAZU01000166.1	2294193	2313637	-	ENSCGRG00015021398	Kif23	RAZU01000166.1	2280380	2310464	+
17014	G9801	TU21949	RAZU01000165.1	4262937	4289773	+	ENSCGRG00015007093	Topbp1	RAZU01000165.1	4201630	4245923	+
660	G9801	TU21949	RAZU01000165.1	4262937	4289773	+	ENSCGRG00015007189	Cdv3	RAZU01000165.1	4250999	4262277	-
61966	G9775	TU21896	RAZU01000164.1	13869244	13869607	+	ENSCGRG00015003644	Gcn1l1	RAZU01000164.1	13748253	13807278	-
600	G9775	TU21896	RAZU01000164.1	13869244	13869607	+	ENSCGRG00015004240	Pxn	RAZU01000164.1	13816270	13868644	-
29296	G9775	TU21896	RAZU01000164.1	13869244	13869607	+	ENSCGRG00015004336	Sirt4	RAZU01000164.1	13898903	13903976	+
50489	G9727	TU21811	RAZU01000164.1	8004352	8004706	-	ENSCGRG00015026429	Brap	RAZU01000164.1	7923932	7953863	-
93071	G9727	TU21811	RAZU01000164.1	8004352	8004706	-	ENSCGRG00015026595	Tmem116	RAZU01000164.1	8097777	8131078	-
25409	G9705	TU21756	RAZU01000164.1	6673031	6674358	-	ENSCGRG00015025610	Tmem120b	RAZU01000164.1	6548977	6647622	-
66379	G963	TU2169	RAZU01000018.1	1584356	1586909	+	ENSCGRG00015028261	Abcf1	RAZU01000018.1	1504241	1517977	-
49551	G963	TU2169	RAZU01000018.1	1584356	1586909	+	ENSCGRG00015028263	Gnl1	RAZU01000018.1	1528385	1534805	+
123	G963	TU2169	RAZU01000018.1	1584356	1586909	+	ENSCGRG00015028266	H2-T23	RAZU01000018.1	1581779	1584233	-
92860	G9601	TU21521	RAZU01000163.1	11448148	11452892	-	ENSCGRG00015017255	Slc7a1	RAZU01000163.1	11545752	11592375	-
23368	G9597	TU21512	RAZU01000163.1	11125797	11127594	+	ENSCGRG00015017051	Pomp	RAZU01000163.1	11089108	11102429	+
1118	G9597	TU21512	RAZU01000163.1	11125797	11127594	+	ENSCGRG00015017085	Slc46a3	RAZU01000163.1	11110319	11124679	-
91286	G9588	TU21487	RAZU01000163.1	10353638	10358534	+	ENSCGRG00015016740	Lnx2	RAZU01000163.1	10234274	10262352	-
23257	G9588	TU21487	RAZU01000163.1	10353638	10358534	+	ENSCGRG00015016759	Polr1d	RAZU01000163.1	10293886	10330381	+
42985	G9543	TU21392	RAZU01000163.1	7618217	7623299	+	ENSCGRG00015014513	Cyth3	RAZU01000163.1	7489471	7575232	+
18642	G9543	TU21392	RAZU01000163.1	7618217	7623299	+	ENSCGRG00015014550	Usp42	RAZU01000163.1	7579287	7599575	-
52598	G9543	TU21392	RAZU01000163.1	7618217	7623299	+	ENSCGRG00015014576	Eif2ak1	RAZU01000163.1	7675897	7712840	+
99100	G9543	TU21392	RAZU01000163.1	7618217	7623299	+	ENSCGRG00015014652	Pms2	RAZU01000163.1	7722399	7794794	+
0	G9490	TU21270	RAZU01000163.1	3017958	3022237	+	ENSCGRG00015010869	Pdgfa	RAZU01000163.1	2999298	3018362	-
9760	G9485	TU21261	RAZU01000163.1	2291651	2296540	+	ENSCGRG00015010549	Zfp157	RAZU01000163.1	2269956	2281891	+
86932	G946	TU2127	RAZU01000018.1	1357432	1358266	+	ENSCGRG00015028224	Ddr1	RAZU01000018.1	1247753	1270500	-
31767	G946	TU2127	RAZU01000018.1	1357432	1358266	+	ENSCGRG00015028235	Ier3	RAZU01000018.1	1390033	1392110	+
34701	G946	TU2127	RAZU01000018.1	1357432	1358266	+	ENSCGRG00015028237	Flot1	RAZU01000018.1	1392967	1400404	+
43198	G946	TU2127	RAZU01000018.1	1357432	1358266	+	ENSCGRG00015028239	Tubb	RAZU01000018.1	1401464	1405650	-
52773	G946	TU2127	RAZU01000018.1	1357432	1358266	+	ENSCGRG00015028240	Mdc1	RAZU01000018.1	1411039	1423831	+
74485	G946	TU2127	RAZU01000018.1	1357432	1358266	+	ENSCGRG00015028242	Ppp1r18	RAZU01000018.1	1432751	1441052	+
88057	G946	TU2127	RAZU01000018.1	1357432	1358266	+	ENSCGRG00015028244	Dhx16	RAZU01000018.1	1446323	1460444	+
37052	G942	TU2120	RAZU01000018.1	1156628	1161048	-	ENSCGRG00015028205	Tcf19	RAZU01000018.1	1116024	1119576	-
21510	G942	TU2120	RAZU01000018.1	1156628	1161048	-	ENSCGRG00015028208	Cchcr1	RAZU01000018.1	1121331	1135118	+
18245	G942	TU2120	RAZU01000018.1	1156628	1161048	-	ENSCGRG00015028212	Psors1c2	RAZU01000018.1	1136723	1138383	+
0	G942	TU2120	RAZU01000018.1	1156628	1161048	-	ENSCGRG00015028213	Cdsn	RAZU01000018.1	1156048	1160288	+
64437	G942	TU2120	RAZU01000018.1	1156628	1161048	-	ENSCGRG00015028220	Vars2	RAZU01000018.1	1225485	1238366	-
76286	G942	TU2120	RAZU01000018.1	1156628	1161048	-	ENSCGRG00015028222	Gtf2h4	RAZU01000018.1	1237334	1241548	-
86705	G942	TU2120	RAZU01000018.1	1156628	1161048	-	ENSCGRG00015028224	Ddr1	RAZU01000018.1	1247753	1270500	-
7483	G9374	TU21029	RAZU01000162.1	56749897	56753069	+	ENSCGRG00015025050	Bcl6	RAZU01000162.1	56760552	56771360	+
4922	G9372	TU21027	RAZU01000162.1	56577522	56755630	+	ENSCGRG00015025050	Bcl6	RAZU01000162.1	56760552	56771360	+
20598	G9246	TU20790	RAZU01000162.1	38498012	38500729	-	ENSCGRG00015015901	Zbtb20	RAZU01000162.1	38521327	38682766	-
12851	G9233	TU20761	RAZU01000162.1	37498923	37502912	+	ENSCGRG00015015011	Gtpbp8	RAZU01000162.1	37473068	37486072	+
0	G9233	TU20761	RAZU01000162.1	37498923	37502912	+	ENSCGRG00015015043	Nepro	RAZU01000162.1	37485680	37499092	-
0	G9169	TU20616	RAZU01000162.1	25376074	25416678	+	ENSCGRG00015006533	Cldnd1	RAZU01000162.1	25379473	25384773	-
14258	G9169	TU20616	RAZU01000162.1	25376074	25416678	+	ENSCGRG00015006597	Cpox	RAZU01000162.1	25430936	25442849	-
245	G9131	TU20531	RAZU01000162.1	11143474	11171885	-	ENSCGRG00015003572	Hspa13	RAZU01000162.1	11172130	11179623	+
90753	G9131	TU20531	RAZU01000162.1	11143474	11171885	-	ENSCGRG00015003682	Rbm11	RAZU01000162.1	11262638	11270558	-
88091	G9053	TU20360	RAZU01000159.1	22935235	22937428	+	ENSCGRG00015019040	Sik3	RAZU01000159.1	22620292	22847144	+
27755	G9053	TU20360	RAZU01000159.1	22935235	22937428	+	ENSCGRG00015019332	Zpr1	RAZU01000159.1	22898075	22907480	+
10339	G9053	TU20360	RAZU01000159.1	22935235	22937428	+	ENSCGRG00015019362	Bud13	RAZU01000159.1	22908824	22924896	+
9015	G8925	TU20109	RAZU01000159.1	2906743	2913467	+	ENSCGRG00015004974	43715	RAZU01000159.1	2831699	2897728	+
3751	G8920	TU20101	RAZU01000159.1	2667360	2669831	-	ENSCGRG00015004916	Herpud2	RAZU01000159.1	2673582	2714961	-
68886	G891	TU1995	RAZU01000016.1	985854	994240	-	ENSCGRG00015012792	Nudt9	RAZU01000016.1	1063126	1080070	-
78711	G8871	TU19964	RAZU01000153.1	2201223	2207259	+	ENSCGRG00015024426	Ppan	RAZU01000153.1	2118875	2122512	+
71517	G8871	TU19964	RAZU01000153.1	2201223	2207259	+	ENSCGRG00015024460	EIF3G	RAZU01000153.1	2123773	2129706	-
19496	G8871	TU19964	RAZU01000153.1	2201223	2207259	+	ENSCGRG00015024505	Dnmt1	RAZU01000153.1	2134872	2181727	-
2401	G8871	TU19964	RAZU01000153.1	2201223	2207259	+	ENSCGRG00015024890	S1pr2	RAZU01000153.1	2197764	2198822	-
24666	G8871	TU19964	RAZU01000153.1	2201223	2207259	+	ENSCGRG00015024897	Mrpl4	RAZU01000153.1	2231925	2236745	+
36295	G8871	TU19964	RAZU01000153.1	2201223	2207259	+	ENSCGRG00015024910	Icam1	RAZU01000153.1	2243554	2255470	+
48876	G8871	TU19964	RAZU01000153.1	2201223	2207259	+	ENSCGRG00015024926	Icam4	RAZU01000153.1	2256135	2257171	+
25868	G8679	TU19521	RAZU01000152.1	5858992	5859768	-	ENSCGRG00015006649	Plod2	RAZU01000152.1	5747577	5833124	-
6688	G8679	TU19521	RAZU01000152.1	5858992	5859768	-	ENSCGRG00015006801	Plscr4	RAZU01000152.1	5866456	5887115	-
14952	G8678	TU19520	RAZU01000152.1	5848076	5856798	-	ENSCGRG00015006649	Plod2	RAZU01000152.1	5747577	5833124	-
9658	G8678	TU19520	RAZU01000152.1	5848076	5856798	-	ENSCGRG00015006801	Plscr4	RAZU01000152.1	5866456	5887115	-
47887	G8672	TU19508	RAZU01000152.1	3299862	3300852	+	ENSCGRG00015005864	U2surp	RAZU01000152.1	3199559	3251975	+
190	G8672	TU19508	RAZU01000152.1	3299862	3300852	+	ENSCGRG00015006370	Chst2	RAZU01000152.1	3301042	3302493	+
46153	G8645	TU19450	RAZU01000151.1	3515935	3516743	-	ENSCGRG00015003538	Chordc1	RAZU01000151.1	3562896	3584109	+
46153	G8644	TU19449	RAZU01000151.1	3515981	3516743	+	ENSCGRG00015003538	Chordc1	RAZU01000151.1	3562896	3584109	+
47336	G8643	TU19448	RAZU01000151.1	3515171	3515560	-	ENSCGRG00015003538	Chordc1	RAZU01000151.1	3562896	3584109	+
47336	G8642	TU19447	RAZU01000151.1	3515217	3515560	+	ENSCGRG00015003538	Chordc1	RAZU01000151.1	3562896	3584109	+
14729	G8575	TU19287	RAZU01000146.1	2487695	2492435	+	ENSCGRG00015022236	Mthfsd	RAZU01000146.1	2461337	2472966	+
332	G8575	TU19287	RAZU01000146.1	2487695	2492435	+	ENSCGRG00015022265	Foxf1	RAZU01000146.1	2484657	2487363	-
3706	G8553	TU19240	RAZU01000146.1	649739	651142	+	ENSCGRG00015020561	Ankrd11	RAZU01000146.1	552805	646033	+
71278	G8553	TU19240	RAZU01000146.1	649739	651142	+	ENSCGRG00015020661	Acsf3	RAZU01000146.1	722420	761986	-
48533	G8540	TU19209	RAZU01000146.1	212258	212821	-	ENSCGRG00015019714	Tcf25	RAZU01000146.1	131428	163725	-
167	G8540	TU19209	RAZU01000146.1	212258	212821	-	ENSCGRG00015019894	Fanca	RAZU01000146.1	212988	267442	+
55035	G8540	TU19209	RAZU01000146.1	212258	212821	-	ENSCGRG00015020092	Zfp276	RAZU01000146.1	267856	283200	-
70981	G8540	TU19209	RAZU01000146.1	212258	212821	-	ENSCGRG00015020116	Vps9d1	RAZU01000146.1	283802	294580	+
95616	G8540	TU19209	RAZU01000146.1	212258	212821	-	ENSCGRG00015020200	Cdk10	RAZU01000146.1	308437	314891	-
59939	G8412	TU18913	RAZU01000142.1	2675310	2677425	-	ENSCGRG00015006563	Ctr9	RAZU01000142.1	2589331	2615371	+
35734	G8412	TU18913	RAZU01000142.1	2675310	2677425	-	ENSCGRG00015006646	Eif4g2	RAZU01000142.1	2630764	2639576	-
22061	G8407	TU18898	RAZU01000142.1	2192232	2193951	-	ENSCGRG00015005577	Sbf2	RAZU01000142.1	1829552	2170171	-
7615	G8407	TU18898	RAZU01000142.1	2192232	2193951	-	ENSCGRG00015006294	Adm	RAZU01000142.1	2182713	2184617	+
49864	G84	TU160	RAZU01000001.1	16579821	16720077	+	ENSCGRG00015027619	Pop1	RAZU01000001.1	16503300	16529957	-
33227	G84	TU160	RAZU01000001.1	16579821	16720077	+	ENSCGRG00015027632	Rida	RAZU01000001.1	16533118	16546594	+
59014	G84	TU160	RAZU01000001.1	16579821	16720077	+	ENSCGRG00015000344	Mtdh	RAZU01000001.1	16779091	16825324	-
454	G8355	TU18798	RAZU01000141.1	14055947	14060915	-	ENSCGRG00015002051	Fam120a	RAZU01000141.1	14061369	14157453	+
6974	G8336	TU18761	RAZU01000141.1	12808622	12814656	+	ENSCGRG00015000160	Spin1	RAZU01000141.1	12764730	12801648	-
9173	G8265	TU18600	RAZU01000141.1	5533753	5536333	-	ENSCGRG00015015693	Kif27	RAZU01000141.1	5438552	5524580	+
2840	G8265	TU18600	RAZU01000141.1	5533753	5536333	-	ENSCGRG00015015797	Gkap1	RAZU01000141.1	5539173	5575720	+
52638	G8265	TU18600	RAZU01000141.1	5533753	5536333	-	ENSCGRG00015015828	Ubqln1	RAZU01000141.1	5588971	5621146	+
45761	G8237	TU18537	RAZU01000141.1	3469693	3470767	-	ENSCGRG00015014031	Gas1	RAZU01000141.1	3516528	3517682	+
48315	G8236	TU18536	RAZU01000141.1	3466533	3468213	-	ENSCGRG00015014031	Gas1	RAZU01000141.1	3516528	3517682	+
53778	G8214	TU18480	RAZU01000141.1	981157	984760	-	ENSCGRG00015012908	Prxl2c	RAZU01000141.1	895712	927379	+
38379	G8214	TU18480	RAZU01000141.1	981157	984760	-	ENSCGRG00015013042	Habp4	RAZU01000141.1	1023139	1046182	-
71227	G8214	TU18480	RAZU01000141.1	981157	984760	-	ENSCGRG00015013062	Zfp367	RAZU01000141.1	1055987	1071661	+
92232	G8214	TU18480	RAZU01000141.1	981157	984760	-	ENSCGRG00015013082	Slc35d2	RAZU01000141.1	1076992	1111092	+
0	G8214	TU18481	RAZU01000141.1	768790	982270	-	ENSCGRG00015012838	Cdk20	RAZU01000141.1	779472	785824	-
0	G8214	TU18481	RAZU01000141.1	768790	982270	-	ENSCGRG00015012868	Ctsl	RAZU01000141.1	843574	850846	+
13874	G8126	TU18304	RAZU01000140.1	10631181	10640437	-	ENSCGRG00015007770	Hist1h2bk	RAZU01000140.1	10654311	10654691	-
43723	G8103	TU18263	RAZU01000140.1	10094963	10096258	-	ENSCGRG00015007258	Hist1h1c	RAZU01000140.1	10024176	10051240	-
15876	G8103	TU18263	RAZU01000140.1	10094963	10096258	-	ENSCGRG00015007272	Hfe	RAZU01000140.1	10073331	10079087	+
45288	G8103	TU18263	RAZU01000140.1	10094963	10096258	-	ENSCGRG00015007364	Hist1h1e	RAZU01000140.1	10141546	10142205	+
99507	G8103	TU18263	RAZU01000140.1	10094963	10096258	-	ENSCGRG00015007383	Hist1h1d	RAZU01000140.1	10195765	10204150	-
95306	G8086	TU18227	RAZU01000140.1	9262774	9268713	+	ENSCGRG00015005740	Ripor2	RAZU01000140.1	9052998	9167468	-
2054	G8075	TU18208	RAZU01000140.1	8766278	8767727	+	ENSCGRG00015005399	Dcdc2a	RAZU01000140.1	8577190	8764224	-
23991	G8075	TU18208	RAZU01000140.1	8766278	8767727	+	ENSCGRG00015005465	Gpld1	RAZU01000140.1	8791718	8849556	-
82659	G8075	TU18208	RAZU01000140.1	8766278	8767727	+	ENSCGRG00015005547	Aldh5a1	RAZU01000140.1	8850386	8872825	+
459	G8050	TU18156	RAZU01000140.1	2735159	2752551	+	ENSCGRG00015004016	Foxf2	RAZU01000140.1	2730146	2734700	-
35726	G8043	TU18133	RAZU01000140.1	1469490	1481010	-	ENSCGRG00015003553	Wrnip1	RAZU01000140.1	1516736	1538761	-
44888	G8039	TU18122	RAZU01000140.1	1241607	1253274	+	ENSCGRG00015002791	Ripk1	RAZU01000140.1	1170420	1196719	-
0	G8039	TU18122	RAZU01000140.1	1241607	1253274	+	ENSCGRG00015002854	Nqo2	RAZU01000140.1	1231469	1246561	-
70420	G8030	TU18109	RAZU01000140.1	795194	814185	-	ENSCGRG00015002663	Slc22a23	RAZU01000140.1	884605	1044223	+
92700	G7938	TU17894	RAZU01000139.1	9037638	9041995	+	ENSCGRG00015027041	Ap2a2	RAZU01000139.1	8882199	8944938	-
31154	G7938	TU17894	RAZU01000139.1	9037638	9041995	+	ENSCGRG00015027051	Chid1	RAZU01000139.1	8968001	9006484	+
1083	G7938	TU17894	RAZU01000139.1	9037638	9041995	+	ENSCGRG00015027072	Cd151	RAZU01000139.1	9033907	9036555	-
19223	G7938	TU17894	RAZU01000139.1	9037638	9041995	+	ENSCGRG00015027104	Pidd1	RAZU01000139.1	9061218	9066730	+
26923	G7938	TU17894	RAZU01000139.1	9037638	9041995	+	ENSCGRG00015027112	Slc25a22	RAZU01000139.1	9068918	9075197	+
47887	G7938	TU17894	RAZU01000139.1	9037638	9041995	+	ENSCGRG00015027147	Gatd1	RAZU01000139.1	9089882	9095484	+
56841	G7938	TU17894	RAZU01000139.1	9037638	9041995	+	ENSCGRG00015027152	Taldo1	RAZU01000139.1	9098836	9108227	-
67106	G7871	TU17734	RAZU01000139.1	4425487	4432638	+	ENSCGRG00015018829	Clcf1	RAZU01000139.1	4348639	4358381	-
47545	G7871	TU17734	RAZU01000139.1	4425487	4432638	+	ENSCGRG00015018841	Rad9a	RAZU01000139.1	4370754	4377942	+
44970	G7871	TU17734	RAZU01000139.1	4425487	4432638	+	ENSCGRG00015018882	Ppp1ca	RAZU01000139.1	4377872	4380517	-
37029	G7871	TU17734	RAZU01000139.1	4425487	4432638	+	ENSCGRG00015018899	Tbc1d10c	RAZU01000139.1	4382074	4388458	+
8711	G7871	TU17734	RAZU01000139.1	4425487	4432638	+	ENSCGRG00015018940	Rps6kb2	RAZU01000139.1	4410327	4416776	+
298	G7871	TU17734	RAZU01000139.1	4425487	4432638	+	ENSCGRG00015019031	Coro1b	RAZU01000139.1	4420114	4425189	-
2728	G7871	TU17734	RAZU01000139.1	4425487	4432638	+	ENSCGRG00015019051	Cabp4	RAZU01000139.1	4435366	4439194	+
21392	G7871	TU17734	RAZU01000139.1	4425487	4432638	+	ENSCGRG00015019121	Aip	RAZU01000139.1	4454030	4461852	+
30024	G7871	TU17734	RAZU01000139.1	4425487	4432638	+	ENSCGRG00015019133	Pitpnm1	RAZU01000139.1	4462662	4476241	-
44836	G7871	TU17734	RAZU01000139.1	4425487	4432638	+	ENSCGRG00015019181	Cdk2ap2	RAZU01000139.1	4477474	4478598	-
68641	G7871	TU17734	RAZU01000139.1	4425487	4432638	+	ENSCGRG00015019259	Gstp3	RAZU01000139.1	4501279	4504457	+
87699	G7871	TU17734	RAZU01000139.1	4425487	4432638	+	ENSCGRG00015019284	Gstp1	RAZU01000139.1	4520337	4523361	+
91755	G7838	TU17654	RAZU01000139.1	3568927	3579019	+	ENSCGRG00015016338	Pacs1	RAZU01000139.1	3360361	3477172	+
66734	G7838	TU17654	RAZU01000139.1	3568927	3579019	+	ENSCGRG00015016452	Klc2	RAZU01000139.1	3492974	3502193	+
60428	G7838	TU17654	RAZU01000139.1	3568927	3579019	+	ENSCGRG00015016817	Rab1b	RAZU01000139.1	3502939	3508499	+
49618	G7838	TU17654	RAZU01000139.1	3568927	3579019	+	ENSCGRG00015016849	Yif1a	RAZU01000139.1	3516678	3519309	-
11699	G7838	TU17654	RAZU01000139.1	3568927	3579019	+	ENSCGRG00015016902	Rin1	RAZU01000139.1	3550855	3557228	-
6932	G7838	TU17654	RAZU01000139.1	3568927	3579019	+	ENSCGRG00015016933	Brms1	RAZU01000139.1	3557898	3561995	-
66886	G7838	TU17654	RAZU01000139.1	3568927	3579019	+	ENSCGRG00015017020	Mrpl11	RAZU01000139.1	3645905	3649255	-
98470	G7838	TU17654	RAZU01000139.1	3568927	3579019	+	ENSCGRG00015017076	Dpp3	RAZU01000139.1	3677489	3699385	+
8082	G7838	TU17653	RAZU01000139.1	3569131	3569387	+	ENSCGRG00015016951	Slc29a2	RAZU01000139.1	3577469	3585246	-
15750	G7803	TU17588	RAZU01000139.1	2919719	2927573	+	ENSCGRG00015014825	Scyl1	RAZU01000139.1	2891091	2903969	+
404	G7803	TU17588	RAZU01000139.1	2919719	2927573	+	ENSCGRG00015014918	Ltbp3	RAZU01000139.1	2903848	2919315	-
5465	G7803	TU17588	RAZU01000139.1	2919719	2927573	+	ENSCGRG00015015124	Fam89b	RAZU01000139.1	2933038	2934524	+
9090	G7803	TU17588	RAZU01000139.1	2919719	2927573	+	ENSCGRG00015015141	Ehbp1l1	RAZU01000139.1	2936663	2954888	+
32211	G7803	TU17588	RAZU01000139.1	2919719	2927573	+	ENSCGRG00015015292	Map3k11	RAZU01000139.1	2959784	2975274	-
49070	G7803	TU17588	RAZU01000139.1	2919719	2927573	+	ENSCGRG00015015333	Pcnx3	RAZU01000139.1	2976643	2999852	+
90358	G7803	TU17588	RAZU01000139.1	2919719	2927573	+	ENSCGRG00015015618	Rela	RAZU01000139.1	3017931	3030324	-
95881	G7798	TU17580	RAZU01000139.1	2820362	2841235	+	ENSCGRG00015014524	Pola2	RAZU01000139.1	2700743	2724481	+
71877	G7798	TU17580	RAZU01000139.1	2820362	2841235	+	ENSCGRG00015014606	Cdc42ep2	RAZU01000139.1	2747841	2748485	+
54600	G7798	TU17580	RAZU01000139.1	2820362	2841235	+	ENSCGRG00015014613	Dpf2	RAZU01000139.1	2751511	2765762	+
35402	G7798	TU17580	RAZU01000139.1	2820362	2841235	+	ENSCGRG00015014675	Slc25a45	RAZU01000139.1	2777781	2784960	-
12830	G7798	TU17580	RAZU01000139.1	2820362	2841235	+	ENSCGRG00015014741	Frmd8	RAZU01000139.1	2789036	2807532	+
49856	G7798	TU17580	RAZU01000139.1	2820362	2841235	+	ENSCGRG00015014825	Scyl1	RAZU01000139.1	2891091	2903969	+
62613	G7798	TU17580	RAZU01000139.1	2820362	2841235	+	ENSCGRG00015014918	Ltbp3	RAZU01000139.1	2903848	2919315	-
91803	G7798	TU17580	RAZU01000139.1	2820362	2841235	+	ENSCGRG00015015124	Fam89b	RAZU01000139.1	2933038	2934524	+
95428	G7798	TU17580	RAZU01000139.1	2820362	2841235	+	ENSCGRG00015015141	Ehbp1l1	RAZU01000139.1	2936663	2954888	+
69545	G7794	TU17569	RAZU01000139.1	2748376	2751195	-	ENSCGRG00015014470	Capn1	RAZU01000139.1	2656264	2678831	+
23895	G7794	TU17569	RAZU01000139.1	2748376	2751195	-	ENSCGRG00015014524	Pola2	RAZU01000139.1	2700743	2724481	+
0	G7794	TU17569	RAZU01000139.1	2748376	2751195	-	ENSCGRG00015014606	Cdc42ep2	RAZU01000139.1	2747841	2748485	+
316	G7794	TU17569	RAZU01000139.1	2748376	2751195	-	ENSCGRG00015014613	Dpf2	RAZU01000139.1	2751511	2765762	+
26586	G7794	TU17569	RAZU01000139.1	2748376	2751195	-	ENSCGRG00015014675	Slc25a45	RAZU01000139.1	2777781	2784960	-
37841	G7794	TU17569	RAZU01000139.1	2748376	2751195	-	ENSCGRG00015014741	Frmd8	RAZU01000139.1	2789036	2807532	+
69324	G7749	TU17479	RAZU01000139.1	1323506	1326278	-	ENSCGRG00015008716	Atl3	RAZU01000139.1	1209771	1254182	-
1083	G7749	TU17479	RAZU01000139.1	1323506	1326278	-	ENSCGRG00015008819	Rtn3	RAZU01000139.1	1266211	1322423	+
65676	G7749	TU17479	RAZU01000139.1	1323506	1326278	-	ENSCGRG00015008877	Spindoc	RAZU01000139.1	1391954	1407828	+
52522	G7707	TU17383	RAZU01000138.1	18541004	18541857	-	ENSCGRG00015003197	Iqgap1	RAZU01000138.1	18390034	18488482	-
26016	G7707	TU17383	RAZU01000138.1	18541004	18541857	-	ENSCGRG00015003359	Zscan2	RAZU01000138.1	18567873	18585841	+
62506	G7707	TU17383	RAZU01000138.1	18541004	18541857	-	ENSCGRG00015003369	Wdr73	RAZU01000138.1	18604363	18613823	-
85933	G7707	TU17383	RAZU01000138.1	18541004	18541857	-	ENSCGRG00015003404	Sec11a	RAZU01000138.1	18627790	18665631	-
31805	G7667	TU17300	RAZU01000138.1	13704946	13714112	-	ENSCGRG00015022109	Akap13	RAZU01000138.1	13388172	13673141	+
96634	G7667	TU17300	RAZU01000138.1	13704946	13714112	-	ENSCGRG00015022558	Klhl25	RAZU01000138.1	13810746	13812515	+
0	G7529	TU17016	RAZU01000137.1	14217162	14240569	-	ENSCGRG00015011746	Rsf1	RAZU01000137.1	14112092	14229493	+
291	G7529	TU17016	RAZU01000137.1	14217162	14240569	-	ENSCGRG00015011799	Clns1a	RAZU01000137.1	14240860	14260015	+
32369	G7527	TU17012	RAZU01000137.1	14111289	14111648	-	ENSCGRG00015011552	Ints4	RAZU01000137.1	14008924	14078920	+
444	G7527	TU17012	RAZU01000137.1	14111289	14111648	-	ENSCGRG00015011746	Rsf1	RAZU01000137.1	14112092	14229493	+
69009	G750	TU1667	RAZU01000012.1	30794086	30804306	-	ENSCGRG00015028011	Grb10	RAZU01000012.1	30873315	30915939	+
946	G7462	TU16885	RAZU01000137.1	2250670	2252342	+	ENSCGRG00015004758	Tlnrd1	RAZU01000137.1	2248636	2249724	-
6477	G7462	TU16885	RAZU01000137.1	2250670	2252342	+	ENSCGRG00015004763	Mesd	RAZU01000137.1	2258819	2265693	+
59245	G7385	TU16742	RAZU01000135.1	18904981	18909946	+	ENSCGRG00015024434	R3hcc1l	RAZU01000135.1	18969191	19047504	-
84044	G7367	TU16712	RAZU01000135.1	17099329	17100682	+	ENSCGRG00015023147	Hif1an	RAZU01000135.1	17006858	17015285	-
63873	G7367	TU16712	RAZU01000135.1	17099329	17100682	+	ENSCGRG00015023203	Ndufb8	RAZU01000135.1	17020549	17035456	+
74789	G7367	TU16712	RAZU01000135.1	17099329	17100682	+	ENSCGRG00015023353	Scd1	RAZU01000135.1	17175471	17185671	+
52384	G7329	TU16630	RAZU01000135.1	15099720	15106460	+	ENSCGRG00015020759	Arl3	RAZU01000135.1	14999905	15047336	+
24607	G7329	TU16630	RAZU01000135.1	15099720	15106460	+	ENSCGRG00015020801	Trim8	RAZU01000135.1	15062959	15075113	-
97356	G7329	TU16630	RAZU01000135.1	15099720	15106460	+	ENSCGRG00015020926	Actr1a	RAZU01000135.1	15203816	15221945	+
37200	G732	TU1623	RAZU01000012.1	25752471	25780594	+	ENSCGRG00015027902	Etaa1	RAZU01000012.1	25698954	25715271	+
15323	G7207	TU16261	RAZU01000133.1	24178383	24178697	+	ENSCGRG00015006531	Gtpbp6	RAZU01000133.1	24194020	24199463	+
39580	G7207	TU16261	RAZU01000133.1	24178383	24178697	+	ENSCGRG00015006545	Osbp	RAZU01000133.1	24218277	24250328	-
98741	G7207	TU16261	RAZU01000133.1	24178383	24178697	+	ENSCGRG00015006617	Patl1	RAZU01000133.1	24277438	24307487	-
78821	G7157	TU16172	RAZU01000133.1	13852027	13856872	-	ENSCGRG00015002462	Klf9	RAZU01000133.1	13747674	13773206	-
30110	G7085	TU16028	RAZU01000133.1	1304989	1307347	+	ENSCGRG00015020111	Ankrd1	RAZU01000133.1	1266743	1274879	+
4184	G7003	TU15850	RAZU01000124.1	1220678	1223508	+	ENSCGRG00015017050	Ier2	RAZU01000124.1	1227692	1228354	-
14508	G7003	TU15850	RAZU01000124.1	1220678	1223508	+	ENSCGRG00015017055	Nacc1	RAZU01000124.1	1238016	1253068	-
31893	G7003	TU15850	RAZU01000124.1	1220678	1223508	+	ENSCGRG00015017093	Trmt1	RAZU01000124.1	1255401	1264901	+
46626	G7003	TU15850	RAZU01000124.1	1220678	1223508	+	ENSCGRG00015017209	Nfix	RAZU01000124.1	1270134	1379293	-
84341	G6992	TU15826	RAZU01000124.1	705496	707050	-	ENSCGRG00015016396	Rfx1	RAZU01000124.1	598030	621155	+
75537	G6992	TU15826	RAZU01000124.1	705496	707050	-	ENSCGRG00015016466	Dcaf15	RAZU01000124.1	622694	629959	-
37628	G6992	TU15826	RAZU01000124.1	705496	707050	-	ENSCGRG00015016526	Cc2d1a	RAZU01000124.1	654154	667868	-
13478	G6992	TU15826	RAZU01000124.1	705496	707050	-	ENSCGRG00015016605	4930432K21Rik	RAZU01000124.1	668980	692018	+
25682	G6992	TU15826	RAZU01000124.1	705496	707050	-	ENSCGRG00015016714	Zswim4	RAZU01000124.1	732732	756322	-
63814	G6992	TU15826	RAZU01000124.1	705496	707050	-	ENSCGRG00015016755	MRI1	RAZU01000124.1	770864	779297	-
73538	G6992	TU15826	RAZU01000124.1	705496	707050	-	ENSCGRG00015016778	Ccdc130	RAZU01000124.1	780588	795063	-
57974	G6986	TU15802	RAZU01000124.1	575578	591977	-	ENSCGRG00015016064	PRKACA	RAZU01000124.1	479170	517604	+
6053	G6986	TU15802	RAZU01000124.1	575578	591977	-	ENSCGRG00015016396	Rfx1	RAZU01000124.1	598030	621155	+
30717	G6986	TU15802	RAZU01000124.1	575578	591977	-	ENSCGRG00015016466	Dcaf15	RAZU01000124.1	622694	629959	-
62177	G6986	TU15802	RAZU01000124.1	575578	591977	-	ENSCGRG00015016526	Cc2d1a	RAZU01000124.1	654154	667868	-
77003	G6986	TU15802	RAZU01000124.1	575578	591977	-	ENSCGRG00015016605	4930432K21Rik	RAZU01000124.1	668980	692018	+
671	G6981	TU15790	RAZU01000124.1	474252	478499	-	ENSCGRG00015016064	PRKACA	RAZU01000124.1	479170	517604	+
89130	G6932	TU15686	RAZU01000121.1	25248376	25249115	+	ENSCGRG00015011343	Sf3b3	RAZU01000121.1	25338245	25378672	-
9357	G6912	TU15635	RAZU01000121.1	21689605	21733482	+	ENSCGRG00015009505	Nfat5	RAZU01000121.1	21742839	21819680	+
79535	G685	TU1515	RAZU01000012.1	15525923	15527262	-	ENSCGRG00015027368	Pnpt1	RAZU01000012.1	15409699	15446388	-
4313	G6753	TU15317	RAZU01000120.1	27439133	27440979	+	ENSCGRG00015026668	Zeb1	RAZU01000120.1	27275545	27434820	+
80490	G6727	TU15226	RAZU01000120.1	23453926	23456222	-	ENSCGRG00015023869	Arhgap21	RAZU01000120.1	23249608	23373436	-
0	G6647	TU15053	RAZU01000120.1	9026962	9071360	+	ENSCGRG00015019210	Kin	RAZU01000120.1	9048267	9061390	-
25894	G6647	TU15053	RAZU01000120.1	9026962	9071360	+	ENSCGRG00015019338	Taf3	RAZU01000120.1	9097254	9246443	+
40044	G6637	TU15026	RAZU01000120.1	7556448	7564603	+	ENSCGRG00015015915	Ankrd16	RAZU01000120.1	7505940	7516404	-
3056	G6637	TU15026	RAZU01000120.1	7556448	7564603	+	ENSCGRG00015015933	Fbh1	RAZU01000120.1	7516918	7553392	+
8554	G6637	TU15026	RAZU01000120.1	7556448	7564603	+	ENSCGRG00015015990	Il15ra	RAZU01000120.1	7573157	7600616	-
16245	G6577	TU14906	RAZU01000117.1	1738034	1739783	-	ENSCGRG00015010217	Mmaa	RAZU01000117.1	1756028	1772532	+
36629	G6543	TU14852	RAZU01000110.1	4095170	4095543	+	ENSCGRG00015008679	Tsnax	RAZU01000110.1	4132172	4146435	-
934	G6513	TU14806	RAZU01000109.1	3008892	3016218	-	ENSCGRG00015026619	Herc2	RAZU01000109.1	2833475	3007958	-
17151	G6513	TU14806	RAZU01000109.1	3008892	3016218	-	ENSCGRG00015026847	Nipa1	RAZU01000109.1	3033369	3071807	+
68484	G6513	TU14806	RAZU01000109.1	3008892	3016218	-	ENSCGRG00015000037	Nipa2	RAZU01000109.1	3084702	3110774	+
97346	G6513	TU14806	RAZU01000109.1	3008892	3016218	-	ENSCGRG00015000062	Cyfip1	RAZU01000109.1	3113564	3163413	-
75340	G6481	TU14722	RAZU01000108.1	4325130	4337802	-	ENSCGRG00015025654	SLX1	RAZU01000108.1	4246283	4249790	+
50452	G6481	TU14722	RAZU01000108.1	4325130	4337802	-	ENSCGRG00015025669	Sult1a1	RAZU01000108.1	4271225	4274678	+
4860	G6481	TU14722	RAZU01000108.1	4325130	4337802	-	ENSCGRG00015025675	Sgf29	RAZU01000108.1	4275138	4320270	-
15685	G6481	TU14722	RAZU01000108.1	4325130	4337802	-	ENSCGRG00015025697	Nupr1	RAZU01000108.1	4353487	4356705	+
53190	G6481	TU14722	RAZU01000108.1	4325130	4337802	-	ENSCGRG00015025707	Apobr	RAZU01000108.1	4390992	4396533	-
59394	G6481	TU14722	RAZU01000108.1	4325130	4337802	-	ENSCGRG00015025718	Cln3	RAZU01000108.1	4397196	4411918	+
75985	G6481	TU14722	RAZU01000108.1	4325130	4337802	-	ENSCGRG00015025747	EIF3C	RAZU01000108.1	4413787	4433278	+
94230	G6161	TU13940	RAZU01000103.1	3579215	3582731	+	ENSCGRG00015014539	Mbp	RAZU01000103.1	3399234	3484985	+
266	G6161	TU13940	RAZU01000103.1	3579215	3582731	+	ENSCGRG00015014764	Zfp236	RAZU01000103.1	3500551	3578949	-
25208	G6158	TU13934	RAZU01000103.1	3346478	3374026	-	ENSCGRG00015014539	Mbp	RAZU01000103.1	3399234	3484985	+
173	G6103	TU13815	RAZU01000102.1	41878177	41881055	-	ENSCGRG00015011483	Virma	RAZU01000102.1	41881228	41938252	+
66538	G6103	TU13815	RAZU01000102.1	41878177	41881055	-	ENSCGRG00015011706	Rad54b	RAZU01000102.1	41947593	42025351	+
94796	G6103	TU13815	RAZU01000102.1	41878177	41881055	-	ENSCGRG00015011766	Fsbp	RAZU01000102.1	41975851	41980759	+
50611	G609	TU1343	RAZU01000012.1	4558807	4563824	+	ENSCGRG00015021549	Rasa3	RAZU01000012.1	4401762	4508196	+
97498	G6075	TU13760	RAZU01000102.1	35960311	35963888	+	ENSCGRG00015009955	Pnisr	RAZU01000102.1	35843783	35862813	-
2387	G6075	TU13760	RAZU01000102.1	35960311	35963888	+	ENSCGRG00015010015	Usp45	RAZU01000102.1	35889533	35957924	-
8117	G6075	TU13760	RAZU01000102.1	35960311	35963888	+	ENSCGRG00015010109	Ccnc	RAZU01000102.1	35972005	36007498	-
63463	G6025	TU13655	RAZU01000102.1	18708919	18727142	+	ENSCGRG00015005680	Ddx58	RAZU01000102.1	18597244	18645456	+
16999	G6025	TU13655	RAZU01000102.1	18708919	18727142	+	ENSCGRG00015005811	Aco1	RAZU01000102.1	18654992	18691920	-
830	G598	TU1322	RAZU01000012.1	4081338	4082726	-	ENSCGRG00015021339	Erich1	RAZU01000012.1	4083556	4142129	+
31736	G5914	TU13391	RAZU01000102.1	10177228	10184593	+	ENSCGRG00015027801	Rnf20	RAZU01000102.1	10101600	10145492	-
12071	G5914	TU13391	RAZU01000102.1	10177228	10184593	+	ENSCGRG00015027810	Tmem246	RAZU01000102.1	10196664	10197875	+
93258	G5914	TU13391	RAZU01000102.1	10177228	10184593	+	ENSCGRG00015027813	Zfp189	RAZU01000102.1	10277851	10288465	-
32749	G5899	TU13364	RAZU01000102.1	5174051	5175189	-	ENSCGRG00015027657	Zfp462	RAZU01000102.1	5066634	5141302	-
86650	G585	TU1295	RAZU01000011.1	3358944	3362619	+	ENSCGRG00015019355	Paqr3	RAZU01000011.1	3248112	3272294	+
287	G585	TU1295	RAZU01000011.1	3358944	3362619	+	ENSCGRG00015019376	Bmp2k	RAZU01000011.1	3272231	3358657	-
78980	G5825	TU13211	RAZU01000101.1	1822848	1823861	-	ENSCGRG00015025895	Arhgap18	RAZU01000101.1	1902841	2078164	-
37578	G5824	TU13207	RAZU01000101.1	1802555	1865263	-	ENSCGRG00015025895	Arhgap18	RAZU01000101.1	1902841	2078164	-
49436	G5813	TU13189	RAZU01000100.1	12627390	12628114	+	ENSCGRG00015025354	Kif2c	RAZU01000100.1	12554721	12577954	-
83692	G5813	TU13189	RAZU01000100.1	12627390	12628114	+	ENSCGRG00015025507	Rnf220	RAZU01000100.1	12711806	12934364	-
74900	G5810	TU13185	RAZU01000100.1	12590934	12591657	+	ENSCGRG00015025231	Btbd19	RAZU01000100.1	12510853	12516034	-
12980	G5810	TU13185	RAZU01000100.1	12590934	12591657	+	ENSCGRG00015025354	Kif2c	RAZU01000100.1	12554721	12577954	-
75995	G5806	TU13181	RAZU01000100.1	12547088	12549393	+	ENSCGRG00015025178	Eif2b3	RAZU01000100.1	12413128	12471093	+
31054	G5806	TU13181	RAZU01000100.1	12547088	12549393	+	ENSCGRG00015025231	Btbd19	RAZU01000100.1	12510853	12516034	-
5328	G5806	TU13181	RAZU01000100.1	12547088	12549393	+	ENSCGRG00015025354	Kif2c	RAZU01000100.1	12554721	12577954	-
66609	G5778	TU13121	RAZU01000100.1	11591587	11612070	+	ENSCGRG00015024020	Nsun4	RAZU01000100.1	11503552	11524978	-
25078	G5778	TU13121	RAZU01000100.1	11591587	11612070	+	ENSCGRG00015024068	Lrrc41	RAZU01000100.1	11541815	11566509	+
548	G5778	TU13121	RAZU01000100.1	11591587	11612070	+	ENSCGRG00015024107	Rad54l	RAZU01000100.1	11565868	11591039	-
3689	G5778	TU13121	RAZU01000100.1	11591587	11612070	+	ENSCGRG00015024178	Pomgnt1	RAZU01000100.1	11615759	11625966	+
141	G5764	TU13093	RAZU01000100.1	10676487	10682221	+	ENSCGRG00015023311	Cmpk1	RAZU01000100.1	10647988	10676346	-
6310	G5764	TU13093	RAZU01000100.1	10676487	10682221	+	ENSCGRG00015023336	Stil	RAZU01000100.1	10688531	10731075	+
38238	G5762	TU13090	RAZU01000100.1	10594354	10609750	+	ENSCGRG00015023311	Cmpk1	RAZU01000100.1	10647988	10676346	-
78781	G5762	TU13090	RAZU01000100.1	10594354	10609750	+	ENSCGRG00015023336	Stil	RAZU01000100.1	10688531	10731075	+
324	G5760	TU13087	RAZU01000100.1	10099142	10110246	-	ENSCGRG00015023271	Trabd2b	RAZU01000100.1	10110570	10311660	+
42745	G5724	TU13006	RAZU01000100.1	6286966	6328009	-	ENSCGRG00015006896	Zyg11b	RAZU01000100.1	6186092	6244221	-
0	G5724	TU13006	RAZU01000100.1	6286966	6328009	-	ENSCGRG00015006959	Coa7	RAZU01000100.1	6291910	6306990	+
43932	G5716	TU12986	RAZU01000100.1	5443193	5446645	+	ENSCGRG00015005953	Ndc1	RAZU01000100.1	5350884	5399261	+
77391	G569	TU1252	RAZU01000011.1	193004	194501	-	ENSCGRG00015018005	Cops4	RAZU01000011.1	82749	115613	-
10067	G569	TU1252	RAZU01000011.1	193004	194501	-	ENSCGRG00015018045	Lin54	RAZU01000011.1	125066	182937	+
28358	G569	TU1252	RAZU01000011.1	193004	194501	-	ENSCGRG00015018276	Sec31a	RAZU01000011.1	222859	269620	+
84592	G5682	TU12907	RAZU01000099.1	13234045	13234350	+	ENSCGRG00015001855	Crybg1	RAZU01000099.1	13096482	13149453	-
2206	G5661	TU12867	RAZU01000099.1	11504987	11506361	+	ENSCGRG00015001248	Foxo3	RAZU01000099.1	11420269	11502781	-
45166	G5661	TU12867	RAZU01000099.1	11504987	11506361	+	ENSCGRG00015001271	Afg1l	RAZU01000099.1	11551527	11692656	-
44372	G5651	TU12833	RAZU01000099.1	10985802	11015463	+	ENSCGRG00015001072	Sesn1	RAZU01000099.1	11059835	11134787	+
7015	G5651	TU12832	RAZU01000099.1	10985802	11001888	+	ENSCGRG00015000873	Cep57l1	RAZU01000099.1	11008903	11058777	-
78948	G5650	TU12828	RAZU01000099.1	10866550	10873914	+	ENSCGRG00015000090	Mical1	RAZU01000099.1	10776198	10787602	+
75949	G5650	TU12828	RAZU01000099.1	10866550	10873914	+	ENSCGRG00015000285	Smpd2	RAZU01000099.1	10787767	10790601	-
29443	G5650	TU12828	RAZU01000099.1	10866550	10873914	+	ENSCGRG00015000362	Cd164	RAZU01000099.1	10824598	10837107	+
96768	G5592	TU12699	RAZU01000097.1	14059264	14169192	+	ENSCGRG00015023755	Lats1	RAZU01000097.1	13941581	13962496	-
74956	G5592	TU12699	RAZU01000097.1	14059264	14169192	+	ENSCGRG00015023780	Nup43	RAZU01000097.1	13974397	13984308	-
41629	G5592	TU12699	RAZU01000097.1	14059264	14169192	+	ENSCGRG00015023809	Pcmt1	RAZU01000097.1	13988289	14017635	+
49283	G5495	TU12451	RAZU01000096.1	47365679	47369355	-	ENSCGRG00015016610	Arrdc3	RAZU01000096.1	47418638	47428529	-
17430	G5490	TU12437	RAZU01000096.1	46568295	46572137	+	ENSCGRG00015016235	Cetn3	RAZU01000096.1	46535444	46550865	-
24923	G5490	TU12437	RAZU01000096.1	46568295	46572137	+	ENSCGRG00015016253	Mblac2	RAZU01000096.1	46597060	46621156	-
49040	G5490	TU12437	RAZU01000096.1	46568295	46572137	+	ENSCGRG00015016258	Polr3g	RAZU01000096.1	46621177	46652690	+
87567	G5490	TU12437	RAZU01000096.1	46568295	46572137	+	ENSCGRG00015016281	Lysmd3	RAZU01000096.1	46659704	46664008	-
51941	G5482	TU12425	RAZU01000096.1	43454602	43457173	+	ENSCGRG00015014690	Rasa1	RAZU01000096.1	43509114	43581848	+
73909	G546	TU1194	RAZU01000010.1	3581868	3584333	-	ENSCGRG00015015761	Camk2g	RAZU01000010.1	3445939	3507959	+
63609	G546	TU1194	RAZU01000010.1	3581868	3584333	-	ENSCGRG00015016437	Ndst2	RAZU01000010.1	3511567	3518259	+
47222	G546	TU1194	RAZU01000010.1	3581868	3584333	-	ENSCGRG00015016455	Zswim8	RAZU01000010.1	3518151	3534646	-
42503	G546	TU1194	RAZU01000010.1	3581868	3584333	-	ENSCGRG00015016743	Chchd1	RAZU01000010.1	3538090	3539365	-
33354	G546	TU1194	RAZU01000010.1	3581868	3584333	-	ENSCGRG00015016756	Fut11	RAZU01000010.1	3544903	3548514	-
42105	G546	TU1194	RAZU01000010.1	3581868	3584333	-	ENSCGRG00015016878	Usp54	RAZU01000010.1	3626438	3690999	+
95123	G5456	TU12376	RAZU01000096.1	37050067	37060569	+	ENSCGRG00015013457	Mtx3	RAZU01000096.1	37155692	37164051	-
2	G5379	TU12236	RAZU01000096.1	29478875	29488352	-	ENSCGRG00015006176	Slc30a5	RAZU01000096.1	29455174	29478873	+
315	G5379	TU12236	RAZU01000096.1	29478875	29488352	-	ENSCGRG00015006213	CCNB1	RAZU01000096.1	29488667	29495057	+
10532	G5379	TU12236	RAZU01000096.1	29478875	29488352	-	ENSCGRG00015006303	Cenph	RAZU01000096.1	29498884	29515084	+
58844	G5379	TU12236	RAZU01000096.1	29478875	29488352	-	ENSCGRG00015006348	Cdk7	RAZU01000096.1	29547196	29571602	+
87939	G5322	TU12120	RAZU01000096.1	18505057	18521391	+	ENSCGRG00015001104	Il6st	RAZU01000096.1	18380626	18417118	-
74336	G5309	TU12088	RAZU01000096.1	16736361	16745496	+	ENSCGRG00015021050	Ndufs4	RAZU01000096.1	16558722	16662025	+
58801	G5309	TU12088	RAZU01000096.1	16736361	16745496	+	ENSCGRG00015021074	Arl15	RAZU01000096.1	16804297	17172140	-
98473	G5262	TU11980	RAZU01000096.1	9817861	9823597	+	ENSCGRG00015019354	C6	RAZU01000096.1	9922070	9997882	-
5179	G5174	TU11803	RAZU01000095.1	6212601	6226515	+	ENSCGRG00015010939	Snx9	RAZU01000095.1	6231694	6309406	+
94271	G5174	TU11803	RAZU01000095.1	6212601	6226515	+	ENSCGRG00015011000	Synj2	RAZU01000095.1	6320786	6419802	+
83426	G5158	TU11768	RAZU01000095.1	2631758	2632520	-	ENSCGRG00015010053	Fbxo5	RAZU01000095.1	2542158	2548332	-
69282	G5158	TU11768	RAZU01000095.1	2631758	2632520	-	ENSCGRG00015010062	Mtrf1l	RAZU01000095.1	2553341	2562476	-
7779	G5005	TU11448	RAZU01000093.1	11177822	11193620	-	ENSCGRG00015023941	Iws1	RAZU01000093.1	11126841	11170043	+
91819	G5005	TU11448	RAZU01000093.1	11177822	11193620	-	ENSCGRG00015024007	Map3k2	RAZU01000093.1	11285439	11325884	+
19078	G4997	TU11434	RAZU01000093.1	10818782	10820204	-	ENSCGRG00015023702	Sap130	RAZU01000093.1	10737576	10799704	+
4812	G4997	TU11434	RAZU01000093.1	10818782	10820204	-	ENSCGRG00015023744	Ammecr1l	RAZU01000093.1	10825016	10848089	+
41007	G4997	TU11434	RAZU01000093.1	10818782	10820204	-	ENSCGRG00015023768	Polr2d	RAZU01000093.1	10861211	10867487	+
78063	G4997	TU11434	RAZU01000093.1	10818782	10820204	-	ENSCGRG00015023786	Wdr33	RAZU01000093.1	10898267	10971200	+
1014	G4837	TU11085	RAZU01000090.1	10157794	10161252	-	ENSCGRG00015012415	Tle1	RAZU01000090.1	10162266	10255654	+
46187	G480	TU1050	RAZU01000007.1	40521013	40532220	+	ENSCGRG00015003981	Xbp1	RAZU01000007.1	40470824	40474826	+
27473	G480	TU1050	RAZU01000007.1	40521013	40532220	+	ENSCGRG00015004062	Ccdc117	RAZU01000007.1	40481588	40493540	-
28091	G479	TU1049	RAZU01000007.1	40502917	40509446	+	ENSCGRG00015003981	Xbp1	RAZU01000007.1	40470824	40474826	+
9377	G479	TU1049	RAZU01000007.1	40502917	40509446	+	ENSCGRG00015004062	Ccdc117	RAZU01000007.1	40481588	40493540	-
787	G4750	TU10869	RAZU01000089.1	7612644	7614427	-	ENSCGRG00015004188	Myo10	RAZU01000089.1	7615214	7821895	+
51417	G4612	TU10539	RAZU01000087.1	14920053	14920321	-	ENSCGRG00015016429	Nudc	RAZU01000087.1	14856137	14868636	-
20052	G4612	TU10539	RAZU01000087.1	14920053	14920321	-	ENSCGRG00015016449	Gpatch3	RAZU01000087.1	14892412	14900001	+
11861	G4612	TU10539	RAZU01000087.1	14920053	14920321	-	ENSCGRG00015016473	Gpn2	RAZU01000087.1	14899785	14908192	+
8347	G4612	TU10539	RAZU01000087.1	14920053	14920321	-	ENSCGRG00015016498	Zdhhc18	RAZU01000087.1	14928668	14960533	-
58433	G4612	TU10539	RAZU01000087.1	14920053	14920321	-	ENSCGRG00015016535	Pigv	RAZU01000087.1	14978754	14990908	-
77003	G4612	TU10539	RAZU01000087.1	14920053	14920321	-	ENSCGRG00015016553	Arid1a	RAZU01000087.1	14997324	15076404	-
7736	G4446	TU10098	RAZU01000087.1	1830647	1831315	-	ENSCGRG00015002741	Ccdc30	RAZU01000087.1	1745135	1822911	-
2589	G4446	TU10098	RAZU01000087.1	1830647	1831315	-	ENSCGRG00015002816	Ppcs	RAZU01000087.1	1833904	1837246	-
6494	G4446	TU10098	RAZU01000087.1	1830647	1831315	-	ENSCGRG00015002830	Zmynd12	RAZU01000087.1	1837809	1864029	+
20652	G4365	TU9910	RAZU01000085.1	16527286	16576657	-	ENSCGRG00015021604	Arfgef1	RAZU01000085.1	16597309	16695724	+
41020	G4263	TU9673	RAZU01000081.1	2771571	2775786	+	ENSCGRG00015014185	Ski	RAZU01000081.1	2665653	2730551	-
5297	G4263	TU9673	RAZU01000081.1	2771571	2775786	+	ENSCGRG00015014225	Faap20	RAZU01000081.1	2759710	2766274	+
381	G4194	TU9538	RAZU01000078.1	4286560	4289714	+	ENSCGRG00015006874	Per3	RAZU01000078.1	4228223	4286179	-
1563	G4194	TU9538	RAZU01000078.1	4286560	4289714	+	ENSCGRG00015007119	Camta1	RAZU01000078.1	4291277	5122713	-
98865	G418	TU920	RAZU01000007.1	37538571	37541381	-	ENSCGRG00015027154	Uvssa	RAZU01000007.1	37402491	37439706	-
58988	G418	TU920	RAZU01000007.1	37538571	37541381	-	ENSCGRG00015027165	Maea	RAZU01000007.1	37444158	37479583	-
430	G418	TU920	RAZU01000007.1	37538571	37541381	-	ENSCGRG00015027177	Ctbp1	RAZU01000007.1	37541811	37565704	+
67196	G418	TU920	RAZU01000007.1	37538571	37541381	-	ENSCGRG00015027232	Spon2	RAZU01000007.1	37608577	37614810	+
99306	G4145	TU9412	RAZU01000078.1	1427309	1448334	+	ENSCGRG00015002350	Mad2l2	RAZU01000078.1	1322645	1328003	+
95056	G4145	TU9412	RAZU01000078.1	1427309	1448334	+	ENSCGRG00015002391	Fbxo6	RAZU01000078.1	1328241	1332253	-
780	G4128	TU9369	RAZU01000078.1	554599	567070	-	ENSCGRG00015001270	Dhrs3	RAZU01000078.1	567850	603825	+
84444	G4128	TU9369	RAZU01000078.1	554599	567070	-	ENSCGRG00015001356	Vps13d	RAZU01000078.1	651514	871685	-
24310	G4070	TU9246	RAZU01000075.1	4804391	4808357	-	ENSCGRG00015025288	Epg5	RAZU01000075.1	4697653	4780081	+
41988	G4070	TU9246	RAZU01000075.1	4804391	4808357	-	ENSCGRG00015025368	Slc14a1	RAZU01000075.1	4850345	4871603	-
61046	G4058	TU9216	RAZU01000075.1	3925968	3930599	+	ENSCGRG00015024945	Hdhd2	RAZU01000075.1	3843085	3864922	+
19949	G4058	TU9216	RAZU01000075.1	3925968	3930599	+	ENSCGRG00015025022	Pias2	RAZU01000075.1	3950548	4028377	+
69537	G3948	TU8974	RAZU01000074.1	64475883	64480639	-	ENSCGRG00015015259	Gpc1	RAZU01000074.1	64377424	64406346	+
26007	G3948	TU8974	RAZU01000074.1	64475883	64480639	-	ENSCGRG00015015277	Ankmy1	RAZU01000074.1	64416405	64449876	-
3848	G3948	TU8974	RAZU01000074.1	64475883	64480639	-	ENSCGRG00015015348	Rnpepl1	RAZU01000074.1	64462186	64472035	+
286	G3948	TU8974	RAZU01000074.1	64475883	64480639	-	ENSCGRG00015015411	Capn10	RAZU01000074.1	64480925	64494400	+
33230	G3940	TU8946	RAZU01000074.1	63938329	63949178	+	ENSCGRG00015015152	Ndufa10	RAZU01000074.1	63982408	64021796	-
8274	G3936	TU8933	RAZU01000074.1	63363661	63387327	-	ENSCGRG00015014949	Twist2	RAZU01000074.1	63354905	63355387	+
81850	G3932	TU8922	RAZU01000074.1	63209726	63215012	-	ENSCGRG00015014876	Asb1	RAZU01000074.1	63113242	63127876	+
39446	G3908	TU8870	RAZU01000074.1	61532232	61545145	+	ENSCGRG00015013261	Agap1	RAZU01000074.1	61039456	61492786	+
34424	G3904	TU8846	RAZU01000074.1	60789393	60794737	-	ENSCGRG00015013232	Sh3bp4	RAZU01000074.1	60708182	60754969	+
80583	G3863	TU8768	RAZU01000074.1	57400265	57424436	+	ENSCGRG00015009598	Cab39	RAZU01000074.1	57505019	57578814	+
65178	G3830	TU8704	RAZU01000074.1	51343667	51348794	-	ENSCGRG00015006017	Farsb	RAZU01000074.1	51413972	51478079	-
189	G3751	TU8514	RAZU01000074.1	40484714	40490337	-	ENSCGRG00015028899	Rpe	RAZU01000074.1	40490526	40507089	+
19540	G3751	TU8514	RAZU01000074.1	40484714	40490337	-	ENSCGRG00015028900	Kansl1l	RAZU01000074.1	40509877	40576103	-
57070	G368	TU825	RAZU01000007.1	33500151	33506054	+	ENSCGRG00015024121	Evc	RAZU01000007.1	33563124	33602842	+
10350	G3664	TU8308	RAZU01000074.1	28902526	28904024	-	ENSCGRG00015028770	Ccdc150	RAZU01000074.1	28800846	28892176	+
6764	G3664	TU8308	RAZU01000074.1	28902526	28904024	-	ENSCGRG00015028771	Gtf3c3	RAZU01000074.1	28910788	28943168	-
72400	G3664	TU8308	RAZU01000074.1	28902526	28904024	-	ENSCGRG00015028773	Pgap1	RAZU01000074.1	28976424	29050479	-
99466	G3526	TU7965	RAZU01000074.1	15484963	15485321	-	ENSCGRG00015006438	Rhebl1	RAZU01000074.1	15381949	15385497	-
62907	G3526	TU7965	RAZU01000074.1	15484963	15485321	-	ENSCGRG00015006496	Lmbr1l	RAZU01000074.1	15408674	15422056	-
31421	G3526	TU7965	RAZU01000074.1	15484963	15485321	-	ENSCGRG00015006590	Tuba1b	RAZU01000074.1	15433159	15453542	-
22278	G3526	TU7965	RAZU01000074.1	15484963	15485321	-	ENSCGRG00015006677	Tuba1c	RAZU01000074.1	15507599	15537293	+
59490	G3526	TU7965	RAZU01000074.1	15484963	15485321	-	ENSCGRG00015006745	Troap	RAZU01000074.1	15544811	15553243	+
85363	G3526	TU7965	RAZU01000074.1	15484963	15485321	-	ENSCGRG00015006803	Dnajc22	RAZU01000074.1	15570684	15572856	+
37349	G3380	TU7666	RAZU01000073.1	40593980	40659612	+	ENSCGRG00015014372	Adgrl2	RAZU01000073.1	40353099	40556631	-
330	G332	TU744	RAZU01000007.1	25631323	25633401	+	ENSCGRG00015019350	Ncapg	RAZU01000007.1	25595645	25630993	-
22559	G3285	TU7470	RAZU01000073.1	21715391	21738442	-	ENSCGRG00015004975	Gar1	RAZU01000073.1	21686977	21692832	-
196	G3285	TU7470	RAZU01000073.1	21715391	21738442	-	ENSCGRG00015005062	Pla2g12a	RAZU01000073.1	21738638	21753344	+
20596	G3285	TU7470	RAZU01000073.1	21715391	21738442	-	ENSCGRG00015005103	Casp6	RAZU01000073.1	21759038	21791857	+
37458	G3285	TU7470	RAZU01000073.1	21715391	21738442	-	ENSCGRG00015005122	Mcub	RAZU01000073.1	21775900	21844629	-
74308	G3203	TU7263	RAZU01000073.1	2390725	2416618	-	ENSCGRG00015026597	Clcc1	RAZU01000073.1	2296764	2316417	+
31579	G3203	TU7263	RAZU01000073.1	2390725	2416618	-	ENSCGRG00015026608	Gpsm2	RAZU01000073.1	2316668	2359146	-
7025	G3203	TU7263	RAZU01000073.1	2390725	2416618	-	ENSCGRG00015026636	Stxbp3	RAZU01000073.1	2423643	2538605	-
91429	G3176	TU7204	RAZU01000073.1	1459863	1461316	+	ENSCGRG00015026126	Csf1	RAZU01000073.1	1354376	1368434	-
68630	G3176	TU7204	RAZU01000073.1	1459863	1461316	+	ENSCGRG00015026138	Gstm5	RAZU01000073.1	1529946	1532978	+
80064	G3175	TU7200	RAZU01000073.1	1448498	1459714	+	ENSCGRG00015026126	Csf1	RAZU01000073.1	1354376	1368434	-
70232	G3175	TU7200	RAZU01000073.1	1448498	1459714	+	ENSCGRG00015026138	Gstm5	RAZU01000073.1	1529946	1532978	+
0	G3170	TU7193	RAZU01000073.1	1239924	1251200	+	ENSCGRG00015026046	Strip1	RAZU01000073.1	1219276	1239969	-
18979	G3170	TU7193	RAZU01000073.1	1239924	1251200	+	ENSCGRG00015026094	Ahcyl1	RAZU01000073.1	1270179	1303619	-
3512	G3158	TU7166	RAZU01000071.1	5151651	5153945	+	ENSCGRG00015025544	Eif4ebp1	RAZU01000071.1	5134311	5148139	+
1349	G3150	TU7155	RAZU01000071.1	4904188	4906713	-	ENSCGRG00015025275	Erlin2	RAZU01000071.1	4908062	4919197	+
18224	G3150	TU7155	RAZU01000071.1	4904188	4906713	-	ENSCGRG00015025286	Plpbp	RAZU01000071.1	4924937	4937605	+
65552	G3150	TU7155	RAZU01000071.1	4904188	4906713	-	ENSCGRG00015025345	Adgra2	RAZU01000071.1	4972265	5012003	+
18790	G3149	TU7154	RAZU01000071.1	4876747	4889272	+	ENSCGRG00015025275	Erlin2	RAZU01000071.1	4908062	4919197	+
35665	G3149	TU7154	RAZU01000071.1	4876747	4889272	+	ENSCGRG00015025286	Plpbp	RAZU01000071.1	4924937	4937605	+
82993	G3149	TU7154	RAZU01000071.1	4876747	4889272	+	ENSCGRG00015025345	Adgra2	RAZU01000071.1	4972265	5012003	+
6619	G3086	TU6990	RAZU01000070.1	5503618	5507598	-	ENSCGRG00015021235	Zranb2	RAZU01000070.1	5514217	5526816	+
76502	G3060	TU6913	RAZU01000069.1	7365329	7367071	+	ENSCGRG00015019029	Bicc1	RAZU01000069.1	7076289	7288827	-
6492	G3060	TU6913	RAZU01000069.1	7365329	7367071	+	ENSCGRG00015019221	Tfam	RAZU01000069.1	7348583	7358837	-
5574	G3060	TU6913	RAZU01000069.1	7365329	7367071	+	ENSCGRG00015019254	Ube2d1	RAZU01000069.1	7372645	7402259	-
66740	G3060	TU6913	RAZU01000069.1	7365329	7367071	+	ENSCGRG00015019293	Cisd1	RAZU01000069.1	7433811	7446795	-
81434	G3060	TU6913	RAZU01000069.1	7365329	7367071	+	ENSCGRG00015019298	Ipmk	RAZU01000069.1	7448505	7485022	+
5922	G3020	TU6805	RAZU01000067.1	5426632	5428240	+	ENSCGRG00015009141	Alg5	RAZU01000067.1	5403795	5420710	+
45365	G3020	TU6805	RAZU01000067.1	5426632	5428240	+	ENSCGRG00015009212	Rfxap	RAZU01000067.1	5473605	5476880	-
56857	G2918	TU6569	RAZU01000064.1	7513989	7516937	-	ENSCGRG00015001232	Rab3a	RAZU01000064.1	7453015	7457132	+
54467	G2918	TU6569	RAZU01000064.1	7513989	7516937	-	ENSCGRG00015001275	Mpv17l2	RAZU01000064.1	7458060	7459522	-
40049	G2918	TU6569	RAZU01000064.1	7513989	7516937	-	ENSCGRG00015001303	Pik3r2	RAZU01000064.1	7467293	7473940	-
13956	G2918	TU6569	RAZU01000064.1	7513989	7516937	-	ENSCGRG00015001544	Arrdc2	RAZU01000064.1	7530893	7534975	-
44165	G2918	TU6569	RAZU01000064.1	7513989	7516937	-	ENSCGRG00015001836	Ccdc124	RAZU01000064.1	7561102	7563042	-
71382	G2918	TU6569	RAZU01000064.1	7513989	7516937	-	ENSCGRG00015001960	Rpl18a	RAZU01000064.1	7588319	7590346	-
82079	G2918	TU6569	RAZU01000064.1	7513989	7516937	-	ENSCGRG00015002012	Map1s	RAZU01000064.1	7599016	7607305	+
68462	G2903	TU6534	RAZU01000064.1	7299197	7300535	+	ENSCGRG00015000477	Rex1bd	RAZU01000064.1	7228353	7230735	-
9472	G2903	TU6534	RAZU01000064.1	7299197	7300535	+	ENSCGRG00015000771	Ssbp4	RAZU01000064.1	7310007	7319486	-
61732	G2903	TU6534	RAZU01000064.1	7299197	7300535	+	ENSCGRG00015000878	Pgpep1	RAZU01000064.1	7362267	7370435	-
78655	G2903	TU6534	RAZU01000064.1	7299197	7300535	+	ENSCGRG00015000914	Lsm4	RAZU01000064.1	7379190	7384105	+
99920	G2903	TU6534	RAZU01000064.1	7299197	7300535	+	ENSCGRG00015000960	Jund	RAZU01000064.1	7400455	7401480	+
71587	G2845	TU6382	RAZU01000063.1	8927758	8937293	+	ENSCGRG00015024412	Stk38	RAZU01000063.1	8832923	8856171	+
53963	G2845	TU6382	RAZU01000063.1	8927758	8937293	+	ENSCGRG00015024456	Kctd20	RAZU01000063.1	8862852	8873795	-
7294	G2817	TU6317	RAZU01000063.1	7352148	7354957	-	ENSCGRG00015023616	Glo1	RAZU01000063.1	7314657	7344854	+
74581	G2805	TU6277	RAZU01000063.1	6082449	6089821	-	ENSCGRG00015022514	Rrp1b	RAZU01000063.1	5980244	6007868	-
74739	G2805	TU6277	RAZU01000063.1	6082449	6089821	-	ENSCGRG00015022595	Sik1	RAZU01000063.1	6164560	6176188	+
2562	G2780	TU6231	RAZU01000063.1	4783044	4788228	-	ENSCGRG00015019806	Pofut2	RAZU01000063.1	4790790	4802149	+
34948	G2780	TU6231	RAZU01000063.1	4783044	4788228	-	ENSCGRG00015019818	Adarb1	RAZU01000063.1	4823176	4944302	-
14966	G2779	TU6228	RAZU01000063.1	4772018	4775824	+	ENSCGRG00015019806	Pofut2	RAZU01000063.1	4790790	4802149	+
47352	G2779	TU6228	RAZU01000063.1	4772018	4775824	+	ENSCGRG00015019818	Adarb1	RAZU01000063.1	4823176	4944302	-
66950	G2757	TU6184	RAZU01000063.1	3571704	3572830	-	ENSCGRG00015017527	Cabin1	RAZU01000063.1	3393069	3504754	-
58548	G2757	TU6184	RAZU01000063.1	3571704	3572830	-	ENSCGRG00015017818	Ddt	RAZU01000063.1	3510690	3513156	-
3042	G2757	TU6184	RAZU01000063.1	3571704	3572830	-	ENSCGRG00015017946	Gstt2	RAZU01000063.1	3556515	3568662	-
13828	G2757	TU6184	RAZU01000063.1	3571704	3572830	-	ENSCGRG00015017969	Mif	RAZU01000063.1	3586658	3587310	-
22703	G2757	TU6184	RAZU01000063.1	3571704	3572830	-	ENSCGRG00015017989	Smarcb1	RAZU01000063.1	3595533	3638142	-
38438	G2757	TU6184	RAZU01000063.1	3571704	3572830	-	ENSCGRG00015018055	Derl3	RAZU01000063.1	3611268	3613275	+
66070	G2757	TU6184	RAZU01000063.1	3571704	3572830	-	ENSCGRG00015018134	Mmp11	RAZU01000063.1	3638900	3649569	-
1539	G2739	TU6139	RAZU01000062.1	8617115	8618030	-	ENSCGRG00015008619	Tmtc2	RAZU01000062.1	8619569	8985278	-
11218	G269	TU602	RAZU01000007.1	7100432	7107626	-	ENSCGRG00015012228	Mitd1	RAZU01000007.1	7079276	7089214	+
6874	G269	TU602	RAZU01000007.1	7100432	7107626	-	ENSCGRG00015012241	Lipt1	RAZU01000007.1	7092437	7093558	-
518	G269	TU602	RAZU01000007.1	7100432	7107626	-	ENSCGRG00015012250	Tsga10	RAZU01000007.1	7108144	7191783	+
45212	G2677	TU6036	RAZU01000061.1	4226492	4236146	-	ENSCGRG00015004858	Palld	RAZU01000061.1	3813578	4181280	+
12433	G2677	TU6036	RAZU01000061.1	4226492	4236146	-	ENSCGRG00015005116	Cbr4	RAZU01000061.1	4134926	4214059	-
63628	G2677	TU6036	RAZU01000061.1	4226492	4236146	-	ENSCGRG00015005153	Sh3rf1	RAZU01000061.1	4299774	4454332	-
97432	G2474	TU5627	RAZU01000058.1	1813108	1813518	-	ENSCGRG00015024367	Hist2h2bb	RAZU01000058.1	1715296	1715676	+
65449	G247	TU545	RAZU01000007.1	4621313	4623798	-	ENSCGRG00015006261	Il1rl1	RAZU01000007.1	4538806	4555864	-
6425	G247	TU545	RAZU01000007.1	4621313	4623798	-	ENSCGRG00015006350	Il1rl2	RAZU01000007.1	4630223	4665354	-
53815	G247	TU545	RAZU01000007.1	4621313	4623798	-	ENSCGRG00015006392	Il1r1	RAZU01000007.1	4677613	4744886	-
67302	G246	TU543	RAZU01000007.1	4623166	4635381	+	ENSCGRG00015006261	Il1rl1	RAZU01000007.1	4538806	4555864	-
42232	G246	TU543	RAZU01000007.1	4623166	4635381	+	ENSCGRG00015006392	Il1r1	RAZU01000007.1	4677613	4744886	-
28248	G2437	TU5536	RAZU01000058.1	1115800	1124292	+	ENSCGRG00015023043	Golph3l	RAZU01000058.1	1056662	1087552	+
18697	G2437	TU5536	RAZU01000058.1	1115800	1124292	+	ENSCGRG00015023118	Ensa	RAZU01000058.1	1089899	1097103	+
3592	G2437	TU5536	RAZU01000058.1	1115800	1124292	+	ENSCGRG00015023132	Mcl1	RAZU01000058.1	1127884	1168290	+
77954	G2437	TU5536	RAZU01000058.1	1115800	1124292	+	ENSCGRG00015023208	Ecm1	RAZU01000058.1	1202246	1208547	-
84107	G2437	TU5536	RAZU01000058.1	1115800	1124292	+	ENSCGRG00015023251	Tars2	RAZU01000058.1	1208399	1225995	-
15788	G2371	TU5393	RAZU01000056.1	3055497	3059905	-	ENSCGRG00015009891	Phtf2	RAZU01000056.1	2958877	3039709	+
58420	G2346	TU5341	RAZU01000056.1	495997	508773	+	ENSCGRG00015008296	Srpk2	RAZU01000056.1	229980	437577	+
12981	G2346	TU5341	RAZU01000056.1	495997	508773	+	ENSCGRG00015008436	Kmt2e	RAZU01000056.1	429186	483016	-
98375	G2323	TU5305	RAZU01000055.1	11143411	11146885	-	ENSCGRG00015007108	Snapin	RAZU01000055.1	11043703	11045036	-
76356	G2323	TU5305	RAZU01000055.1	11143411	11146885	-	ENSCGRG00015007203	S100a1	RAZU01000055.1	11064833	11067055	-
64459	G2323	TU5305	RAZU01000055.1	11143411	11146885	-	ENSCGRG00015007211	S100a13	RAZU01000055.1	11070895	11078952	+
60635	G2323	TU5305	RAZU01000055.1	11143411	11146885	-	ENSCGRG00015007228	S100a14	RAZU01000055.1	11081821	11082776	+
13091	G2323	TU5305	RAZU01000055.1	11143411	11146885	-	ENSCGRG00015007314	S100a3	RAZU01000055.1	11159976	11160942	+
15410	G2323	TU5305	RAZU01000055.1	11143411	11146885	-	ENSCGRG00015007326	S100a4	RAZU01000055.1	11162295	11164868	+
279	G230	TU506	RAZU01000007.1	1438585	1466173	-	ENSCGRG00015005607	Uxs1	RAZU01000007.1	1466452	1539969	+
13580	G2196	TU4955	RAZU01000055.1	4506618	4551841	-	ENSCGRG00015024043	Tmem131l	RAZU01000055.1	4565421	4852525	-
22978	G2195	TU4954	RAZU01000055.1	4527623	4542443	+	ENSCGRG00015024043	Tmem131l	RAZU01000055.1	4565421	4852525	-
91894	G2102	TU4754	RAZU01000050.1	51539055	51543520	+	ENSCGRG00015014302	Chpt1	RAZU01000050.1	51416206	51447161	-
98529	G2077	TU4684	RAZU01000050.1	47852873	47855267	+	ENSCGRG00015012095	Polr3b	RAZU01000050.1	47647299	47754344	-
28249	G2077	TU4684	RAZU01000050.1	47852873	47855267	+	ENSCGRG00015012208	Tcp11l2	RAZU01000050.1	47777882	47824624	-
15509	G2077	TU4684	RAZU01000050.1	47852873	47855267	+	ENSCGRG00015012221	Ckap4	RAZU01000050.1	47870776	47881254	+
93679	G2077	TU4684	RAZU01000050.1	47852873	47855267	+	ENSCGRG00015012264	Nuak1	RAZU01000050.1	47948946	48016915	+
5468	G206	TU450	RAZU01000003.1	5076919	5077337	+	ENSCGRG00015003004	Rnase4	RAZU01000003.1	5082805	5098929	+
27588	G1999	TU4485	RAZU01000050.1	35301674	35333888	-	ENSCGRG00015004518	Mdm1	RAZU01000050.1	35163426	35274086	-
8483	G1844	TU4129	RAZU01000050.1	16350275	16351740	-	ENSCGRG00015027437	Sec62	RAZU01000050.1	16360223	16387338	+
22033	G1818	TU4072	RAZU01000050.1	10590941	10596021	-	ENSCGRG00015026612	Mccc1	RAZU01000050.1	10515040	10568908	+
84191	G1818	TU4072	RAZU01000050.1	10590941	10596021	-	ENSCGRG00015026652	Atp11b	RAZU01000050.1	10680212	10784388	-
68397	G1790	TU4020	RAZU01000050.1	6137552	6140490	-	ENSCGRG00015025843	Abhd18	RAZU01000050.1	6042951	6069155	-
27045	G1790	TU4020	RAZU01000050.1	6137552	6140490	-	ENSCGRG00015025871	Mfsd8	RAZU01000050.1	6089640	6110507	+
5159	G1790	TU4020	RAZU01000050.1	6137552	6140490	-	ENSCGRG00015025877	Plk4	RAZU01000050.1	6114463	6132393	-
2257	G1790	TU4020	RAZU01000050.1	6137552	6140490	-	ENSCGRG00015025913	Hspa4l	RAZU01000050.1	6142747	6181528	-
68821	G1790	TU4020	RAZU01000050.1	6137552	6140490	-	ENSCGRG00015025946	Intu	RAZU01000050.1	6209311	6274128	-
74273	G1736	TU3879	RAZU01000047.1	6764849	6765949	+	ENSCGRG00015022840	Ccnl1	RAZU01000047.1	6840222	6852683	-
96842	G17089	TU38722	RAZU01001831.1	31865629	31866391	-	ENSCGRG00015017732	Cops3	RAZU01001831.1	31736989	31768787	+
74553	G17089	TU38722	RAZU01001831.1	31865629	31866391	-	ENSCGRG00015017833	Flcn	RAZU01001831.1	31772685	31791076	+
42887	G17089	TU38722	RAZU01001831.1	31865629	31866391	-	ENSCGRG00015017860	Pld6	RAZU01001831.1	31820102	31822742	+
97205	G17084	TU38700	RAZU01001831.1	31727498	31733206	+	ENSCGRG00015017660	Med9	RAZU01001831.1	31617010	31630293	-
33	G17084	TU38700	RAZU01001831.1	31727498	31733206	+	ENSCGRG00015017717	Nt5m	RAZU01001831.1	31709234	31727465	-
3783	G17084	TU38700	RAZU01001831.1	31727498	31733206	+	ENSCGRG00015017732	Cops3	RAZU01001831.1	31736989	31768787	+
39479	G17084	TU38700	RAZU01001831.1	31727498	31733206	+	ENSCGRG00015017833	Flcn	RAZU01001831.1	31772685	31791076	+
86896	G17084	TU38700	RAZU01001831.1	31727498	31733206	+	ENSCGRG00015017860	Pld6	RAZU01001831.1	31820102	31822742	+
76018	G17080	TU38689	RAZU01001831.1	31409310	31413179	-	ENSCGRG00015016874	Tom1l2	RAZU01001831.1	31213087	31333292	+
46770	G17080	TU38689	RAZU01001831.1	31409310	31413179	-	ENSCGRG00015017357	Srebf1	RAZU01001831.1	31339547	31362540	+
913	G16958	TU38401	RAZU01001831.1	21625865	21631499	-	ENSCGRG00015006691	0610010K14Rik	RAZU01001831.1	21632412	21636293	+
97542	G16930	TU38334	RAZU01001831.1	20762209	20765561	+	ENSCGRG00015003241	Mis12	RAZU01001831.1	20863103	20863723	-
86271	G16880	TU38234	RAZU01001831.1	16668083	16671468	+	ENSCGRG00015019316	Myo1c	RAZU01001831.1	16559684	16581812	-
62041	G16880	TU38234	RAZU01001831.1	16668083	16671468	+	ENSCGRG00015019613	Inpp5k	RAZU01001831.1	16584788	16606042	-
16183	G16880	TU38234	RAZU01001831.1	16668083	16671468	+	ENSCGRG00015019636	Pitpna	RAZU01001831.1	16612353	16651900	-
58454	G16880	TU38234	RAZU01001831.1	16668083	16671468	+	ENSCGRG00015019786	Rilp	RAZU01001831.1	16729922	16733478	-
61860	G16880	TU38234	RAZU01001831.1	16668083	16671468	+	ENSCGRG00015019800	Prpf8	RAZU01001831.1	16733328	16759713	-
50861	G16875	TU38225	RAZU01001831.1	16561548	16566196	+	ENSCGRG00015019188	Ywhae	RAZU01001831.1	16474722	16510687	-
18592	G16875	TU38225	RAZU01001831.1	16561548	16566196	+	ENSCGRG00015019613	Inpp5k	RAZU01001831.1	16584788	16606042	-
46157	G16875	TU38225	RAZU01001831.1	16561548	16566196	+	ENSCGRG00015019636	Pitpna	RAZU01001831.1	16612353	16651900	-
89968	G16871	TU38214	RAZU01001831.1	16289874	16290241	+	ENSCGRG00015018865	Vps53	RAZU01001831.1	16063396	16199906	+
2007	G16871	TU38214	RAZU01001831.1	16289874	16290241	+	ENSCGRG00015019135	Rph3al	RAZU01001831.1	16292248	16409682	+
42984	G16850	TU38178	RAZU01001831.1	14801055	14802535	-	ENSCGRG00015016775	Taok1	RAZU01001831.1	14690368	14758071	+
16437	G16850	TU38178	RAZU01001831.1	14801055	14802535	-	ENSCGRG00015016807	Trp53i13	RAZU01001831.1	14779481	14784618	+
2183	G16850	TU38178	RAZU01001831.1	14801055	14802535	-	ENSCGRG00015016835	Git1	RAZU01001831.1	14785038	14798872	-
339	G16850	TU38178	RAZU01001831.1	14801055	14802535	-	ENSCGRG00015016992	Ankrd13b	RAZU01001831.1	14802874	14819910	+
31372	G16850	TU38178	RAZU01001831.1	14801055	14802535	-	ENSCGRG00015017196	Ssh2	RAZU01001831.1	14833907	15085635	-
25288	G16847	TU38174	RAZU01001831.1	14783359	14784614	-	ENSCGRG00015016775	Taok1	RAZU01001831.1	14690368	14758071	+
424	G16847	TU38174	RAZU01001831.1	14783359	14784614	-	ENSCGRG00015016835	Git1	RAZU01001831.1	14785038	14798872	-
18260	G16847	TU38174	RAZU01001831.1	14783359	14784614	-	ENSCGRG00015016992	Ankrd13b	RAZU01001831.1	14802874	14819910	+
49293	G16847	TU38174	RAZU01001831.1	14783359	14784614	-	ENSCGRG00015017196	Ssh2	RAZU01001831.1	14833907	15085635	-
56932	G16811	TU38084	RAZU01001831.1	13610119	13614183	+	ENSCGRG00015015230	Ccnq	RAZU01001831.1	13552432	13553187	+
2951	G16811	TU38084	RAZU01001831.1	13610119	13614183	+	ENSCGRG00015015235	Nlk	RAZU01001831.1	13617134	13743480	+
61076	G16803	TU38065	RAZU01001831.1	12968573	12970363	+	ENSCGRG00015014584	Nf1	RAZU01001831.1	12675577	12907497	-
33675	G16803	TU38065	RAZU01001831.1	12968573	12970363	+	ENSCGRG00015014886	Wsb1	RAZU01001831.1	13004038	13019504	+
33192	G16802	TU38063	RAZU01001831.1	12940689	12948855	+	ENSCGRG00015014584	Nf1	RAZU01001831.1	12675577	12907497	-
55183	G16802	TU38063	RAZU01001831.1	12940689	12948855	+	ENSCGRG00015014886	Wsb1	RAZU01001831.1	13004038	13019504	+
17426	G16765	TU37984	RAZU01001831.1	9174241	9193929	-	ENSCGRG00015011838	Ap2b1	RAZU01001831.1	9030928	9156815	-
7325	G16765	TU37984	RAZU01001831.1	9174241	9193929	-	ENSCGRG00015011942	Pex12	RAZU01001831.1	9162871	9166916	+
30036	G16760	TU37972	RAZU01001831.1	9004666	9007821	-	ENSCGRG00015011733	Taf15	RAZU01001831.1	8942839	8974630	-
23107	G16760	TU37972	RAZU01001831.1	9004666	9007821	-	ENSCGRG00015011838	Ap2b1	RAZU01001831.1	9030928	9156815	-
554	G16734	TU37902	RAZU01001831.1	6607342	6613135	+	ENSCGRG00015008500	Tbx2	RAZU01001831.1	6598380	6606788	-
1631	G16734	TU37902	RAZU01001831.1	6607342	6613135	+	ENSCGRG00015008549	Bcas3	RAZU01001831.1	6614766	7102196	-
8301	G16723	TU37881	RAZU01001831.1	5875542	5881603	-	ENSCGRG00015007905	Vmp1	RAZU01001831.1	5791141	5867241	+
3176	G16723	TU37881	RAZU01001831.1	5875542	5881603	-	ENSCGRG00015007927	Tubd1	RAZU01001831.1	5884779	5900838	-
21495	G16723	TU37881	RAZU01001831.1	5875542	5881603	-	ENSCGRG00015007945	Rps6kb1	RAZU01001831.1	5903098	5942806	+
69362	G16723	TU37881	RAZU01001831.1	5875542	5881603	-	ENSCGRG00015008030	Rnft1	RAZU01001831.1	5950965	5958957	-
45599	G16681	TU37793	RAZU01001831.1	3557967	3561753	+	ENSCGRG00015005571	Dgke	RAZU01001831.1	3493874	3512368	+
1168	G16681	TU37793	RAZU01001831.1	3557967	3561753	+	ENSCGRG00015005661	Trim25	RAZU01001831.1	3539791	3556799	-
3231	G16681	TU37793	RAZU01001831.1	3557967	3561753	+	ENSCGRG00015005762	Coil	RAZU01001831.1	3564984	3577227	-
20263	G16681	TU37793	RAZU01001831.1	3557967	3561753	+	ENSCGRG00015005799	Scpep1	RAZU01001831.1	3582016	3615143	+
95546	G16681	TU37793	RAZU01001831.1	3557967	3561753	+	ENSCGRG00015005879	Akap1	RAZU01001831.1	3657299	3691567	+
40463	G16644	TU37724	RAZU01001830.1	5338275	5342443	+	ENSCGRG00015000397	Tfap2a	RAZU01001830.1	5382906	5404243	-
738	G16619	TU37660	RAZU01001830.1	1409731	1418291	-	ENSCGRG00015024389	Nrn1	RAZU01001830.1	1419029	1428083	-
459	G16616	TU37654	RAZU01001830.1	1416643	1418570	+	ENSCGRG00015024389	Nrn1	RAZU01001830.1	1419029	1428083	-
85149	G16551	TU37499	RAZU01001829.1	22793840	22798574	-	ENSCGRG00015017082	Sdr39u1	RAZU01001829.1	22706075	22708691	+
73849	G16551	TU37499	RAZU01001829.1	22793840	22798574	-	ENSCGRG00015017105	Khnyn	RAZU01001829.1	22706634	22719991	-
45962	G16551	TU37499	RAZU01001829.1	22793840	22798574	-	ENSCGRG00015017401	Nop9	RAZU01001829.1	22844536	22854060	-
56202	G16551	TU37499	RAZU01001829.1	22793840	22798574	-	ENSCGRG00015017438	Dhrs1	RAZU01001829.1	22854776	22862237	+
79442	G16551	TU37499	RAZU01001829.1	22793840	22798574	-	ENSCGRG00015017463	Rabggta	RAZU01001829.1	22878016	22884382	+
52193	G16442	TU37248	RAZU01001829.1	9892880	9929460	+	ENSCGRG00015007597	Stc1	RAZU01001829.1	9831803	9840687	-
39918	G16387	TU37137	RAZU01001829.1	3563641	3564927	+	ENSCGRG00015003095	Gtf2f2	RAZU01001829.1	3399375	3523723	+
57706	G16387	TU37137	RAZU01001829.1	3563641	3564927	+	ENSCGRG00015003178	Cog3	RAZU01001829.1	3622633	3707179	+
71636	G16287	TU36916	RAZU01001825.1	6968575	6971740	-	ENSCGRG00015018500	Zfp532	RAZU01001825.1	6786339	6896939	-
23972	G16287	TU36916	RAZU01001825.1	6968575	6971740	-	ENSCGRG00015018618	Malt1	RAZU01001825.1	6995712	7039417	-
80916	G16261	TU36864	RAZU01001825.1	4866348	4869306	-	ENSCGRG00015017150	Cep192	RAZU01001825.1	4712400	4785432	-
64946	G16261	TU36864	RAZU01001825.1	4866348	4869306	-	ENSCGRG00015017257	Psmg2	RAZU01001825.1	4934252	4943898	-
75068	G16261	TU36864	RAZU01001825.1	4866348	4869306	-	ENSCGRG00015017267	Cep76	RAZU01001825.1	4944374	4972787	+
30347	G16257	TU36842	RAZU01001825.1	4672965	4682053	+	ENSCGRG00015017150	Cep192	RAZU01001825.1	4712400	4785432	-
18681	G1605	TU3547	RAZU01000045.1	5598023	5602684	-	ENSCGRG00015026864	Mkln1	RAZU01000045.1	5621365	5755358	+
1969	G15984	TU36214	RAZU01001157.1	36104	40968	-	ENSCGRG00015011265	Zfp568	RAZU01001157.1	42937	85370	+
62304	G15984	TU36214	RAZU01001157.1	36104	40968	-	ENSCGRG00015011317	Zfp14	RAZU01001157.1	103272	113067	-
22928	G15637	TU35376	RAZU01000328.1	393841	395882	-	ENSCGRG00015002848	Kdm6a	RAZU01000328.1	418810	563957	-
74992	G15628	TU35364	RAZU01000318.1	23633168	23696776	-	ENSCGRG00015002571	Bex3	RAZU01000318.1	23557832	23558176	+
58339	G15623	TU35356	RAZU01000318.1	23402947	23405829	-	ENSCGRG00015002532	Tceal8	RAZU01000318.1	23464168	23465354	-
1884	G15597	TU35297	RAZU01000318.1	21134513	21137651	-	ENSCGRG00015020981	Pcdh19	RAZU01000318.1	21139535	21242505	-
851	G1559	TU3443	RAZU01000045.1	2572356	2574197	+	ENSCGRG00015025454	Zfp800	RAZU01000045.1	2528091	2571505	-
33706	G15546	TU35183	RAZU01000318.1	2033651	2048494	-	ENSCGRG00015017013	Pbdc1	RAZU01000318.1	2082200	2086268	+
73172	G15546	TU35183	RAZU01000318.1	2033651	2048494	-	ENSCGRG00015017029	Magee1	RAZU01000318.1	2121666	2124575	+
47109	G1535	TU3385	RAZU01000044.1	17681013	17684398	+	ENSCGRG00015024729	Tnks	RAZU01000044.1	17500173	17633904	+
22706	G1535	TU3385	RAZU01000044.1	17681013	17684398	+	ENSCGRG00015024810	Dusp4	RAZU01000044.1	17647293	17658307	-
268	G15226	TU34317	RAZU01000294.1	1975135	1990074	-	ENSCGRG00015013710	Hccs	RAZU01000294.1	1990342	2000327	+
91465	G15111	TU34017	RAZU01000281.1	284479	285087	-	ENSCGRG00015014196	Smg9	RAZU01000281.1	178499	193014	+
31298	G15111	TU34017	RAZU01000281.1	284479	285087	-	ENSCGRG00015014245	Plaur	RAZU01000281.1	206728	253181	+
5477	G15111	TU34017	RAZU01000281.1	284479	285087	-	ENSCGRG00015014301	Zfp428	RAZU01000281.1	290564	296458	+
25405	G15111	TU34017	RAZU01000281.1	284479	285087	-	ENSCGRG00015014309	Irgq	RAZU01000281.1	310492	316479	+
44612	G15111	TU34017	RAZU01000281.1	284479	285087	-	ENSCGRG00015014331	Xrcc1	RAZU01000281.1	329699	351681	+
82571	G15111	TU34017	RAZU01000281.1	284479	285087	-	ENSCGRG00015014486	Ethe1	RAZU01000281.1	367658	383262	+
67623	G15090	TU33944	RAZU01000280.1	362128	367929	+	ENSCGRG00015013164	Usf2	RAZU01000280.1	284047	294505	-
16668	G15090	TU33944	RAZU01000280.1	362128	367929	+	ENSCGRG00015013366	Fxyd7	RAZU01000280.1	384597	392997	-
25670	G15090	TU33944	RAZU01000280.1	362128	367929	+	ENSCGRG00015013385	Fxyd1	RAZU01000280.1	393599	396032	-
22530	G14963	TU33655	RAZU01000275.1	156069	161208	+	ENSCGRG00015027236	Epn1	RAZU01000275.1	116560	133539	-
48514	G14963	TU33655	RAZU01000275.1	156069	161208	+	ENSCGRG00015027327	Fiz1	RAZU01000275.1	209722	214837	+
35533	G14957	TU33642	RAZU01000274.1	4292508	4295130	-	ENSCGRG00015027119	Zfp84	RAZU01000274.1	4248095	4256975	+
9259	G14957	TU33642	RAZU01000274.1	4292508	4295130	-	ENSCGRG00015027123	Zfp790	RAZU01000274.1	4304389	4309690	+
38671	G14957	TU33642	RAZU01000274.1	4292508	4295130	-	ENSCGRG00015027127	Zfp420	RAZU01000274.1	4333801	4335537	+
87640	G14957	TU33642	RAZU01000274.1	4292508	4295130	-	ENSCGRG00015027139	Zfp383	RAZU01000274.1	4382770	4390660	+
60854	G14829	TU33317	RAZU01000273.1	1114443	1119839	+	ENSCGRG00015019856	Lrp3	RAZU01000273.1	1180693	1195385	-
69150	G14811	TU33277	RAZU01000273.1	32131	33427	+	ENSCGRG00015019439	Uba2	RAZU01000273.1	102577	127767	-
21520	G14686	TU32996	RAZU01000267.1	5074173	5074982	-	ENSCGRG00015027513	Atf7ip	RAZU01000267.1	5096502	5189998	+
57997	G14684	TU32994	RAZU01000267.1	5034197	5038505	+	ENSCGRG00015027513	Atf7ip	RAZU01000267.1	5096502	5189998	+
67317	G14626	TU32866	RAZU01000265.1	9299985	9301011	+	ENSCGRG00015024414	Lancl2	RAZU01000265.1	9180286	9232668	-
57413	G14626	TU32866	RAZU01000265.1	9299985	9301011	+	ENSCGRG00015024474	Pyurf	RAZU01000265.1	9241095	9242572	+
73739	G14626	TU32866	RAZU01000265.1	9299985	9301011	+	ENSCGRG00015024543	Ppm1k	RAZU01000265.1	9374750	9387262	+
51165	G14619	TU32854	RAZU01000265.1	8583744	8584450	+	ENSCGRG00015024004	Avl9	RAZU01000265.1	8491512	8532579	+
15025	G14619	TU32854	RAZU01000265.1	8583744	8584450	+	ENSCGRG00015024173	Kbtbd2	RAZU01000265.1	8559411	8568719	-
41600	G14619	TU32854	RAZU01000265.1	8583744	8584450	+	ENSCGRG00015024181	Fkbp9	RAZU01000265.1	8626050	8674682	+
95326	G14619	TU32854	RAZU01000265.1	8583744	8584450	+	ENSCGRG00015024196	Nt5c3	RAZU01000265.1	8679776	8719462	-
8457	G14584	TU32782	RAZU01000265.1	3910600	3912775	+	ENSCGRG00015020998	Hoxa1	RAZU01000265.1	3899512	3902143	-
2040	G14584	TU32782	RAZU01000265.1	3910600	3912775	+	ENSCGRG00015021033	Hoxa2	RAZU01000265.1	3906812	3908560	-
33131	G14584	TU32782	RAZU01000265.1	3910600	3912775	+	ENSCGRG00015021064	Hoxa5	RAZU01000265.1	3945906	3948819	-
37754	G14584	TU32782	RAZU01000265.1	3910600	3912775	+	ENSCGRG00015021065	Hoxa6	RAZU01000265.1	3950529	3952878	-
0	G14577	TU32759	RAZU01000265.1	3184670	3263162	-	ENSCGRG00015020398	Hnrnpa2b1	RAZU01000265.1	3215871	3222674	-
0	G14577	TU32759	RAZU01000265.1	3184670	3263162	-	ENSCGRG00015020800	Cbx3	RAZU01000265.1	3223638	3236662	+
19497	G14577	TU32759	RAZU01000265.1	3184670	3263162	-	ENSCGRG00015020838	Snx10	RAZU01000265.1	3282659	3325437	+
30910	G14556	TU32714	RAZU01000265.1	451928	458978	+	ENSCGRG00015019119	Tomm7	RAZU01000265.1	411170	421018	-
42222	G14556	TU32714	RAZU01000265.1	451928	458978	+	ENSCGRG00015019204	Fam126a	RAZU01000265.1	501200	611620	-
97613	G14550	TU32695	RAZU01000265.1	7971	10822	-	ENSCGRG00015018978	Dnajb6	RAZU01000265.1	108435	166530	+
90988	G14549	TU32693	RAZU01000265.1	10503	17447	+	ENSCGRG00015018978	Dnajb6	RAZU01000265.1	108435	166530	+
61764	G14540	TU32679	RAZU01000263.1	11166979	11176032	-	ENSCGRG00015017544	Kdm3a	RAZU01000263.1	11065440	11105215	+
6806	G14540	TU32679	RAZU01000263.1	11166979	11176032	-	ENSCGRG00015017817	Rnf103	RAZU01000263.1	11182838	11198130	-
95006	G14540	TU32679	RAZU01000263.1	11166979	11176032	-	ENSCGRG00015017877	Rmnd5a	RAZU01000263.1	11271038	11324922	+
78452	G14527	TU32649	RAZU01000263.1	10423716	10427853	-	ENSCGRG00015016615	Usp39	RAZU01000263.1	10317431	10345264	+
9893	G14527	TU32649	RAZU01000263.1	10423716	10427853	-	ENSCGRG00015016670	Atoh8	RAZU01000263.1	10437746	10468047	+
82307	G14526	TU32644	RAZU01000263.1	10388773	10395048	+	ENSCGRG00015016548	Tmem150a	RAZU01000263.1	10299436	10306466	-
86832	G14526	TU32644	RAZU01000263.1	10388773	10395048	+	ENSCGRG00015016566	Rnf181	RAZU01000263.1	10300123	10301941	+
73496	G14526	TU32644	RAZU01000263.1	10388773	10395048	+	ENSCGRG00015016599	0610030E20Rik	RAZU01000263.1	10313538	10315277	-
43509	G14526	TU32644	RAZU01000263.1	10388773	10395048	+	ENSCGRG00015016615	Usp39	RAZU01000263.1	10317431	10345264	+
42698	G14526	TU32644	RAZU01000263.1	10388773	10395048	+	ENSCGRG00015016670	Atoh8	RAZU01000263.1	10437746	10468047	+
33836	G14515	TU32613	RAZU01000263.1	10100962	10103283	-	ENSCGRG00015016236	Retsat	RAZU01000263.1	10057505	10067126	-
82	G14515	TU32613	RAZU01000263.1	10100962	10103283	-	ENSCGRG00015016329	Elmod3	RAZU01000263.1	10068126	10100880	+
892	G14515	TU32613	RAZU01000263.1	10100962	10103283	-	ENSCGRG00015016342	Capg	RAZU01000263.1	10104175	10112438	-
54984	G14421	TU32408	RAZU01000261.1	11155185	11172116	-	ENSCGRG00015005774	Zfp637	RAZU01000261.1	11227100	11229424	+
69683	G14421	TU32408	RAZU01000261.1	11155185	11172116	-	ENSCGRG00015005792	Zfp239	RAZU01000261.1	11241799	11242404	+
0	G14401	TU32360	RAZU01000261.1	8940918	9008279	+	ENSCGRG00015003424	Pparg	RAZU01000261.1	8848571	8956248	+
53630	G14401	TU32360	RAZU01000261.1	8940918	9008279	+	ENSCGRG00015003701	Mkrn2	RAZU01000261.1	9061909	9079382	+
72099	G14401	TU32360	RAZU01000261.1	8940918	9008279	+	ENSCGRG00015003728	Raf1	RAZU01000261.1	9080378	9137098	-
90145	G14295	TU32125	RAZU01000259.1	506224	508471	-	ENSCGRG00015012530	Mthfd2	RAZU01000259.1	404426	416079	+
16722	G14288	TU32092	RAZU01000259.1	188432	203967	-	ENSCGRG00015012266	Stambp	RAZU01000259.1	148864	171710	+
208	G14288	TU32092	RAZU01000259.1	188432	203967	-	ENSCGRG00015012328	Dguok	RAZU01000259.1	204175	233339	+
55069	G14288	TU32092	RAZU01000259.1	188432	203967	-	ENSCGRG00015012379	Tet3	RAZU01000259.1	259036	351865	+
71742	G14286	TU32083	RAZU01000259.1	102515	106933	-	ENSCGRG00015012229	Tprkb	RAZU01000259.1	25094	30773	+
40065	G14286	TU32083	RAZU01000259.1	102515	106933	-	ENSCGRG00015012245	Dusp11	RAZU01000259.1	48370	62450	-
41931	G14286	TU32083	RAZU01000259.1	102515	106933	-	ENSCGRG00015012266	Stambp	RAZU01000259.1	148864	171710	+
97242	G14286	TU32083	RAZU01000259.1	102515	106933	-	ENSCGRG00015012328	Dguok	RAZU01000259.1	204175	233339	+
6281	G14281	TU32067	RAZU01000259.1	9319	18813	-	ENSCGRG00015012229	Tprkb	RAZU01000259.1	25094	30773	+
29557	G14281	TU32067	RAZU01000259.1	9319	18813	-	ENSCGRG00015012245	Dusp11	RAZU01000259.1	48370	62450	-
63248	G14276	TU32040	RAZU01000258.1	429372	431820	+	ENSCGRG00015012136	Necap1	RAZU01000258.1	352844	366124	-
863	G14276	TU32040	RAZU01000258.1	429372	431820	+	ENSCGRG00015012170	Foxj2	RAZU01000258.1	406869	428509	-
368	G14259	TU32003	RAZU01000254.1	1511929	1523940	-	ENSCGRG00015010651	Aplf	RAZU01000254.1	1524308	1574932	+
94584	G14158	TU31788	RAZU01000250.1	4097940	4111188	+	ENSCGRG00015004960	Tulp3	RAZU01000250.1	3973963	4003356	-
87687	G14158	TU31788	RAZU01000250.1	4097940	4111188	+	ENSCGRG00015004994	Rhno1	RAZU01000250.1	4005358	4010253	-
68776	G14158	TU31788	RAZU01000250.1	4097940	4111188	+	ENSCGRG00015005013	Foxm1	RAZU01000250.1	4010336	4029164	+
14701	G14158	TU31788	RAZU01000250.1	4097940	4111188	+	ENSCGRG00015005097	Itfg2	RAZU01000250.1	4069611	4083239	-
296	G14158	TU31788	RAZU01000250.1	4097940	4111188	+	ENSCGRG00015005260	Fkbp4	RAZU01000250.1	4089931	4097644	-
46384	G13965	TU31365	RAZU01000248.1	2762861	2764462	+	ENSCGRG00015024026	Kansl1	RAZU01000248.1	2586766	2716477	+
76172	G13934	TU31301	RAZU01000248.1	181367	188574	+	ENSCGRG00015021004	Bptf	RAZU01000248.1	19410	105195	+
32680	G13934	TU31301	RAZU01000248.1	181367	188574	+	ENSCGRG00015021179	Smurf2	RAZU01000248.1	221254	320232	+
58221	G13831	TU31034	RAZU01000244.1	12488171	12488484	-	ENSCGRG00015012299	Axin2	RAZU01000244.1	12546705	12575992	-
39371	G13794	TU30944	RAZU01000244.1	6375722	6377741	-	ENSCGRG00015009731	Kctd2	RAZU01000244.1	6323951	6336351	-
24875	G13794	TU30944	RAZU01000244.1	6375722	6377741	-	ENSCGRG00015009805	Mrpl58	RAZU01000244.1	6346167	6350847	-
4098	G13794	TU30944	RAZU01000244.1	6375722	6377741	-	ENSCGRG00015009861	Cdr2l	RAZU01000244.1	6358361	6371624	-
92616	G13791	TU30939	RAZU01000244.1	6342802	6343186	-	ENSCGRG00015009646	Jpt1	RAZU01000244.1	6233905	6250186	+
82229	G13791	TU30939	RAZU01000244.1	6342802	6343186	-	ENSCGRG00015009660	Nt5c	RAZU01000244.1	6259415	6260573	+
68457	G13791	TU30939	RAZU01000244.1	6342802	6343186	-	ENSCGRG00015009676	Armc7	RAZU01000244.1	6262390	6274345	-
6451	G13791	TU30939	RAZU01000244.1	6342802	6343186	-	ENSCGRG00015009731	Kctd2	RAZU01000244.1	6323951	6336351	-
2981	G13791	TU30939	RAZU01000244.1	6342802	6343186	-	ENSCGRG00015009805	Mrpl58	RAZU01000244.1	6346167	6350847	-
15175	G13791	TU30939	RAZU01000244.1	6342802	6343186	-	ENSCGRG00015009861	Cdr2l	RAZU01000244.1	6358361	6371624	-
67996	G13742	TU30816	RAZU01000244.1	5249983	5252896	+	ENSCGRG00015006069	Rhbdf2	RAZU01000244.1	5157354	5181987	+
6275	G13742	TU30816	RAZU01000244.1	5249983	5252896	+	ENSCGRG00015006121	Ube2o	RAZU01000244.1	5202392	5243708	+
0	G13742	TU30816	RAZU01000244.1	5249983	5252896	+	ENSCGRG00015006147	Sphk1	RAZU01000244.1	5246592	5250707	-
31683	G13742	TU30816	RAZU01000244.1	5249983	5252896	+	ENSCGRG00015006177	Prpsap1	RAZU01000244.1	5284579	5340424	+
688	G1374	TU3070	RAZU01000042.1	3700060	3701658	-	ENSCGRG00015001649	Ube2k	RAZU01000042.1	3702346	3757520	+
60013	G1374	TU3070	RAZU01000042.1	3700060	3701658	-	ENSCGRG00015001748	Pds5a	RAZU01000042.1	3761671	3858191	-
27996	G13727	TU30784	RAZU01000244.1	4710753	4712767	-	ENSCGRG00015005594	Sec14l1	RAZU01000244.1	4638582	4682757	-
1657	G13696	TU30726	RAZU01000244.1	3384007	3392504	+	ENSCGRG00015003413	Cant1	RAZU01000244.1	3394161	3407128	+
23839	G13696	TU30726	RAZU01000244.1	3384007	3392504	+	ENSCGRG00015003472	Lgals3bp	RAZU01000244.1	3416343	3423870	+
58080	G13696	TU30726	RAZU01000244.1	3384007	3392504	+	ENSCGRG00015003499	Timp2	RAZU01000244.1	3450584	3494505	+
1003	G13690	TU30704	RAZU01000244.1	2742005	2749285	+	ENSCGRG00015002925	Cbx4	RAZU01000244.1	2734955	2741002	+
30259	G13690	TU30704	RAZU01000244.1	2742005	2749285	+	ENSCGRG00015002932	Cbx8	RAZU01000244.1	2779544	2783013	+
39251	G13690	TU30704	RAZU01000244.1	2742005	2749285	+	ENSCGRG00015002949	Cbx2	RAZU01000244.1	2788536	2796938	-
474	G13670	TU30640	RAZU01000244.1	1693387	1694018	-	ENSCGRG00015000741	Slc38a10	RAZU01000244.1	1694492	1746146	+
56594	G13670	TU30640	RAZU01000244.1	1693387	1694018	-	ENSCGRG00015000868	Ndufaf8	RAZU01000244.1	1750612	1752083	-
58377	G13670	TU30640	RAZU01000244.1	1693387	1694018	-	ENSCGRG00015000892	Tepsin	RAZU01000244.1	1752395	1760417	+
73024	G13670	TU30640	RAZU01000244.1	1693387	1694018	-	ENSCGRG00015001085	Cep131	RAZU01000244.1	1767042	1788383	+
73176	G13631	TU30562	RAZU01000244.1	1126718	1129160	-	ENSCGRG00015024475	Ccdc57	RAZU01000244.1	886835	1053542	+
53469	G13631	TU30562	RAZU01000244.1	1126718	1129160	-	ENSCGRG00015024634	Fasn	RAZU01000244.1	1056504	1073249	+
37046	G13631	TU30562	RAZU01000244.1	1126718	1129160	-	ENSCGRG00015024720	Dus1l	RAZU01000244.1	1082438	1089672	+
32186	G13631	TU30562	RAZU01000244.1	1126718	1129160	-	ENSCGRG00015024746	Gps1	RAZU01000244.1	1089953	1094532	-
29812	G13631	TU30562	RAZU01000244.1	1126718	1129160	-	ENSCGRG00015024844	Rfng	RAZU01000244.1	1095481	1096906	+
4377	G13631	TU30562	RAZU01000244.1	1126718	1129160	-	ENSCGRG00015024901	Dcxr	RAZU01000244.1	1133537	1135602	+
8027	G13631	TU30562	RAZU01000244.1	1126718	1129160	-	ENSCGRG00015024921	Rac3	RAZU01000244.1	1137187	1139585	-
9792	G13631	TU30562	RAZU01000244.1	1126718	1129160	-	ENSCGRG00015024925	Lrrc45	RAZU01000244.1	1138952	1147129	-
18545	G13631	TU30562	RAZU01000244.1	1126718	1129160	-	ENSCGRG00015024937	Cenpx	RAZU01000244.1	1147705	1149743	+
22269	G13631	TU30562	RAZU01000244.1	1126718	1129160	-	ENSCGRG00015024944	Aspscr1	RAZU01000244.1	1151429	1191287	-
84931	G13594	TU30490	RAZU01000243.1	17610307	17611735	+	ENSCGRG00015023244	Thg1l	RAZU01000243.1	17515687	17525376	-
21731	G13560	TU30420	RAZU01000243.1	4646667	4649348	+	ENSCGRG00015020574	Ubtd2	RAZU01000243.1	4671079	4719046	+
90803	G13560	TU30420	RAZU01000243.1	4646667	4649348	+	ENSCGRG00015020611	Stk10	RAZU01000243.1	4740151	4828116	+
2330	G1356	TU3032	RAZU01000042.1	2972595	2973040	-	ENSCGRG00015000617	Klf3	RAZU01000042.1	2975370	2987718	+
74169	G13552	TU30396	RAZU01000243.1	4112800	4114347	-	ENSCGRG00015020195	Bnip1	RAZU01000243.1	3847546	4038631	-
30793	G13552	TU30396	RAZU01000243.1	4112800	4114347	-	ENSCGRG00015020262	Crebrf	RAZU01000243.1	4047810	4082007	-
12866	G13552	TU30396	RAZU01000243.1	4112800	4114347	-	ENSCGRG00015020284	Atp6v0e	RAZU01000243.1	4127213	4145342	-
49145	G13552	TU30396	RAZU01000243.1	4112800	4114347	-	ENSCGRG00015020355	Ergic1	RAZU01000243.1	4163492	4259567	-
31171	G13508	TU30270	RAZU01000243.1	2107352	2122597	-	ENSCGRG00015017524	Sox8	RAZU01000243.1	2153768	2157025	-
42731	G13508	TU30270	RAZU01000243.1	2107352	2122597	-	ENSCGRG00015017531	Lmf1	RAZU01000243.1	2165328	2276320	+
65878	G13443	TU30120	RAZU01000243.1	261227	262084	+	ENSCGRG00015011377	Thoc6	RAZU01000243.1	189774	195349	-
65143	G13443	TU30120	RAZU01000243.1	261227	262084	+	ENSCGRG00015011405	Hcfc1r1	RAZU01000243.1	195076	196084	+
62793	G13443	TU30120	RAZU01000243.1	261227	262084	+	ENSCGRG00015011410	Tnfrsf12a	RAZU01000243.1	197031	198434	-
12577	G13443	TU30120	RAZU01000243.1	261227	262084	+	ENSCGRG00015011492	Pkmyt1	RAZU01000243.1	243919	248650	+
9165	G13443	TU30120	RAZU01000243.1	261227	262084	+	ENSCGRG00015011533	Paqr4	RAZU01000243.1	249626	252062	-
2631	G13443	TU30120	RAZU01000243.1	261227	262084	+	ENSCGRG00015011581	Flywch1	RAZU01000243.1	264715	284303	-
25435	G13443	TU30120	RAZU01000243.1	261227	262084	+	ENSCGRG00015011592	Flywch2	RAZU01000243.1	287519	290568	-
54223	G13443	TU30120	RAZU01000243.1	261227	262084	+	ENSCGRG00015011604	Srrm2	RAZU01000243.1	316307	333238	+
44660	G13428	TU30087	RAZU01000243.1	50069	51061	-	ENSCGRG00015011189	Zfp13	RAZU01000243.1	95721	104900	-
92932	G13383	TU29983	RAZU01000241.1	20690031	20690402	-	ENSCGRG00015006773	Rps7	RAZU01000241.1	20783334	20788418	-
58271	G13341	TU29892	RAZU01000241.1	10458708	10460223	-	ENSCGRG00015001458	Rdh14	RAZU01000241.1	10518494	10522732	+
60919	G13334	TU29880	RAZU01000241.1	9239152	9254071	+	ENSCGRG00015000651	Sdc1	RAZU01000241.1	9156353	9178233	+
56043	G13334	TU29880	RAZU01000241.1	9239152	9254071	+	ENSCGRG00015000691	Laptm4a	RAZU01000241.1	9310114	9327512	+
91050	G13334	TU29871	RAZU01000241.1	9239152	9269499	+	ENSCGRG00015000751	Wdr35	RAZU01000241.1	9360549	9412259	+
46060	G13234	TU29637	RAZU01000240.1	1811673	1815297	+	ENSCGRG00015024208	Rsad1	RAZU01000240.1	1759274	1765613	-
23980	G13234	TU29637	RAZU01000240.1	1811673	1815297	+	ENSCGRG00015024279	Lrrc59	RAZU01000240.1	1839277	1854238	+
40574	G13234	TU29637	RAZU01000240.1	1811673	1815297	+	ENSCGRG00015024292	Eme1	RAZU01000240.1	1855871	1861831	-
48737	G13234	TU29637	RAZU01000240.1	1811673	1815297	+	ENSCGRG00015024310	Mrpl27	RAZU01000240.1	1864034	1869274	+
58562	G13234	TU29637	RAZU01000240.1	1811673	1815297	+	ENSCGRG00015024316	Xylt2	RAZU01000240.1	1873859	1887806	-
508	G13216	TU29601	RAZU01000239.1	4025758	4032015	-	ENSCGRG00015021209	Itga3	RAZU01000239.1	4032523	4062878	+
33851	G13216	TU29601	RAZU01000239.1	4025758	4032015	-	ENSCGRG00015021373	Pdk2	RAZU01000239.1	4065866	4079572	+
69215	G13216	TU29601	RAZU01000239.1	4025758	4032015	-	ENSCGRG00015021421	Ppp1r9b	RAZU01000239.1	4101230	4116583	-
85830	G13207	TU29579	RAZU01000239.1	3732222	3735730	+	ENSCGRG00015020552	Spop	RAZU01000239.1	3624546	3646392	-
997	G13207	TU29579	RAZU01000239.1	3732222	3735730	+	ENSCGRG00015020587	Slc35b1	RAZU01000239.1	3724981	3731225	-
62293	G13207	TU29579	RAZU01000239.1	3732222	3735730	+	ENSCGRG00015020642	Kat7	RAZU01000239.1	3798023	3834752	+
26920	G13198	TU29559	RAZU01000239.1	3270585	3273982	-	ENSCGRG00015020396	Phospho1	RAZU01000239.1	3300902	3304735	-
90834	G13198	TU29559	RAZU01000239.1	3270585	3273982	-	ENSCGRG00015020415	Zfp652	RAZU01000239.1	3364816	3379180	-
70852	G13109	TU29375	RAZU01000239.1	225611	229957	-	ENSCGRG00015014288	Igfbp4	RAZU01000239.1	143123	154759	-
9483	G13109	TU29375	RAZU01000239.1	225611	229957	-	ENSCGRG00015014316	Top2a	RAZU01000239.1	184885	216128	+
5836	G13109	TU29375	RAZU01000239.1	225611	229957	-	ENSCGRG00015014666	Rara	RAZU01000239.1	235793	259343	-
56604	G13109	TU29375	RAZU01000239.1	225611	229957	-	ENSCGRG00015014722	Cdc6	RAZU01000239.1	286561	298757	-
77695	G13109	TU29375	RAZU01000239.1	225611	229957	-	ENSCGRG00015014755	Wipf2	RAZU01000239.1	307652	321169	-
51842	G13018	TU29173	RAZU01000237.1	8163287	8164640	+	ENSCGRG00015006111	Naif1	RAZU01000237.1	8106372	8111445	-
17952	G13018	TU29173	RAZU01000237.1	8163287	8164640	+	ENSCGRG00015006124	Slc25a25	RAZU01000237.1	8112111	8145335	+
535	G13018	TU29173	RAZU01000237.1	8163287	8164640	+	ENSCGRG00015006374	Ptges2	RAZU01000237.1	8156493	8162752	-
15669	G13018	TU29173	RAZU01000237.1	8163287	8164640	+	ENSCGRG00015006441	Ciz1	RAZU01000237.1	8180309	8200157	-
86964	G13018	TU29173	RAZU01000237.1	8163287	8164640	+	ENSCGRG00015009511	Golga2	RAZU01000237.1	8251604	8272223	-
80863	G13014	TU29168	RAZU01000237.1	8055629	8056564	-	ENSCGRG00015005750	St6galnac6	RAZU01000237.1	7954447	7974766	-
69015	G13014	TU29168	RAZU01000237.1	8055629	8056564	-	ENSCGRG00015006046	St6galnac4	RAZU01000237.1	7977570	7986614	-
50609	G13014	TU29168	RAZU01000237.1	8055629	8056564	-	ENSCGRG00015006080	Dpm2	RAZU01000237.1	8002351	8005020	-
16112	G13014	TU29168	RAZU01000237.1	8055629	8056564	-	ENSCGRG00015006104	Fam102a	RAZU01000237.1	8008948	8039517	-
49808	G13014	TU29168	RAZU01000237.1	8055629	8056564	-	ENSCGRG00015006111	Naif1	RAZU01000237.1	8106372	8111445	-
55547	G13014	TU29168	RAZU01000237.1	8055629	8056564	-	ENSCGRG00015006124	Slc25a25	RAZU01000237.1	8112111	8145335	+
99929	G13014	TU29168	RAZU01000237.1	8055629	8056564	-	ENSCGRG00015006374	Ptges2	RAZU01000237.1	8156493	8162752	-
72249	G12972	TU29069	RAZU01000237.1	5227945	5229268	-	ENSCGRG00015002019	Stom	RAZU01000237.1	5134793	5155696	+
21352	G12972	TU29069	RAZU01000237.1	5227945	5229268	-	ENSCGRG00015002058	Gsn	RAZU01000237.1	5163928	5206593	-
69283	G12972	TU29069	RAZU01000237.1	5227945	5229268	-	ENSCGRG00015002168	Rab14	RAZU01000237.1	5298551	5308644	+
83751	G12972	TU29069	RAZU01000237.1	5227945	5229268	-	ENSCGRG00015002199	Cntrl	RAZU01000237.1	5313019	5388094	-
25300	G12940	TU28959	RAZU01000237.1	1778827	1780129	+	ENSCGRG00015024124	Ppp6c	RAZU01000237.1	1805429	1832040	+
58197	G12940	TU28959	RAZU01000237.1	1778827	1780129	+	ENSCGRG00015024159	Scai	RAZU01000237.1	1838326	1953780	+
19031	G1294	TU2907	RAZU01000039.1	15893885	15895596	-	ENSCGRG00015026259	Tmem168	RAZU01000039.1	15853760	15874854	-
9810	G1294	TU2907	RAZU01000039.1	15893885	15895596	-	ENSCGRG00015026262	Bmt2	RAZU01000039.1	15905406	15952887	-
53722	G12602	TU28232	RAZU01000234.1	55090321	55105507	-	ENSCGRG00015010166	Lmo2	RAZU01000234.1	55024815	55036599	-
52849	G12573	TU28172	RAZU01000234.1	49937468	49957492	+	ENSCGRG00015008312	Kif18a	RAZU01000234.1	50010341	50060351	-
45825	G1255	TU2826	RAZU01000039.1	6716749	6770626	+	ENSCGRG00015024743	Cdk6	RAZU01000039.1	6484929	6670924	-
75879	G12512	TU28035	RAZU01000234.1	40362473	40367941	-	ENSCGRG00015024156	Chp1	RAZU01000234.1	40269681	40286594	-
37349	G12512	TU28035	RAZU01000234.1	40362473	40367941	-	ENSCGRG00015000117	Exd1	RAZU01000234.1	40302413	40325124	+
15508	G12512	TU28035	RAZU01000234.1	40362473	40367941	-	ENSCGRG00015000299	Ino80	RAZU01000234.1	40383449	40473034	+
93290	G12481	TU27947	RAZU01000234.1	38721847	38780243	-	ENSCGRG00015020232	Tubgcp4	RAZU01000234.1	38592771	38628557	-
81422	G12481	TU27947	RAZU01000234.1	38721847	38780243	-	ENSCGRG00015020578	Zscan29	RAZU01000234.1	38629891	38640425	+
58824	G12481	TU27947	RAZU01000234.1	38721847	38780243	-	ENSCGRG00015020627	Adal	RAZU01000234.1	38645891	38663023	-
43634	G12481	TU27947	RAZU01000234.1	38721847	38780243	-	ENSCGRG00015020689	Lcmt2	RAZU01000234.1	38664421	38678213	+
9672	G12481	TU27947	RAZU01000234.1	38721847	38780243	-	ENSCGRG00015020831	Ccndbp1	RAZU01000234.1	38789915	38799532	-
20850	G12481	TU27947	RAZU01000234.1	38721847	38780243	-	ENSCGRG00015020898	Tmem62	RAZU01000234.1	38801093	38828609	-
56671	G12481	TU27947	RAZU01000234.1	38721847	38780243	-	ENSCGRG00015020957	Ubr1	RAZU01000234.1	38836914	38959512	+
47384	G1242	TU2803	RAZU01000039.1	6083107	6085130	-	ENSCGRG00015024408	Ezh2	RAZU01000039.1	5966666	6035723	-
1716	G1242	TU2803	RAZU01000039.1	6083107	6085130	-	ENSCGRG00015024450	Cyp51	RAZU01000039.1	6086846	6103759	-
79009	G1242	TU2803	RAZU01000039.1	6083107	6085130	-	ENSCGRG00015024498	Krit1	RAZU01000039.1	6164139	6193899	-
83920	G12389	TU27747	RAZU01000234.1	30958529	30959676	-	ENSCGRG00015014400	Ttl	RAZU01000234.1	30848125	30874609	-
7437	G12389	TU27747	RAZU01000234.1	30958529	30959676	-	ENSCGRG00015014481	Zc3h8	RAZU01000234.1	30967113	31147570	+
87469	G12386	TU27744	RAZU01000234.1	30962078	30965138	+	ENSCGRG00015014400	Ttl	RAZU01000234.1	30848125	30874609	-
0	G12386	TU27744	RAZU01000234.1	30962078	30965138	+	ENSCGRG00015014441	Zc3h6	RAZU01000234.1	30913140	30962576	-
1975	G12386	TU27744	RAZU01000234.1	30962078	30965138	+	ENSCGRG00015014481	Zc3h8	RAZU01000234.1	30967113	31147570	+
97949	G12386	TU27744	RAZU01000234.1	30962078	30965138	+	ENSCGRG00015014526	Tmem87b	RAZU01000234.1	31063087	31099943	-
53	G12365	TU27696	RAZU01000234.1	29687929	29694133	-	ENSCGRG00015013657	Idh3b	RAZU01000234.1	29694186	29699011	+
3104	G12365	TU27696	RAZU01000234.1	29687929	29694133	-	ENSCGRG00015013688	Nop56	RAZU01000234.1	29697237	29703784	-
9407	G12335	TU27621	RAZU01000234.1	27448815	27451764	+	ENSCGRG00015010862	Gpcpd1	RAZU01000234.1	27392304	27439408	+
80251	G12328	TU27607	RAZU01000234.1	25303849	25304367	+	ENSCGRG00015010058	Plcb1	RAZU01000234.1	24547737	25223598	-
44479	G12328	TU27607	RAZU01000234.1	25303849	25304367	+	ENSCGRG00015010295	Hao1	RAZU01000234.1	25348846	25468653	+
46423	G12237	TU27412	RAZU01000234.1	8641193	8642895	-	ENSCGRG00015003605	Bcl2l1	RAZU01000234.1	8542417	8594770	+
1365	G12237	TU27412	RAZU01000234.1	8641193	8642895	-	ENSCGRG00015003663	Id1	RAZU01000234.1	8639045	8639828	-
28578	G12237	TU27412	RAZU01000234.1	8641193	8642895	-	ENSCGRG00015003676	H13	RAZU01000234.1	8671473	8710646	-
88689	G12181	TU27284	RAZU01000234.1	5036194	5038089	-	ENSCGRG00015025786	Ergic3	RAZU01000234.1	4936529	4947505	-
38882	G12181	TU27284	RAZU01000234.1	5036194	5038089	-	ENSCGRG00015025846	Cep250	RAZU01000234.1	4957326	4997312	-
58	G12181	TU27284	RAZU01000234.1	5036194	5038089	-	ENSCGRG00015026023	Uqcc1	RAZU01000234.1	5038147	5129221	+
26088	G12163	TU27247	RAZU01000234.1	4549782	4558239	+	ENSCGRG00015025533	Epb41l1	RAZU01000234.1	4422806	4523694	-
97300	G12163	TU27247	RAZU01000234.1	4549782	4558239	+	ENSCGRG00015025624	Scand1	RAZU01000234.1	4655539	4660107	+
56745	G12157	TU27231	RAZU01000234.1	4128807	4143896	+	ENSCGRG00015025095	Ndrg3	RAZU01000234.1	3978315	4072062	+
4625	G12157	TU27231	RAZU01000234.1	4128807	4143896	+	ENSCGRG00015025218	Tgif2	RAZU01000234.1	4113018	4124182	-
31281	G12157	TU27231	RAZU01000234.1	4128807	4143896	+	ENSCGRG00015025224	Myl9	RAZU01000234.1	4175177	4180472	-
53461	G12157	TU27231	RAZU01000234.1	4128807	4143896	+	ENSCGRG00015025258	Dlgap4	RAZU01000234.1	4197357	4345610	-
44224	G12062	TU26981	RAZU01000231.1	1343185	1354044	-	ENSCGRG00015016271	Rpl18	RAZU01000231.1	1297271	1298961	-
35575	G12062	TU26981	RAZU01000231.1	1343185	1354044	-	ENSCGRG00015016323	Sphk2	RAZU01000231.1	1300863	1307610	+
30605	G12062	TU26981	RAZU01000231.1	1343185	1354044	-	ENSCGRG00015016337	Dbp	RAZU01000231.1	1308386	1312580	-
23203	G12062	TU26981	RAZU01000231.1	1343185	1354044	-	ENSCGRG00015016448	Rasip1	RAZU01000231.1	1377247	1390634	-
35792	G12062	TU26981	RAZU01000231.1	1343185	1354044	-	ENSCGRG00015016476	Izumo1	RAZU01000231.1	1389836	1394260	-
42911	G12062	TU26981	RAZU01000231.1	1343185	1354044	-	ENSCGRG00015016496	Fut1	RAZU01000231.1	1396955	1398088	-
46628	G12062	TU26981	RAZU01000231.1	1343185	1354044	-	ENSCGRG00015016504	Fgf21	RAZU01000231.1	1400672	1401847	+
74513	G12062	TU26981	RAZU01000231.1	1343185	1354044	-	ENSCGRG00015016511	Bcat2	RAZU01000231.1	1428557	1440134	-
57676	G11914	TU26624	RAZU01000230.1	8214251	8215250	+	ENSCGRG00015021953	Nfe2l2	RAZU01000230.1	8130619	8156575	+
37203	G11875	TU26546	RAZU01000229.1	5570802	5572754	+	ENSCGRG00015018204	Prpf6	RAZU01000229.1	5472450	5533599	+
33275	G11875	TU26546	RAZU01000229.1	5570802	5572754	+	ENSCGRG00015018238	Gm29797	RAZU01000229.1	5535348	5537527	+
7800	G11875	TU26546	RAZU01000229.1	5570802	5572754	+	ENSCGRG00015018261	Tcea2	RAZU01000229.1	5556030	5563002	+
1958	G11875	TU26546	RAZU01000229.1	5570802	5572754	+	ENSCGRG00015018302	Rgs19	RAZU01000229.1	5564061	5568844	-
58325	G11863	TU26500	RAZU01000229.1	5174817	5175709	+	ENSCGRG00015017217	Helz2	RAZU01000229.1	5102867	5116492	-
8160	G11863	TU26500	RAZU01000229.1	5174817	5175709	+	ENSCGRG00015017345	Gmeb2	RAZU01000229.1	5128147	5166657	-
22180	G11863	TU26500	RAZU01000229.1	5174817	5175709	+	ENSCGRG00015017382	Rtel1	RAZU01000229.1	5197889	5231797	+
59923	G11863	TU26500	RAZU01000229.1	5174817	5175709	+	ENSCGRG00015017496	Arfrp1	RAZU01000229.1	5235632	5242374	-
66985	G11863	TU26500	RAZU01000229.1	5174817	5175709	+	ENSCGRG00015017528	Zgpat	RAZU01000229.1	5242694	5261817	+
87777	G11863	TU26500	RAZU01000229.1	5174817	5175709	+	ENSCGRG00015017566	Lime1	RAZU01000229.1	5263486	5264754	+
50455	G11861	TU26494	RAZU01000229.1	5166947	5168397	+	ENSCGRG00015017217	Helz2	RAZU01000229.1	5102867	5116492	-
290	G11861	TU26494	RAZU01000229.1	5166947	5168397	+	ENSCGRG00015017345	Gmeb2	RAZU01000229.1	5128147	5166657	-
29492	G11861	TU26494	RAZU01000229.1	5166947	5168397	+	ENSCGRG00015017382	Rtel1	RAZU01000229.1	5197889	5231797	+
67235	G11861	TU26494	RAZU01000229.1	5166947	5168397	+	ENSCGRG00015017496	Arfrp1	RAZU01000229.1	5235632	5242374	-
74297	G11861	TU26494	RAZU01000229.1	5166947	5168397	+	ENSCGRG00015017528	Zgpat	RAZU01000229.1	5242694	5261817	+
95089	G11861	TU26494	RAZU01000229.1	5166947	5168397	+	ENSCGRG00015017566	Lime1	RAZU01000229.1	5263486	5264754	+
3029	G11860	TU26493	RAZU01000229.1	5119521	5121739	+	ENSCGRG00015017217	Helz2	RAZU01000229.1	5102867	5116492	-
6408	G11860	TU26493	RAZU01000229.1	5119521	5121739	+	ENSCGRG00015017345	Gmeb2	RAZU01000229.1	5128147	5166657	-
76150	G11860	TU26493	RAZU01000229.1	5119521	5121739	+	ENSCGRG00015017382	Rtel1	RAZU01000229.1	5197889	5231797	+
3597	G11848	TU26469	RAZU01000229.1	4416113	4422079	+	ENSCGRG00015015880	Mrgbp	RAZU01000229.1	4425676	4428330	+
87655	G11848	TU26469	RAZU01000229.1	4416113	4422079	+	ENSCGRG00015016019	Dido1	RAZU01000229.1	4509734	4542799	-
93156	G11840	TU26455	RAZU01000229.1	4010464	4017874	-	ENSCGRG00015015485	Ss18l1	RAZU01000229.1	3892133	3917308	+
75077	G11840	TU26455	RAZU01000229.1	4010464	4017874	-	ENSCGRG00015015500	Mtg2	RAZU01000229.1	3928164	3935387	+
2874	G11840	TU26455	RAZU01000229.1	4010464	4017874	-	ENSCGRG00015015575	Osbpl2	RAZU01000229.1	3965965	4007590	+
5987	G11840	TU26455	RAZU01000229.1	4010464	4017874	-	ENSCGRG00015015652	Lama5	RAZU01000229.1	4023861	4071178	-
83097	G11840	TU26455	RAZU01000229.1	4010464	4017874	-	ENSCGRG00015015784	Cables2	RAZU01000229.1	4100971	4115569	-
69755	G11779	TU26313	RAZU01000225.1	847178	872267	+	ENSCGRG00015012704	Zfp277	RAZU01000225.1	666087	777423	+
665	G11779	TU26313	RAZU01000225.1	847178	872267	+	ENSCGRG00015012738	Ifrd1	RAZU01000225.1	872932	892460	+
30020	G11779	TU26313	RAZU01000225.1	847178	872267	+	ENSCGRG00015012786	Lsmem1	RAZU01000225.1	902287	908280	+
84678	G11711	TU26177	RAZU01000219.1	10829541	10830750	+	ENSCGRG00015006750	Arid3a	RAZU01000219.1	10722232	10744863	-
65836	G11711	TU26177	RAZU01000219.1	10829541	10830750	+	ENSCGRG00015006782	R3hdm4	RAZU01000219.1	10757438	10763705	+
50827	G11711	TU26177	RAZU01000219.1	10829541	10830750	+	ENSCGRG00015006807	Med16	RAZU01000219.1	10765679	10778714	+
14486	G11711	TU26177	RAZU01000219.1	10829541	10830750	+	ENSCGRG00015007035	Ptbp1	RAZU01000219.1	10806730	10815055	-
52723	G11711	TU26177	RAZU01000219.1	10829541	10830750	+	ENSCGRG00015007204	Fstl3	RAZU01000219.1	10883473	10888988	-
67256	G11711	TU26177	RAZU01000219.1	10829541	10830750	+	ENSCGRG00015007210	Rnf126	RAZU01000219.1	10898006	10905606	+
84865	G11711	TU26177	RAZU01000219.1	10829541	10830750	+	ENSCGRG00015007255	Polrmt	RAZU01000219.1	10915615	10926044	+
88515	G11645	TU26019	RAZU01000219.1	9551245	9554580	-	ENSCGRG00015001984	Zfr2	RAZU01000219.1	9441787	9462730	-
33087	G11645	TU26019	RAZU01000219.1	9551245	9554580	-	ENSCGRG00015002206	Eef2	RAZU01000219.1	9512488	9518158	-
11646	G11645	TU26019	RAZU01000219.1	9551245	9554580	-	ENSCGRG00015002307	Pias4	RAZU01000219.1	9526355	9539599	+
14987	G11645	TU26019	RAZU01000219.1	9551245	9554580	-	ENSCGRG00015002356	Map2k2	RAZU01000219.1	9569567	9583966	-
53524	G11645	TU26019	RAZU01000219.1	9551245	9554580	-	ENSCGRG00015002430	Thop1	RAZU01000219.1	9608104	9623869	-
77197	G11645	TU26019	RAZU01000219.1	9551245	9554580	-	ENSCGRG00015002448	Sgta	RAZU01000219.1	9631777	9644389	+
63563	G1155	TU2628	RAZU01000030.1	821577	825480	+	ENSCGRG00015017313	Ubr2	RAZU01000030.1	678057	758014	+
28425	G1155	TU2628	RAZU01000030.1	821577	825480	+	ENSCGRG00015017589	Tbcc	RAZU01000030.1	792130	793152	-
59811	G1155	TU2628	RAZU01000030.1	821577	825480	+	ENSCGRG00015017673	Rpl7l1	RAZU01000030.1	885291	889177	+
67104	G1155	TU2628	RAZU01000030.1	821577	825480	+	ENSCGRG00015017711	2310039H08Rik	RAZU01000030.1	892584	892919	-
88534	G1155	TU2628	RAZU01000030.1	821577	825480	+	ENSCGRG00015017746	Cnpy3	RAZU01000030.1	914014	928885	+
19393	G11547	TU25779	RAZU01000210.1	17862990	17864424	+	ENSCGRG00015016932	F11r	RAZU01000210.1	17883817	17908061	-
52817	G11547	TU25779	RAZU01000210.1	17862990	17864424	+	ENSCGRG00015016948	Tstd1	RAZU01000210.1	17917241	17918413	-
54962	G11547	TU25779	RAZU01000210.1	17862990	17864424	+	ENSCGRG00015016962	Usf1	RAZU01000210.1	17919386	17922471	-
78169	G11491	TU25666	RAZU01000210.1	10988018	10991025	+	ENSCGRG00015013137	Ahctf1	RAZU01000210.1	10855584	10909849	+
6476	G11491	TU25666	RAZU01000210.1	10988018	10991025	+	ENSCGRG00015013424	Sccpdh	RAZU01000210.1	10957619	10981542	-
14184	G11491	TU25666	RAZU01000210.1	10988018	10991025	+	ENSCGRG00015013434	Cnst	RAZU01000210.1	11005209	11053012	-
95721	G11491	TU25666	RAZU01000210.1	10988018	10991025	+	ENSCGRG00015013446	Tfb2m	RAZU01000210.1	11086746	11101485	+
69655	G11484	TU25651	RAZU01000210.1	10435086	10440295	+	ENSCGRG00015011404	Itpkb	RAZU01000210.1	10274680	10365431	-
30292	G11484	TU25651	RAZU01000210.1	10435086	10440295	+	ENSCGRG00015011510	Coq8a	RAZU01000210.1	10470587	10525708	+
90640	G11484	TU25651	RAZU01000210.1	10435086	10440295	+	ENSCGRG00015011599	Cdc42bpa	RAZU01000210.1	10530935	10710962	-
74795	G11480	TU25645	RAZU01000210.1	10078583	10082957	+	ENSCGRG00015011060	Acbd3	RAZU01000210.1	9972206	10003788	-
329	G11480	TU25645	RAZU01000210.1	10078583	10082957	+	ENSCGRG00015011090	Lin9	RAZU01000210.1	10038770	10078254	-
22357	G11480	TU25645	RAZU01000210.1	10078583	10082957	+	ENSCGRG00015011108	Parp1	RAZU01000210.1	10105314	10139639	-
557	G11466	TU25615	RAZU01000210.1	9533785	9539468	-	ENSCGRG00015010615	Wdr26	RAZU01000210.1	9540025	9578404	+
50536	G11466	TU25615	RAZU01000210.1	9533785	9539468	-	ENSCGRG00015010685	Cnih4	RAZU01000210.1	9590004	9604030	-
73923	G11466	TU25615	RAZU01000210.1	9533785	9539468	-	ENSCGRG00015010748	Nvl	RAZU01000210.1	9613391	9660120	+
47293	G11464	TU25613	RAZU01000210.1	9491025	9492732	+	ENSCGRG00015010615	Wdr26	RAZU01000210.1	9540025	9578404	+
97272	G11464	TU25613	RAZU01000210.1	9491025	9492732	+	ENSCGRG00015010685	Cnih4	RAZU01000210.1	9590004	9604030	-
19886	G11427	TU25542	RAZU01000210.1	5956634	5963490	+	ENSCGRG00015008802	Rab3gap2	RAZU01000210.1	5852521	5936748	-
64178	G11396	TU25480	RAZU01000210.1	245387	249165	-	ENSCGRG00015005273	Tmem206	RAZU01000210.1	138588	181209	-
73428	G11396	TU25480	RAZU01000210.1	245387	249165	-	ENSCGRG00015005317	Nenf	RAZU01000210.1	161783	171959	+
41962	G11396	TU25480	RAZU01000210.1	245387	249165	-	ENSCGRG00015005359	Atf3	RAZU01000210.1	291127	304107	+
92097	G11367	TU25429	RAZU01000203.1	18223278	18227296	-	ENSCGRG00015002248	Irf2bpl	RAZU01000203.1	18128829	18131181	-
8103	G11367	TU25429	RAZU01000203.1	18223278	18227296	-	ENSCGRG00015002302	Cipc	RAZU01000203.1	18201553	18215175	+
5549	G11362	TU25415	RAZU01000203.1	18136730	18141804	+	ENSCGRG00015002248	Irf2bpl	RAZU01000203.1	18128829	18131181	-
59749	G11362	TU25415	RAZU01000203.1	18136730	18141804	+	ENSCGRG00015002302	Cipc	RAZU01000203.1	18201553	18215175	+
0	G11294	TU25273	RAZU01000203.1	12829429	12831418	+	ENSCGRG00015028158	Cox16	RAZU01000203.1	12783677	12829648	-
10884	G11294	TU25273	RAZU01000203.1	12829429	12831418	+	ENSCGRG00015028162	Synj2bp	RAZU01000203.1	12842302	12875324	-
25954	G11286	TU25259	RAZU01000203.1	11867101	11868328	-	ENSCGRG00015028069	Dcaf5	RAZU01000203.1	11749336	11841147	-
11580	G11286	TU25259	RAZU01000203.1	11867101	11868328	-	ENSCGRG00015028079	Exd2	RAZU01000203.1	11879908	11926674	+
57568	G11251	TU25159	RAZU01000203.1	7931397	7946873	+	ENSCGRG00015027761	Mthfd1	RAZU01000203.1	7808473	7873829	+
15645	G11251	TU25159	RAZU01000203.1	7931397	7946873	+	ENSCGRG00015027774	Zbtb25	RAZU01000203.1	7900755	7915752	-
14922	G11251	TU25159	RAZU01000203.1	7931397	7946873	+	ENSCGRG00015027777	Hspa2	RAZU01000203.1	7961795	7963699	+
70409	G11192	TU25022	RAZU01000203.1	1143132	1146570	+	ENSCGRG00015025844	Arf6	RAZU01000203.1	1048846	1072723	+
91916	G11192	TU25022	RAZU01000203.1	1143132	1146570	+	ENSCGRG00015025853	Vcpkmt	RAZU01000203.1	1238486	1244043	-
99689	G11192	TU25022	RAZU01000203.1	1143132	1146570	+	ENSCGRG00015025866	Sos2	RAZU01000203.1	1246259	1338429	-
19409	G11148	TU24938	RAZU01000200.1	67108198	67111855	-	ENSCGRG00015023209	Mcfd2	RAZU01000200.1	67084486	67088789	-
427	G11148	TU24938	RAZU01000200.1	67108198	67111855	-	ENSCGRG00015023258	Ttc7	RAZU01000200.1	67112282	67221661	+
80783	G11120	TU24868	RAZU01000200.1	63824847	63832103	-	ENSCGRG00015021978	Mta3	RAZU01000200.1	63506722	63744064	+
76275	G11119	TU24867	RAZU01000200.1	63820339	63823893	-	ENSCGRG00015021978	Mta3	RAZU01000200.1	63506722	63744064	+
21498	G11079	TU24791	RAZU01000200.1	54616999	54617472	-	ENSCGRG00015018826	Rnf152	RAZU01000200.1	54594890	54595501	-
68341	G11077	TU24785	RAZU01000200.1	54511898	54526549	+	ENSCGRG00015018826	Rnf152	RAZU01000200.1	54594890	54595501	-
36597	G1106	TU2510	RAZU01000025.1	1649785	1654294	+	ENSCGRG00015015454	Fkbp5	RAZU01000025.1	1566367	1613188	-
87378	G1106	TU2510	RAZU01000025.1	1649785	1654294	+	ENSCGRG00015015527	Srpk1	RAZU01000025.1	1741672	1779805	-
28887	G11057	TU24726	RAZU01000200.1	46490071	46491904	-	ENSCGRG00015008752	3110009E18Rik	RAZU01000200.1	46520791	46638171	-
6165	G10872	TU24331	RAZU01000200.1	10879097	10880752	-	ENSCGRG00015012847	Cop1	RAZU01000200.1	10886917	10992746	-
56201	G10860	TU24291	RAZU01000200.1	9087849	9089580	+	ENSCGRG00015011876	Klhl20	RAZU01000200.1	9145781	9190672	+
2749	G10849	TU24273	RAZU01000200.1	8353805	8358045	-	ENSCGRG00015011451	Pigc	RAZU01000200.1	8360794	8361687	-
99211	G10849	TU24273	RAZU01000200.1	8353805	8358045	-	ENSCGRG00015011471	Suco	RAZU01000200.1	8457256	8516674	+
43228	G10805	TU24186	RAZU01000200.1	3915855	3958791	+	ENSCGRG00015007903	Fam78b	RAZU01000200.1	3793245	3872627	-
8116	G10799	TU24176	RAZU01000200.1	3781590	3785129	-	ENSCGRG00015007903	Fam78b	RAZU01000200.1	3793245	3872627	-
313	G10767	TU24090	RAZU01000196.1	98451	100958	-	ENSCGRG00015005932	Zfp386	RAZU01000196.1	101271	117838	+
61326	G10681	TU23929	RAZU01000190.1	2702387	2705619	-	ENSCGRG00015021347	Pacs2	RAZU01000190.1	2568022	2641061	+
13346	G10681	TU23929	RAZU01000190.1	2702387	2705619	-	ENSCGRG00015021464	Mta1	RAZU01000190.1	2663949	2689041	+
4927	G10681	TU23929	RAZU01000190.1	2702387	2705619	-	ENSCGRG00015021593	Crip2	RAZU01000190.1	2693143	2697460	+
4457	G10681	TU23929	RAZU01000190.1	2702387	2705619	-	ENSCGRG00015021636	Tedc1	RAZU01000190.1	2710076	2718434	+
25955	G10681	TU23929	RAZU01000190.1	2702387	2705619	-	ENSCGRG00015021658	Tmem121	RAZU01000190.1	2731574	2732530	+
47300	G10566	TU23656	RAZU01000188.1	567428	575727	+	ENSCGRG00015016614	Traf5	RAZU01000188.1	478606	520128	-
262	G10566	TU23656	RAZU01000188.1	567428	575727	+	ENSCGRG00015016630	Rcor3	RAZU01000188.1	524165	567166	-
48304	G10561	TU23644	RAZU01000188.1	305191	307925	-	ENSCGRG00015016533	Lpgat1	RAZU01000188.1	207848	256887	+
4142	G10561	TU23644	RAZU01000188.1	305191	307925	-	ENSCGRG00015016562	Nek2	RAZU01000188.1	312067	328727	+
91419	G10561	TU23644	RAZU01000188.1	305191	307925	-	ENSCGRG00015016592	Slc30a1	RAZU01000188.1	399344	403212	+
35308	G10510	TU23518	RAZU01000177.1	5792420	5793388	+	ENSCGRG00015012234	Sptssa	RAZU01000177.1	5746172	5757112	-
882	G10510	TU23518	RAZU01000177.1	5792420	5793388	+	ENSCGRG00015012253	Eapp	RAZU01000177.1	5775841	5791538	-
95904	G10456	TU23364	RAZU01000172.1	6503337	6505819	-	ENSCGRG00015008977	Ift22	RAZU01000172.1	6379543	6407433	+
63185	G10456	TU23364	RAZU01000172.1	6503337	6505819	-	ENSCGRG00015009028	Fis1	RAZU01000172.1	6428414	6440152	+
33359	G10456	TU23364	RAZU01000172.1	6503337	6505819	-	ENSCGRG00015009224	Plod3	RAZU01000172.1	6460755	6469978	+
561	G10456	TU23364	RAZU01000172.1	6503337	6505819	-	ENSCGRG00015009292	Vgf	RAZU01000172.1	6506380	6509726	+
6769	G10456	TU23364	RAZU01000172.1	6503337	6505819	-	ENSCGRG00015009312	Ap1s1	RAZU01000172.1	6512588	6520772	-
31652	G10456	TU23364	RAZU01000172.1	6503337	6505819	-	ENSCGRG00015009331	Serpine1	RAZU01000172.1	6537471	6546750	-
83570	G10456	TU23364	RAZU01000172.1	6503337	6505819	-	ENSCGRG00015009349	Trim56	RAZU01000172.1	6589389	6591611	-
1481	G1044	TU2359	RAZU01000019.1	1774952	1791644	+	ENSCGRG00015028498	Psd3	RAZU01000019.1	1793125	2305509	+
32528	G10374	TU23193	RAZU01000171.1	7353364	7356264	-	ENSCGRG00015001582	Sppl3	RAZU01000171.1	7234409	7320836	+
11125	G10374	TU23193	RAZU01000171.1	7353364	7356264	-	ENSCGRG00015001608	Acads	RAZU01000171.1	7336159	7342239	-
42800	G10240	TU22905	RAZU01000170.1	2316928	2319876	-	ENSCGRG00015014435	Atp5o	RAZU01000170.1	2362676	2372611	-
14643	G10221	TU22865	RAZU01000170.1	1223499	1226451	-	ENSCGRG00015013009	Mis18a	RAZU01000170.1	1200262	1208856	-
8108	G10221	TU22865	RAZU01000170.1	1223499	1226451	-	ENSCGRG00015013033	Urb1	RAZU01000170.1	1234559	1291150	-
68523	G10101	TU22585	RAZU01000167.1	8794844	8799541	-	ENSCGRG00015002385	Msantd4	RAZU01000167.1	8724474	8726321	-
11915	G10101	TU22585	RAZU01000167.1	8794844	8799541	-	ENSCGRG00015002393	Kbtbd3	RAZU01000167.1	8771624	8782929	-
1735	G10101	TU22585	RAZU01000167.1	8794844	8799541	-	ENSCGRG00015002403	Aasdhppt	RAZU01000167.1	8801276	8813168	+
14795	G10095	TU22573	RAZU01000167.1	7795081	7796177	-	ENSCGRG00015001859	Casp12	RAZU01000167.1	7767584	7780286	-
4235	G10095	TU22573	RAZU01000167.1	7795081	7796177	-	ENSCGRG00015001944	Casp1	RAZU01000167.1	7800412	7812235	-
1499	G10094	TU22572	RAZU01000167.1	7761654	7766085	-	ENSCGRG00015001859	Casp12	RAZU01000167.1	7767584	7780286	-
34327	G10094	TU22572	RAZU01000167.1	7761654	7766085	-	ENSCGRG00015001944	Casp1	RAZU01000167.1	7800412	7812235	-
1641	G10083	TU22558	RAZU01000167.1	6220658	6222162	+	ENSCGRG00015000830	Dcun1d5	RAZU01000167.1	6195417	6219017	-
8507	G10083	TU22558	RAZU01000167.1	6220658	6222162	+	ENSCGRG00015000910	Dync2h1	RAZU01000167.1	6230669	6435035	+
378	G10082	TU22557	RAZU01000167.1	6219395	6220318	+	ENSCGRG00015000830	Dcun1d5	RAZU01000167.1	6195417	6219017	-
10351	G10082	TU22557	RAZU01000167.1	6219395	6220318	+	ENSCGRG00015000910	Dync2h1	RAZU01000167.1	6230669	6435035	+
90274	G1008	TU2267	RAZU01000018.1	3145076	3146718	-	ENSCGRG00015028433	Skiv2l	RAZU01000018.1	3044385	3054802	-
84320	G1008	TU2267	RAZU01000018.1	3145076	3146718	-	ENSCGRG00015028434	Nelfe	RAZU01000018.1	3055541	3060756	+
33807	G1008	TU2267	RAZU01000018.1	3145076	3146718	-	ENSCGRG00015028439	Ehmt2	RAZU01000018.1	3095247	3111269	+
13520	G1008	TU2267	RAZU01000018.1	3145076	3146718	-	ENSCGRG00015028441	Neu1	RAZU01000018.1	3126615	3131556	+
31608	G1008	TU2267	RAZU01000018.1	3145076	3146718	-	ENSCGRG00015028446	Lsm2	RAZU01000018.1	3178326	3181197	+
36019	G1008	TU2267	RAZU01000018.1	3145076	3146718	-	ENSCGRG00015028447	Vars	RAZU01000018.1	3182737	3195275	+
59536	G1008	TU2267	RAZU01000018.1	3145076	3146718	-	ENSCGRG00015028450	Msh5	RAZU01000018.1	3206254	3228550	-
93279	G1008	TU2267	RAZU01000018.1	3145076	3146718	-	ENSCGRG00015028452	Ddah2	RAZU01000018.1	3239997	3241710	+
7728	ENSCGRG00015028860	ENSCGRT00015047024	RAZU01000074.1	37250748	37256526	+	ENSCGRG00015028859	Ino80d	RAZU01000074.1	37194115	37243020	-
26245	ENSCGRG00015028860	ENSCGRT00015047024	RAZU01000074.1	37250748	37256526	+	ENSCGRG00015028861	Ndufs1	RAZU01000074.1	37282771	37310215	-
58604	ENSCGRG00015028860	ENSCGRT00015047024	RAZU01000074.1	37250748	37256526	+	ENSCGRG00015028862	Eef1b2	RAZU01000074.1	37315130	37317818	+
45929	ENSCGRG00015026550	ENSCGRT00015043083	RAZU01000101.1	4595753	4598943	-	ENSCGRG00015026554	Vnn1	RAZU01000101.1	4644872	4661012	-
73673	ENSCGRG00015026403	ENSCGRT00015042830	RAZU01000039.1	19040706	19049161	+	ENSCGRG00015026406	Cav2	RAZU01000039.1	19122834	19129125	+
98085	ENSCGRG00015026403	ENSCGRT00015042830	RAZU01000039.1	19040706	19049161	+	ENSCGRG00015026415	Cav1	RAZU01000039.1	19147246	19196198	+
79415	ENSCGRG00015026315	ENSCGRT00015042667	RAZU01000050.1	9467408	9484236	+	ENSCGRG00015026341	4932438A13Rik	RAZU01000050.1	9563651	9753688	-
97838	ENSCGRG00015026132	ENSCGRT00015042346	RAZU01000073.1	1466272	1470972	+	ENSCGRG00015026126	Csf1	RAZU01000073.1	1354376	1368434	-
58974	ENSCGRG00015026132	ENSCGRT00015042346	RAZU01000073.1	1466272	1470972	+	ENSCGRG00015026138	Gstm5	RAZU01000073.1	1529946	1532978	+
97960	ENSCGRG00015025851	ENSCGRT00015041833	RAZU01000203.1	1118104	1120109	-	ENSCGRG00015025790	Nemf	RAZU01000203.1	968994	1020144	-
45381	ENSCGRG00015025851	ENSCGRT00015041833	RAZU01000203.1	1118104	1120109	-	ENSCGRG00015025844	Arf6	RAZU01000203.1	1048846	1072723	+
61915	ENSCGRG00015025821	ENSCGRT00015041780	RAZU01000045.1	3580391	3582040	+	ENSCGRG00015025681	Impdh1	RAZU01000045.1	3501046	3518476	-
1010	ENSCGRG00015025821	ENSCGRT00015041780	RAZU01000045.1	3580391	3582040	+	ENSCGRG00015025822	Hilpda	RAZU01000045.1	3583050	3583244	+
60649	ENSCGRG00015025821	ENSCGRT00015041780	RAZU01000045.1	3580391	3582040	+	ENSCGRG00015025862	Calu	RAZU01000045.1	3642689	3670153	+
90218	ENSCGRG00015024811	ENSCGRT00015040136	RAZU01000007.1	34177403	34185863	+	ENSCGRG00015024744	Man2b2	RAZU01000007.1	34062940	34087185	+
81919	ENSCGRG00015024811	ENSCGRT00015040136	RAZU01000007.1	34177403	34185863	+	ENSCGRG00015024788	Mrfap1	RAZU01000007.1	34095107	34095484	+
41301	ENSCGRG00015024811	ENSCGRT00015040136	RAZU01000007.1	34177403	34185863	+	ENSCGRG00015024802	Bloc1s4	RAZU01000007.1	34135455	34136102	+
21977	ENSCGRG00015024811	ENSCGRT00015040136	RAZU01000007.1	34177403	34185863	+	ENSCGRG00015024820	D5Ertd579e	RAZU01000007.1	34207840	34246660	+
77330	ENSCGRG00015024811	ENSCGRT00015040136	RAZU01000007.1	34177403	34185863	+	ENSCGRG00015024859	Tbc1d14	RAZU01000007.1	34263193	34364278	+
47190	ENSCGRG00015024363	ENSCGRT00015039393	RAZU01001830.1	1370438	1371839	-	ENSCGRG00015024389	Nrn1	RAZU01001830.1	1419029	1428083	-
1033	ENSCGRG00015024360	ENSCGRT00015039387	RAZU01001830.1	1350452	1417996	+	ENSCGRG00015024389	Nrn1	RAZU01001830.1	1419029	1428083	-
19124	ENSCGRG00015023249	ENSCGRT00015037706	RAZU01000120.1	21314272	21316151	+	ENSCGRG00015023194	Commd3	RAZU01000120.1	21291449	21295148	+
9165	ENSCGRG00015023249	ENSCGRT00015037706	RAZU01000120.1	21314272	21316151	+	ENSCGRG00015023216	Bmi1	RAZU01000120.1	21295522	21305107	+
1845	ENSCGRG00015023249	ENSCGRT00015037706	RAZU01000120.1	21314272	21316151	+	ENSCGRG00015023253	Spag6	RAZU01000120.1	21317996	21376887	+
76458	ENSCGRG00015021479	ENSCGRT00015034727	RAZU01000033.1	600875	602431	-	ENSCGRG00015021261	Txndc16	RAZU01000033.1	445881	524417	+
83106	ENSCGRG00015021366	ENSCGRT00015034524	RAZU01000200.1	60957140	60976407	-	ENSCGRG00015021176	Map4k3	RAZU01000200.1	60733963	60874034	-
96115	ENSCGRG00015021180	ENSCGRT00015034205	RAZU01000239.1	3945837	3955453	-	ENSCGRG00015021170	Tac4	RAZU01000239.1	3842369	3849722	-
77070	ENSCGRG00015021180	ENSCGRT00015034205	RAZU01000239.1	3945837	3955453	-	ENSCGRG00015021209	Itga3	RAZU01000239.1	4032523	4062878	+
70979	ENSCGRG00015020308	ENSCGRT00015032833	RAZU01000243.1	4152986	4155476	-	ENSCGRG00015020262	Crebrf	RAZU01000243.1	4047810	4082007	-
7644	ENSCGRG00015020308	ENSCGRT00015032833	RAZU01000243.1	4152986	4155476	-	ENSCGRG00015020284	Atp6v0e	RAZU01000243.1	4127213	4145342	-
8016	ENSCGRG00015020308	ENSCGRT00015032833	RAZU01000243.1	4152986	4155476	-	ENSCGRG00015020355	Ergic1	RAZU01000243.1	4163492	4259567	-
24672	ENSCGRG00015020080	ENSCGRT00015032446	RAZU01000044.1	1044720	1059990	+	ENSCGRG00015020037	Vegfc	RAZU01000044.1	925060	1020048	-
64895	ENSCGRG00015019837	ENSCGRT00015032027	RAZU01000273.1	1113404	1115798	+	ENSCGRG00015019856	Lrp3	RAZU01000273.1	1180693	1195385	-
65441	ENSCGRG00015018979	ENSCGRT00015030684	RAZU01001826.1	2891675	2897656	+	ENSCGRG00015018847	Gmcl1	RAZU01001826.1	2792074	2826234	-
32469	ENSCGRG00015018979	ENSCGRT00015030684	RAZU01001826.1	2891675	2897656	+	ENSCGRG00015018955	Anxa4	RAZU01001826.1	2829595	2859206	-
37820	ENSCGRG00015018979	ENSCGRT00015030684	RAZU01001826.1	2891675	2897656	+	ENSCGRG00015018986	Aak1	RAZU01001826.1	2935476	3083231	+
32043	ENSCGRG00015018757	ENSCGRT00015030276	RAZU01000190.1	589465	592429	+	ENSCGRG00015018586	Tecpr2	RAZU01000190.1	365151	557422	+
22120	ENSCGRG00015018757	ENSCGRT00015030276	RAZU01000190.1	589465	592429	+	ENSCGRG00015018744	Ankrd9	RAZU01000190.1	564694	567345	-
38986	ENSCGRG00015018757	ENSCGRT00015030276	RAZU01000190.1	589465	592429	+	ENSCGRG00015018764	Rcor1	RAZU01000190.1	631415	705622	+
1229	ENSCGRG00015018343	ENSCGRT00015029541	RAZU01000135.1	8442500	8456955	+	ENSCGRG00015018256	Add3	RAZU01000135.1	8328800	8441271	-
92119	ENSCGRG00015018343	ENSCGRT00015029541	RAZU01000135.1	8442500	8456955	+	ENSCGRG00015018360	Xpnpep1	RAZU01000135.1	8549074	8598895	+
84873	ENSCGRG00015016667	ENSCGRT00015026842	RAZU01000263.1	10430137	10435304	-	ENSCGRG00015016615	Usp39	RAZU01000263.1	10317431	10345264	+
2442	ENSCGRG00015016667	ENSCGRT00015026842	RAZU01000263.1	10430137	10435304	-	ENSCGRG00015016670	Atoh8	RAZU01000263.1	10437746	10468047	+
96676	ENSCGRG00015016667	ENSCGRT00015026842	RAZU01000263.1	10430137	10435304	-	ENSCGRG00015016707	St3gal5	RAZU01000263.1	10531980	10585226	-
97563	ENSCGRG00015016531	ENSCGRT00015026631	RAZU01000162.1	43520445	43531549	+	ENSCGRG00015016451	Timmdc1	RAZU01000162.1	43397796	43422882	+
47060	ENSCGRG00015016531	ENSCGRT00015026631	RAZU01000162.1	43520445	43531549	+	ENSCGRG00015016482	Adprh	RAZU01000162.1	43467794	43473385	+
4528	ENSCGRG00015016531	ENSCGRT00015026631	RAZU01000162.1	43520445	43531549	+	ENSCGRG00015016505	Pla1a	RAZU01000162.1	43481100	43515917	+
72146	ENSCGRG00015015148	ENSCGRT00015024295	RAZU01000074.1	63904918	63910262	-	ENSCGRG00015015152	Ndufa10	RAZU01000074.1	63982408	64021796	-
1444	ENSCGRG00015014391	ENSCGRT00015023011	RAZU01001831.1	28485639	28487185	-	ENSCGRG00015014397	Pmp22	RAZU01001831.1	28488629	28533117	-
90365	ENSCGRG00015013361	ENSCGRT00015021306	RAZU01000137.1	15298166	15305203	+	ENSCGRG00015013353	Thap12	RAZU01000137.1	15191903	15207801	+
69152	ENSCGRG00015013361	ENSCGRT00015021306	RAZU01000137.1	15298166	15305203	+	ENSCGRG00015013375	Uvrag	RAZU01000137.1	15374355	15627468	-
1730	ENSCGRG00015012327	ENSCGRT00015019661	RAZU01000069.1	4052693	4091450	+	ENSCGRG00015012322	Ado	RAZU01000069.1	4050193	4050963	-
69671	ENSCGRG00015012261	ENSCGRT00015019534	RAZU01000259.1	100444	135706	-	ENSCGRG00015012229	Tprkb	RAZU01000259.1	25094	30773	+
37994	ENSCGRG00015012261	ENSCGRT00015019534	RAZU01000259.1	100444	135706	-	ENSCGRG00015012245	Dusp11	RAZU01000259.1	48370	62450	-
13158	ENSCGRG00015012261	ENSCGRT00015019534	RAZU01000259.1	100444	135706	-	ENSCGRG00015012266	Stambp	RAZU01000259.1	148864	171710	+
68469	ENSCGRG00015012261	ENSCGRT00015019534	RAZU01000259.1	100444	135706	-	ENSCGRG00015012328	Dguok	RAZU01000259.1	204175	233339	+
36698	ENSCGRG00015012065	ENSCGRT00015019252	RAZU01000235.1	10169392	10173025	-	ENSCGRG00015011984	Rxra	RAZU01000235.1	10045732	10132694	+
90784	ENSCGRG00015012065	ENSCGRT00015019252	RAZU01000235.1	10169392	10173025	-	ENSCGRG00015012082	Col5a1	RAZU01000235.1	10263809	10414845	+
40433	ENSCGRG00015012061	ENSCGRT00015019240	RAZU01000102.1	42667346	42677988	+	ENSCGRG00015011903	Tmem67	RAZU01000102.1	42583551	42626913	-
21	ENSCGRG00015012061	ENSCGRT00015019240	RAZU01000102.1	42667346	42677988	+	ENSCGRG00015012017	Fam92a	RAZU01000102.1	42645203	42667325	-
9046	ENSCGRG00015011939	ENSCGRT00015019073	RAZU01001829.1	19198597	19212880	-	ENSCGRG00015011959	Cdadc1	RAZU01001829.1	19221926	19249414	+
20237	ENSCGRG00015011939	ENSCGRT00015019073	RAZU01001829.1	19198597	19212880	-	ENSCGRG00015012248	Cab39l	RAZU01001829.1	19233117	19390752	-
50460	ENSCGRG00015010200	ENSCGRT00015016265	RAZU01001825.1	2912201	2923116	+	ENSCGRG00015010251	Tcf4	RAZU01001825.1	2973576	3311396	-
4472	ENSCGRG00015009937	ENSCGRT00015015829	RAZU01000293.1	1073337	1086095	-	ENSCGRG00015009942	Ogt	RAZU01000293.1	1090567	1131503	-
72113	ENSCGRG00015009937	ENSCGRT00015015829	RAZU01000293.1	1073337	1086095	-	ENSCGRG00015010072	Taf1	RAZU01000293.1	1158208	1232733	-
51690	ENSCGRG00015007549	ENSCGRT00015012071	RAZU01000140.1	10325756	10330249	-	ENSCGRG00015007411	Btn2a2	RAZU01000140.1	10263898	10274066	+
29182	ENSCGRG00015007549	ENSCGRT00015012071	RAZU01000140.1	10325756	10330249	-	ENSCGRG00015007483	Btn1a1	RAZU01000140.1	10286296	10296574	+
3990	ENSCGRG00015007549	ENSCGRT00015012071	RAZU01000140.1	10325756	10330249	-	ENSCGRG00015007564	Abt1	RAZU01000140.1	10334239	10336139	+
45790	ENSCGRG00015007549	ENSCGRT00015012071	RAZU01000140.1	10325756	10330249	-	ENSCGRG00015007578	Zfp322a	RAZU01000140.1	10376039	10377238	-
44554	ENSCGRG00015007545	ENSCGRT00015012063	RAZU01000140.1	10318620	10320615	+	ENSCGRG00015007411	Btn2a2	RAZU01000140.1	10263898	10274066	+
22046	ENSCGRG00015007545	ENSCGRT00015012063	RAZU01000140.1	10318620	10320615	+	ENSCGRG00015007483	Btn1a1	RAZU01000140.1	10286296	10296574	+
13624	ENSCGRG00015007545	ENSCGRT00015012063	RAZU01000140.1	10318620	10320615	+	ENSCGRG00015007564	Abt1	RAZU01000140.1	10334239	10336139	+
55424	ENSCGRG00015007545	ENSCGRT00015012063	RAZU01000140.1	10318620	10320615	+	ENSCGRG00015007578	Zfp322a	RAZU01000140.1	10376039	10377238	-
87807	ENSCGRG00015007393	ENSCGRT00015011793	RAZU01000140.1	10230012	10231217	-	ENSCGRG00015007364	Hist1h1e	RAZU01000140.1	10141546	10142205	+
25862	ENSCGRG00015007393	ENSCGRT00015011793	RAZU01000140.1	10230012	10231217	-	ENSCGRG00015007383	Hist1h1d	RAZU01000140.1	10195765	10204150	-
32681	ENSCGRG00015007393	ENSCGRT00015011793	RAZU01000140.1	10230012	10231217	-	ENSCGRG00015007411	Btn2a2	RAZU01000140.1	10263898	10274066	+
55079	ENSCGRG00015007393	ENSCGRT00015011793	RAZU01000140.1	10230012	10231217	-	ENSCGRG00015007483	Btn1a1	RAZU01000140.1	10286296	10296574	+
14201	ENSCGRG00015007100	ENSCGRT00015011360	RAZU01000094.1	8838362	8851501	-	ENSCGRG00015006572	Sncaip	RAZU01000094.1	8744568	8824161	+
34899	ENSCGRG00015006057	ENSCGRT00015009548	RAZU01000244.1	5116003	5122455	-	ENSCGRG00015006069	Rhbdf2	RAZU01000244.1	5157354	5181987	+
79937	ENSCGRG00015006057	ENSCGRT00015009548	RAZU01000244.1	5116003	5122455	-	ENSCGRG00015006121	Ube2o	RAZU01000244.1	5202392	5243708	+
76251	ENSCGRG00015004531	ENSCGRT00015007161	RAZU01000009.1	224469	344004	-	ENSCGRG00015004544	Mrpl14	RAZU01000009.1	420255	423665	-
92015	ENSCGRG00015004531	ENSCGRT00015007161	RAZU01000009.1	224469	344004	-	ENSCGRG00015004555	Tmem63b	RAZU01000009.1	436019	460805	+
65345	ENSCGRG00015004531	ENSCGRT00015007159	RAZU01000009.1	160433	344004	-	ENSCGRG00015004169	Vegfa	RAZU01000009.1	81530	95088	+
93134	ENSCGRG00015004523	ENSCGRT00015007154	RAZU01000192.1	211515	237035	+	ENSCGRG00015004556	Lamb1	RAZU01000192.1	330169	561492	+
46987	ENSCGRG00015004420	ENSCGRT00015006951	RAZU01001829.1	5789821	5792581	+	ENSCGRG00015004359	Sucla2	RAZU01001829.1	5706293	5742834	-
17722	ENSCGRG00015004420	ENSCGRT00015006951	RAZU01001829.1	5789821	5792581	+	ENSCGRG00015004388	Nudt15	RAZU01001829.1	5767120	5772099	+
8535	ENSCGRG00015004420	ENSCGRT00015006951	RAZU01001829.1	5789821	5792581	+	ENSCGRG00015004397	Med4	RAZU01001829.1	5773655	5781286	-
79483	ENSCGRG00015004419	ENSCGRT00015006967	RAZU01000140.1	4267134	4289011	-	ENSCGRG00015004338	Mboat1	RAZU01000140.1	4029513	4187651	-
55743	ENSCGRG00015004419	ENSCGRT00015006967	RAZU01000140.1	4267134	4289011	-	ENSCGRG00015004438	E2f3	RAZU01000140.1	4344754	4424946	+
94380	ENSCGRG00015003031	ENSCGRT00015004718	RAZU01001831.1	20766635	20768723	+	ENSCGRG00015003241	Mis12	RAZU01001831.1	20863103	20863723	-
6516	ENSCGRG00015000513	ENSCGRT00015000675	RAZU01000060.1	13901585	13959435	+	ENSCGRG00015000509	Spry2	RAZU01000060.1	13894119	13895069	+
73805	ENSCGRG00015000377	ENSCGRT00015000450	RAZU01000234.1	6012631	6021694	+	ENSCGRG00015000456	Raly	RAZU01000234.1	6095499	6179527	-
61417	ENSCGRG00015000346	ENSCGRT00015000455	RAZU01001830.1	5297403	5321489	+	ENSCGRG00015000397	Tfap2a	RAZU01001830.1	5382906	5404243	-

## Sheet: cis-D11
Distance	lncRNA_Gene_ID	lncRNA_Transcript_ID	Chromsome	Start	End	Strand	Gene_ID	Gene name	Chromsome	Start	End	Strand
2674	G9982	TU22366	RAZU01000166.1	5518691	5523064	-	ENSCGRG00015024184	Nptn	RAZU01000166.1	5525738	5594134	-
98935	G9982	TU22366	RAZU01000166.1	5518691	5523064	-	ENSCGRG00015024430	Cd276	RAZU01000166.1	5621999	5758932	+
53866	G983	TU2207	RAZU01000018.1	1890625	1895363	+	ENSCGRG00015028323	Brd2	RAZU01000018.1	1830975	1836759	-
1284	G983	TU2207	RAZU01000018.1	1890625	1895363	+	ENSCGRG00015028336	Psmb9	RAZU01000018.1	1896647	1901725	-
6943	G983	TU2207	RAZU01000018.1	1890625	1895363	+	ENSCGRG00015028339	Tap1	RAZU01000018.1	1902306	1930473	+
18504	G983	TU2207	RAZU01000018.1	1890625	1895363	+	ENSCGRG00015028341	Psmb8	RAZU01000018.1	1913867	1916328	+
80680	G9825	TU21994	RAZU01000165.1	7319024	7321995	+	ENSCGRG00015009337	Poc1a	RAZU01000165.1	7142943	7238344	+
57150	G9825	TU21994	RAZU01000165.1	7319024	7321995	+	ENSCGRG00015009527	Dusp7	RAZU01000165.1	7256792	7261874	+
1816	G9825	TU21994	RAZU01000165.1	7319024	7321995	+	ENSCGRG00015009544	Acy1	RAZU01000165.1	7323811	7328538	-
8681	G9825	TU21994	RAZU01000165.1	7319024	7321995	+	ENSCGRG00015009791	Abhd14a	RAZU01000165.1	7330676	7334588	-
18355	G9825	TU21994	RAZU01000165.1	7319024	7321995	+	ENSCGRG00015009806	Abhd14b	RAZU01000165.1	7340350	7343630	+
22076	G9825	TU21994	RAZU01000165.1	7319024	7321995	+	ENSCGRG00015009826	Pcbp4	RAZU01000165.1	7344071	7353834	+
36188	G9825	TU21994	RAZU01000165.1	7319024	7321995	+	ENSCGRG00015009882	Parp3	RAZU01000165.1	7358183	7366807	-
45245	G9825	TU21994	RAZU01000165.1	7319024	7321995	+	ENSCGRG00015009934	Rrp9	RAZU01000165.1	7367240	7377088	+
50489	G9727	TU21811	RAZU01000164.1	8004352	8004706	-	ENSCGRG00015026429	Brap	RAZU01000164.1	7923932	7953863	-
93071	G9727	TU21811	RAZU01000164.1	8004352	8004706	-	ENSCGRG00015026595	Tmem116	RAZU01000164.1	8097777	8131078	-
95595	G9602	TU21524	RAZU01000163.1	11449544	11450157	-	ENSCGRG00015017255	Slc7a1	RAZU01000163.1	11545752	11592375	-
92860	G9601	TU21521	RAZU01000163.1	11448148	11452892	-	ENSCGRG00015017255	Slc7a1	RAZU01000163.1	11545752	11592375	-
42985	G9543	TU21392	RAZU01000163.1	7618217	7623299	+	ENSCGRG00015014513	Cyth3	RAZU01000163.1	7489471	7575232	+
18642	G9543	TU21392	RAZU01000163.1	7618217	7623299	+	ENSCGRG00015014550	Usp42	RAZU01000163.1	7579287	7599575	-
52598	G9543	TU21392	RAZU01000163.1	7618217	7623299	+	ENSCGRG00015014576	Eif2ak1	RAZU01000163.1	7675897	7712840	+
99100	G9543	TU21392	RAZU01000163.1	7618217	7623299	+	ENSCGRG00015014652	Pms2	RAZU01000163.1	7722399	7794794	+
0	G9490	TU21270	RAZU01000163.1	3017958	3022237	+	ENSCGRG00015010869	Pdgfa	RAZU01000163.1	2999298	3018362	-
11071	G9375	TU21031	RAZU01000162.1	56736910	56749481	-	ENSCGRG00015025050	Bcl6	RAZU01000162.1	56760552	56771360	+
2469	G927	TU2096	RAZU01000018.1	853238	861667	-	ENSCGRG00015021327	Trim39	RAZU01000018.1	864136	899934	+
15182	G927	TU2096	RAZU01000018.1	853238	861667	-	ENSCGRG00015021384	Rpp21	RAZU01000018.1	876849	903893	+
20598	G9246	TU20790	RAZU01000162.1	38498012	38500729	-	ENSCGRG00015015901	Zbtb20	RAZU01000162.1	38521327	38682766	-
12851	G9233	TU20761	RAZU01000162.1	37498923	37502912	+	ENSCGRG00015015011	Gtpbp8	RAZU01000162.1	37473068	37486072	+
0	G9233	TU20761	RAZU01000162.1	37498923	37502912	+	ENSCGRG00015015043	Nepro	RAZU01000162.1	37485680	37499092	-
44362	G9207	TU20690	RAZU01000162.1	31012672	31014800	-	ENSCGRG00015012653	Alcam	RAZU01000162.1	30787742	30968310	+
1368	G9207	TU20690	RAZU01000162.1	31012672	31014800	-	ENSCGRG00015012743	Cblb	RAZU01000162.1	31016168	31197977	-
63161	G9200	TU20676	RAZU01000162.1	27990067	27993844	+	ENSCGRG00015012088	Cep97	RAZU01000162.1	27900350	27926906	+
8642	G9200	TU20676	RAZU01000162.1	27990067	27993844	+	ENSCGRG00015012349	Nxpe3	RAZU01000162.1	27944125	27981425	+
15106	G9200	TU20676	RAZU01000162.1	27990067	27993844	+	ENSCGRG00015012377	Nfkbiz	RAZU01000162.1	28008950	28019056	+
7845	G9126	TU20521	RAZU01000162.1	9939195	9942114	-	ENSCGRG00015003194	Usp25	RAZU01000162.1	9949959	10044784	-
28643	G91	TU175	RAZU01000001.1	17801420	17805467	-	ENSCGRG00015000543	Ptdss1	RAZU01000001.1	17727058	17772777	-
14989	G91	TU175	RAZU01000001.1	17801420	17805467	-	ENSCGRG00015000662	Mterf3	RAZU01000001.1	17775666	17786431	+
3751	G8920	TU20101	RAZU01000159.1	2667360	2669831	-	ENSCGRG00015004916	Herpud2	RAZU01000159.1	2673582	2714961	-
78711	G8871	TU19964	RAZU01000153.1	2201223	2207259	+	ENSCGRG00015024426	Ppan	RAZU01000153.1	2118875	2122512	+
71517	G8871	TU19964	RAZU01000153.1	2201223	2207259	+	ENSCGRG00015024460	EIF3G	RAZU01000153.1	2123773	2129706	-
19496	G8871	TU19964	RAZU01000153.1	2201223	2207259	+	ENSCGRG00015024505	Dnmt1	RAZU01000153.1	2134872	2181727	-
2401	G8871	TU19964	RAZU01000153.1	2201223	2207259	+	ENSCGRG00015024890	S1pr2	RAZU01000153.1	2197764	2198822	-
24666	G8871	TU19964	RAZU01000153.1	2201223	2207259	+	ENSCGRG00015024897	Mrpl4	RAZU01000153.1	2231925	2236745	+
36295	G8871	TU19964	RAZU01000153.1	2201223	2207259	+	ENSCGRG00015024910	Icam1	RAZU01000153.1	2243554	2255470	+
48876	G8871	TU19964	RAZU01000153.1	2201223	2207259	+	ENSCGRG00015024926	Icam4	RAZU01000153.1	2256135	2257171	+
9184	G8840	TU19877	RAZU01000152.1	31016446	31016865	+	ENSCGRG00015022528	Rab11a	RAZU01000152.1	30985553	31007262	+
60629	G8759	TU19689	RAZU01000152.1	20662216	20663956	+	ENSCGRG00015014747	Tmod3	RAZU01000152.1	20571382	20601587	+
10538	G8759	TU19689	RAZU01000152.1	20662216	20663956	+	ENSCGRG00015014773	Leo1	RAZU01000152.1	20613465	20651678	-
14889	G8759	TU19689	RAZU01000152.1	20662216	20663956	+	ENSCGRG00015014861	Mapk6	RAZU01000152.1	20678845	20699295	+
75619	G8759	TU19689	RAZU01000152.1	20662216	20663956	+	ENSCGRG00015014885	Gnb5	RAZU01000152.1	20739575	20770109	-
47095	G8697	TU19559	RAZU01000152.1	8896631	8898016	+	ENSCGRG00015007845	Zfp949	RAZU01000152.1	8835682	8849536	-
42588	G8697	TU19559	RAZU01000152.1	8896631	8898016	+	ENSCGRG00015007878	Syncrip	RAZU01000152.1	8940604	8968644	+
85949	G8697	TU19559	RAZU01000152.1	8896631	8898016	+	ENSCGRG00015008018	Snx14	RAZU01000152.1	8983965	9047015	+
47887	G8672	TU19508	RAZU01000152.1	3299862	3300852	+	ENSCGRG00015005864	U2surp	RAZU01000152.1	3199559	3251975	+
190	G8672	TU19508	RAZU01000152.1	3299862	3300852	+	ENSCGRG00015006370	Chst2	RAZU01000152.1	3301042	3302493	+
46153	G8645	TU19450	RAZU01000151.1	3515935	3516743	-	ENSCGRG00015003538	Chordc1	RAZU01000151.1	3562896	3584109	+
40410	G858	TU1921	RAZU01000014.1	2062092	2064761	-	ENSCGRG00015010582	Mthfd2l	RAZU01000014.1	1926125	2021682	+
6692	G858	TU1921	RAZU01000014.1	2062092	2064761	-	ENSCGRG00015010631	Ereg	RAZU01000014.1	2071453	2087618	+
71817	G858	TU1921	RAZU01000014.1	2062092	2064761	-	ENSCGRG00015010669	Areg	RAZU01000014.1	2136578	2145839	+
14729	G8575	TU19287	RAZU01000146.1	2487695	2492435	+	ENSCGRG00015022236	Mthfsd	RAZU01000146.1	2461337	2472966	+
332	G8575	TU19287	RAZU01000146.1	2487695	2492435	+	ENSCGRG00015022265	Foxf1	RAZU01000146.1	2484657	2487363	-
3706	G8553	TU19240	RAZU01000146.1	649739	651142	+	ENSCGRG00015020561	Ankrd11	RAZU01000146.1	552805	646033	+
71278	G8553	TU19240	RAZU01000146.1	649739	651142	+	ENSCGRG00015020661	Acsf3	RAZU01000146.1	722420	761986	-
0	G8521	TU19146	RAZU01000145.1	4008404	4012287	+	ENSCGRG00015018071	Fancf	RAZU01000145.1	4007465	4008484	-
32446	G8521	TU19146	RAZU01000145.1	4008404	4012287	+	ENSCGRG00015018077	Gas2	RAZU01000145.1	4044733	4166635	+
16929	G849	TU1898	RAZU01000014.1	1348855	1351584	-	ENSCGRG00015010151	Ankrd17	RAZU01000014.1	1224844	1331926	-
5933	G847	TU1896	RAZU01000014.1	1337859	1340795	-	ENSCGRG00015010151	Ankrd17	RAZU01000014.1	1224844	1331926	-
454	G8355	TU18798	RAZU01000141.1	14055947	14060915	-	ENSCGRG00015002051	Fam120a	RAZU01000141.1	14061369	14157453	+
6974	G8336	TU18761	RAZU01000141.1	12808622	12814656	+	ENSCGRG00015000160	Spin1	RAZU01000141.1	12764730	12801648	-
9173	G8265	TU18600	RAZU01000141.1	5533753	5536333	-	ENSCGRG00015015693	Kif27	RAZU01000141.1	5438552	5524580	+
2840	G8265	TU18600	RAZU01000141.1	5533753	5536333	-	ENSCGRG00015015797	Gkap1	RAZU01000141.1	5539173	5575720	+
52638	G8265	TU18600	RAZU01000141.1	5533753	5536333	-	ENSCGRG00015015828	Ubqln1	RAZU01000141.1	5588971	5621146	+
84066	G8258	TU18583	RAZU01000141.1	5321389	5328684	-	ENSCGRG00015015578	Rmi1	RAZU01000141.1	5412750	5420240	-
95286	G8258	TU18583	RAZU01000141.1	5321389	5328684	-	ENSCGRG00015015600	Hnrnpk	RAZU01000141.1	5423970	5431859	+
94605	G8255	TU18577	RAZU01000141.1	5311195	5318145	+	ENSCGRG00015015578	Rmi1	RAZU01000141.1	5412750	5420240	-
79459	G824	TU1852	RAZU01000013.1	2874045	2877180	-	ENSCGRG00015008768	Ascc1	RAZU01000013.1	2708544	2794586	-
63971	G824	TU1852	RAZU01000013.1	2874045	2877180	-	ENSCGRG00015008784	Anapc16	RAZU01000013.1	2796731	2810074	+
26876	G824	TU1852	RAZU01000013.1	2874045	2877180	-	ENSCGRG00015008800	Ddit4	RAZU01000013.1	2845302	2847169	+
13120	G824	TU1852	RAZU01000013.1	2874045	2877180	-	ENSCGRG00015008817	Dnajb12	RAZU01000013.1	2890300	2910198	-
43371	G824	TU1852	RAZU01000013.1	2874045	2877180	-	ENSCGRG00015008890	Micu1	RAZU01000013.1	2920551	3061541	-
601	G8221	TU18499	RAZU01000141.1	1433666	1435089	+	ENSCGRG00015013249	Ercc6l2	RAZU01000141.1	1377223	1433065	-
0	G8215	TU18482	RAZU01000141.1	771517	983481	-	ENSCGRG00015012838	Cdk20	RAZU01000141.1	779472	785824	-
0	G8215	TU18482	RAZU01000141.1	771517	983481	-	ENSCGRG00015012868	Ctsl	RAZU01000141.1	843574	850846	+
0	G8215	TU18482	RAZU01000141.1	771517	983481	-	ENSCGRG00015012908	Prxl2c	RAZU01000141.1	895712	927379	+
39658	G8215	TU18482	RAZU01000141.1	771517	983481	-	ENSCGRG00015013042	Habp4	RAZU01000141.1	1023139	1046182	-
72506	G8215	TU18482	RAZU01000141.1	771517	983481	-	ENSCGRG00015013062	Zfp367	RAZU01000141.1	1055987	1071661	+
93511	G8215	TU18482	RAZU01000141.1	771517	983481	-	ENSCGRG00015013082	Slc35d2	RAZU01000141.1	1076992	1111092	+
61265	G8139	TU18331	RAZU01000140.1	10825449	10830641	-	ENSCGRG00015007841	Zfp184	RAZU01000140.1	10748636	10764184	-
65157	G8135	TU18321	RAZU01000140.1	10719848	10720205	+	ENSCGRG00015007770	Hist1h2bk	RAZU01000140.1	10654311	10654691	-
28431	G8135	TU18321	RAZU01000140.1	10719848	10720205	+	ENSCGRG00015007841	Zfp184	RAZU01000140.1	10748636	10764184	-
35518	G8114	TU18280	RAZU01000140.1	10309584	10314492	+	ENSCGRG00015007411	Btn2a2	RAZU01000140.1	10263898	10274066	+
13010	G8114	TU18280	RAZU01000140.1	10309584	10314492	+	ENSCGRG00015007483	Btn1a1	RAZU01000140.1	10286296	10296574	+
19747	G8114	TU18280	RAZU01000140.1	10309584	10314492	+	ENSCGRG00015007564	Abt1	RAZU01000140.1	10334239	10336139	+
61547	G8114	TU18280	RAZU01000140.1	10309584	10314492	+	ENSCGRG00015007578	Zfp322a	RAZU01000140.1	10376039	10377238	-
2054	G8075	TU18208	RAZU01000140.1	8766278	8767727	+	ENSCGRG00015005399	Dcdc2a	RAZU01000140.1	8577190	8764224	-
23991	G8075	TU18208	RAZU01000140.1	8766278	8767727	+	ENSCGRG00015005465	Gpld1	RAZU01000140.1	8791718	8849556	-
82659	G8075	TU18208	RAZU01000140.1	8766278	8767727	+	ENSCGRG00015005547	Aldh5a1	RAZU01000140.1	8850386	8872825	+
44961	G8060	TU18170	RAZU01000140.1	3953853	3984552	+	ENSCGRG00015004338	Mboat1	RAZU01000140.1	4029513	4187651	-
459	G8050	TU18156	RAZU01000140.1	2735159	2752551	+	ENSCGRG00015004016	Foxf2	RAZU01000140.1	2730146	2734700	-
35726	G8043	TU18133	RAZU01000140.1	1469490	1481010	-	ENSCGRG00015003553	Wrnip1	RAZU01000140.1	1516736	1538761	-
44888	G8039	TU18122	RAZU01000140.1	1241607	1253274	+	ENSCGRG00015002791	Ripk1	RAZU01000140.1	1170420	1196719	-
0	G8039	TU18122	RAZU01000140.1	1241607	1253274	+	ENSCGRG00015002854	Nqo2	RAZU01000140.1	1231469	1246561	-
70420	G8030	TU18109	RAZU01000140.1	795194	814185	-	ENSCGRG00015002663	Slc22a23	RAZU01000140.1	884605	1044223	+
51729	G8025	TU18101	RAZU01000140.1	446903	447196	-	ENSCGRG00015002590	Prpf4b	RAZU01000140.1	366641	395174	-
89650	G790	TU1785	RAZU01000012.1	36410318	36410750	+	ENSCGRG00015004610	Dbnl	RAZU01000012.1	36306827	36320668	-
21268	G790	TU1785	RAZU01000012.1	36410318	36410750	+	ENSCGRG00015004689	Urgcp	RAZU01000012.1	36361033	36389050	+
8698	G790	TU1785	RAZU01000012.1	36410318	36410750	+	ENSCGRG00015004745	Mrps24	RAZU01000012.1	36397868	36401620	+
67106	G7871	TU17734	RAZU01000139.1	4425487	4432638	+	ENSCGRG00015018829	Clcf1	RAZU01000139.1	4348639	4358381	-
47545	G7871	TU17734	RAZU01000139.1	4425487	4432638	+	ENSCGRG00015018841	Rad9a	RAZU01000139.1	4370754	4377942	+
44970	G7871	TU17734	RAZU01000139.1	4425487	4432638	+	ENSCGRG00015018882	Ppp1ca	RAZU01000139.1	4377872	4380517	-
37029	G7871	TU17734	RAZU01000139.1	4425487	4432638	+	ENSCGRG00015018899	Tbc1d10c	RAZU01000139.1	4382074	4388458	+
8711	G7871	TU17734	RAZU01000139.1	4425487	4432638	+	ENSCGRG00015018940	Rps6kb2	RAZU01000139.1	4410327	4416776	+
298	G7871	TU17734	RAZU01000139.1	4425487	4432638	+	ENSCGRG00015019031	Coro1b	RAZU01000139.1	4420114	4425189	-
2728	G7871	TU17734	RAZU01000139.1	4425487	4432638	+	ENSCGRG00015019051	Cabp4	RAZU01000139.1	4435366	4439194	+
21392	G7871	TU17734	RAZU01000139.1	4425487	4432638	+	ENSCGRG00015019121	Aip	RAZU01000139.1	4454030	4461852	+
30024	G7871	TU17734	RAZU01000139.1	4425487	4432638	+	ENSCGRG00015019133	Pitpnm1	RAZU01000139.1	4462662	4476241	-
44836	G7871	TU17734	RAZU01000139.1	4425487	4432638	+	ENSCGRG00015019181	Cdk2ap2	RAZU01000139.1	4477474	4478598	-
68641	G7871	TU17734	RAZU01000139.1	4425487	4432638	+	ENSCGRG00015019259	Gstp3	RAZU01000139.1	4501279	4504457	+
87699	G7871	TU17734	RAZU01000139.1	4425487	4432638	+	ENSCGRG00015019284	Gstp1	RAZU01000139.1	4520337	4523361	+
15750	G7803	TU17588	RAZU01000139.1	2919719	2927573	+	ENSCGRG00015014825	Scyl1	RAZU01000139.1	2891091	2903969	+
404	G7803	TU17588	RAZU01000139.1	2919719	2927573	+	ENSCGRG00015014918	Ltbp3	RAZU01000139.1	2903848	2919315	-
5465	G7803	TU17588	RAZU01000139.1	2919719	2927573	+	ENSCGRG00015015124	Fam89b	RAZU01000139.1	2933038	2934524	+
9090	G7803	TU17588	RAZU01000139.1	2919719	2927573	+	ENSCGRG00015015141	Ehbp1l1	RAZU01000139.1	2936663	2954888	+
32211	G7803	TU17588	RAZU01000139.1	2919719	2927573	+	ENSCGRG00015015292	Map3k11	RAZU01000139.1	2959784	2975274	-
49070	G7803	TU17588	RAZU01000139.1	2919719	2927573	+	ENSCGRG00015015333	Pcnx3	RAZU01000139.1	2976643	2999852	+
90358	G7803	TU17588	RAZU01000139.1	2919719	2927573	+	ENSCGRG00015015618	Rela	RAZU01000139.1	3017931	3030324	-
69324	G7749	TU17479	RAZU01000139.1	1323506	1326278	-	ENSCGRG00015008716	Atl3	RAZU01000139.1	1209771	1254182	-
1083	G7749	TU17479	RAZU01000139.1	1323506	1326278	-	ENSCGRG00015008819	Rtn3	RAZU01000139.1	1266211	1322423	+
65676	G7749	TU17479	RAZU01000139.1	1323506	1326278	-	ENSCGRG00015008877	Spindoc	RAZU01000139.1	1391954	1407828	+
81830	G7743	TU17470	RAZU01000139.1	686959	691742	-	ENSCGRG00015004859	Ttc9c	RAZU01000139.1	592764	605129	+
74060	G7743	TU17470	RAZU01000139.1	686959	691742	-	ENSCGRG00015004871	Zbtb3	RAZU01000139.1	611346	612899	-
45865	G7743	TU17470	RAZU01000139.1	686959	691742	-	ENSCGRG00015004928	Taf6l	RAZU01000139.1	628571	641094	+
43767	G7743	TU17470	RAZU01000139.1	686959	691742	-	ENSCGRG00015005111	Tmem179b	RAZU01000139.1	641139	643192	+
41876	G7743	TU17470	RAZU01000139.1	686959	691742	-	ENSCGRG00015005140	Tmem223	RAZU01000139.1	643549	645083	-
27523	G7743	TU17470	RAZU01000139.1	686959	691742	-	ENSCGRG00015005161	Nxf1	RAZU01000139.1	644780	659436	-
9562	G7743	TU17470	RAZU01000139.1	686959	691742	-	ENSCGRG00015005182	Stx5a	RAZU01000139.1	661211	677397	-
8031	G7743	TU17470	RAZU01000139.1	686959	691742	-	ENSCGRG00015005278	1700092M07Rik	RAZU01000139.1	678508	678928	-
2373	G7743	TU17470	RAZU01000139.1	686959	691742	-	ENSCGRG00015005287	Wdr74	RAZU01000139.1	679125	684586	-
40383	G773	TU1754	RAZU01000012.1	35735686	35735974	-	ENSCGRG00015028187	Purb	RAZU01000012.1	35692958	35695303	+
2984	G773	TU1754	RAZU01000012.1	35735686	35735974	-	ENSCGRG00015028191	H2afv	RAZU01000012.1	35717916	35732702	+
2102	G773	TU1754	RAZU01000012.1	35735686	35735974	-	ENSCGRG00015000017	PPIA	RAZU01000012.1	35738076	35741531	-
17741	G773	TU1754	RAZU01000012.1	35735686	35735974	-	ENSCGRG00015000081	Zmiz2	RAZU01000012.1	35753715	35763625	-
59145	G773	TU1754	RAZU01000012.1	35735686	35735974	-	ENSCGRG00015000288	Ogdh	RAZU01000012.1	35795119	35861850	-
54902	G7728	TU17428	RAZU01000139.1	524488	531565	+	ENSCGRG00015004125	Asrgl1	RAZU01000139.1	285702	469586	+
92810	G7728	TU17428	RAZU01000139.1	524488	531565	+	ENSCGRG00015004186	Ahnak	RAZU01000139.1	342340	431678	-
71499	G7728	TU17428	RAZU01000139.1	524488	531565	+	ENSCGRG00015004236	Eef1g	RAZU01000139.1	441460	452989	-
61156	G7728	TU17428	RAZU01000139.1	524488	531565	+	ENSCGRG00015004263	Tut1	RAZU01000139.1	453916	463332	-
50231	G7728	TU17428	RAZU01000139.1	524488	531565	+	ENSCGRG00015004302	Mta2	RAZU01000139.1	465845	474257	-
36761	G7728	TU17428	RAZU01000139.1	524488	531565	+	ENSCGRG00015004372	Eml3	RAZU01000139.1	475289	487727	-
29725	G7728	TU17428	RAZU01000139.1	524488	531565	+	ENSCGRG00015004488	B3gat3	RAZU01000139.1	490382	494763	-
5246	G7728	TU17428	RAZU01000139.1	524488	531565	+	ENSCGRG00015004510	Ganab	RAZU01000139.1	497811	519242	-
147	G7728	TU17428	RAZU01000139.1	524488	531565	+	ENSCGRG00015004584	Ints5	RAZU01000139.1	519625	524341	-
5484	G7728	TU17428	RAZU01000139.1	524488	531565	+	ENSCGRG00015004619	Uqcc3	RAZU01000139.1	537049	537413	+
10272	G7728	TU17428	RAZU01000139.1	524488	531565	+	ENSCGRG00015004625	Ubxn1	RAZU01000139.1	541837	545257	-
22717	G7728	TU17428	RAZU01000139.1	524488	531565	+	ENSCGRG00015004653	Bscl2	RAZU01000139.1	554282	570253	-
61199	G7728	TU17428	RAZU01000139.1	524488	531565	+	ENSCGRG00015004859	Ttc9c	RAZU01000139.1	592764	605129	+
79781	G7728	TU17428	RAZU01000139.1	524488	531565	+	ENSCGRG00015004871	Zbtb3	RAZU01000139.1	611346	612899	-
97006	G7728	TU17428	RAZU01000139.1	524488	531565	+	ENSCGRG00015004928	Taf6l	RAZU01000139.1	628571	641094	+
6687	G7693	TU17355	RAZU01000138.1	17908530	17910998	+	ENSCGRG00015001860	Sema4b	RAZU01000138.1	17862063	17901843	+
2849	G7693	TU17355	RAZU01000138.1	17908530	17910998	+	ENSCGRG00015001977	Gdpgp1	RAZU01000138.1	17913847	17915004	+
22590	G7693	TU17355	RAZU01000138.1	17908530	17910998	+	ENSCGRG00015002118	Ngrn	RAZU01000138.1	17933588	17937094	+
29980	G7693	TU17355	RAZU01000138.1	17908530	17910998	+	ENSCGRG00015002124	Vps33b	RAZU01000138.1	17940978	17962720	+
55503	G7693	TU17355	RAZU01000138.1	17908530	17910998	+	ENSCGRG00015002191	Prc1	RAZU01000138.1	17966501	17991538	+
81905	G7693	TU17355	RAZU01000138.1	17908530	17910998	+	ENSCGRG00015002627	Rccd1	RAZU01000138.1	17992903	17998844	-
89972	G7693	TU17355	RAZU01000138.1	17908530	17910998	+	ENSCGRG00015002642	Unc45a	RAZU01000138.1	18000970	18015902	-
11318	G7599	TU17158	RAZU01000137.1	18874307	18878058	-	ENSCGRG00015017377	Nup98	RAZU01000137.1	18781105	18862989	-
16057	G7599	TU17158	RAZU01000137.1	18874307	18878058	-	ENSCGRG00015017495	Rhog	RAZU01000137.1	18894115	18905730	-
45224	G7599	TU17158	RAZU01000137.1	18874307	18878058	-	ENSCGRG00015017517	Stim1	RAZU01000137.1	18923282	19088563	+
76977	G7591	TU17134	RAZU01000137.1	18568778	18570704	+	ENSCGRG00015016503	Inppl1	RAZU01000137.1	18478587	18491801	-
48160	G7591	TU17134	RAZU01000137.1	18568778	18570704	+	ENSCGRG00015016692	Folr1	RAZU01000137.1	18514287	18520618	-
25830	G7591	TU17134	RAZU01000137.1	18568778	18570704	+	ENSCGRG00015016895	Numa1	RAZU01000137.1	18596534	18661821	+
91923	G7591	TU17134	RAZU01000137.1	18568778	18570704	+	ENSCGRG00015017004	Rnf121	RAZU01000137.1	18662627	18726785	-
61220	G7587	TU17126	RAZU01000137.1	18511126	18511637	+	ENSCGRG00015016330	Clpb	RAZU01000137.1	18319632	18449906	+
19325	G7587	TU17126	RAZU01000137.1	18511126	18511637	+	ENSCGRG00015016503	Inppl1	RAZU01000137.1	18478587	18491801	-
2650	G7587	TU17126	RAZU01000137.1	18511126	18511637	+	ENSCGRG00015016692	Folr1	RAZU01000137.1	18514287	18520618	-
57293	G7587	TU17126	RAZU01000137.1	18511126	18511637	+	ENSCGRG00015016855	Lrrc51	RAZU01000137.1	18568930	18587930	-
84897	G7587	TU17126	RAZU01000137.1	18511126	18511637	+	ENSCGRG00015016895	Numa1	RAZU01000137.1	18596534	18661821	+
59602	G7586	TU17125	RAZU01000137.1	18509508	18510391	-	ENSCGRG00015016330	Clpb	RAZU01000137.1	18319632	18449906	+
17707	G7586	TU17125	RAZU01000137.1	18509508	18510391	-	ENSCGRG00015016503	Inppl1	RAZU01000137.1	18478587	18491801	-
3896	G7586	TU17125	RAZU01000137.1	18509508	18510391	-	ENSCGRG00015016692	Folr1	RAZU01000137.1	18514287	18520618	-
58539	G7586	TU17125	RAZU01000137.1	18509508	18510391	-	ENSCGRG00015016855	Lrrc51	RAZU01000137.1	18568930	18587930	-
86143	G7586	TU17125	RAZU01000137.1	18509508	18510391	-	ENSCGRG00015016895	Numa1	RAZU01000137.1	18596534	18661821	+
48655	G7537	TU17028	RAZU01000137.1	14686166	14687792	-	ENSCGRG00015011925	Myo7a	RAZU01000137.1	14528715	14637511	-
15334	G7537	TU17028	RAZU01000137.1	14686166	14687792	-	ENSCGRG00015012959	Acer3	RAZU01000137.1	14703126	14781615	-
4337	G7506	TU16970	RAZU01000137.1	9757811	9762187	+	ENSCGRG00015010732	Rab30	RAZU01000137.1	9714043	9753474	+
10376	G7506	TU16970	RAZU01000137.1	9757811	9762187	+	ENSCGRG00015010765	Ddias	RAZU01000137.1	9772563	9786417	-
26098	G7506	TU16970	RAZU01000137.1	9757811	9762187	+	ENSCGRG00015010790	Prcp	RAZU01000137.1	9788285	9912451	+
7757	G7500	TU16956	RAZU01000137.1	9470562	9481901	-	ENSCGRG00015010403	Ccdc90b	RAZU01000137.1	9489658	9507828	+
26061	G7500	TU16956	RAZU01000137.1	9470562	9481901	-	ENSCGRG00015010462	Ankrd42	RAZU01000137.1	9507962	9568189	-
93376	G7500	TU16956	RAZU01000137.1	9470562	9481901	-	ENSCGRG00015010607	Pcf11	RAZU01000137.1	9575277	9599710	-
41286	G7493	TU16947	RAZU01000137.1	7204593	7204942	+	ENSCGRG00015006655	Picalm	RAZU01000137.1	7074901	7163307	+
22782	G7466	TU16894	RAZU01000137.1	2272506	2273368	+	ENSCGRG00015004758	Tlnrd1	RAZU01000137.1	2248636	2249724	-
6813	G7466	TU16894	RAZU01000137.1	2272506	2273368	+	ENSCGRG00015004763	Mesd	RAZU01000137.1	2258819	2265693	+
946	G7462	TU16885	RAZU01000137.1	2250670	2252342	+	ENSCGRG00015004758	Tlnrd1	RAZU01000137.1	2248636	2249724	-
6477	G7462	TU16885	RAZU01000137.1	2250670	2252342	+	ENSCGRG00015004763	Mesd	RAZU01000137.1	2258819	2265693	+
94059	G7413	TU16798	RAZU01000135.1	20565690	20567849	-	ENSCGRG00015025352	Zfp518a	RAZU01000135.1	20661908	20666425	-
52384	G7329	TU16630	RAZU01000135.1	15099720	15106460	+	ENSCGRG00015020759	Arl3	RAZU01000135.1	14999905	15047336	+
24607	G7329	TU16630	RAZU01000135.1	15099720	15106460	+	ENSCGRG00015020801	Trim8	RAZU01000135.1	15062959	15075113	-
97356	G7329	TU16630	RAZU01000135.1	15099720	15106460	+	ENSCGRG00015020926	Actr1a	RAZU01000135.1	15203816	15221945	+
48628	G7319	TU16601	RAZU01000135.1	14627572	14628004	-	ENSCGRG00015020569	Cnnm2	RAZU01000135.1	14676632	14807597	-
83454	G7295	TU16528	RAZU01000135.1	8117277	8127053	+	ENSCGRG00015018040	Dusp5	RAZU01000135.1	8021271	8033823	-
33841	G7295	TU16528	RAZU01000135.1	8117277	8127053	+	ENSCGRG00015018090	Mxi1	RAZU01000135.1	8160894	8256217	-
48756	G7295	TU16528	RAZU01000135.1	8117277	8127053	+	ENSCGRG00015018170	Smndc1	RAZU01000135.1	8175809	8184777	+
19981	G7220	TU16284	RAZU01000133.1	25097184	25098332	-	ENSCGRG00015007406	Ccdc86	RAZU01000133.1	25118313	25124320	+
60942	G7220	TU16284	RAZU01000133.1	25097184	25098332	-	ENSCGRG00015007444	Prpf19	RAZU01000133.1	25159274	25171150	-
87288	G7220	TU16284	RAZU01000133.1	25097184	25098332	-	ENSCGRG00015007489	Tmem109	RAZU01000133.1	25185620	25189924	+
92741	G7220	TU16284	RAZU01000133.1	25097184	25098332	-	ENSCGRG00015007506	Tmem132a	RAZU01000133.1	25191073	25202325	+
17474	G722	TU1598	RAZU01000012.1	23258403	23262482	+	ENSCGRG00015027826	Sertad2	RAZU01000012.1	23148855	23240929	-
74587	G720	TU1594	RAZU01000012.1	23188494	23207300	+	ENSCGRG00015027819	Aftph	RAZU01000012.1	23068277	23113907	+
4184	G7003	TU15850	RAZU01000124.1	1220678	1223508	+	ENSCGRG00015017050	Ier2	RAZU01000124.1	1227692	1228354	-
14508	G7003	TU15850	RAZU01000124.1	1220678	1223508	+	ENSCGRG00015017055	Nacc1	RAZU01000124.1	1238016	1253068	-
31893	G7003	TU15850	RAZU01000124.1	1220678	1223508	+	ENSCGRG00015017093	Trmt1	RAZU01000124.1	1255401	1264901	+
46626	G7003	TU15850	RAZU01000124.1	1220678	1223508	+	ENSCGRG00015017209	Nfix	RAZU01000124.1	1270134	1379293	-
90497	G6993	TU15827	RAZU01000124.1	711652	712208	+	ENSCGRG00015016396	Rfx1	RAZU01000124.1	598030	621155	+
81693	G6993	TU15827	RAZU01000124.1	711652	712208	+	ENSCGRG00015016466	Dcaf15	RAZU01000124.1	622694	629959	-
43784	G6993	TU15827	RAZU01000124.1	711652	712208	+	ENSCGRG00015016526	Cc2d1a	RAZU01000124.1	654154	667868	-
19634	G6993	TU15827	RAZU01000124.1	711652	712208	+	ENSCGRG00015016605	4930432K21Rik	RAZU01000124.1	668980	692018	+
20524	G6993	TU15827	RAZU01000124.1	711652	712208	+	ENSCGRG00015016714	Zswim4	RAZU01000124.1	732732	756322	-
58656	G6993	TU15827	RAZU01000124.1	711652	712208	+	ENSCGRG00015016755	MRI1	RAZU01000124.1	770864	779297	-
68380	G6993	TU15827	RAZU01000124.1	711652	712208	+	ENSCGRG00015016778	Ccdc130	RAZU01000124.1	780588	795063	-
9357	G6912	TU15635	RAZU01000121.1	21689605	21733482	+	ENSCGRG00015009505	Nfat5	RAZU01000121.1	21742839	21819680	+
1148	G6787	TU15388	RAZU01000121.1	6171340	6197351	-	ENSCGRG00015027669	Irx5	RAZU01000121.1	6198499	6303194	+
54153	G675	TU1493	RAZU01000012.1	14566427	14567136	+	ENSCGRG00015027158	Sptbn1	RAZU01000012.1	14394732	14512274	+
87817	G6690	TU15139	RAZU01000120.1	16939775	16941642	+	ENSCGRG00015022074	Trdmt1	RAZU01000120.1	17029459	17067276	-
14935	G6578	TU14907	RAZU01000117.1	1740026	1741093	-	ENSCGRG00015010217	Mmaa	RAZU01000117.1	1756028	1772532	+
16245	G6577	TU14906	RAZU01000117.1	1738034	1739783	-	ENSCGRG00015010217	Mmaa	RAZU01000117.1	1756028	1772532	+
61061	G6501	TU14783	RAZU01000108.1	5432373	5435194	+	ENSCGRG00015026328	Gtf3c1	RAZU01000108.1	5302065	5371312	+
4058	G6501	TU14783	RAZU01000108.1	5432373	5435194	+	ENSCGRG00015026442	Il4ra	RAZU01000108.1	5439252	5465386	-
93075	G6501	TU14783	RAZU01000108.1	5432373	5435194	+	ENSCGRG00015026458	Nsmce1	RAZU01000108.1	5528269	5552300	+
3969	G6407	TU14526	RAZU01000108.1	2202546	2202941	-	ENSCGRG00015022799	Sec23ip	RAZU01000108.1	2162512	2198577	-
1126	G6407	TU14526	RAZU01000108.1	2202546	2202941	-	ENSCGRG00015022841	Mcmbp	RAZU01000108.1	2204067	2254205	+
54687	G6407	TU14526	RAZU01000108.1	2202546	2202941	-	ENSCGRG00015022869	Inpp5f	RAZU01000108.1	2257628	2367412	-
80222	G6259	TU14190	RAZU01000104.1	4391956	4392646	+	ENSCGRG00015022213	Commd5	RAZU01000104.1	4311060	4311734	+
64835	G6259	TU14190	RAZU01000104.1	4391956	4392646	+	ENSCGRG00015022233	Zfp647	RAZU01000104.1	4319627	4327121	-
31187	G6259	TU14190	RAZU01000104.1	4391956	4392646	+	ENSCGRG00015022253	1110038F14Rik	RAZU01000104.1	4359014	4360769	+
645	G6259	TU14190	RAZU01000104.1	4391956	4392646	+	ENSCGRG00015022266	Mb	RAZU01000104.1	4393291	4402043	-
72958	G6259	TU14190	RAZU01000104.1	4391956	4392646	+	ENSCGRG00015022293	Rbfox2	RAZU01000104.1	4465604	4711368	-
94230	G6161	TU13940	RAZU01000103.1	3579215	3582731	+	ENSCGRG00015014539	Mbp	RAZU01000103.1	3399234	3484985	+
266	G6161	TU13940	RAZU01000103.1	3579215	3582731	+	ENSCGRG00015014764	Zfp236	RAZU01000103.1	3500551	3578949	-
152	G6137	TU13887	RAZU01000103.1	221760	256419	-	ENSCGRG00015013572	Thoc1	RAZU01000103.1	256571	301316	+
46688	G6137	TU13887	RAZU01000103.1	221760	256419	-	ENSCGRG00015013611	Usp14	RAZU01000103.1	303107	348055	-
43953	G6065	TU13731	RAZU01000102.1	32997147	33001684	+	ENSCGRG00015009368	Gpr63	RAZU01000102.1	32951935	32953194	-
21770	G6030	TU13660	RAZU01000102.1	23139677	23142074	-	ENSCGRG00015006010	C9orf72	RAZU01000102.1	23087931	23117907	+
65237	G6030	TU13660	RAZU01000102.1	23139677	23142074	-	ENSCGRG00015006097	Mob3b	RAZU01000102.1	23207311	23329668	+
93490	G5938	TU13444	RAZU01000102.1	13348557	13349044	-	ENSCGRG00015027997	Anp32b	RAZU01000102.1	13231942	13255067	-
19785	G5938	TU13444	RAZU01000102.1	13348557	13349044	-	ENSCGRG00015028001	Trmo	RAZU01000102.1	13318418	13328772	+
78980	G5825	TU13211	RAZU01000101.1	1822848	1823861	-	ENSCGRG00015025895	Arhgap18	RAZU01000101.1	1902841	2078164	-
37578	G5824	TU13207	RAZU01000101.1	1802555	1865263	-	ENSCGRG00015025895	Arhgap18	RAZU01000101.1	1902841	2078164	-
74900	G5810	TU13185	RAZU01000100.1	12590934	12591657	+	ENSCGRG00015025231	Btbd19	RAZU01000100.1	12510853	12516034	-
12980	G5810	TU13185	RAZU01000100.1	12590934	12591657	+	ENSCGRG00015025354	Kif2c	RAZU01000100.1	12554721	12577954	-
79086	G5790	TU13150	RAZU01000100.1	12091828	12092196	+	ENSCGRG00015024690	Gpbp1l1	RAZU01000100.1	11995773	12012742	+
70713	G5790	TU13150	RAZU01000100.1	12091828	12092196	+	ENSCGRG00015024707	Ccdc17	RAZU01000100.1	12016059	12021115	+
49472	G5790	TU13150	RAZU01000100.1	12091828	12092196	+	ENSCGRG00015024733	Nasp	RAZU01000100.1	12020135	12042356	-
35934	G5790	TU13150	RAZU01000100.1	12091828	12092196	+	ENSCGRG00015024857	AKR1A1	RAZU01000100.1	12049416	12055894	-
7698	G5790	TU13150	RAZU01000100.1	12091828	12092196	+	ENSCGRG00015024883	Prdx1	RAZU01000100.1	12099894	12107474	+
16916	G5790	TU13150	RAZU01000100.1	12091828	12092196	+	ENSCGRG00015024893	Mmachc	RAZU01000100.1	12109112	12114844	-
23360	G5790	TU13150	RAZU01000100.1	12091828	12092196	+	ENSCGRG00015024905	Ccdc163	RAZU01000100.1	12115556	12120653	+
56782	G5790	TU13150	RAZU01000100.1	12091828	12092196	+	ENSCGRG00015024998	Tesk2	RAZU01000100.1	12148978	12215062	+
38238	G5762	TU13090	RAZU01000100.1	10594354	10609750	+	ENSCGRG00015023311	Cmpk1	RAZU01000100.1	10647988	10676346	-
78781	G5762	TU13090	RAZU01000100.1	10594354	10609750	+	ENSCGRG00015023336	Stil	RAZU01000100.1	10688531	10731075	+
69435	G5744	TU13050	RAZU01000100.1	7255054	7270868	-	ENSCGRG00015022004	Osbpl9	RAZU01000100.1	7053507	7185619	-
205	G5744	TU13050	RAZU01000100.1	7255054	7270868	-	ENSCGRG00015022103	Eps15	RAZU01000100.1	7271073	7362135	+
58940	G5742	TU13046	RAZU01000100.1	7244559	7246085	-	ENSCGRG00015022004	Osbpl9	RAZU01000100.1	7053507	7185619	-
24988	G5742	TU13046	RAZU01000100.1	7244559	7246085	-	ENSCGRG00015022103	Eps15	RAZU01000100.1	7271073	7362135	+
39966	G5725	TU13007	RAZU01000100.1	6346956	6528777	+	ENSCGRG00015006959	Coa7	RAZU01000100.1	6291910	6306990	+
24652	G5725	TU13007	RAZU01000100.1	6346956	6528777	+	ENSCGRG00015007074	Prpf38a	RAZU01000100.1	6553429	6567811	-
39343	G5725	TU13007	RAZU01000100.1	6346956	6528777	+	ENSCGRG00015007096	Orc1	RAZU01000100.1	6568120	6593300	+
69392	G5725	TU13007	RAZU01000100.1	6346956	6528777	+	ENSCGRG00015007279	Cc2d1b	RAZU01000100.1	6598169	6614299	+
89116	G5725	TU13007	RAZU01000100.1	6346956	6528777	+	ENSCGRG00015007389	Zfyve9	RAZU01000100.1	6617893	6740878	-
1558	G5700	TU12945	RAZU01000100.1	4284667	4285379	-	ENSCGRG00015004015	Usp24	RAZU01000100.1	4286937	4413162	+
144	G5669	TU12877	RAZU01000099.1	11867312	11869997	-	ENSCGRG00015001426	Ostm1	RAZU01000099.1	11870141	11899607	+
87864	G5669	TU12877	RAZU01000099.1	11867312	11869997	-	ENSCGRG00015001471	Sec63	RAZU01000099.1	11957861	12029362	+
2206	G5661	TU12867	RAZU01000099.1	11504987	11506361	+	ENSCGRG00015001248	Foxo3	RAZU01000099.1	11420269	11502781	-
45166	G5661	TU12867	RAZU01000099.1	11504987	11506361	+	ENSCGRG00015001271	Afg1l	RAZU01000099.1	11551527	11692656	-
22316	G5618	TU12762	RAZU01000099.1	4518261	4533796	-	ENSCGRG00015025190	Dse	RAZU01000099.1	4431371	4495945	-
9408	G5618	TU12762	RAZU01000099.1	4518261	4533796	-	ENSCGRG00015025195	Nt5dc1	RAZU01000099.1	4543204	4695681	-
35264	G5618	TU12762	RAZU01000099.1	4518261	4533796	-	ENSCGRG00015025238	Tspyl1	RAZU01000099.1	4569060	4606507	+
50478	G5572	TU12669	RAZU01000097.1	10829409	10839618	-	ENSCGRG00015022389	Shprh	RAZU01000097.1	10890096	10960205	-
49283	G5495	TU12451	RAZU01000096.1	47365679	47369355	-	ENSCGRG00015016610	Arrdc3	RAZU01000096.1	47418638	47428529	-
66412	G5430	TU12334	RAZU01000096.1	33781741	33783646	+	ENSCGRG00015010269	Poc5	RAZU01000096.1	33662577	33715329	-
26905	G5429	TU12333	RAZU01000096.1	33742234	33745920	+	ENSCGRG00015010269	Poc5	RAZU01000096.1	33662577	33715329	-
221	G5387	TU12246	RAZU01000096.1	29792144	29794985	+	ENSCGRG00015006689	Gtf2h2	RAZU01000096.1	29770146	29791923	+
0	G5310	TU12093	RAZU01000096.1	16639108	16737311	-	ENSCGRG00015021050	Ndufs4	RAZU01000096.1	16558722	16662025	+
66986	G5310	TU12093	RAZU01000096.1	16639108	16737311	-	ENSCGRG00015021074	Arl15	RAZU01000096.1	16804297	17172140	-
41178	G518	TU1135	RAZU01000009.1	4732001	4735106	-	ENSCGRG00015006643	Mmut	RAZU01000009.1	4660389	4690823	-
26849	G518	TU1135	RAZU01000009.1	4732001	4735106	-	ENSCGRG00015006660	Cenpq	RAZU01000009.1	4693026	4705152	+
12699	G518	TU1135	RAZU01000009.1	4732001	4735106	-	ENSCGRG00015006705	9130008F23Rik	RAZU01000009.1	4747805	4748350	+
66942	G5173	TU11802	RAZU01000095.1	6163931	6164752	+	ENSCGRG00015010939	Snx9	RAZU01000095.1	6231694	6309406	+
59491	G5133	TU11698	RAZU01000094.1	14185482	14186342	+	ENSCGRG00015008484	Slc27a6	RAZU01000094.1	14083259	14125991	+
66931	G5054	TU11532	RAZU01000093.1	14798098	14800380	-	ENSCGRG00015002896	Ube2d2a	RAZU01000093.1	14699019	14731167	+
10930	G5054	TU11532	RAZU01000093.1	14798098	14800380	-	ENSCGRG00015002909	Cxxc5	RAZU01000093.1	14783862	14787168	+
3008	G5043	TU11514	RAZU01000093.1	14052962	14067616	-	ENSCGRG00015002598	Ctnna1	RAZU01000093.1	14070624	14184413	+
64189	G4910	TU11254	RAZU01000092.1	5084680	5109232	-	ENSCGRG00015016931	Mtap	RAZU01000092.1	5173421	5207173	+
8695	G4891	TU11218	RAZU01000092.1	3071120	3073056	+	ENSCGRG00015015834	Dennd4c	RAZU01000092.1	2938927	3062425	+
46187	G480	TU1050	RAZU01000007.1	40521013	40532220	+	ENSCGRG00015003981	Xbp1	RAZU01000007.1	40470824	40474826	+
27473	G480	TU1050	RAZU01000007.1	40521013	40532220	+	ENSCGRG00015004062	Ccdc117	RAZU01000007.1	40481588	40493540	-
22517	G48	TU90	RAZU01000001.1	13259229	13260310	-	ENSCGRG00015027269	Azin1	RAZU01000001.1	13206958	13236712	+
28091	G479	TU1049	RAZU01000007.1	40502917	40509446	+	ENSCGRG00015003981	Xbp1	RAZU01000007.1	40470824	40474826	+
9377	G479	TU1049	RAZU01000007.1	40502917	40509446	+	ENSCGRG00015004062	Ccdc117	RAZU01000007.1	40481588	40493540	-
787	G4750	TU10869	RAZU01000089.1	7612644	7614427	-	ENSCGRG00015004188	Myo10	RAZU01000089.1	7615214	7821895	+
46395	G4683	TU10713	RAZU01000087.1	18453721	18510440	-	ENSCGRG00015021473	Wnt4	RAZU01000087.1	18556835	18578549	+
89000	G4683	TU10713	RAZU01000087.1	18453721	18510440	-	ENSCGRG00015021491	Cdc42	RAZU01000087.1	18599440	18614959	-
10039	G4654	TU10646	RAZU01000087.1	17013696	17029258	-	ENSCGRG00015019249	Il22ra1	RAZU01000087.1	17039297	17061552	+
41568	G4654	TU10646	RAZU01000087.1	17013696	17029258	-	ENSCGRG00015019260	Myom3	RAZU01000087.1	17070826	17117816	+
51417	G4612	TU10539	RAZU01000087.1	14920053	14920321	-	ENSCGRG00015016429	Nudc	RAZU01000087.1	14856137	14868636	-
20052	G4612	TU10539	RAZU01000087.1	14920053	14920321	-	ENSCGRG00015016449	Gpatch3	RAZU01000087.1	14892412	14900001	+
11861	G4612	TU10539	RAZU01000087.1	14920053	14920321	-	ENSCGRG00015016473	Gpn2	RAZU01000087.1	14899785	14908192	+
8347	G4612	TU10539	RAZU01000087.1	14920053	14920321	-	ENSCGRG00015016498	Zdhhc18	RAZU01000087.1	14928668	14960533	-
58433	G4612	TU10539	RAZU01000087.1	14920053	14920321	-	ENSCGRG00015016535	Pigv	RAZU01000087.1	14978754	14990908	-
77003	G4612	TU10539	RAZU01000087.1	14920053	14920321	-	ENSCGRG00015016553	Arid1a	RAZU01000087.1	14997324	15076404	-
99890	G4584	TU10457	RAZU01000087.1	13695829	13696104	+	ENSCGRG00015015327	Gmeb1	RAZU01000087.1	13571523	13595939	-
66044	G4584	TU10457	RAZU01000087.1	13695829	13696104	+	ENSCGRG00015015354	Taf12	RAZU01000087.1	13623028	13629785	+
29906	G4584	TU10457	RAZU01000087.1	13695829	13696104	+	ENSCGRG00015015423	Trnau1ap	RAZU01000087.1	13648014	13665923	-
17251	G4584	TU10457	RAZU01000087.1	13695829	13696104	+	ENSCGRG00015015460	Rcc1	RAZU01000087.1	13669648	13678578	-
90459	G4584	TU10457	RAZU01000087.1	13695829	13696104	+	ENSCGRG00015015589	MED18	RAZU01000087.1	13786563	13790507	-
69622	G4551	TU10369	RAZU01000087.1	11311951	11312701	+	ENSCGRG00015009672	Kpna6	RAZU01000087.1	11210254	11242329	-
44541	G4551	TU10369	RAZU01000087.1	11311951	11312701	+	ENSCGRG00015009708	Tmem39b	RAZU01000087.1	11245453	11267410	-
195	G4551	TU10369	RAZU01000087.1	11311951	11312701	+	ENSCGRG00015009754	Khdrbs1	RAZU01000087.1	11285452	11311756	-
91746	G4449	TU10107	RAZU01000087.1	1928992	1929766	-	ENSCGRG00015002816	Ppcs	RAZU01000087.1	1833904	1837246	-
64963	G4449	TU10107	RAZU01000087.1	1928992	1929766	-	ENSCGRG00015002830	Zmynd12	RAZU01000087.1	1837809	1864029	+
20190	G4449	TU10107	RAZU01000087.1	1928992	1929766	-	ENSCGRG00015002886	Foxj3	RAZU01000087.1	1949956	2013477	+
99250	G4427	TU10061	RAZU01000087.1	281326	295470	+	ENSCGRG00015000556	Ipo13	RAZU01000087.1	162667	182076	-
91183	G4427	TU10062	RAZU01000087.1	242610	295470	+	ENSCGRG00015000502	B4galt2	RAZU01000087.1	141508	151427	-
86896	G4427	TU10062	RAZU01000087.1	242610	295470	+	ENSCGRG00015000520	Atp6v0b	RAZU01000087.1	153096	155714	-
82463	G4427	TU10062	RAZU01000087.1	242610	295470	+	ENSCGRG00015000541	Dph2	RAZU01000087.1	157935	160147	-
99171	G4369	TU9925	RAZU01000085.1	16914455	16916908	+	ENSCGRG00015021823	Cops5	RAZU01000085.1	16796536	16815284	+
43812	G4369	TU9925	RAZU01000085.1	16914455	16916908	+	ENSCGRG00015021939	Sgk3	RAZU01000085.1	16960720	17040789	-
41020	G4263	TU9673	RAZU01000081.1	2771571	2775786	+	ENSCGRG00015014185	Ski	RAZU01000081.1	2665653	2730551	-
5297	G4263	TU9673	RAZU01000081.1	2771571	2775786	+	ENSCGRG00015014225	Faap20	RAZU01000081.1	2759710	2766274	+
60466	G4247	TU9644	RAZU01000081.1	1518759	1523130	-	ENSCGRG00015011931	A430005L14Rik	RAZU01000081.1	1453004	1458293	+
44799	G4247	TU9644	RAZU01000081.1	1518759	1523130	-	ENSCGRG00015011958	Dffb	RAZU01000081.1	1462023	1473960	-
8290	G4247	TU9644	RAZU01000081.1	1518759	1523130	-	ENSCGRG00015011969	Cep104	RAZU01000081.1	1477909	1510469	+
97	G4247	TU9644	RAZU01000081.1	1518759	1523130	-	ENSCGRG00015012035	Lrrc47	RAZU01000081.1	1523227	1534997	+
14501	G4247	TU9644	RAZU01000081.1	1518759	1523130	-	ENSCGRG00015012079	Smim1	RAZU01000081.1	1537631	1538111	-
381	G4194	TU9538	RAZU01000078.1	4286560	4289714	+	ENSCGRG00015006874	Per3	RAZU01000078.1	4228223	4286179	-
1563	G4194	TU9538	RAZU01000078.1	4286560	4289714	+	ENSCGRG00015007119	Camta1	RAZU01000078.1	4291277	5122713	-
95716	G4178	TU9507	RAZU01000078.1	3965814	3966262	+	ENSCGRG00015005126	Rere	RAZU01000078.1	3660407	3870098	+
99306	G4145	TU9412	RAZU01000078.1	1427309	1448334	+	ENSCGRG00015002350	Mad2l2	RAZU01000078.1	1322645	1328003	+
95056	G4145	TU9412	RAZU01000078.1	1427309	1448334	+	ENSCGRG00015002391	Fbxo6	RAZU01000078.1	1328241	1332253	-
780	G4128	TU9369	RAZU01000078.1	554599	567070	-	ENSCGRG00015001270	Dhrs3	RAZU01000078.1	567850	603825	+
84444	G4128	TU9369	RAZU01000078.1	554599	567070	-	ENSCGRG00015001356	Vps13d	RAZU01000078.1	651514	871685	-
24310	G4070	TU9246	RAZU01000075.1	4804391	4808357	-	ENSCGRG00015025288	Epg5	RAZU01000075.1	4697653	4780081	+
41988	G4070	TU9246	RAZU01000075.1	4804391	4808357	-	ENSCGRG00015025368	Slc14a1	RAZU01000075.1	4850345	4871603	-
6035	G4027	TU9161	RAZU01000074.1	79557386	79558720	-	ENSCGRG00015023482	Myl12a	RAZU01000074.1	79548594	79551351	-
50977	G4024	TU9150	RAZU01000074.1	79459348	79459664	-	ENSCGRG00015023417	Tgif1	RAZU01000074.1	79401335	79408371	-
88930	G4024	TU9150	RAZU01000074.1	79459348	79459664	-	ENSCGRG00015023482	Myl12a	RAZU01000074.1	79548594	79551351	-
8274	G3936	TU8933	RAZU01000074.1	63363661	63387327	-	ENSCGRG00015014949	Twist2	RAZU01000074.1	63354905	63355387	+
56944	G3910	TU8873	RAZU01000074.1	61867516	61875166	+	ENSCGRG00015013520	Ackr3	RAZU01000074.1	61809484	61810572	+
20844	G3894	TU8828	RAZU01000074.1	59611433	59612321	+	ENSCGRG00015012356	Usp40	RAZU01000074.1	59633165	59705354	-
5861	G3838	TU8715	RAZU01000074.1	52947269	52949754	-	ENSCGRG00015006700	Cul3	RAZU01000074.1	52955615	53011600	-
92349	G3825	TU8685	RAZU01000074.1	48806566	48822024	+	ENSCGRG00015005515	Stk11ip	RAZU01000074.1	48698657	48714217	+
5192	G3739	TU8482	RAZU01000074.1	38220363	38222683	+	ENSCGRG00015028878	Klf7	RAZU01000074.1	38130978	38215171	-
42701	G3715	TU8424	RAZU01000074.1	34048262	34051801	-	ENSCGRG00015028832	Nop58	RAZU01000074.1	33983576	34005561	+
1425	G3715	TU8424	RAZU01000074.1	34048262	34051801	-	ENSCGRG00015028838	Bmpr2	RAZU01000074.1	34053226	34154176	+
90996	G3653	TU8262	RAZU01000074.1	24480234	24481622	+	ENSCGRG00015028754	Tmeff2	RAZU01000074.1	24572618	24944486	-
78908	G3590	TU8105	RAZU01000074.1	18816494	18817403	-	ENSCGRG00015028649	Espl1	RAZU01000074.1	18710560	18737586	+
72367	G3590	TU8105	RAZU01000074.1	18816494	18817403	-	ENSCGRG00015028650	Pfdn5	RAZU01000074.1	18739138	18744127	+
65506	G3590	TU8105	RAZU01000074.1	18816494	18817403	-	ENSCGRG00015028651	Myg1	RAZU01000074.1	18744522	18750988	+
52560	G3590	TU8105	RAZU01000074.1	18816494	18817403	-	ENSCGRG00015028652	Aaas	RAZU01000074.1	18751958	18763934	-
802	G3590	TU8105	RAZU01000074.1	18816494	18817403	-	ENSCGRG00015028655	Sp1	RAZU01000074.1	18818205	18838962	+
57748	G3590	TU8105	RAZU01000074.1	18816494	18817403	-	ENSCGRG00015028657	Prr13	RAZU01000074.1	18875151	18877031	+
69133	G3590	TU8105	RAZU01000074.1	18816494	18817403	-	ENSCGRG00015028659	Pcbp2	RAZU01000074.1	18886536	18909724	+
93320	G3590	TU8105	RAZU01000074.1	18816494	18817403	-	ENSCGRG00015028661	Map3k12	RAZU01000074.1	18910723	18921391	-
97411	G3590	TU8105	RAZU01000074.1	18816494	18817403	-	ENSCGRG00015028662	Gm10337	RAZU01000074.1	18914814	18914978	+
29941	G3568	TU8058	RAZU01000074.1	17793680	17797086	+	ENSCGRG00015028603	Atg101	RAZU01000074.1	17760227	17763739	+
23976	G3568	TU8058	RAZU01000074.1	17793680	17797086	+	ENSCGRG00015028607	Krt80	RAZU01000074.1	17821062	17839381	-
82813	G3568	TU8058	RAZU01000074.1	17793680	17797086	+	ENSCGRG00015028608	Krt7	RAZU01000074.1	17879899	17893178	+
99466	G3526	TU7965	RAZU01000074.1	15484963	15485321	-	ENSCGRG00015006438	Rhebl1	RAZU01000074.1	15381949	15385497	-
62907	G3526	TU7965	RAZU01000074.1	15484963	15485321	-	ENSCGRG00015006496	Lmbr1l	RAZU01000074.1	15408674	15422056	-
31421	G3526	TU7965	RAZU01000074.1	15484963	15485321	-	ENSCGRG00015006590	Tuba1b	RAZU01000074.1	15433159	15453542	-
22278	G3526	TU7965	RAZU01000074.1	15484963	15485321	-	ENSCGRG00015006677	Tuba1c	RAZU01000074.1	15507599	15537293	+
59490	G3526	TU7965	RAZU01000074.1	15484963	15485321	-	ENSCGRG00015006745	Troap	RAZU01000074.1	15544811	15553243	+
85363	G3526	TU7965	RAZU01000074.1	15484963	15485321	-	ENSCGRG00015006803	Dnajc22	RAZU01000074.1	15570684	15572856	+
65698	G3374	TU7654	RAZU01000073.1	38436289	38439889	-	ENSCGRG00015014183	Ttll7	RAZU01000073.1	38505587	38588638	+
38040	G3350	TU7613	RAZU01000073.1	36251748	36252641	+	ENSCGRG00015011330	Hs2st1	RAZU01000073.1	36074498	36213708	-
4471	G3350	TU7613	RAZU01000073.1	36251748	36252641	+	ENSCGRG00015011351	Selenof	RAZU01000073.1	36214592	36247277	+
54316	G3350	TU7613	RAZU01000073.1	36251748	36252641	+	ENSCGRG00015011366	Sh3glb1	RAZU01000073.1	36306957	36349055	-
330	G332	TU744	RAZU01000007.1	25631323	25633401	+	ENSCGRG00015019350	Ncapg	RAZU01000007.1	25595645	25630993	-
22559	G3285	TU7470	RAZU01000073.1	21715391	21738442	-	ENSCGRG00015004975	Gar1	RAZU01000073.1	21686977	21692832	-
196	G3285	TU7470	RAZU01000073.1	21715391	21738442	-	ENSCGRG00015005062	Pla2g12a	RAZU01000073.1	21738638	21753344	+
20596	G3285	TU7470	RAZU01000073.1	21715391	21738442	-	ENSCGRG00015005103	Casp6	RAZU01000073.1	21759038	21791857	+
37458	G3285	TU7470	RAZU01000073.1	21715391	21738442	-	ENSCGRG00015005122	Mcub	RAZU01000073.1	21775900	21844629	-
47545	G3249	TU7382	RAZU01000073.1	14565453	14566940	-	ENSCGRG00015001825	Gclm	RAZU01000073.1	14497002	14517908	+
32420	G3249	TU7382	RAZU01000073.1	14565453	14566940	-	ENSCGRG00015001856	Dnttip2	RAZU01000073.1	14525576	14533033	+
6335	G3233	TU7326	RAZU01000073.1	12069133	12070712	-	ENSCGRG00015000645	Ptbp2	RAZU01000073.1	12077047	12144641	-
6356	G3227	TU7310	RAZU01000073.1	9345169	9349674	+	ENSCGRG00015027429	Agl	RAZU01000073.1	9281173	9338813	-
40647	G3227	TU7310	RAZU01000073.1	9345169	9349674	+	ENSCGRG00015027482	Frrs1	RAZU01000073.1	9390321	9430900	+
80064	G3175	TU7200	RAZU01000073.1	1448498	1459714	+	ENSCGRG00015026126	Csf1	RAZU01000073.1	1354376	1368434	-
70232	G3175	TU7200	RAZU01000073.1	1448498	1459714	+	ENSCGRG00015026138	Gstm5	RAZU01000073.1	1529946	1532978	+
664	G3091	TU7002	RAZU01000070.1	5890912	5893716	-	ENSCGRG00015021312	Ankrd13c	RAZU01000070.1	5894380	5939890	+
50559	G3091	TU7002	RAZU01000070.1	5890912	5893716	-	ENSCGRG00015021436	Srsf11	RAZU01000070.1	5944275	5973416	-
79847	G3091	TU7002	RAZU01000070.1	5890912	5893716	-	ENSCGRG00015021522	Lrrc40	RAZU01000070.1	5973563	6015724	+
6619	G3086	TU6990	RAZU01000070.1	5503618	5507598	-	ENSCGRG00015021235	Zranb2	RAZU01000070.1	5514217	5526816	+
76502	G3060	TU6913	RAZU01000069.1	7365329	7367071	+	ENSCGRG00015019029	Bicc1	RAZU01000069.1	7076289	7288827	-
6492	G3060	TU6913	RAZU01000069.1	7365329	7367071	+	ENSCGRG00015019221	Tfam	RAZU01000069.1	7348583	7358837	-
5574	G3060	TU6913	RAZU01000069.1	7365329	7367071	+	ENSCGRG00015019254	Ube2d1	RAZU01000069.1	7372645	7402259	-
66740	G3060	TU6913	RAZU01000069.1	7365329	7367071	+	ENSCGRG00015019293	Cisd1	RAZU01000069.1	7433811	7446795	-
81434	G3060	TU6913	RAZU01000069.1	7365329	7367071	+	ENSCGRG00015019298	Ipmk	RAZU01000069.1	7448505	7485022	+
79731	G3031	TU6832	RAZU01000069.1	119976	123139	+	ENSCGRG00015010851	Slc25a16	RAZU01000069.1	19021	40245	+
49711	G3031	TU6832	RAZU01000069.1	119976	123139	+	ENSCGRG00015010878	Dna2	RAZU01000069.1	43293	70265	+
5637	G3031	TU6832	RAZU01000069.1	119976	123139	+	ENSCGRG00015011461	Hnrnph3	RAZU01000069.1	110386	114339	-
5922	G3020	TU6805	RAZU01000067.1	5426632	5428240	+	ENSCGRG00015009141	Alg5	RAZU01000067.1	5403795	5420710	+
45365	G3020	TU6805	RAZU01000067.1	5426632	5428240	+	ENSCGRG00015009212	Rfxap	RAZU01000067.1	5473605	5476880	-
45578	G2984	TU6740	RAZU01000067.1	1663021	1663422	+	ENSCGRG00015007415	Noct	RAZU01000067.1	1597200	1617443	+
68917	G2981	TU6732	RAZU01000067.1	1462930	1528283	-	ENSCGRG00015007415	Noct	RAZU01000067.1	1597200	1617443	+
95166	G2981	TU6732	RAZU01000067.1	1462930	1528283	-	ENSCGRG00015007450	Elf2	RAZU01000067.1	1623449	1692750	-
27545	G2934	TU6630	RAZU01000064.1	7752178	7753576	-	ENSCGRG00015004422	Colgalt1	RAZU01000064.1	7710189	7724633	-
9466	G2934	TU6630	RAZU01000064.1	7752178	7753576	-	ENSCGRG00015004513	Pgls	RAZU01000064.1	7738929	7742712	-
36267	G2934	TU6630	RAZU01000064.1	7752178	7753576	-	ENSCGRG00015004587	Mvb12a	RAZU01000064.1	7789843	7794168	-
63130	G2934	TU6630	RAZU01000064.1	7752178	7753576	-	ENSCGRG00015004628	Bst2	RAZU01000064.1	7816706	7821264	+
71587	G2845	TU6382	RAZU01000063.1	8927758	8937293	+	ENSCGRG00015024412	Stk38	RAZU01000063.1	8832923	8856171	+
53963	G2845	TU6382	RAZU01000063.1	8927758	8937293	+	ENSCGRG00015024456	Kctd20	RAZU01000063.1	8862852	8873795	-
16637	G2810	TU6296	RAZU01000063.1	6442355	6445052	+	ENSCGRG00015022791	Pknox1	RAZU01000063.1	6402839	6425718	-
27726	G2810	TU6296	RAZU01000063.1	6442355	6445052	+	ENSCGRG00015022854	Ndufv3	RAZU01000063.1	6472778	6482799	-
48571	G2810	TU6296	RAZU01000063.1	6442355	6445052	+	ENSCGRG00015022877	Wdr4	RAZU01000063.1	6493623	6509764	+
2562	G2780	TU6231	RAZU01000063.1	4783044	4788228	-	ENSCGRG00015019806	Pofut2	RAZU01000063.1	4790790	4802149	+
34948	G2780	TU6231	RAZU01000063.1	4783044	4788228	-	ENSCGRG00015019818	Adarb1	RAZU01000063.1	4823176	4944302	-
14966	G2779	TU6228	RAZU01000063.1	4772018	4775824	+	ENSCGRG00015019806	Pofut2	RAZU01000063.1	4790790	4802149	+
47352	G2779	TU6228	RAZU01000063.1	4772018	4775824	+	ENSCGRG00015019818	Adarb1	RAZU01000063.1	4823176	4944302	-
1087	G2744	TU6152	RAZU01000063.1	958952	961210	+	ENSCGRG00015008732	Zwint	RAZU01000063.1	939874	957865	+
45212	G2677	TU6036	RAZU01000061.1	4226492	4236146	-	ENSCGRG00015004858	Palld	RAZU01000061.1	3813578	4181280	+
12433	G2677	TU6036	RAZU01000061.1	4226492	4236146	-	ENSCGRG00015005116	Cbr4	RAZU01000061.1	4134926	4214059	-
63628	G2677	TU6036	RAZU01000061.1	4226492	4236146	-	ENSCGRG00015005153	Sh3rf1	RAZU01000061.1	4299774	4454332	-
857	G2586	TU5846	RAZU01000060.1	2568804	2569719	+	ENSCGRG00015027390	Abcc4	RAZU01000060.1	2570576	2784100	+
281	G2550	TU5774	RAZU01000058.1	8942969	8947974	-	ENSCGRG00015026742	Rsbn1	RAZU01000058.1	8948255	8990535	+
46578	G2550	TU5774	RAZU01000058.1	8942969	8947974	-	ENSCGRG00015026762	Phtf1	RAZU01000058.1	8994552	9035732	+
98096	G2550	TU5774	RAZU01000058.1	8942969	8947974	-	ENSCGRG00015026795	Magi3	RAZU01000058.1	9046070	9312381	-
65449	G247	TU545	RAZU01000007.1	4621313	4623798	-	ENSCGRG00015006261	Il1rl1	RAZU01000007.1	4538806	4555864	-
6425	G247	TU545	RAZU01000007.1	4621313	4623798	-	ENSCGRG00015006350	Il1rl2	RAZU01000007.1	4630223	4665354	-
53815	G247	TU545	RAZU01000007.1	4621313	4623798	-	ENSCGRG00015006392	Il1r1	RAZU01000007.1	4677613	4744886	-
82828	G2356	TU5363	RAZU01000056.1	2073218	2074168	-	ENSCGRG00015009016	Psmc2	RAZU01000056.1	1973140	1990390	-
55232	G2356	TU5363	RAZU01000056.1	2073218	2074168	-	ENSCGRG00015009043	Dnajc2	RAZU01000056.1	1992197	2017986	+
39977	G2356	TU5363	RAZU01000056.1	2073218	2074168	-	ENSCGRG00015009119	Pmpcb	RAZU01000056.1	2018281	2033241	-
12391	G2356	TU5363	RAZU01000056.1	2073218	2074168	-	ENSCGRG00015009166	Napepld	RAZU01000056.1	2086559	2125756	+
55130	G2356	TU5363	RAZU01000056.1	2073218	2074168	-	ENSCGRG00015009204	Armc10	RAZU01000056.1	2129298	2145492	-
73385	G2280	TU5216	RAZU01000055.1	9951445	9963138	+	ENSCGRG00015002729	Efna3	RAZU01000055.1	9869711	9878060	-
56590	G2280	TU5216	RAZU01000055.1	9951445	9963138	+	ENSCGRG00015002758	Efna4	RAZU01000055.1	9890101	9894855	-
44432	G2280	TU5216	RAZU01000055.1	9951445	9963138	+	ENSCGRG00015002774	Adam15	RAZU01000055.1	9896284	9907013	-
0	G2280	TU5216	RAZU01000055.1	9951445	9963138	+	ENSCGRG00015003733	Zbtb7b	RAZU01000055.1	9937986	9952389	-
0	G2280	TU5216	RAZU01000055.1	9951445	9963138	+	ENSCGRG00015003752	Lenep	RAZU01000055.1	9961367	9961552	-
16708	G2280	TU5216	RAZU01000055.1	9951445	9963138	+	ENSCGRG00015003818	Shc1	RAZU01000055.1	9979846	9987213	+
25215	G2280	TU5216	RAZU01000055.1	9951445	9963138	+	ENSCGRG00015003891	Pygo2	RAZU01000055.1	9988353	9991309	+
32633	G2280	TU5216	RAZU01000055.1	9951445	9963138	+	ENSCGRG00015003910	Pbxip1	RAZU01000055.1	9995771	10009823	+
2926	G2280	TU5214	RAZU01000055.1	9951445	9959158	+	ENSCGRG00015003759	Flad1	RAZU01000055.1	9962084	9970394	-
92969	G2252	TU5111	RAZU01000055.1	9243529	9244334	+	ENSCGRG00015026453	Lamtor2	RAZU01000055.1	9147827	9150560	-
75392	G2252	TU5111	RAZU01000055.1	9243529	9244334	+	ENSCGRG00015026461	Ubqln4	RAZU01000055.1	9151507	9168137	+
62523	G2252	TU5111	RAZU01000055.1	9243529	9244334	+	ENSCGRG00015026478	Ssr2	RAZU01000055.1	9174672	9181006	+
4000	G2252	TU5111	RAZU01000055.1	9243529	9244334	+	ENSCGRG00015000121	Arhgef2	RAZU01000055.1	9209106	9239529	+
12626	G2252	TU5111	RAZU01000055.1	9243529	9244334	+	ENSCGRG00015000781	Khdc4	RAZU01000055.1	9256960	9283330	+
44106	G2252	TU5111	RAZU01000055.1	9243529	9244334	+	ENSCGRG00015000832	Rit1	RAZU01000055.1	9288440	9299928	+
79428	G2212	TU4995	RAZU01000055.1	6891773	6904770	-	ENSCGRG00015024847	Sh3d19	RAZU01000055.1	6764818	6812345	+
63835	G2212	TU4995	RAZU01000055.1	6891773	6904770	-	ENSCGRG00015024868	RPS3A	RAZU01000055.1	6823292	6827938	-
2771	G2212	TU4995	RAZU01000055.1	6891773	6904770	-	ENSCGRG00015024915	Lrba	RAZU01000055.1	6907541	7468151	+
0	G2208	TU4986	RAZU01000055.1	6670182	6840873	+	ENSCGRG00015024847	Sh3d19	RAZU01000055.1	6764818	6812345	+
0	G2208	TU4986	RAZU01000055.1	6670182	6840873	+	ENSCGRG00015024868	RPS3A	RAZU01000055.1	6823292	6827938	-
66668	G2208	TU4986	RAZU01000055.1	6670182	6840873	+	ENSCGRG00015024915	Lrba	RAZU01000055.1	6907541	7468151	+
5809	G2110	TU4766	RAZU01000050.1	52437491	52439047	+	ENSCGRG00015014911	Gas2l3	RAZU01000050.1	52401848	52431682	-
29648	G2047	TU4613	RAZU01000050.1	43745270	43749260	-	ENSCGRG00015010581	Pawr	RAZU01000050.1	43778908	43853569	-
8705	G2031	TU4576	RAZU01000050.1	40983960	41002988	-	ENSCGRG00015009623	Phlda1	RAZU01000050.1	41011693	41012931	-
3726	G1983	TU4451	RAZU01000050.1	32941643	32945236	+	ENSCGRG00015003299	Msrb3	RAZU01000050.1	32825330	32937917	+
12372	G198	TU428	RAZU01000003.1	4758823	4766309	-	ENSCGRG00015001736	Ttc5	RAZU01000003.1	4721994	4746451	-
29960	G198	TU428	RAZU01000003.1	4758823	4766309	-	ENSCGRG00015001886	Tep1	RAZU01000003.1	4796269	4843136	-
60118	G1925	TU4310	RAZU01000050.1	26755720	26756158	+	ENSCGRG00015028360	Baz2a	RAZU01000050.1	26658667	26695602	-
50578	G1925	TU4310	RAZU01000050.1	26755720	26756158	+	ENSCGRG00015028361	Atp5b	RAZU01000050.1	26697987	26705142	-
28768	G1925	TU4310	RAZU01000050.1	26755720	26756158	+	ENSCGRG00015028363	Ptges3	RAZU01000050.1	26712616	26726952	-
94877	G1904	TU4273	RAZU01000050.1	26361470	26367645	-	ENSCGRG00015028223	Pa2g4	RAZU01000050.1	26259673	26266593	+
84012	G1904	TU4273	RAZU01000050.1	26361470	26367645	-	ENSCGRG00015028226	Zc3h10	RAZU01000050.1	26276151	26277458	+
54294	G1904	TU4273	RAZU01000050.1	26361470	26367645	-	ENSCGRG00015028229	Esyt1	RAZU01000050.1	26294199	26307176	+
40233	G1904	TU4273	RAZU01000050.1	26361470	26367645	-	ENSCGRG00015028231	Myl6b	RAZU01000050.1	26316257	26321237	+
7829	G1904	TU4273	RAZU01000050.1	26361470	26367645	-	ENSCGRG00015028253	Smarcc2	RAZU01000050.1	26325316	26353641	-
1296	G1904	TU4273	RAZU01000050.1	26361470	26367645	-	ENSCGRG00015028291	Rnf41	RAZU01000050.1	26368941	26392774	-
37768	G1904	TU4273	RAZU01000050.1	26361470	26367645	-	ENSCGRG00015028303	Ankrd52	RAZU01000050.1	26405413	26427800	-
71037	G1904	TU4273	RAZU01000050.1	26361470	26367645	-	ENSCGRG00015028307	Coq10a	RAZU01000050.1	26438682	26445870	+
47311	G1899	TU4263	RAZU01000050.1	26313904	26314390	-	ENSCGRG00015028223	Pa2g4	RAZU01000050.1	26259673	26266593	+
36446	G1899	TU4263	RAZU01000050.1	26313904	26314390	-	ENSCGRG00015028226	Zc3h10	RAZU01000050.1	26276151	26277458	+
6728	G1899	TU4263	RAZU01000050.1	26313904	26314390	-	ENSCGRG00015028229	Esyt1	RAZU01000050.1	26294199	26307176	+
1867	G1899	TU4263	RAZU01000050.1	26313904	26314390	-	ENSCGRG00015028231	Myl6b	RAZU01000050.1	26316257	26321237	+
10926	G1899	TU4263	RAZU01000050.1	26313904	26314390	-	ENSCGRG00015028253	Smarcc2	RAZU01000050.1	26325316	26353641	-
54551	G1899	TU4263	RAZU01000050.1	26313904	26314390	-	ENSCGRG00015028291	Rnf41	RAZU01000050.1	26368941	26392774	-
91023	G1899	TU4263	RAZU01000050.1	26313904	26314390	-	ENSCGRG00015028303	Ankrd52	RAZU01000050.1	26405413	26427800	-
13218	G1853	TU4159	RAZU01000050.1	17111213	17111483	-	ENSCGRG00015027589	Rpl22l1	RAZU01000050.1	17124701	17126971	-
31293	G1853	TU4159	RAZU01000050.1	17111213	17111483	-	ENSCGRG00015027591	Eif5a2	RAZU01000050.1	17142776	17154435	-
35339	G184	TU393	RAZU01000003.1	1765588	1770986	+	ENSCGRG00015000135	Lgals3	RAZU01000003.1	1726401	1730249	+
2775	G184	TU393	RAZU01000003.1	1765588	1770986	+	ENSCGRG00015000169	Dlgap5	RAZU01000003.1	1732634	1762813	-
37290	G184	TU393	RAZU01000003.1	1765588	1770986	+	ENSCGRG00015000218	Fbxo34	RAZU01000003.1	1808276	1868538	+
22033	G1818	TU4072	RAZU01000050.1	10590941	10596021	-	ENSCGRG00015026612	Mccc1	RAZU01000050.1	10515040	10568908	+
84191	G1818	TU4072	RAZU01000050.1	10590941	10596021	-	ENSCGRG00015026652	Atp11b	RAZU01000050.1	10680212	10784388	-
36520	G1784	TU4001	RAZU01000050.1	5916925	5922644	-	ENSCGRG00015025777	Pgrmc2	RAZU01000050.1	5863795	5880405	+
62980	G1742	TU3890	RAZU01000047.1	6915663	6917309	+	ENSCGRG00015022840	Ccnl1	RAZU01000047.1	6840222	6852683	-
79415	G17209	TU38995	RAZU01001831.1	42138259	42141413	-	ENSCGRG00015000911	Trim41	RAZU01001831.1	42220828	42231266	+
90674	G17209	TU38995	RAZU01001831.1	42138259	42141413	-	ENSCGRG00015000948	Rack1	RAZU01001831.1	42232087	42237327	-
15934	G17098	TU38739	RAZU01001831.1	32439153	32439464	-	ENSCGRG00015018313	Arf1	RAZU01001831.1	32411343	32423219	+
12486	G17098	TU38739	RAZU01001831.1	32439153	32439464	-	ENSCGRG00015018328	2310033P09Rik	RAZU01001831.1	32423050	32426667	-
7059	G17098	TU38739	RAZU01001831.1	32439153	32439464	-	ENSCGRG00015018351	Mrpl55	RAZU01001831.1	32430662	32432094	-
28846	G17098	TU38739	RAZU01001831.1	32439153	32439464	-	ENSCGRG00015018433	Iba57	RAZU01001831.1	32468310	32479201	+
97205	G17084	TU38700	RAZU01001831.1	31727498	31733206	+	ENSCGRG00015017660	Med9	RAZU01001831.1	31617010	31630293	-
33	G17084	TU38700	RAZU01001831.1	31727498	31733206	+	ENSCGRG00015017717	Nt5m	RAZU01001831.1	31709234	31727465	-
3783	G17084	TU38700	RAZU01001831.1	31727498	31733206	+	ENSCGRG00015017732	Cops3	RAZU01001831.1	31736989	31768787	+
39479	G17084	TU38700	RAZU01001831.1	31727498	31733206	+	ENSCGRG00015017833	Flcn	RAZU01001831.1	31772685	31791076	+
86896	G17084	TU38700	RAZU01001831.1	31727498	31733206	+	ENSCGRG00015017860	Pld6	RAZU01001831.1	31820102	31822742	+
98167	G17069	TU38663	RAZU01001831.1	31000016	31000957	-	ENSCGRG00015015999	Shmt1	RAZU01001831.1	30888856	30901849	+
86656	G17069	TU38663	RAZU01001831.1	31000016	31000957	-	ENSCGRG00015016023	Smcr8	RAZU01001831.1	30906881	30913360	-
39638	G17069	TU38663	RAZU01001831.1	31000016	31000957	-	ENSCGRG00015016035	Top3a	RAZU01001831.1	30914272	30960378	+
31008	G17069	TU38663	RAZU01001831.1	31000016	31000957	-	ENSCGRG00015016105	Mief2	RAZU01001831.1	30966719	30969008	-
14550	G17069	TU38663	RAZU01001831.1	31000016	31000957	-	ENSCGRG00015016112	Flii	RAZU01001831.1	30972188	30985466	+
226	G17069	TU38663	RAZU01001831.1	31000016	31000957	-	ENSCGRG00015016169	Llgl1	RAZU01001831.1	30986616	30999790	-
10567	G17069	TU38663	RAZU01001831.1	31000016	31000957	-	ENSCGRG00015016324	Alkbh5	RAZU01001831.1	31011524	31031826	-
88308	G17010	TU38534	RAZU01001831.1	22811188	22811591	-	ENSCGRG00015011289	Per1	RAZU01001831.1	22712831	22722880	-
76732	G17010	TU38534	RAZU01001831.1	22811188	22811591	-	ENSCGRG00015011518	Vamp2	RAZU01001831.1	22732370	22734456	-
57718	G17010	TU38534	RAZU01001831.1	22811188	22811591	-	ENSCGRG00015011560	Tmem107	RAZU01001831.1	22750710	22753470	-
48384	G17010	TU38534	RAZU01001831.1	22811188	22811591	-	ENSCGRG00015011595	Borcs6	RAZU01001831.1	22761212	22762804	-
37415	G17010	TU38534	RAZU01001831.1	22811188	22811591	-	ENSCGRG00015011607	Aurkb	RAZU01001831.1	22768330	22773773	-
3412	G17010	TU38534	RAZU01001831.1	22811188	22811591	-	ENSCGRG00015011660	Ctc1	RAZU01001831.1	22782562	22807776	-
2713	G17010	TU38534	RAZU01001831.1	22811188	22811591	-	ENSCGRG00015011785	Pfas	RAZU01001831.1	22814304	22835429	+
55080	G17008	TU38532	RAZU01001831.1	22777960	22781443	+	ENSCGRG00015011289	Per1	RAZU01001831.1	22712831	22722880	-
43504	G17008	TU38532	RAZU01001831.1	22777960	22781443	+	ENSCGRG00015011518	Vamp2	RAZU01001831.1	22732370	22734456	-
24490	G17008	TU38532	RAZU01001831.1	22777960	22781443	+	ENSCGRG00015011560	Tmem107	RAZU01001831.1	22750710	22753470	-
15156	G17008	TU38532	RAZU01001831.1	22777960	22781443	+	ENSCGRG00015011595	Borcs6	RAZU01001831.1	22761212	22762804	-
4187	G17008	TU38532	RAZU01001831.1	22777960	22781443	+	ENSCGRG00015011607	Aurkb	RAZU01001831.1	22768330	22773773	-
1119	G17008	TU38532	RAZU01001831.1	22777960	22781443	+	ENSCGRG00015011660	Ctc1	RAZU01001831.1	22782562	22807776	-
32861	G17008	TU38532	RAZU01001831.1	22777960	22781443	+	ENSCGRG00015011785	Pfas	RAZU01001831.1	22814304	22835429	+
86271	G16880	TU38234	RAZU01001831.1	16668083	16671468	+	ENSCGRG00015019316	Myo1c	RAZU01001831.1	16559684	16581812	-
62041	G16880	TU38234	RAZU01001831.1	16668083	16671468	+	ENSCGRG00015019613	Inpp5k	RAZU01001831.1	16584788	16606042	-
16183	G16880	TU38234	RAZU01001831.1	16668083	16671468	+	ENSCGRG00015019636	Pitpna	RAZU01001831.1	16612353	16651900	-
58454	G16880	TU38234	RAZU01001831.1	16668083	16671468	+	ENSCGRG00015019786	Rilp	RAZU01001831.1	16729922	16733478	-
61860	G16880	TU38234	RAZU01001831.1	16668083	16671468	+	ENSCGRG00015019800	Prpf8	RAZU01001831.1	16733328	16759713	-
71092	G16867	TU38206	RAZU01001831.1	16059982	16062912	-	ENSCGRG00015018668	Nxn	RAZU01001831.1	15847539	15988890	+
53695	G16867	TU38206	RAZU01001831.1	16059982	16062912	-	ENSCGRG00015018769	Mrm3	RAZU01001831.1	15997850	16006287	-
27223	G16867	TU38206	RAZU01001831.1	16059982	16062912	-	ENSCGRG00015018776	Gemin4	RAZU01001831.1	16006415	16032759	+
34918	G16867	TU38206	RAZU01001831.1	16059982	16062912	-	ENSCGRG00015018828	Dbil5	RAZU01001831.1	16024801	16025064	-
18311	G16867	TU38206	RAZU01001831.1	16059982	16062912	-	ENSCGRG00015018840	Fam57a	RAZU01001831.1	16034169	16041671	-
484	G16867	TU38206	RAZU01001831.1	16059982	16062912	-	ENSCGRG00015018865	Vps53	RAZU01001831.1	16063396	16199906	+
4032	G16859	TU38193	RAZU01001831.1	15482938	15493372	-	ENSCGRG00015017604	Cpd	RAZU01001831.1	15427451	15478906	+
29	G16859	TU38193	RAZU01001831.1	15482938	15493372	-	ENSCGRG00015017744	Gosr1	RAZU01001831.1	15493401	15525257	+
68696	G16793	TU38048	RAZU01001831.1	12169409	12170267	-	ENSCGRG00015014053	Tefm	RAZU01001831.1	12093720	12100713	+
11545	G16793	TU38048	RAZU01001831.1	12169409	12170267	-	ENSCGRG00015014078	Atad5	RAZU01001831.1	12103632	12157864	-
43857	G16793	TU38048	RAZU01001831.1	12169409	12170267	-	ENSCGRG00015014418	Suz12	RAZU01001831.1	12214124	12254240	-
52478	G16768	TU37994	RAZU01001831.1	9209293	9218510	-	ENSCGRG00015011838	Ap2b1	RAZU01001831.1	9030928	9156815	-
42377	G16768	TU37994	RAZU01001831.1	9209293	9218510	-	ENSCGRG00015011942	Pex12	RAZU01001831.1	9162871	9166916	+
8382	G16764	TU37982	RAZU01001831.1	9165197	9170437	-	ENSCGRG00015011838	Ap2b1	RAZU01001831.1	9030928	9156815	-
0	G16764	TU37982	RAZU01001831.1	9165197	9170437	-	ENSCGRG00015011942	Pex12	RAZU01001831.1	9162871	9166916	+
554	G16734	TU37902	RAZU01001831.1	6607342	6613135	+	ENSCGRG00015008500	Tbx2	RAZU01001831.1	6598380	6606788	-
1631	G16734	TU37902	RAZU01001831.1	6607342	6613135	+	ENSCGRG00015008549	Bcas3	RAZU01001831.1	6614766	7102196	-
45599	G16681	TU37793	RAZU01001831.1	3557967	3561753	+	ENSCGRG00015005571	Dgke	RAZU01001831.1	3493874	3512368	+
1168	G16681	TU37793	RAZU01001831.1	3557967	3561753	+	ENSCGRG00015005661	Trim25	RAZU01001831.1	3539791	3556799	-
3231	G16681	TU37793	RAZU01001831.1	3557967	3561753	+	ENSCGRG00015005762	Coil	RAZU01001831.1	3564984	3577227	-
20263	G16681	TU37793	RAZU01001831.1	3557967	3561753	+	ENSCGRG00015005799	Scpep1	RAZU01001831.1	3582016	3615143	+
95546	G16681	TU37793	RAZU01001831.1	3557967	3561753	+	ENSCGRG00015005879	Akap1	RAZU01001831.1	3657299	3691567	+
73672	G16658	TU37750	RAZU01001830.1	7924752	7956062	-	ENSCGRG00015002056	Tbc1d7	RAZU01001830.1	7821446	7851080	-
86959	G16658	TU37750	RAZU01001830.1	7924752	7956062	-	ENSCGRG00015002108	Sirt5	RAZU01001830.1	8043021	8073887	+
1586	G16654	TU37744	RAZU01001830.1	7852666	7854846	+	ENSCGRG00015002056	Tbc1d7	RAZU01001830.1	7821446	7851080	-
30986	G16654	TU37744	RAZU01001830.1	7852666	7854846	+	ENSCGRG00015002098	Gfod1	RAZU01001830.1	7885832	7981763	-
85149	G16551	TU37499	RAZU01001829.1	22793840	22798574	-	ENSCGRG00015017082	Sdr39u1	RAZU01001829.1	22706075	22708691	+
73849	G16551	TU37499	RAZU01001829.1	22793840	22798574	-	ENSCGRG00015017105	Khnyn	RAZU01001829.1	22706634	22719991	-
45962	G16551	TU37499	RAZU01001829.1	22793840	22798574	-	ENSCGRG00015017401	Nop9	RAZU01001829.1	22844536	22854060	-
56202	G16551	TU37499	RAZU01001829.1	22793840	22798574	-	ENSCGRG00015017438	Dhrs1	RAZU01001829.1	22854776	22862237	+
79442	G16551	TU37499	RAZU01001829.1	22793840	22798574	-	ENSCGRG00015017463	Rabggta	RAZU01001829.1	22878016	22884382	+
63560	G16533	TU37460	RAZU01001829.1	21203574	21209728	+	ENSCGRG00015012772	Xpo4	RAZU01001829.1	21050687	21140014	+
30173	G16533	TU37460	RAZU01001829.1	21203574	21209728	+	ENSCGRG00015012839	Eef1akmt1	RAZU01001829.1	21156182	21173401	+
1192	G16533	TU37460	RAZU01001829.1	21203574	21209728	+	ENSCGRG00015012876	Ift88	RAZU01001829.1	21210920	21306727	-
40533	G1652	TU3689	RAZU01000045.1	13088487	13088755	+	ENSCGRG00015027744	Tbxas1	RAZU01000045.1	12827549	13047954	+
1532	G1652	TU3689	RAZU01000045.1	13088487	13088755	+	ENSCGRG00015027746	Parp12	RAZU01000045.1	13050210	13086955	-
19031	G1652	TU3689	RAZU01000045.1	13088487	13088755	+	ENSCGRG00015027747	Kdm7a	RAZU01000045.1	13107786	13164563	-
93945	G16474	TU37309	RAZU01001829.1	13666902	13667489	+	ENSCGRG00015009642	Fzd3	RAZU01001829.1	13527801	13572957	+
53704	G16474	TU37309	RAZU01001829.1	13666902	13667489	+	ENSCGRG00015009673	Ints9	RAZU01001829.1	13721193	13815346	-
52193	G16442	TU37248	RAZU01001829.1	9892880	9929460	+	ENSCGRG00015007597	Stc1	RAZU01001829.1	9831803	9840687	-
0	G16441	TU37244	RAZU01001829.1	9820958	9853245	+	ENSCGRG00015007597	Stc1	RAZU01001829.1	9831803	9840687	-
3915	G16412	TU37179	RAZU01001829.1	6723500	6725028	+	ENSCGRG00015004658	Fndc3a	RAZU01001829.1	6567753	6719585	+
39918	G16387	TU37137	RAZU01001829.1	3563641	3564927	+	ENSCGRG00015003095	Gtf2f2	RAZU01001829.1	3399375	3523723	+
57706	G16387	TU37137	RAZU01001829.1	3563641	3564927	+	ENSCGRG00015003178	Cog3	RAZU01001829.1	3622633	3707179	+
1198	G16366	TU37102	RAZU01001829.1	582374	583843	+	ENSCGRG00015000284	Vwa8	RAZU01001829.1	254003	581176	-
76444	G16360	TU37087	RAZU01001826.1	3159675	3160102	+	ENSCGRG00015018986	Aak1	RAZU01001826.1	2935476	3083231	+
31037	G16360	TU37087	RAZU01001826.1	3159675	3160102	+	ENSCGRG00015019151	Nfu1	RAZU01001826.1	3088997	3128638	+
92412	G16351	TU37063	RAZU01001826.1	2634621	2666204	+	ENSCGRG00015018508	Tia1	RAZU01001826.1	2510163	2542209	+
48287	G16351	TU37063	RAZU01001826.1	2634621	2666204	+	ENSCGRG00015018749	C87436	RAZU01001826.1	2550274	2586334	+
835	G16351	TU37063	RAZU01001826.1	2634621	2666204	+	ENSCGRG00015018804	Pcbp1	RAZU01001826.1	2632716	2633786	-
79564	G16351	TU37063	RAZU01001826.1	2634621	2666204	+	ENSCGRG00015018819	Mxd1	RAZU01001826.1	2745768	2767782	-
1517	G1634	TU3630	RAZU01000045.1	11257134	11260895	-	ENSCGRG00015027605	Creb3l2	RAZU01000045.1	11262412	11378721	-
80916	G16261	TU36864	RAZU01001825.1	4866348	4869306	-	ENSCGRG00015017150	Cep192	RAZU01001825.1	4712400	4785432	-
64946	G16261	TU36864	RAZU01001825.1	4866348	4869306	-	ENSCGRG00015017257	Psmg2	RAZU01001825.1	4934252	4943898	-
75068	G16261	TU36864	RAZU01001825.1	4866348	4869306	-	ENSCGRG00015017267	Cep76	RAZU01001825.1	4944374	4972787	+
18681	G1605	TU3547	RAZU01000045.1	5598023	5602684	-	ENSCGRG00015026864	Mkln1	RAZU01000045.1	5621365	5755358	+
6806	G1588	TU3503	RAZU01000045.1	4211864	4212265	+	ENSCGRG00015026311	Ahcyl2	RAZU01000045.1	4054215	4205058	+
904	G1588	TU3503	RAZU01000045.1	4211864	4212265	+	ENSCGRG00015026349	Strip2	RAZU01000045.1	4213169	4254428	+
28338	G15816	TU35844	RAZU01000333.1	6647115	6648477	-	ENSCGRG00015016930	Tsc22d3	RAZU01000333.1	6557303	6618777	+
1315	G15708	TU35542	RAZU01000328.1	9609183	9610990	-	ENSCGRG00015008557	Usp27x	RAZU01000328.1	9612305	9613621	+
64442	G15708	TU35542	RAZU01000328.1	9609183	9610990	-	ENSCGRG00015008565	Clcn5	RAZU01000328.1	9675432	9820995	+
50044	G15629	TU35366	RAZU01000318.1	23581434	23594413	-	ENSCGRG00015002566	Tceal9	RAZU01000318.1	23531079	23531390	+
23258	G15629	TU35366	RAZU01000318.1	23581434	23594413	-	ENSCGRG00015002571	Bex3	RAZU01000318.1	23557832	23558176	+
74992	G15628	TU35364	RAZU01000318.1	23633168	23696776	-	ENSCGRG00015002571	Bex3	RAZU01000318.1	23557832	23558176	+
86155	G15626	TU35360	RAZU01000318.1	23551509	23552104	-	ENSCGRG00015002532	Tceal8	RAZU01000318.1	23464168	23465354	-
20119	G15626	TU35360	RAZU01000318.1	23551509	23552104	-	ENSCGRG00015002566	Tceal9	RAZU01000318.1	23531079	23531390	+
5728	G15626	TU35360	RAZU01000318.1	23551509	23552104	-	ENSCGRG00015002571	Bex3	RAZU01000318.1	23557832	23558176	+
58339	G15623	TU35356	RAZU01000318.1	23402947	23405829	-	ENSCGRG00015002532	Tceal8	RAZU01000318.1	23464168	23465354	-
1884	G15597	TU35297	RAZU01000318.1	21134513	21137651	-	ENSCGRG00015020981	Pcdh19	RAZU01000318.1	21139535	21242505	-
709	G15563	TU35221	RAZU01000318.1	5105275	5111396	-	ENSCGRG00015018079	Brwd3	RAZU01000318.1	5112105	5207199	-
30217	G15547	TU35187	RAZU01000318.1	2049848	2051983	-	ENSCGRG00015017013	Pbdc1	RAZU01000318.1	2082200	2086268	+
69683	G15547	TU35187	RAZU01000318.1	2049848	2051983	-	ENSCGRG00015017029	Magee1	RAZU01000318.1	2121666	2124575	+
33706	G15546	TU35183	RAZU01000318.1	2033651	2048494	-	ENSCGRG00015017013	Pbdc1	RAZU01000318.1	2082200	2086268	+
73172	G15546	TU35183	RAZU01000318.1	2033651	2048494	-	ENSCGRG00015017029	Magee1	RAZU01000318.1	2121666	2124575	+
3886	G15490	TU35031	RAZU01000317.1	18622162	18624872	-	ENSCGRG00015014917	Cdkl5	RAZU01000317.1	18628758	18816723	-
84164	G1542	TU3397	RAZU01000044.1	18393311	18393572	-	ENSCGRG00015024863	Dctn6	RAZU01000044.1	18293178	18309147	+
54090	G1542	TU3397	RAZU01000044.1	18393311	18393572	-	ENSCGRG00015024884	Rbpms	RAZU01000044.1	18447662	18598096	+
29277	G15393	TU34753	RAZU01000306.1	1603984	1620870	-	ENSCGRG00015003894	Zfp300	RAZU01000306.1	1650147	1658693	-
77990	G15242	TU34351	RAZU01000295.1	1276675	1311873	-	ENSCGRG00015014713	Eif2s3x	RAZU01000295.1	1389863	1409905	-
56318	G15149	TU34130	RAZU01000283.1	100685	102212	-	ENSCGRG00015015628	Haus5	RAZU01000283.1	34333	44367	+
42888	G15149	TU34130	RAZU01000283.1	100685	102212	-	ENSCGRG00015015674	Rbm42	RAZU01000283.1	47575	57797	+
15789	G15149	TU34130	RAZU01000283.1	100685	102212	-	ENSCGRG00015015742	Zbtb32	RAZU01000283.1	118001	120375	+
21950	G15149	TU34130	RAZU01000283.1	100685	102212	-	ENSCGRG00015015756	Kmt2b	RAZU01000283.1	124162	143626	+
46099	G15149	TU34130	RAZU01000283.1	100685	102212	-	ENSCGRG00015016092	Psenen	RAZU01000283.1	148311	150198	+
50240	G15149	TU34130	RAZU01000283.1	100685	102212	-	ENSCGRG00015016096	Lin37	RAZU01000283.1	152452	157041	+
55880	G15149	TU34130	RAZU01000283.1	100685	102212	-	ENSCGRG00015016121	Hspb6	RAZU01000283.1	158092	159374	-
74855	G15110	TU34016	RAZU01000281.1	230803	241985	-	ENSCGRG00015014106	Kcnn4	RAZU01000281.1	133235	155948	+
37789	G15110	TU34016	RAZU01000281.1	230803	241985	-	ENSCGRG00015014196	Smg9	RAZU01000281.1	178499	193014	+
48579	G15110	TU34016	RAZU01000281.1	230803	241985	-	ENSCGRG00015014301	Zfp428	RAZU01000281.1	290564	296458	+
68507	G15110	TU34016	RAZU01000281.1	230803	241985	-	ENSCGRG00015014309	Irgq	RAZU01000281.1	310492	316479	+
87714	G15110	TU34016	RAZU01000281.1	230803	241985	-	ENSCGRG00015014331	Xrcc1	RAZU01000281.1	329699	351681	+
67623	G15090	TU33944	RAZU01000280.1	362128	367929	+	ENSCGRG00015013164	Usf2	RAZU01000280.1	284047	294505	-
16668	G15090	TU33944	RAZU01000280.1	362128	367929	+	ENSCGRG00015013366	Fxyd7	RAZU01000280.1	384597	392997	-
25670	G15090	TU33944	RAZU01000280.1	362128	367929	+	ENSCGRG00015013385	Fxyd1	RAZU01000280.1	393599	396032	-
3498	G15081	TU33930	RAZU01000279.1	674964	675743	+	ENSCGRG00015012242	Ehd2	RAZU01000279.1	657039	671466	+
400	G15081	TU33930	RAZU01000279.1	674964	675743	+	ENSCGRG00015012254	Nop53	RAZU01000279.1	676143	686070	+
22046	G15081	TU33930	RAZU01000279.1	674964	675743	+	ENSCGRG00015012308	Selenow	RAZU01000279.1	697789	703128	+
36289	G14999	TU33735	RAZU01000276.1	476625	478712	-	ENSCGRG00015005186	Zfp667	RAZU01000276.1	429566	440336	+
9435	G14999	TU33735	RAZU01000276.1	476625	478712	-	ENSCGRG00015005288	Zfp28	RAZU01000276.1	488147	502972	+
88730	G14945	TU33609	RAZU01000274.1	3835451	3839696	-	ENSCGRG00015026952	Fam98c	RAZU01000274.1	3742400	3746721	-
63955	G14945	TU33609	RAZU01000274.1	3835451	3839696	-	ENSCGRG00015026977	Psmd8	RAZU01000274.1	3765966	3771496	-
0	G14945	TU33609	RAZU01000274.1	3835451	3839696	-	ENSCGRG00015027029	Yif1b	RAZU01000274.1	3826794	3838273	+
7877	G14945	TU33609	RAZU01000274.1	3835451	3839696	-	ENSCGRG00015027048	Spint2	RAZU01000274.1	3847573	3869668	-
46536	G14945	TU33609	RAZU01000274.1	3835451	3839696	-	ENSCGRG00015027061	Dpf1	RAZU01000274.1	3886232	3900059	+
19448	G1493	TU3306	RAZU01000044.1	8115647	8120340	+	ENSCGRG00015021460	Snx25	RAZU01000044.1	8002754	8096199	+
4515	G1493	TU3306	RAZU01000044.1	8115647	8120340	+	ENSCGRG00015021606	Ufsp2	RAZU01000044.1	8124855	8154194	-
10108	G1493	TU3306	RAZU01000044.1	8115647	8120340	+	ENSCGRG00015021681	Ankrd37	RAZU01000044.1	8130448	8133705	+
34372	G1493	TU3306	RAZU01000044.1	8115647	8120340	+	ENSCGRG00015021692	1700029J07Rik	RAZU01000044.1	8154712	8167866	+
56314	G14919	TU33540	RAZU01000274.1	2884746	2886073	+	ENSCGRG00015025729	Timm50	RAZU01000274.1	2820057	2828432	-
27842	G14919	TU33540	RAZU01000274.1	2884746	2886073	+	ENSCGRG00015025742	Supt5	RAZU01000274.1	2831835	2856904	-
3375	G14919	TU33540	RAZU01000274.1	2884746	2886073	+	ENSCGRG00015025760	Plekhg2	RAZU01000274.1	2871089	2881371	-
10285	G14919	TU33540	RAZU01000274.1	2884746	2886073	+	ENSCGRG00015025807	Med29	RAZU01000274.1	2896358	2904195	-
17679	G14919	TU33540	RAZU01000274.1	2884746	2886073	+	ENSCGRG00015025813	Paf1	RAZU01000274.1	2903752	2910532	+
25793	G14919	TU33540	RAZU01000274.1	2884746	2886073	+	ENSCGRG00015025839	Samd4b	RAZU01000274.1	2911866	2934209	-
63715	G14919	TU33540	RAZU01000274.1	2884746	2886073	+	ENSCGRG00015025859	Gmfg	RAZU01000274.1	2949788	2961327	+
40134	G14917	TU33531	RAZU01000274.1	2868566	2869654	+	ENSCGRG00015025729	Timm50	RAZU01000274.1	2820057	2828432	-
11662	G14917	TU33531	RAZU01000274.1	2868566	2869654	+	ENSCGRG00015025742	Supt5	RAZU01000274.1	2831835	2856904	-
1435	G14917	TU33531	RAZU01000274.1	2868566	2869654	+	ENSCGRG00015025760	Plekhg2	RAZU01000274.1	2871089	2881371	-
26704	G14917	TU33531	RAZU01000274.1	2868566	2869654	+	ENSCGRG00015025807	Med29	RAZU01000274.1	2896358	2904195	-
34098	G14917	TU33531	RAZU01000274.1	2868566	2869654	+	ENSCGRG00015025813	Paf1	RAZU01000274.1	2903752	2910532	+
42212	G14917	TU33531	RAZU01000274.1	2868566	2869654	+	ENSCGRG00015025839	Samd4b	RAZU01000274.1	2911866	2934209	-
80134	G14917	TU33531	RAZU01000274.1	2868566	2869654	+	ENSCGRG00015025859	Gmfg	RAZU01000274.1	2949788	2961327	+
96545	G14880	TU33438	RAZU01000274.1	987970	988310	-	ENSCGRG00015023460	Dmac2	RAZU01000274.1	878245	891425	+
64136	G14880	TU33438	RAZU01000274.1	987970	988310	-	ENSCGRG00015023478	Bckdha	RAZU01000274.1	894121	923834	-
55288	G14880	TU33438	RAZU01000274.1	987970	988310	-	ENSCGRG00015023503	Exosc5	RAZU01000274.1	923612	932682	+
49089	G14880	TU33438	RAZU01000274.1	987970	988310	-	ENSCGRG00015023516	Tmem91	RAZU01000274.1	935352	938881	-
17526	G14880	TU33438	RAZU01000274.1	987970	988310	-	ENSCGRG00015023545	Tgfb1	RAZU01000274.1	952104	970444	+
3331	G14880	TU33438	RAZU01000274.1	987970	988310	-	ENSCGRG00015023558	Ccdc97	RAZU01000274.1	973379	984639	-
35771	G14880	TU33438	RAZU01000274.1	987970	988310	-	ENSCGRG00015023646	Axl	RAZU01000274.1	1024081	1054732	-
12606	G14862	TU33388	RAZU01000274.1	539463	544108	-	ENSCGRG00015022845	Zfp574	RAZU01000274.1	556714	559407	-
27366	G14862	TU33388	RAZU01000274.1	539463	544108	-	ENSCGRG00015022847	Grik5	RAZU01000274.1	571474	630738	+
45982	G14845	TU33346	RAZU01000273.1	4354155	4358381	+	ENSCGRG00015020836	1600014C10Rik	RAZU01000273.1	4304905	4308173	+
19278	G14845	TU33346	RAZU01000273.1	4354155	4358381	+	ENSCGRG00015020897	Plekhf1	RAZU01000273.1	4334035	4334877	-
60854	G14829	TU33317	RAZU01000273.1	1114443	1119839	+	ENSCGRG00015019856	Lrp3	RAZU01000273.1	1180693	1195385	-
40333	G14820	TU33296	RAZU01000273.1	168100	168920	-	ENSCGRG00015019439	Uba2	RAZU01000273.1	102577	127767	-
15358	G14820	TU33296	RAZU01000273.1	168100	168920	-	ENSCGRG00015019486	Pdcd2l	RAZU01000273.1	137016	152742	-
22596	G14820	TU33296	RAZU01000273.1	168100	168920	-	ENSCGRG00015019628	4931406P16Rik	RAZU01000273.1	191516	245901	-
0	G14749	TU33151	RAZU01000269.1	3591795	3630413	-	ENSCGRG00015004189	Itpr2	RAZU01000269.1	3196513	3606896	+
54386	G14732	TU33103	RAZU01000269.1	2348740	2378251	-	ENSCGRG00015003401	Pthlh	RAZU01000269.1	2432637	2443164	+
65931	G14729	TU33098	RAZU01000269.1	2287799	2319374	+	ENSCGRG00015003214	Ccdc91	RAZU01000269.1	1874854	2221868	-
12681	G14687	TU32997	RAZU01000267.1	5075945	5083821	+	ENSCGRG00015027513	Atf7ip	RAZU01000267.1	5096502	5189998	+
21520	G14686	TU32996	RAZU01000267.1	5074173	5074982	-	ENSCGRG00015027513	Atf7ip	RAZU01000267.1	5096502	5189998	+
85754	G14678	TU32982	RAZU01000267.1	3703855	3707955	-	ENSCGRG00015027406	Apold1	RAZU01000267.1	3617361	3618101	+
47279	G14678	TU32982	RAZU01000267.1	3703855	3707955	-	ENSCGRG00015027408	Ddx47	RAZU01000267.1	3641566	3656576	+
45655	G146	TU311	RAZU01000002.1	11489028	11558393	-	ENSCGRG00015006863	Fam91a1	RAZU01000002.1	11344396	11443373	-
41819	G146	TU311	RAZU01000002.1	11489028	11558393	-	ENSCGRG00015007040	Fbxo32	RAZU01000002.1	11600212	11662885	+
17923	G14585	TU32787	RAZU01000265.1	3920066	3924239	+	ENSCGRG00015020998	Hoxa1	RAZU01000265.1	3899512	3902143	-
11506	G14585	TU32787	RAZU01000265.1	3920066	3924239	+	ENSCGRG00015021033	Hoxa2	RAZU01000265.1	3906812	3908560	-
21667	G14585	TU32787	RAZU01000265.1	3920066	3924239	+	ENSCGRG00015021064	Hoxa5	RAZU01000265.1	3945906	3948819	-
26290	G14585	TU32787	RAZU01000265.1	3920066	3924239	+	ENSCGRG00015021065	Hoxa6	RAZU01000265.1	3950529	3952878	-
171	G14582	TU32779	RAZU01000265.1	3902314	3906336	+	ENSCGRG00015020998	Hoxa1	RAZU01000265.1	3899512	3902143	-
476	G14582	TU32779	RAZU01000265.1	3902314	3906336	+	ENSCGRG00015021033	Hoxa2	RAZU01000265.1	3906812	3908560	-
39570	G14582	TU32779	RAZU01000265.1	3902314	3906336	+	ENSCGRG00015021064	Hoxa5	RAZU01000265.1	3945906	3948819	-
44193	G14582	TU32779	RAZU01000265.1	3902314	3906336	+	ENSCGRG00015021065	Hoxa6	RAZU01000265.1	3950529	3952878	-
20658	G14573	TU32753	RAZU01000265.1	2319568	2320627	-	ENSCGRG00015020346	4921507P07Rik	RAZU01000265.1	2341285	2373490	-
65490	G14552	TU32699	RAZU01000265.1	232020	232329	-	ENSCGRG00015018978	Dnajb6	RAZU01000265.1	108435	166530	+
97613	G14550	TU32695	RAZU01000265.1	7971	10822	-	ENSCGRG00015018978	Dnajb6	RAZU01000265.1	108435	166530	+
90988	G14549	TU32693	RAZU01000265.1	10503	17447	+	ENSCGRG00015018978	Dnajb6	RAZU01000265.1	108435	166530	+
61764	G14540	TU32679	RAZU01000263.1	11166979	11176032	-	ENSCGRG00015017544	Kdm3a	RAZU01000263.1	11065440	11105215	+
6806	G14540	TU32679	RAZU01000263.1	11166979	11176032	-	ENSCGRG00015017817	Rnf103	RAZU01000263.1	11182838	11198130	-
95006	G14540	TU32679	RAZU01000263.1	11166979	11176032	-	ENSCGRG00015017877	Rmnd5a	RAZU01000263.1	11271038	11324922	+
78452	G14527	TU32649	RAZU01000263.1	10423716	10427853	-	ENSCGRG00015016615	Usp39	RAZU01000263.1	10317431	10345264	+
9893	G14527	TU32649	RAZU01000263.1	10423716	10427853	-	ENSCGRG00015016670	Atoh8	RAZU01000263.1	10437746	10468047	+
82307	G14526	TU32644	RAZU01000263.1	10388773	10395048	+	ENSCGRG00015016548	Tmem150a	RAZU01000263.1	10299436	10306466	-
86832	G14526	TU32644	RAZU01000263.1	10388773	10395048	+	ENSCGRG00015016566	Rnf181	RAZU01000263.1	10300123	10301941	+
73496	G14526	TU32644	RAZU01000263.1	10388773	10395048	+	ENSCGRG00015016599	0610030E20Rik	RAZU01000263.1	10313538	10315277	-
43509	G14526	TU32644	RAZU01000263.1	10388773	10395048	+	ENSCGRG00015016615	Usp39	RAZU01000263.1	10317431	10345264	+
42698	G14526	TU32644	RAZU01000263.1	10388773	10395048	+	ENSCGRG00015016670	Atoh8	RAZU01000263.1	10437746	10468047	+
33836	G14515	TU32613	RAZU01000263.1	10100962	10103283	-	ENSCGRG00015016236	Retsat	RAZU01000263.1	10057505	10067126	-
82	G14515	TU32613	RAZU01000263.1	10100962	10103283	-	ENSCGRG00015016329	Elmod3	RAZU01000263.1	10068126	10100880	+
892	G14515	TU32613	RAZU01000263.1	10100962	10103283	-	ENSCGRG00015016342	Capg	RAZU01000263.1	10104175	10112438	-
35177	G14443	TU32455	RAZU01000261.1	13312399	13312926	-	ENSCGRG00015010921	Erc1	RAZU01000261.1	12971172	13277222	-
29577	G14443	TU32455	RAZU01000261.1	13312399	13312926	-	ENSCGRG00015011165	Rad52	RAZU01000261.1	13342503	13358404	+
49084	G14443	TU32455	RAZU01000261.1	13312399	13312926	-	ENSCGRG00015011238	Wnk1	RAZU01000261.1	13362010	13488964	-
0	G14401	TU32360	RAZU01000261.1	8940918	9008279	+	ENSCGRG00015003424	Pparg	RAZU01000261.1	8848571	8956248	+
53630	G14401	TU32360	RAZU01000261.1	8940918	9008279	+	ENSCGRG00015003701	Mkrn2	RAZU01000261.1	9061909	9079382	+
72099	G14401	TU32360	RAZU01000261.1	8940918	9008279	+	ENSCGRG00015003728	Raf1	RAZU01000261.1	9080378	9137098	-
20531	G144	TU306	RAZU01000002.1	11463904	11472770	-	ENSCGRG00015006863	Fam91a1	RAZU01000002.1	11344396	11443373	-
30655	G14393	TU32347	RAZU01000261.1	8774519	8775500	+	ENSCGRG00015002548	Syn2	RAZU01000261.1	8595143	8743864	+
73071	G14393	TU32347	RAZU01000261.1	8774519	8775500	+	ENSCGRG00015003424	Pparg	RAZU01000261.1	8848571	8956248	+
90145	G14295	TU32125	RAZU01000259.1	506224	508471	-	ENSCGRG00015012530	Mthfd2	RAZU01000259.1	404426	416079	+
368	G14259	TU32003	RAZU01000254.1	1511929	1523940	-	ENSCGRG00015010651	Aplf	RAZU01000254.1	1524308	1574932	+
17229	G14232	TU31953	RAZU01000252.1	1308605	1312386	-	ENSCGRG00015009267	Rbm33	RAZU01000252.1	1195917	1291376	-
7508	G14231	TU31947	RAZU01000252.1	1298884	1301611	+	ENSCGRG00015009267	Rbm33	RAZU01000252.1	1195917	1291376	-
62802	G14223	TU31931	RAZU01000251.1	3151618	3152097	+	ENSCGRG00015008394	Zfp398	RAZU01000251.1	3059859	3088816	-
12418	G14223	TU31931	RAZU01000251.1	3151618	3152097	+	ENSCGRG00015008468	Pdia4	RAZU01000251.1	3119557	3139200	+
114	G14145	TU31750	RAZU01000250.1	2725837	2730705	+	ENSCGRG00015004685	Tigar	RAZU01000250.1	2708468	2725723	-
17933	G14145	TU31750	RAZU01000250.1	2725837	2730705	+	ENSCGRG00015004699	Ccnd2	RAZU01000250.1	2748638	2773175	-
38264	G14063	TU31587	RAZU01000248.1	6077389	6079343	+	ENSCGRG00015001203	Atp6v0a1	RAZU01000248.1	5964893	6039125	-
55311	G14063	TU31587	RAZU01000248.1	6077389	6079343	+	ENSCGRG00015001726	Stat3	RAZU01000248.1	6134654	6160215	+
85203	G14063	TU31587	RAZU01000248.1	6077389	6079343	+	ENSCGRG00015001880	Stat5a	RAZU01000248.1	6164546	6184815	-
71914	G14034	TU31534	RAZU01000248.1	5563684	5564027	+	ENSCGRG00015028535	Nbr1	RAZU01000248.1	5459926	5491770	-
3897	G14034	TU31534	RAZU01000248.1	5563684	5564027	+	ENSCGRG00015028548	Brca1	RAZU01000248.1	5492212	5559787	+
9305	G14034	TU31534	RAZU01000248.1	5563684	5564027	+	ENSCGRG00015028553	Rnd2	RAZU01000248.1	5573332	5576098	-
14394	G14034	TU31534	RAZU01000248.1	5563684	5564027	+	ENSCGRG00015028554	Vat1	RAZU01000248.1	5578421	5585250	+
22016	G14034	TU31534	RAZU01000248.1	5563684	5564027	+	ENSCGRG00015028555	Ifi35	RAZU01000248.1	5586043	5593934	-
31657	G14034	TU31534	RAZU01000248.1	5563684	5564027	+	ENSCGRG00015028557	Rpl27	RAZU01000248.1	5595684	5598679	-
41680	G14034	TU31534	RAZU01000248.1	5563684	5564027	+	ENSCGRG00015000039	Rundc1	RAZU01000248.1	5605707	5620327	-
56704	G14034	TU31534	RAZU01000248.1	5563684	5564027	+	ENSCGRG00015000059	Ptges3l	RAZU01000248.1	5620731	5626381	+
98428	G14014	TU31484	RAZU01000248.1	5065338	5067308	-	ENSCGRG00015026336	Dcakd	RAZU01000248.1	4954314	4966910	-
23220	G14014	TU31484	RAZU01000248.1	5065338	5067308	-	ENSCGRG00015026347	Plcd3	RAZU01000248.1	5020977	5042118	-
12921	G14014	TU31484	RAZU01000248.1	5065338	5067308	-	ENSCGRG00015026359	Acbd4	RAZU01000248.1	5043278	5052417	+
6740	G14014	TU31484	RAZU01000248.1	5065338	5067308	-	ENSCGRG00015026366	Hexim1	RAZU01000248.1	5057528	5058598	+
5396	G14014	TU31484	RAZU01000248.1	5065338	5067308	-	ENSCGRG00015026369	Hexim2	RAZU01000248.1	5072704	5078541	+
93286	G14014	TU31484	RAZU01000248.1	5065338	5067308	-	ENSCGRG00015028521	Map3k14	RAZU01000248.1	5160594	5209329	-
46384	G13965	TU31365	RAZU01000248.1	2762861	2764462	+	ENSCGRG00015024026	Kansl1	RAZU01000248.1	2586766	2716477	+
71736	G13876	TU31165	RAZU01000247.1	3098189	3099589	+	ENSCGRG00015015641	Atp5k	RAZU01000247.1	3025458	3026453	-
7658	G13876	TU31165	RAZU01000247.1	3098189	3099589	+	ENSCGRG00015015683	Pcgf3	RAZU01000247.1	3065387	3090531	+
51056	G13876	TU31165	RAZU01000247.1	3098189	3099589	+	ENSCGRG00015015760	Gak	RAZU01000247.1	3150645	3207745	-
3796	G13865	TU31143	RAZU01000247.1	2752511	2752840	+	ENSCGRG00015015249	Mtf2	RAZU01000247.1	2715965	2748715	+
9976	G13865	TU31143	RAZU01000247.1	2752511	2752840	+	ENSCGRG00015015325	Tmed5	RAZU01000247.1	2762816	2774033	-
22762	G13865	TU31143	RAZU01000247.1	2752511	2752840	+	ENSCGRG00015015369	Ccdc18	RAZU01000247.1	2775602	2867262	+
58221	G13831	TU31034	RAZU01000244.1	12488171	12488484	-	ENSCGRG00015012299	Axin2	RAZU01000244.1	12546705	12575992	-
688	G1374	TU3070	RAZU01000042.1	3700060	3701658	-	ENSCGRG00015001649	Ube2k	RAZU01000042.1	3702346	3757520	+
60013	G1374	TU3070	RAZU01000042.1	3700060	3701658	-	ENSCGRG00015001748	Pds5a	RAZU01000042.1	3761671	3858191	-
8724	G1373	TU3069	RAZU01000042.1	3692825	3693622	-	ENSCGRG00015001649	Ube2k	RAZU01000042.1	3702346	3757520	+
68049	G1373	TU3069	RAZU01000042.1	3692825	3693622	-	ENSCGRG00015001748	Pds5a	RAZU01000042.1	3761671	3858191	-
34870	G13729	TU30789	RAZU01000244.1	4717627	4720175	-	ENSCGRG00015005594	Sec14l1	RAZU01000244.1	4638582	4682757	-
38006	G13728	TU30787	RAZU01000244.1	4720763	4725538	+	ENSCGRG00015005594	Sec14l1	RAZU01000244.1	4638582	4682757	-
1657	G13696	TU30726	RAZU01000244.1	3384007	3392504	+	ENSCGRG00015003413	Cant1	RAZU01000244.1	3394161	3407128	+
23839	G13696	TU30726	RAZU01000244.1	3384007	3392504	+	ENSCGRG00015003472	Lgals3bp	RAZU01000244.1	3416343	3423870	+
58080	G13696	TU30726	RAZU01000244.1	3384007	3392504	+	ENSCGRG00015003499	Timp2	RAZU01000244.1	3450584	3494505	+
569	G13677	TU30662	RAZU01000244.1	1910171	1914817	+	ENSCGRG00015001414	Baiap2	RAZU01000244.1	1842075	1909602	-
45024	G13677	TU30662	RAZU01000244.1	1910171	1914817	+	ENSCGRG00015001759	Rptor	RAZU01000244.1	1959841	2216521	-
36684	G13669	TU30638	RAZU01000244.1	1655825	1657808	+	ENSCGRG00015000741	Slc38a10	RAZU01000244.1	1694492	1746146	+
92804	G13669	TU30638	RAZU01000244.1	1655825	1657808	+	ENSCGRG00015000868	Ndufaf8	RAZU01000244.1	1750612	1752083	-
94587	G13669	TU30638	RAZU01000244.1	1655825	1657808	+	ENSCGRG00015000892	Tepsin	RAZU01000244.1	1752395	1760417	+
50752	G13616	TU30536	RAZU01000244.1	593957	594333	+	ENSCGRG00015023960	Rab40b	RAZU01000244.1	515006	543205	+
28157	G13616	TU30536	RAZU01000244.1	593957	594333	+	ENSCGRG00015023992	Wdr45b	RAZU01000244.1	545859	565800	+
36985	G13616	TU30536	RAZU01000244.1	593957	594333	+	ENSCGRG00015024057	Narf	RAZU01000244.1	631318	646545	-
57137	G13616	TU30536	RAZU01000244.1	593957	594333	+	ENSCGRG00015024304	Cybc1	RAZU01000244.1	651470	656324	+
63712	G13616	TU30536	RAZU01000244.1	593957	594333	+	ENSCGRG00015024327	Hexdc	RAZU01000244.1	658045	671016	-
77961	G13616	TU30536	RAZU01000244.1	593957	594333	+	ENSCGRG00015024344	Ogfod3	RAZU01000244.1	672294	705630	+
48867	G13606	TU30517	RAZU01000244.1	134817	137132	-	ENSCGRG00015023747	Metrnl	RAZU01000244.1	185999	199561	-
62463	G13606	TU30517	RAZU01000244.1	134817	137132	-	ENSCGRG00015023771	B3gntl1	RAZU01000244.1	199595	282940	+
21731	G13560	TU30420	RAZU01000243.1	4646667	4649348	+	ENSCGRG00015020574	Ubtd2	RAZU01000243.1	4671079	4719046	+
90803	G13560	TU30420	RAZU01000243.1	4646667	4649348	+	ENSCGRG00015020611	Stk10	RAZU01000243.1	4740151	4828116	+
74169	G13552	TU30396	RAZU01000243.1	4112800	4114347	-	ENSCGRG00015020195	Bnip1	RAZU01000243.1	3847546	4038631	-
30793	G13552	TU30396	RAZU01000243.1	4112800	4114347	-	ENSCGRG00015020262	Crebrf	RAZU01000243.1	4047810	4082007	-
12866	G13552	TU30396	RAZU01000243.1	4112800	4114347	-	ENSCGRG00015020284	Atp6v0e	RAZU01000243.1	4127213	4145342	-
49145	G13552	TU30396	RAZU01000243.1	4112800	4114347	-	ENSCGRG00015020355	Ergic1	RAZU01000243.1	4163492	4259567	-
46387	G13519	TU30296	RAZU01000243.1	2442841	2444157	+	ENSCGRG00015017814	Narfl	RAZU01000243.1	2386746	2396454	+
43909	G13519	TU30296	RAZU01000243.1	2442841	2444157	+	ENSCGRG00015017861	Haghl	RAZU01000243.1	2393534	2398932	-
4589	G13519	TU30296	RAZU01000243.1	2442841	2444157	+	ENSCGRG00015018052	Wdr24	RAZU01000243.1	2433540	2438252	+
2755	G13519	TU30296	RAZU01000243.1	2442841	2444157	+	ENSCGRG00015018149	Jmjd8	RAZU01000243.1	2438558	2440086	+
10274	G13519	TU30296	RAZU01000243.1	2442841	2444157	+	ENSCGRG00015018292	Wdr90	RAZU01000243.1	2454431	2471570	-
36541	G13519	TU30296	RAZU01000243.1	2442841	2444157	+	ENSCGRG00015018450	Mcrip2	RAZU01000243.1	2480698	2485480	-
49428	G13519	TU30296	RAZU01000243.1	2442841	2444157	+	ENSCGRG00015018465	Mettl26	RAZU01000243.1	2493585	2504291	+
56523	G13519	TU30296	RAZU01000243.1	2442841	2444157	+	ENSCGRG00015018543	Pigq	RAZU01000243.1	2500680	2559646	-
31171	G13508	TU30270	RAZU01000243.1	2107352	2122597	-	ENSCGRG00015017524	Sox8	RAZU01000243.1	2153768	2157025	-
42731	G13508	TU30270	RAZU01000243.1	2107352	2122597	-	ENSCGRG00015017531	Lmf1	RAZU01000243.1	2165328	2276320	+
77455	G135	TU287	RAZU01000002.1	10523594	10525262	+	ENSCGRG00015006289	Nsmce2	RAZU01000002.1	10233119	10446139	-
20494	G135	TU287	RAZU01000002.1	10523594	10525262	+	ENSCGRG00015006429	Washc5	RAZU01000002.1	10453716	10503100	+
349	G135	TU287	RAZU01000002.1	10523594	10525262	+	ENSCGRG00015006478	Sqle	RAZU01000002.1	10504414	10523245	-
53876	G13468	TU30179	RAZU01000243.1	1105029	1359118	+	ENSCGRG00015012925	Pgp	RAZU01000243.1	1049675	1051153	+
49858	G13468	TU30179	RAZU01000243.1	1105029	1359118	+	ENSCGRG00015012937	Bricd5	RAZU01000243.1	1054031	1055171	+
45852	G13468	TU30179	RAZU01000243.1	1105029	1359118	+	ENSCGRG00015012948	Mlst8	RAZU01000243.1	1055667	1059177	-
8475	G13468	TU30179	RAZU01000243.1	1105029	1359118	+	ENSCGRG00015013028	Traf7	RAZU01000243.1	1085996	1096554	-
0	G13468	TU30179	RAZU01000243.1	1105029	1359118	+	ENSCGRG00015013453	Pkd1	RAZU01000243.1	1124762	1175771	+
0	G13468	TU30179	RAZU01000243.1	1105029	1359118	+	ENSCGRG00015013652	Tsc2	RAZU01000243.1	1175777	1212150	-
0	G13468	TU30179	RAZU01000243.1	1105029	1359118	+	ENSCGRG00015013813	NTHL1	RAZU01000243.1	1212824	1218868	+
0	G13468	TU30179	RAZU01000243.1	1105029	1359118	+	ENSCGRG00015013827	Slc9a3r2	RAZU01000243.1	1220278	1229616	-
0	G13468	TU30179	RAZU01000243.1	1105029	1359118	+	ENSCGRG00015013877	Zfp598	RAZU01000243.1	1252271	1265532	+
0	G13468	TU30179	RAZU01000243.1	1105029	1359118	+	ENSCGRG00015013912	Gfer	RAZU01000243.1	1277366	1280175	-
0	G13468	TU30179	RAZU01000243.1	1105029	1359118	+	ENSCGRG00015013920	Noxo1	RAZU01000243.1	1282315	1284390	+
0	G13468	TU30179	RAZU01000243.1	1105029	1359118	+	ENSCGRG00015013942	Tbl3	RAZU01000243.1	1284713	1290973	-
0	G13468	TU30179	RAZU01000243.1	1105029	1359118	+	ENSCGRG00015014090	Rps2	RAZU01000243.1	1297830	1299577	+
0	G13468	TU30179	RAZU01000243.1	1105029	1359118	+	ENSCGRG00015014157	Ndufb10	RAZU01000243.1	1299750	1302049	-
0	G13468	TU30179	RAZU01000243.1	1105029	1359118	+	ENSCGRG00015014182	Rpl3l	RAZU01000243.1	1305873	1316929	+
0	G13468	TU30179	RAZU01000243.1	1105029	1359118	+	ENSCGRG00015014223	Msrb1	RAZU01000243.1	1317491	1320990	+
71388	G13468	TU30179	RAZU01000243.1	1105029	1359118	+	ENSCGRG00015014277	Hagh	RAZU01000243.1	1430506	1454253	+
79991	G13468	TU30179	RAZU01000243.1	1105029	1359118	+	ENSCGRG00015014315	Fahd1	RAZU01000243.1	1439109	1442032	-
15485	G13417	TU30068	RAZU01000241.1	25499731	25510085	-	ENSCGRG00015008359	Gspt1	RAZU01000241.1	25449749	25484246	+
87	G13417	TU30068	RAZU01000241.1	25499731	25510085	-	ENSCGRG00015008477	Rsl1d1	RAZU01000241.1	25510172	25523753	+
25862	G13417	TU30068	RAZU01000241.1	25499731	25510085	-	ENSCGRG00015008512	Zc3h7a	RAZU01000241.1	25535947	25577124	+
72000	G13417	TU30068	RAZU01000241.1	25499731	25510085	-	ENSCGRG00015008613	Txndc11	RAZU01000241.1	25582085	25645580	+
52840	G13396	TU30012	RAZU01000241.1	22963577	22965304	+	ENSCGRG00015007462	Sh3yl1	RAZU01000241.1	22887178	22910737	+
92418	G13396	TU30012	RAZU01000241.1	22963577	22965304	+	ENSCGRG00015007643	Bfar	RAZU01000241.1	23057722	23075237	-
92932	G13383	TU29983	RAZU01000241.1	20690031	20690402	-	ENSCGRG00015006773	Rps7	RAZU01000241.1	20783334	20788418	-
59565	G13366	TU29934	RAZU01000241.1	17021991	17026668	+	ENSCGRG00015004376	Rrm2	RAZU01000241.1	16955887	16962426	-
8093	G13366	TU29934	RAZU01000241.1	17021991	17026668	+	ENSCGRG00015004456	Klf11	RAZU01000241.1	17005173	17013898	-
16138	G13366	TU29934	RAZU01000241.1	17021991	17026668	+	ENSCGRG00015004463	Grhl1	RAZU01000241.1	17042806	17089014	-
79592	G13340	TU29890	RAZU01000241.1	10435783	10438902	-	ENSCGRG00015001458	Rdh14	RAZU01000241.1	10518494	10522732	+
60919	G13334	TU29880	RAZU01000241.1	9239152	9254071	+	ENSCGRG00015000651	Sdc1	RAZU01000241.1	9156353	9178233	+
56043	G13334	TU29880	RAZU01000241.1	9239152	9254071	+	ENSCGRG00015000691	Laptm4a	RAZU01000241.1	9310114	9327512	+
91050	G13334	TU29871	RAZU01000241.1	9239152	9269499	+	ENSCGRG00015000751	Wdr35	RAZU01000241.1	9360549	9412259	+
27101	G13312	TU29812	RAZU01000241.1	5425179	5426373	-	ENSCGRG00015026900	Itsn2	RAZU01000241.1	5453474	5543114	+
48374	G13311	TU29811	RAZU01000241.1	5315934	5321277	-	ENSCGRG00015026854	Ncoa1	RAZU01000241.1	5128149	5267560	-
23701	G13295	TU29783	RAZU01000241.1	3704794	3705199	+	ENSCGRG00015026483	Cenpa	RAZU01000241.1	3675721	3681093	-
4851	G13295	TU29783	RAZU01000241.1	3704794	3705199	+	ENSCGRG00015026487	Slc35f6	RAZU01000241.1	3688527	3699943	-
98485	G13295	TU29783	RAZU01000241.1	3704794	3705199	+	ENSCGRG00015026494	Cib4	RAZU01000241.1	3803684	3861640	+
4650	G13291	TU29778	RAZU01000241.1	3670794	3671071	-	ENSCGRG00015026483	Cenpa	RAZU01000241.1	3675721	3681093	-
17456	G13291	TU29778	RAZU01000241.1	3670794	3671071	-	ENSCGRG00015026487	Slc35f6	RAZU01000241.1	3688527	3699943	-
12192	G13184	TU29531	RAZU01000239.1	2790082	2794388	+	ENSCGRG00015020012	Hoxb2	RAZU01000239.1	2775651	2777890	-
14658	G13184	TU29531	RAZU01000239.1	2790082	2794388	+	ENSCGRG00015020025	Hoxb4	RAZU01000239.1	2809046	2810740	-
34252	G13184	TU29531	RAZU01000239.1	2790082	2794388	+	ENSCGRG00015020038	Hoxb6	RAZU01000239.1	2828640	2830440	-
45033	G13184	TU29531	RAZU01000239.1	2790082	2794388	+	ENSCGRG00015020047	Hoxb7	RAZU01000239.1	2839421	2843540	-
70852	G13109	TU29375	RAZU01000239.1	225611	229957	-	ENSCGRG00015014288	Igfbp4	RAZU01000239.1	143123	154759	-
9483	G13109	TU29375	RAZU01000239.1	225611	229957	-	ENSCGRG00015014316	Top2a	RAZU01000239.1	184885	216128	+
5836	G13109	TU29375	RAZU01000239.1	225611	229957	-	ENSCGRG00015014666	Rara	RAZU01000239.1	235793	259343	-
56604	G13109	TU29375	RAZU01000239.1	225611	229957	-	ENSCGRG00015014722	Cdc6	RAZU01000239.1	286561	298757	-
77695	G13109	TU29375	RAZU01000239.1	225611	229957	-	ENSCGRG00015014755	Wipf2	RAZU01000239.1	307652	321169	-
82180	G13101	TU29361	RAZU01000238.1	6683358	6683728	-	ENSCGRG00015014161	Zfp263	RAZU01000238.1	6594457	6601178	-
92212	G1306	TU2922	RAZU01000039.1	18983010	19030622	+	ENSCGRG00015026406	Cav2	RAZU01000039.1	19122834	19129125	+
16324	G13043	TU29239	RAZU01000237.1	9575084	9577527	-	ENSCGRG00015010908	Fnbp1	RAZU01000237.1	9427609	9558760	+
19094	G13043	TU29239	RAZU01000237.1	9575084	9577527	-	ENSCGRG00015011237	BC005624	RAZU01000237.1	9596621	9605890	+
32913	G13043	TU29239	RAZU01000237.1	9575084	9577527	-	ENSCGRG00015011273	Tor1a	RAZU01000237.1	9610440	9619473	+
43101	G13043	TU29239	RAZU01000237.1	9575084	9577527	-	ENSCGRG00015011284	Tor1b	RAZU01000237.1	9620628	9625246	-
19031	G1294	TU2907	RAZU01000039.1	15893885	15895596	-	ENSCGRG00015026259	Tmem168	RAZU01000039.1	15853760	15874854	-
9810	G1294	TU2907	RAZU01000039.1	15893885	15895596	-	ENSCGRG00015026262	Bmt2	RAZU01000039.1	15905406	15952887	-
9681	G12911	TU28886	RAZU01000236.1	9652550	9653568	-	ENSCGRG00015022411	Tomm34	RAZU01000236.1	9663249	9679951	+
65905	G12911	TU28886	RAZU01000236.1	9652550	9653568	-	ENSCGRG00015022477	Ywhab	RAZU01000236.1	9719473	9737773	-
3282	G12877	TU28809	RAZU01000236.1	6592558	6596282	-	ENSCGRG00015019140	Znfx1	RAZU01000236.1	6599564	6628620	+
32221	G12877	TU28809	RAZU01000236.1	6592558	6596282	-	ENSCGRG00015019217	Ddx27	RAZU01000236.1	6628503	6651038	-
65396	G12877	TU28809	RAZU01000236.1	6592558	6596282	-	ENSCGRG00015019291	Stau1	RAZU01000236.1	6661678	6700039	+
99572	G12741	TU28526	RAZU01000235.1	7701875	7702245	+	ENSCGRG00015007759	Edf1	RAZU01000235.1	7597099	7602303	+
90887	G12741	TU28526	RAZU01000235.1	7701875	7702245	+	ENSCGRG00015007777	Mamdc4	RAZU01000235.1	7602720	7610988	-
88301	G12741	TU28526	RAZU01000235.1	7701875	7702245	+	ENSCGRG00015007830	Phpt1	RAZU01000235.1	7612364	7613574	-
54424	G12741	TU28526	RAZU01000235.1	7701875	7702245	+	ENSCGRG00015007848	Rabl6	RAZU01000235.1	7622978	7647451	-
40592	G12741	TU28526	RAZU01000235.1	7701875	7702245	+	ENSCGRG00015007914	Tmem141	RAZU01000235.1	7659830	7661283	-
34709	G12741	TU28526	RAZU01000235.1	7701875	7702245	+	ENSCGRG00015008064	Obp2a	RAZU01000235.1	7736954	7746079	+
98697	G12737	TU28518	RAZU01000235.1	7647765	7649140	+	ENSCGRG00015007683	Fbxw5	RAZU01000235.1	7546009	7549068	+
59178	G12737	TU28518	RAZU01000235.1	7647765	7649140	+	ENSCGRG00015007697	Traf2	RAZU01000235.1	7562490	7588587	-
45462	G12737	TU28518	RAZU01000235.1	7647765	7649140	+	ENSCGRG00015007759	Edf1	RAZU01000235.1	7597099	7602303	+
36777	G12737	TU28518	RAZU01000235.1	7647765	7649140	+	ENSCGRG00015007777	Mamdc4	RAZU01000235.1	7602720	7610988	-
34191	G12737	TU28518	RAZU01000235.1	7647765	7649140	+	ENSCGRG00015007830	Phpt1	RAZU01000235.1	7612364	7613574	-
314	G12737	TU28518	RAZU01000235.1	7647765	7649140	+	ENSCGRG00015007848	Rabl6	RAZU01000235.1	7622978	7647451	-
10690	G12737	TU28518	RAZU01000235.1	7647765	7649140	+	ENSCGRG00015007914	Tmem141	RAZU01000235.1	7659830	7661283	-
87814	G12737	TU28518	RAZU01000235.1	7647765	7649140	+	ENSCGRG00015008064	Obp2a	RAZU01000235.1	7736954	7746079	+
74543	G1265	TU2845	RAZU01000039.1	7223663	7229164	+	ENSCGRG00015024842	Vps50	RAZU01000039.1	7058302	7149120	+
59323	G1264	TU2843	RAZU01000039.1	7208443	7219414	+	ENSCGRG00015024842	Vps50	RAZU01000039.1	7058302	7149120	+
56639	G12603	TU28233	RAZU01000234.1	55161657	55162210	+	ENSCGRG00015010240	Caprin1	RAZU01000234.1	55218849	55250579	+
52849	G12573	TU28172	RAZU01000234.1	49937468	49957492	+	ENSCGRG00015008312	Kif18a	RAZU01000234.1	50010341	50060351	-
45825	G1255	TU2826	RAZU01000039.1	6716749	6770626	+	ENSCGRG00015024743	Cdk6	RAZU01000039.1	6484929	6670924	-
27315	G12513	TU28038	RAZU01000234.1	40500349	40501528	-	ENSCGRG00015000299	Ino80	RAZU01000234.1	40383449	40473034	+
4771	G12513	TU28038	RAZU01000234.1	40500349	40501528	-	ENSCGRG00015000453	Chac1	RAZU01000234.1	40492083	40495578	-
43592	G12513	TU28038	RAZU01000234.1	40500349	40501528	-	ENSCGRG00015000501	Vps18	RAZU01000234.1	40545120	40557668	-
75879	G12512	TU28035	RAZU01000234.1	40362473	40367941	-	ENSCGRG00015024156	Chp1	RAZU01000234.1	40269681	40286594	-
37349	G12512	TU28035	RAZU01000234.1	40362473	40367941	-	ENSCGRG00015000117	Exd1	RAZU01000234.1	40302413	40325124	+
15508	G12512	TU28035	RAZU01000234.1	40362473	40367941	-	ENSCGRG00015000299	Ino80	RAZU01000234.1	40383449	40473034	+
95277	G12296	TU27545	RAZU01000234.1	16235366	16238818	+	ENSCGRG00015007367	Snx5	RAZU01000234.1	16123490	16140089	+
7479	G12196	TU27324	RAZU01000234.1	5740266	5743092	+	ENSCGRG00015026343	Pigu	RAZU01000234.1	5649257	5732787	+
5817	G12196	TU27324	RAZU01000234.1	5740266	5743092	+	ENSCGRG00015026373	Map1lc3a	RAZU01000234.1	5733425	5734449	-
1325	G12196	TU27324	RAZU01000234.1	5740266	5743092	+	ENSCGRG00015026378	Dynlrb1	RAZU01000234.1	5744417	5761230	-
25298	G12196	TU27324	RAZU01000234.1	5740266	5743092	+	ENSCGRG00015000119	Itch	RAZU01000234.1	5768390	5838293	-
20979	G12182	TU27285	RAZU01000234.1	5150200	5151306	-	ENSCGRG00015026023	Uqcc1	RAZU01000234.1	5038147	5129221	+
398	G12182	TU27285	RAZU01000234.1	5150200	5151306	-	ENSCGRG00015026053	EIF6	RAZU01000234.1	5151704	5157982	+
7608	G12182	TU27285	RAZU01000234.1	5150200	5151306	-	ENSCGRG00015026063	BC029722	RAZU01000234.1	5158914	5159069	+
73793	G12182	TU27285	RAZU01000234.1	5150200	5151306	-	ENSCGRG00015026089	Procr	RAZU01000234.1	5225099	5229045	-
95892	G12182	TU27285	RAZU01000234.1	5150200	5151306	-	ENSCGRG00015026117	Edem2	RAZU01000234.1	5247198	5277780	+
88689	G12181	TU27284	RAZU01000234.1	5036194	5038089	-	ENSCGRG00015025786	Ergic3	RAZU01000234.1	4936529	4947505	-
38882	G12181	TU27284	RAZU01000234.1	5036194	5038089	-	ENSCGRG00015025846	Cep250	RAZU01000234.1	4957326	4997312	-
58	G12181	TU27284	RAZU01000234.1	5036194	5038089	-	ENSCGRG00015026023	Uqcc1	RAZU01000234.1	5038147	5129221	+
95631	G12173	TU27268	RAZU01000234.1	4836511	4837093	-	ENSCGRG00015025660	Phf20	RAZU01000234.1	4660464	4740880	-
37086	G12173	TU27268	RAZU01000234.1	4836511	4837093	-	ENSCGRG00015025671	Rbm39	RAZU01000234.1	4772087	4799425	+
11392	G12173	TU27268	RAZU01000234.1	4836511	4837093	-	ENSCGRG00015025708	Nfs1	RAZU01000234.1	4803217	4825119	+
8956	G12173	TU27268	RAZU01000234.1	4836511	4837093	-	ENSCGRG00015025734	Cpne1	RAZU01000234.1	4846049	4879209	+
99436	G12173	TU27268	RAZU01000234.1	4836511	4837093	-	ENSCGRG00015025786	Ergic3	RAZU01000234.1	4936529	4947505	-
57027	G12038	TU26907	RAZU01000230.1	34196304	34198004	-	ENSCGRG00015013357	Orc4	RAZU01000230.1	34098902	34139277	+
30727	G11978	TU26768	RAZU01000230.1	17764475	17765610	+	ENSCGRG00015006328	Galnt3	RAZU01000230.1	17713564	17733748	+
98859	G11964	TU26735	RAZU01000230.1	14219107	14219941	-	ENSCGRG00015003684	Ssb	RAZU01000230.1	14111248	14120248	-
61660	G11964	TU26735	RAZU01000230.1	14219107	14219941	-	ENSCGRG00015004257	Klhl23	RAZU01000230.1	14146546	14157447	-
39444	G11964	TU26735	RAZU01000230.1	14219107	14219941	-	ENSCGRG00015004274	Phospho2	RAZU01000230.1	14178938	14179663	-
3579	G11964	TU26735	RAZU01000230.1	14219107	14219941	-	ENSCGRG00015004293	Ccdc173	RAZU01000230.1	14186162	14215528	+
4324	G11964	TU26735	RAZU01000230.1	14219107	14219941	-	ENSCGRG00015004317	Ppig	RAZU01000230.1	14224265	14242724	-
40224	G11964	TU26735	RAZU01000230.1	14219107	14219941	-	ENSCGRG00015004385	Fastkd1	RAZU01000230.1	14260165	14286671	+
86109	G11964	TU26735	RAZU01000230.1	14219107	14219941	-	ENSCGRG00015004457	Bbs5	RAZU01000230.1	14306050	14329462	-
12993	G11954	TU26707	RAZU01000230.1	13259833	13262305	-	ENSCGRG00015002962	Tlk1	RAZU01000230.1	13143337	13246840	+
1132	G11954	TU26707	RAZU01000230.1	13259833	13262305	-	ENSCGRG00015003002	Gorasp2	RAZU01000230.1	13263437	13292154	-
78362	G11924	TU26637	RAZU01000230.1	10370852	10371537	+	ENSCGRG00015000684	Chn1	RAZU01000230.1	10136227	10292490	+
37203	G11875	TU26546	RAZU01000229.1	5570802	5572754	+	ENSCGRG00015018204	Prpf6	RAZU01000229.1	5472450	5533599	+
33275	G11875	TU26546	RAZU01000229.1	5570802	5572754	+	ENSCGRG00015018238	Gm29797	RAZU01000229.1	5535348	5537527	+
7800	G11875	TU26546	RAZU01000229.1	5570802	5572754	+	ENSCGRG00015018261	Tcea2	RAZU01000229.1	5556030	5563002	+
1958	G11875	TU26546	RAZU01000229.1	5570802	5572754	+	ENSCGRG00015018302	Rgs19	RAZU01000229.1	5564061	5568844	-
93156	G11840	TU26455	RAZU01000229.1	4010464	4017874	-	ENSCGRG00015015485	Ss18l1	RAZU01000229.1	3892133	3917308	+
75077	G11840	TU26455	RAZU01000229.1	4010464	4017874	-	ENSCGRG00015015500	Mtg2	RAZU01000229.1	3928164	3935387	+
2874	G11840	TU26455	RAZU01000229.1	4010464	4017874	-	ENSCGRG00015015575	Osbpl2	RAZU01000229.1	3965965	4007590	+
5987	G11840	TU26455	RAZU01000229.1	4010464	4017874	-	ENSCGRG00015015652	Lama5	RAZU01000229.1	4023861	4071178	-
83097	G11840	TU26455	RAZU01000229.1	4010464	4017874	-	ENSCGRG00015015784	Cables2	RAZU01000229.1	4100971	4115569	-
97519	G11672	TU26085	RAZU01000219.1	10121824	10125286	-	ENSCGRG00015003265	Mknk2	RAZU01000219.1	10015136	10024305	+
74603	G11672	TU26085	RAZU01000219.1	10121824	10125286	-	ENSCGRG00015003306	Btbd2	RAZU01000219.1	10033664	10047221	+
64415	G11672	TU26085	RAZU01000219.1	10121824	10125286	-	ENSCGRG00015003389	Csnk1g2	RAZU01000219.1	10050308	10057409	-
38784	G11672	TU26085	RAZU01000219.1	10121824	10125286	-	ENSCGRG00015003414	Scamp4	RAZU01000219.1	10077631	10083040	-
19793	G11672	TU26085	RAZU01000219.1	10121824	10125286	-	ENSCGRG00015003450	Abhd17a	RAZU01000219.1	10098712	10102031	+
3261	G11672	TU26085	RAZU01000219.1	10121824	10125286	-	ENSCGRG00015003466	Klf16	RAZU01000219.1	10110352	10118563	+
210	G11672	TU26085	RAZU01000219.1	10121824	10125286	-	ENSCGRG00015003485	Rexo1	RAZU01000219.1	10125496	10144534	+
60200	G11592	TU25884	RAZU01000219.1	6231930	6244242	-	ENSCGRG00015020135	Rps6ka5	RAZU01000219.1	6304442	6459261	-
25840	G11584	TU25868	RAZU01000219.1	5471210	5479636	-	ENSCGRG00015019675	Efcab11	RAZU01000219.1	5505476	5656686	-
63563	G1155	TU2628	RAZU01000030.1	821577	825480	+	ENSCGRG00015017313	Ubr2	RAZU01000030.1	678057	758014	+
28425	G1155	TU2628	RAZU01000030.1	821577	825480	+	ENSCGRG00015017589	Tbcc	RAZU01000030.1	792130	793152	-
59811	G1155	TU2628	RAZU01000030.1	821577	825480	+	ENSCGRG00015017673	Rpl7l1	RAZU01000030.1	885291	889177	+
67104	G1155	TU2628	RAZU01000030.1	821577	825480	+	ENSCGRG00015017711	2310039H08Rik	RAZU01000030.1	892584	892919	-
88534	G1155	TU2628	RAZU01000030.1	821577	825480	+	ENSCGRG00015017746	Cnpy3	RAZU01000030.1	914014	928885	+
54705	G11535	TU25756	RAZU01000210.1	16848185	16894758	-	ENSCGRG00015015789	Cfap45	RAZU01000210.1	16769711	16793480	-
31303	G11535	TU25756	RAZU01000210.1	16848185	16894758	-	ENSCGRG00015015860	Pigm	RAZU01000210.1	16926061	16927338	-
90313	G11535	TU25756	RAZU01000210.1	16848185	16894758	-	ENSCGRG00015015869	Igsf8	RAZU01000210.1	16985071	16992459	-
69655	G11484	TU25651	RAZU01000210.1	10435086	10440295	+	ENSCGRG00015011404	Itpkb	RAZU01000210.1	10274680	10365431	-
30292	G11484	TU25651	RAZU01000210.1	10435086	10440295	+	ENSCGRG00015011510	Coq8a	RAZU01000210.1	10470587	10525708	+
90640	G11484	TU25651	RAZU01000210.1	10435086	10440295	+	ENSCGRG00015011599	Cdc42bpa	RAZU01000210.1	10530935	10710962	-
65778	G11477	TU25639	RAZU01000210.1	9952447	9954904	+	ENSCGRG00015011039	Sde2	RAZU01000210.1	9873435	9886669	-
17302	G11477	TU25639	RAZU01000210.1	9952447	9954904	+	ENSCGRG00015011060	Acbd3	RAZU01000210.1	9972206	10003788	-
83866	G11477	TU25639	RAZU01000210.1	9952447	9954904	+	ENSCGRG00015011090	Lin9	RAZU01000210.1	10038770	10078254	-
64178	G11396	TU25480	RAZU01000210.1	245387	249165	-	ENSCGRG00015005273	Tmem206	RAZU01000210.1	138588	181209	-
73428	G11396	TU25480	RAZU01000210.1	245387	249165	-	ENSCGRG00015005317	Nenf	RAZU01000210.1	161783	171959	+
41962	G11396	TU25480	RAZU01000210.1	245387	249165	-	ENSCGRG00015005359	Atf3	RAZU01000210.1	291127	304107	+
333	G11385	TU25465	RAZU01000203.1	21736578	21737711	+	ENSCGRG00015004209	Gtf2a1	RAZU01000203.1	21704233	21736245	-
92097	G11367	TU25429	RAZU01000203.1	18223278	18227296	-	ENSCGRG00015002248	Irf2bpl	RAZU01000203.1	18128829	18131181	-
8103	G11367	TU25429	RAZU01000203.1	18223278	18227296	-	ENSCGRG00015002302	Cipc	RAZU01000203.1	18201553	18215175	+
69388	G11358	TU25411	RAZU01000203.1	18028721	18032724	-	ENSCGRG00015002062	Angel1	RAZU01000203.1	17934063	17959333	-
96105	G11358	TU25411	RAZU01000203.1	18028721	18032724	-	ENSCGRG00015002248	Irf2bpl	RAZU01000203.1	18128829	18131181	-
99248	G11335	TU25368	RAZU01000203.1	16349429	16352233	+	ENSCGRG00015000775	Fcf1	RAZU01000203.1	16240422	16250181	+
3843	G11335	TU25368	RAZU01000203.1	16349429	16352233	+	ENSCGRG00015000808	Ylpm1	RAZU01000203.1	16267483	16345586	+
35451	G11335	TU25368	RAZU01000203.1	16349429	16352233	+	ENSCGRG00015001042	Dlst	RAZU01000203.1	16387684	16412295	+
36337	G11318	TU25327	RAZU01000203.1	15461708	15464719	-	ENSCGRG00015028335	Dnal1	RAZU01000203.1	15401160	15425371	+
98534	G11318	TU25327	RAZU01000203.1	15461708	15464719	-	ENSCGRG00015028340	Ptgr2	RAZU01000203.1	15563253	15584996	+
8250	G11292	TU25268	RAZU01000203.1	12298480	12299536	+	ENSCGRG00015028123	Susd6	RAZU01000203.1	12199565	12290230	+
70504	G11292	TU25268	RAZU01000203.1	12298480	12299536	+	ENSCGRG00015028130	Srsf5	RAZU01000203.1	12370040	12373736	+
0	G11278	TU25237	RAZU01000203.1	10833359	11229449	+	ENSCGRG00015028015	Rad51b	RAZU01000203.1	10707809	10935586	+
57568	G11251	TU25159	RAZU01000203.1	7931397	7946873	+	ENSCGRG00015027761	Mthfd1	RAZU01000203.1	7808473	7873829	+
15645	G11251	TU25159	RAZU01000203.1	7931397	7946873	+	ENSCGRG00015027774	Zbtb25	RAZU01000203.1	7900755	7915752	-
14922	G11251	TU25159	RAZU01000203.1	7931397	7946873	+	ENSCGRG00015027777	Hspa2	RAZU01000203.1	7961795	7963699	+
91589	G11142	TU24917	RAZU01000200.1	66925435	66931508	-	ENSCGRG00015023140	Rhoq	RAZU01000200.1	66798711	66833846	+
65154	G11142	TU24917	RAZU01000200.1	66925435	66931508	-	ENSCGRG00015023157	Pigf	RAZU01000200.1	66833285	66860281	-
55359	G11142	TU24917	RAZU01000200.1	66925435	66931508	-	ENSCGRG00015023168	Cript	RAZU01000200.1	66862218	66870076	+
33045	G11142	TU24917	RAZU01000200.1	66925435	66931508	-	ENSCGRG00015023185	Socs5	RAZU01000200.1	66964553	66966163	+
51169	G1108	TU2517	RAZU01000025.1	1664357	1669154	-	ENSCGRG00015015454	Fkbp5	RAZU01000025.1	1566367	1613188	-
72518	G1108	TU2517	RAZU01000025.1	1664357	1669154	-	ENSCGRG00015015527	Srpk1	RAZU01000025.1	1741672	1779805	-
21498	G11079	TU24791	RAZU01000200.1	54616999	54617472	-	ENSCGRG00015018826	Rnf152	RAZU01000200.1	54594890	54595501	-
36597	G1106	TU2510	RAZU01000025.1	1649785	1654294	+	ENSCGRG00015015454	Fkbp5	RAZU01000025.1	1566367	1613188	-
87378	G1106	TU2510	RAZU01000025.1	1649785	1654294	+	ENSCGRG00015015527	Srpk1	RAZU01000025.1	1741672	1779805	-
76956	G1098	TU2492	RAZU01000025.1	1072857	1073471	-	ENSCGRG00015014170	Ilrun	RAZU01000025.1	935063	995901	-
50917	G1098	TU2492	RAZU01000025.1	1072857	1073471	-	ENSCGRG00015014230	Snrpc	RAZU01000025.1	1011527	1021940	+
9620	G1098	TU2492	RAZU01000025.1	1072857	1073471	-	ENSCGRG00015014287	Uhrf1bp1	RAZU01000025.1	1027812	1063237	+
1372	G1098	TU2492	RAZU01000025.1	1072857	1073471	-	ENSCGRG00015014413	Anks1	RAZU01000025.1	1074843	1224217	+
5575	G10944	TU24470	RAZU01000200.1	25052468	25056636	+	ENSCGRG00015020867	Cdc73	RAZU01000200.1	24940727	25046893	+
5000	G10873	TU24332	RAZU01000200.1	10880892	10881917	-	ENSCGRG00015012847	Cop1	RAZU01000200.1	10886917	10992746	-
6165	G10872	TU24331	RAZU01000200.1	10879097	10880752	-	ENSCGRG00015012847	Cop1	RAZU01000200.1	10886917	10992746	-
47631	G10865	TU24302	RAZU01000200.1	9238303	9245186	-	ENSCGRG00015011876	Klhl20	RAZU01000200.1	9145781	9190672	+
30596	G10865	TU24302	RAZU01000200.1	9238303	9245186	-	ENSCGRG00015011894	Cenpl	RAZU01000200.1	9195277	9207707	-
0	G10865	TU24302	RAZU01000200.1	9238303	9245186	-	ENSCGRG00015011905	Dars2	RAZU01000200.1	9210843	9238410	+
861	G10865	TU24302	RAZU01000200.1	9238303	9245186	-	ENSCGRG00015012019	Zbtb37	RAZU01000200.1	9246047	9261153	+
63872	G10865	TU24302	RAZU01000200.1	9238303	9245186	-	ENSCGRG00015012057	Rc3h1	RAZU01000200.1	9309058	9373000	-
92498	G10856	TU24286	RAZU01000200.1	8609172	8610214	-	ENSCGRG00015011471	Suco	RAZU01000200.1	8457256	8516674	+
2749	G10849	TU24273	RAZU01000200.1	8353805	8358045	-	ENSCGRG00015011451	Pigc	RAZU01000200.1	8360794	8361687	-
99211	G10849	TU24273	RAZU01000200.1	8353805	8358045	-	ENSCGRG00015011471	Suco	RAZU01000200.1	8457256	8516674	+
43228	G10805	TU24186	RAZU01000200.1	3915855	3958791	+	ENSCGRG00015007903	Fam78b	RAZU01000200.1	3793245	3872627	-
9027	G10801	TU24180	RAZU01000200.1	3881654	3895682	+	ENSCGRG00015007903	Fam78b	RAZU01000200.1	3793245	3872627	-
8116	G10799	TU24176	RAZU01000200.1	3781590	3785129	-	ENSCGRG00015007903	Fam78b	RAZU01000200.1	3793245	3872627	-
61326	G10681	TU23929	RAZU01000190.1	2702387	2705619	-	ENSCGRG00015021347	Pacs2	RAZU01000190.1	2568022	2641061	+
13346	G10681	TU23929	RAZU01000190.1	2702387	2705619	-	ENSCGRG00015021464	Mta1	RAZU01000190.1	2663949	2689041	+
4927	G10681	TU23929	RAZU01000190.1	2702387	2705619	-	ENSCGRG00015021593	Crip2	RAZU01000190.1	2693143	2697460	+
4457	G10681	TU23929	RAZU01000190.1	2702387	2705619	-	ENSCGRG00015021636	Tedc1	RAZU01000190.1	2710076	2718434	+
25955	G10681	TU23929	RAZU01000190.1	2702387	2705619	-	ENSCGRG00015021658	Tmem121	RAZU01000190.1	2731574	2732530	+
88525	G10679	TU23924	RAZU01000190.1	2646115	2649697	-	ENSCGRG00015021252	Brf1	RAZU01000190.1	2508317	2557590	-
5054	G10679	TU23924	RAZU01000190.1	2646115	2649697	-	ENSCGRG00015021347	Pacs2	RAZU01000190.1	2568022	2641061	+
14252	G10679	TU23924	RAZU01000190.1	2646115	2649697	-	ENSCGRG00015021464	Mta1	RAZU01000190.1	2663949	2689041	+
43446	G10679	TU23924	RAZU01000190.1	2646115	2649697	-	ENSCGRG00015021593	Crip2	RAZU01000190.1	2693143	2697460	+
60379	G10679	TU23924	RAZU01000190.1	2646115	2649697	-	ENSCGRG00015021636	Tedc1	RAZU01000190.1	2710076	2718434	+
81877	G10679	TU23924	RAZU01000190.1	2646115	2649697	-	ENSCGRG00015021658	Tmem121	RAZU01000190.1	2731574	2732530	+
84204	G10678	TU23922	RAZU01000190.1	2574097	2574675	-	ENSCGRG00015021194	Nudt14	RAZU01000190.1	2483200	2489893	-
16507	G10678	TU23922	RAZU01000190.1	2574097	2574675	-	ENSCGRG00015021252	Brf1	RAZU01000190.1	2508317	2557590	-
39790	G10678	TU23922	RAZU01000190.1	2574097	2574675	-	ENSCGRG00015021338	Btbd6	RAZU01000190.1	2532346	2534307	+
89274	G10678	TU23922	RAZU01000190.1	2574097	2574675	-	ENSCGRG00015021464	Mta1	RAZU01000190.1	2663949	2689041	+
70311	G10671	TU23913	RAZU01000190.1	2560204	2562393	+	ENSCGRG00015021194	Nudt14	RAZU01000190.1	2483200	2489893	-
2614	G10671	TU23913	RAZU01000190.1	2560204	2562393	+	ENSCGRG00015021252	Brf1	RAZU01000190.1	2508317	2557590	-
25897	G10671	TU23913	RAZU01000190.1	2560204	2562393	+	ENSCGRG00015021338	Btbd6	RAZU01000190.1	2532346	2534307	+
5629	G10671	TU23913	RAZU01000190.1	2560204	2562393	+	ENSCGRG00015021347	Pacs2	RAZU01000190.1	2568022	2641061	+
87639	G10635	TU23852	RAZU01000190.1	1317715	1318318	-	ENSCGRG00015019543	Mark3	RAZU01000190.1	1141895	1230076	+
61753	G10635	TU23852	RAZU01000190.1	1317715	1318318	-	ENSCGRG00015019785	Trmt61a	RAZU01000190.1	1250554	1255962	+
36172	G10635	TU23852	RAZU01000190.1	1317715	1318318	-	ENSCGRG00015019795	Bag5	RAZU01000190.1	1278968	1281543	-
15154	G10635	TU23852	RAZU01000190.1	1317715	1318318	-	ENSCGRG00015019799	Apopt1	RAZU01000190.1	1282209	1302561	+
18539	G10635	TU23852	RAZU01000190.1	1317715	1318318	-	ENSCGRG00015019829	Klc1	RAZU01000190.1	1336857	1370888	+
77423	G10635	TU23852	RAZU01000190.1	1317715	1318318	-	ENSCGRG00015020267	Ppp1r13b	RAZU01000190.1	1395741	1466016	-
17288	G10623	TU23831	RAZU01000190.1	1137353	1141618	-	ENSCGRG00015019466	Eif5	RAZU01000190.1	1114589	1120065	+
277	G10623	TU23831	RAZU01000190.1	1137353	1141618	-	ENSCGRG00015019543	Mark3	RAZU01000190.1	1141895	1230076	+
97398	G10623	TU23832	RAZU01000190.1	1132241	1141618	-	ENSCGRG00015019321	Tnfaip2	RAZU01000190.1	1013158	1034843	+
49394	G10614	TU23810	RAZU01000190.1	755016	757128	-	ENSCGRG00015018764	Rcor1	RAZU01000190.1	631415	705622	+
235	G10614	TU23810	RAZU01000190.1	755016	757128	-	ENSCGRG00015018791	Traf3	RAZU01000190.1	757363	854004	+
18958	G10589	TU23726	RAZU01000188.1	3284190	3286061	+	ENSCGRG00015017682	Cd46	RAZU01000188.1	3305019	3332134	-
50557	G10589	TU23726	RAZU01000188.1	3284190	3286061	+	ENSCGRG00015017716	Cr1l	RAZU01000188.1	3336618	3407325	-
762	G10541	TU23606	RAZU01000183.1	3767508	3768451	-	ENSCGRG00015015816	Syne3	RAZU01000183.1	3672997	3766746	-
82	G10541	TU23606	RAZU01000183.1	3767508	3768451	-	ENSCGRG00015015899	Glrx5	RAZU01000183.1	3768533	3777279	+
42265	G10511	TU23519	RAZU01000177.1	5799377	5803419	-	ENSCGRG00015012234	Sptssa	RAZU01000177.1	5746172	5757112	-
7839	G10511	TU23519	RAZU01000177.1	5799377	5803419	-	ENSCGRG00015012253	Eapp	RAZU01000177.1	5775841	5791538	-
87667	G10497	TU23465	RAZU01000177.1	3609873	3610383	+	ENSCGRG00015011874	Nubpl	RAZU01000177.1	3233924	3522206	+
693	G10497	TU23465	RAZU01000177.1	3609873	3610383	+	ENSCGRG00015011911	Arhgap5	RAZU01000177.1	3611076	3665625	+
5171	G10472	TU23409	RAZU01000172.1	6962410	6966842	-	ENSCGRG00015010130	Pop7	RAZU01000172.1	6956817	6957239	-
8054	G10472	TU23409	RAZU01000172.1	6962410	6966842	-	ENSCGRG00015010143	Gigyf1	RAZU01000172.1	6974896	7176134	+
17707	G10472	TU23409	RAZU01000172.1	6962410	6966842	-	ENSCGRG00015010220	Gnb2	RAZU01000172.1	6984549	6989851	-
70642	G10472	TU23409	RAZU01000172.1	6962410	6966842	-	ENSCGRG00015010478	Mospd3	RAZU01000172.1	7037484	7040464	-
76815	G10472	TU23409	RAZU01000172.1	6962410	6966842	-	ENSCGRG00015010498	Pcolce	RAZU01000172.1	7043657	7049508	-
42718	G10406	TU23260	RAZU01000172.1	4259299	4267442	+	ENSCGRG00015003641	Rfc2	RAZU01000172.1	4201728	4216581	+
25395	G10406	TU23260	RAZU01000172.1	4259299	4267442	+	ENSCGRG00015003680	Lat2	RAZU01000172.1	4221363	4233904	-
63	G10406	TU23260	RAZU01000172.1	4259299	4267442	+	ENSCGRG00015003846	Eif4h	RAZU01000172.1	4240665	4259236	-
8791	G10406	TU23260	RAZU01000172.1	4259299	4267442	+	ENSCGRG00015003937	Limk1	RAZU01000172.1	4276233	4307568	-
71893	G10275	TU22975	RAZU01000170.1	4766806	4767938	+	ENSCGRG00015015086	Hlcs	RAZU01000170.1	4541826	4694913	-
58963	G10266	TU22952	RAZU01000170.1	4104824	4116198	-	ENSCGRG00015014654	Setd4	RAZU01000170.1	4009537	4045861	-
12713	G10266	TU22952	RAZU01000170.1	4104824	4116198	-	ENSCGRG00015014681	Chcr2	RAZU01000170.1	4052295	4092111	+
23598	G10266	TU22952	RAZU01000170.1	4104824	4116198	-	ENSCGRG00015014787	Cbr3	RAZU01000170.1	4139796	4144969	+
37635	G10266	TU22952	RAZU01000170.1	4104824	4116198	-	ENSCGRG00015014807	Dop1b	RAZU01000170.1	4153833	4240270	+
75615	G10260	TU22940	RAZU01000170.1	3901867	3933922	-	ENSCGRG00015014654	Setd4	RAZU01000170.1	4009537	4045861	-
32447	G10246	TU22917	RAZU01000170.1	2787987	2790596	+	ENSCGRG00015014483	Smim11	RAZU01000170.1	2746870	2755540	+
39301	G10246	TU22917	RAZU01000170.1	2787987	2790596	+	ENSCGRG00015014518	Rcan1	RAZU01000170.1	2829897	2906203	-
2975	G10219	TU22862	RAZU01000170.1	1196419	1197287	-	ENSCGRG00015013009	Mis18a	RAZU01000170.1	1200262	1208856	-
37272	G10219	TU22862	RAZU01000170.1	1196419	1197287	-	ENSCGRG00015013033	Urb1	RAZU01000170.1	1234559	1291150	-
93493	G10204	TU22825	RAZU01000168.1	10505826	10508544	-	ENSCGRG00015012111	Sacm1l	RAZU01000168.1	10358755	10412333	+
22082	G10204	TU22825	RAZU01000168.1	10505826	10508544	-	ENSCGRG00015012249	Lztfl1	RAZU01000168.1	10530626	10554261	-
19363	G10119	TU22635	RAZU01000168.1	1136105	1136786	-	ENSCGRG00015005795	Clasp2	RAZU01000168.1	950830	1116742	+
863	G10119	TU22635	RAZU01000168.1	1136105	1136786	-	ENSCGRG00015006703	Ubp1	RAZU01000168.1	1137649	1183411	+
4848	G10046	TU22494	RAZU01000166.1	10618809	10628477	+	ENSCGRG00015026480	Atm	RAZU01000166.1	10512641	10613961	+
29076	G10046	TU22494	RAZU01000166.1	10618809	10628477	+	ENSCGRG00015026570	Kdelc2	RAZU01000166.1	10657553	10671657	-
48491	G10046	TU22494	RAZU01000166.1	10618809	10628477	+	ENSCGRG00015026572	Exph5	RAZU01000166.1	10676968	10743420	-
28712	ENSCGRG00015027403	ENSCGRT00015044535	RAZU01000267.1	3567344	3591304	+	ENSCGRG00015027393	Gpr19	RAZU01000267.1	3510316	3538632	-
3440	ENSCGRG00015027403	ENSCGRT00015044535	RAZU01000267.1	3567344	3591304	+	ENSCGRG00015027396	Cdkn1b	RAZU01000267.1	3559470	3563904	+
26057	ENSCGRG00015027403	ENSCGRT00015044535	RAZU01000267.1	3567344	3591304	+	ENSCGRG00015027406	Apold1	RAZU01000267.1	3617361	3618101	+
50262	ENSCGRG00015027403	ENSCGRT00015044535	RAZU01000267.1	3567344	3591304	+	ENSCGRG00015027408	Ddx47	RAZU01000267.1	3641566	3656576	+
55311	ENSCGRG00015024753	ENSCGRT00015040046	RAZU01000039.1	6726235	6754101	+	ENSCGRG00015024743	Cdk6	RAZU01000039.1	6484929	6670924	-
91230	ENSCGRG00015023729	ENSCGRT00015038430	RAZU01000234.1	331369	380563	+	ENSCGRG00015023687	Top1	RAZU01000234.1	155208	240139	-
19124	ENSCGRG00015023249	ENSCGRT00015037706	RAZU01000120.1	21314272	21316151	+	ENSCGRG00015023194	Commd3	RAZU01000120.1	21291449	21295148	+
9165	ENSCGRG00015023249	ENSCGRT00015037706	RAZU01000120.1	21314272	21316151	+	ENSCGRG00015023216	Bmi1	RAZU01000120.1	21295522	21305107	+
1845	ENSCGRG00015023249	ENSCGRT00015037706	RAZU01000120.1	21314272	21316151	+	ENSCGRG00015023253	Spag6	RAZU01000120.1	21317996	21376887	+
23672	ENSCGRG00015023004	ENSCGRT00015037328	RAZU01000085.1	22801986	22803342	-	ENSCGRG00015023008	Plag1	RAZU01000085.1	22827014	22841262	+
6907	ENSCGRG00015022187	ENSCGRT00015035960	RAZU01000047.1	2920711	2959997	-	ENSCGRG00015022196	P2ry1	RAZU01000047.1	2966904	2968025	+
76710	ENSCGRG00015022027	ENSCGRT00015035654	RAZU01000219.1	9001028	9009057	+	ENSCGRG00015022095	Sirt6	RAZU01000219.1	9085767	9090288	+
4635	ENSCGRG00015021747	ENSCGRT00015035170	RAZU01000230.1	7401705	7404283	-	ENSCGRG00015021756	Rbm45	RAZU01000230.1	7408918	7425687	-
21	ENSCGRG00015021229	ENSCGRT00015034279	RAZU01000070.1	5507701	5514196	-	ENSCGRG00015021235	Zranb2	RAZU01000070.1	5514217	5526816	+
24672	ENSCGRG00015020080	ENSCGRT00015032446	RAZU01000044.1	1044720	1059990	+	ENSCGRG00015020037	Vegfc	RAZU01000044.1	925060	1020048	-
[truncated: 59 more rows]

## Sheet: trans-D0
r_value	p_value	Distance	lncRNA_Gene_ID	Chromsome	Start	End	Strand	Gene_ID	Gene name	Chromsome	Start	End	Strand
[truncated: 72 more rows]

[truncated: 5 more sheets: trans-D1, trans-D3, trans-D7, trans-D11, 28 one-to-one lncRNA-mRNA pairs]
