# Supplementary material for: Comprehensive Analysis of mRNA and lncRNA Transcriptomes Reveals the Differentially Hypoxic Response of Preadipocytes During Adipogenesis
Source: Front Genet. 2020 Aug 6;11:845. doi: 10.3389/fgene.2020.00845 (PMC7425071; doi:10.3389/fgene.2020.00845)
Supplement: Supplementary file 7 [file Table_7.XLSX]

## Sheet: Sheet1
The specific primers used for qRT-PCR
Gene name	Accession	Sequence(5' to 3')	Product length
Hilpda	XM_007613381.3	F: GGGATTGTGGGTTGGCTGTA	166
		R: GTGGCTGGATCTCTCACACC
Cdsn	XM_003505882.4	F: ATTGGAAAGACCGGCTCCAG	146
		R: CCTGAGTGGAAGGAGCCA
Ltbp3	XM_007654138.1	F: CAGAGGAGATGGAGCACGC	113
		R: GCAGTCATCAAAAGTGAGGGC
Cblb	XM_016977410.2	F: CAGGTCTGGAGCTAGGGGTA	120
		R: AAAGCTTTGTTTCGGGACGC
Csf1	XM_003514206.4	F: GTGCTCCAGTCAAGGCAAGA	187
		R: TCGCCCCACAAAAGAATCCA
ENSCGRT00015041780		F: CTCCCTCTGCTCACTCTGTT	133
		R: GCAGTTACGACCCAACACTC
TU2105		F: TCAATGGTGGCAGCAGTAGT	192
		R: AGGGAATCTCAGGAACCAGC
TU17588		F: TTCCCTGGCTGAGACAAGAG	126
		R: GTTCCCTGCGTGATGAAGAC
TU20690		F: TTCCTACCTTCATCCTGCCC	100
		R: TTGCATGTGTCCTTGGTGTG
TU7200		F: GTCTTCATTGCCGCTGTCTT	138
		R: AGTCTGTTGTGGTAGGCTGG
β-actin	NM_001244575.1	F: CCCAAGGCCAACCGTGAAAAG	113
		R: GTGGTACGACCAGAGGCATAC
